# Supplementary material for: Intestinal microbiota profiles of captive-bred cynomolgus macaques reveal influence of biogeography and age
Source: Anim Microbiome. 2025 May 14;7:47. doi: 10.1186/s42523-025-00409-9 (PMC12080069; doi:10.1186/s42523-025-00409-9)
Supplement: Supplementary file 1 — Supplementary Material 1. Per sample read numbers following removal of reads mapping to the cynomolgus macaque genome. Per-sample read numbers for samples which retained > 1 million reads following removal of host genome reads, shown as abeeswarm plothistogramscatter plot. The correlation between age and the abundance of two putative novel bacterial species-level genome bins. SGBs were obtained from the intestinal metagenomes of captive cynomolgus macaques of differing ages. The SGBs are from theUBA11490 andRF16 genus in the proximal colon. Sample metadata. Associated metadata for each sample included within the analysis. Results of linear mixed effect models used to facilitate comparisons between alpha diversity and region. Linear mixed-effects models were used to examine the associations between region and three metrics of alpha diversityin metagenomic samples collected from different regions of the intestinal tract. Age was included as a fixed effect. Abbreviations: D = Duodenum, J = Jejunum, I = Ileum, C = Caecum, PC = Proximal Colon, DC = Distal Colon. Results of pairwise multiple comparisons following PERMANOVA. Pairwise comparisons were performed to assess differences in microbial community composition between intestinal regions and age groups. Age groups are defined as 4–7 years, 8–12 yearsand 13–20 years. Abbreviations: D = Duodenum, J = Jejunum, I = Ileum, C = Caecum, PC = Proximal Colon, DC = Distal Colon. Results of linear models used to facilitate comparisons between alpha diversity and age. Statistical results of linear models used to measure associations between three metrics of alpha diversityand age in samples from each region of the intestinal tract. Abbreviations: D = Duodenum, J = Jejunum, I = Ileum, C = Caecum, PC = Proximal Colon, DC = Distal Colon. Associations between taxonomic abundance and age, analysed using MaAsLin2. The effect of age on the differential abundance of taxa identified using reference-based computational profilingwas assesse [file 42523_2025_409_MOESM1_ESM.zip › Additional Files/Additional File 10.xlsx]

## Sheet: Sheet1
Duodenum
feature	metadata	value	coef	stderr	N	N.not.0	pval	qval
bin_476	age	age	1.60244	2.41274	4	2	0.574914	0.852136
bin_365	age	age	-3707.04	2525.21	4	2	0.27982	0.852136
bin_134	age	age	-0.17555	0.334768	4	2	0.65233	0.852136
bin_2105	age	age	0.0410685	0.194236	4	2	0.852136	0.852136
bin_1577	age	age	0.27458	0.833607	4	2	0.773159	0.852136
Jejunum
feature	metadata	value	coef	stderr	N	N.not.0	pval	qval
bin_365	age	age	-764.489	319.095	8	5	0.0536004	0.160801
bin_1281	age	age	0.896783	0.492783	8	5	0.118648	0.177972
bin_134	age	age	0.151909	0.140622	8	4	0.321523	0.321523
Ileum
feature	metadata	value	coef	stderr	N	N.not.0	pval	qval
bin_1577	age	age	-0.603881	0.214367	11	5	0.0201442	0.543894
bin_1601	age	age	0.262123	0.171547	11	6	0.160863	0.654606
bin_365	age	age	-142.219	90.9562	11	9	0.152349	0.654606
bin_2026	age	age	-5.75774	3.85723	11	6	0.169713	0.654606
bin_1182	age	age	-0.807391	0.434647	11	5	0.0961836	0.654606
bin_1556	age	age	-28.9105	16.0598	11	6	0.105361	0.654606
bin_1958	age	age	-11.805	6.20462	11	5	0.089513	0.654606
bin_476	age	age	-27.1079	20.9541	11	5	0.227989	0.683968
bin_812	age	age	-0.308008	0.237289	11	6	0.226554	0.683968
bin_2475	age	age	-5.01153	4.31664	11	7	0.275517	0.743896
bin_636	age	age	-50.0802	47.1647	11	6	0.31598	0.775588
bin_273	age	age	-0.197176	0.210635	11	5	0.373657	0.840728
bin_2591	age	age	-1.67961	2.08069	11	5	0.44034	0.849228
bin_1975	age	age	-48.9071	58.9428	11	6	0.428145	0.849228
bin_134	age	age	-32.8905	50.1068	11	8	0.527985	0.90491
bin_2105	age	age	-1.29788	2.2001	11	6	0.569758	0.90491
bin_220	age	age	-1.93586	3.09808	11	5	0.547578	0.90491
bin_1398	age	age	0.226677	3.55725	11	6	0.950584	0.999005
bin_2141	age	age	-1.06179	54.9037	11	5	0.984992	0.999005
bin_2301	age	age	0.00516244	4.02649	11	5	0.999005	0.999005
bin_1006	age	age	-0.117823	10.4111	11	5	0.991217	0.999005
bin_530	age	age	19.9386	60.2417	11	7	0.748238	0.999005
bin_128	age	age	-0.620805	6.26172	11	5	0.923198	0.999005
bin_1033	age	age	-4.8828	56.3217	11	6	0.932812	0.999005
bin_137	age	age	-1.85444	4.72364	11	5	0.70376	0.999005
bin_2439	age	age	-0.485843	4.73229	11	5	0.920479	0.999005
bin_1281	age	age	4.05641	13.7866	11	10	0.775257	0.999005
Caecum
feature	metadata	value	coef	stderr	N	N.not.0	pval	qval
bin_1159	age	age	-5.90454	1.96374	20	19	0.00757291	0.404028
bin_1370	age	age	-8.51899	3.05973	20	19	0.0122433	0.404028
bin_1811	age	age	23.1096	8.26855	20	20	0.0119671	0.404028
bin_2177	age	age	-3.07143	1.07953	20	20	0.0107432	0.404028
bin_123	age	age	-6.81697	2.69415	20	20	0.0209445	0.552935
bin_1492	age	age	-12.193	6.23531	20	20	0.0662328	0.769923
bin_2176	age	age	-7.8591	4.03438	20	20	0.0671783	0.769923
bin_2513	age	age	-4.60689	2.04082	20	20	0.0366479	0.769923
bin_1453	age	age	-0.588318	0.316869	20	20	0.0798031	0.769923
bin_1006	age	age	11.3954	6.10856	20	20	0.0784992	0.769923
bin_191	age	age	-3.09266	1.60654	20	18	0.0701759	0.769923
bin_1359	age	age	-6.16837	3.34451	20	20	0.0816585	0.769923
bin_1958	age	age	-4.3687	2.25065	20	20	0.0680723	0.769923
bin_1577	age	age	-6.3396	2.94223	20	20	0.044978	0.769923
bin_2026	age	age	-3.46614	1.9739	20	20	0.0960923	0.801836
bin_1556	age	age	-23.8649	13.9048	20	20	0.103267	0.801836
bin_1975	age	age	84.7518	49.2123	20	20	0.102178	0.801836
bin_2285	age	age	-0.851199	0.540167	20	13	0.132482	0.80553
bin_2275	age	age	-1.84888	1.16455	20	20	0.129779	0.80553
bin_530	age	age	-4.7249	3.01302	20	14	0.134255	0.80553
bin_1825	age	age	-0.750932	0.4493	20	19	0.111949	0.80553
bin_150	age	age	-3.34625	2.09981	20	16	0.128435	0.80553
bin_884	age	age	1.79541	1.41888	20	20	0.221875	0.915234
bin_2141	age	age	-43.3977	32.2111	20	20	0.194603	0.915234
bin_636	age	age	80.668	62.1055	20	20	0.210376	0.915234
bin_996	age	age	-2.4574	1.78536	20	20	0.185574	0.915234
bin_188	age	age	-1.84808	1.44434	20	20	0.216957	0.915234
bin_1962	age	age	-3.21097	2.49637	20	20	0.214653	0.915234
bin_2191	age	age	14.7039	10.3289	20	20	0.171677	0.915234
bin_326	age	age	-0.0153153	0.0116653	20	10	0.205711	0.915234
bin_1033	age	age	34.6171	25.5486	20	20	0.192195	0.915234
bin_621	age	age	2.71188	1.86466	20	17	0.163063	0.915234
bin_476	age	age	-8.85359	36.7913	20	20	0.812551	0.999704
bin_2438	age	age	10.6489	10.4847	20	20	0.323247	0.999704
bin_812	age	age	0.854026	1.76274	20	20	0.633882	0.999704
bin_563	age	age	-14.8622	15.1377	20	18	0.339212	0.999704
bin_697	age	age	-0.408701	1.99018	20	20	0.839596	0.999704
bin_1531	age	age	-0.0156443	0.904389	20	20	0.986389	0.999704
bin_569	age	age	-13.0422	14.8707	20	18	0.392018	0.999704
bin_1480	age	age	0.500826	1.93003	20	17	0.798201	0.999704
bin_598	age	age	1.08605	1.81146	20	19	0.556282	0.999704
bin_2588	age	age	0.142274	2.93406	20	20	0.961859	0.999704
bin_165	age	age	-0.526004	1.40801	20	16	0.713081	0.999704
bin_1398	age	age	4.28851	6.8773	20	20	0.540729	0.999704
bin_2544	age	age	0.985724	2.39221	20	20	0.685164	0.999704
bin_2188	age	age	1.08137	1.48755	20	20	0.476608	0.999704
bin_1300	age	age	1.26105	2.68604	20	20	0.64436	0.999704
bin_2219	age	age	-1.35755	5.0598	20	20	0.791519	0.999704
bin_1141	age	age	-0.0797393	3.51037	20	20	0.982127	0.999704
bin_695	age	age	-2.33559	3.09915	20	20	0.46082	0.999704
bin_2208	age	age	10.8855	13.2705	20	20	0.422788	0.999704
bin_2565	age	age	-0.0553008	1.06503	20	12	0.959161	0.999704
bin_204	age	age	1.7753	7.86451	20	20	0.82395	0.999704
bin_1601	age	age	2.03818	4.2007	20	18	0.633387	0.999704
bin_1280	age	age	0.607709	4.66415	20	17	0.897779	0.999704
bin_2086	age	age	-0.0733973	1.43858	20	20	0.959871	0.999704
bin_1625	age	age	2.5804	4.29277	20	20	0.555266	0.999704
bin_1020	age	age	-0.21914	2.50315	20	16	0.931204	0.999704
bin_1939	age	age	-0.366266	1.0926	20	20	0.741332	0.999704
bin_1041	age	age	1.10427	2.09871	20	17	0.605196	0.999704
bin_1689	age	age	1.46981	2.4815	20	15	0.561011	0.999704
bin_799	age	age	0.555303	1.16922	20	10	0.640546	0.999704
bin_1822	age	age	0.652345	1.05287	20	12	0.543294	0.999704
bin_2567	age	age	-0.887784	1.24834	20	14	0.486093	0.999704
bin_1178	age	age	0.506887	2.5342	20	20	0.843708	0.999704
bin_273	age	age	-0.00443847	0.00835257	20	16	0.601645	0.999704
bin_1155	age	age	-0.215074	2.06533	20	19	0.918213	0.999704
bin_1867	age	age	-1.71148	1.81202	20	12	0.357415	0.999704
bin_2242	age	age	0.246359	2.83004	20	15	0.931592	0.999704
bin_545	age	age	13.2798	25.4183	20	20	0.607727	0.999704
bin_282	age	age	-0.215895	0.403646	20	16	0.599291	0.999704
bin_1035	age	age	1.98733	2.14613	20	20	0.366692	0.999704
bin_2475	age	age	-3.20615	3.97433	20	20	0.430361	0.999704
bin_173	age	age	-0.942564	1.22731	20	19	0.45245	0.999704
bin_2591	age	age	7.21609	17.0187	20	20	0.676583	0.999704
bin_130	age	age	-0.445288	0.483804	20	11	0.36954	0.999704
bin_229	age	age	-1.01162	1.13648	20	20	0.385136	0.999704
bin_2301	age	age	4.12144	10.2387	20	20	0.692032	0.999704
bin_668	age	age	1.60638	3.56146	20	20	0.657343	0.999704
bin_1308	age	age	0.00651023	0.102187	20	11	0.949904	0.999704
bin_678	age	age	-0.0917942	1.1255	20	20	0.935898	0.999704
bin_1205	age	age	-0.876903	1.67756	20	20	0.607541	0.999704
bin_796	age	age	-3.53579	6.51481	20	20	0.593972	0.999704
bin_722	age	age	1.31023	1.58027	20	20	0.417898	0.999704
bin_1457	age	age	-0.539153	2.73547	20	20	0.84596	0.999704
bin_1528	age	age	-1.72924	9.82581	20	20	0.862267	0.999704
bin_365	age	age	-0.338004	0.453479	20	20	0.465678	0.999704
bin_1653	age	age	0.595457	1.08466	20	19	0.589764	0.999704
bin_977	age	age	-0.0101249	0.579641	20	9	0.986256	0.999704
bin_1341	age	age	-0.602305	0.907439	20	14	0.515268	0.999704
bin_134	age	age	-6.4468	6.87646	20	20	0.360903	0.999704
bin_2645	age	age	-0.823723	3.18168	20	20	0.798653	0.999704
bin_1152	age	age	-0.559992	1.31457	20	15	0.675167	0.999704
bin_2221	age	age	1.09752	0.969892	20	15	0.272657	0.999704
bin_2316	age	age	0.119495	0.445178	20	9	0.791427	0.999704
bin_2251	age	age	0.0699412	0.51406	20	18	0.893287	0.999704
bin_12	age	age	1.12798	4.20928	20	14	0.791766	0.999704
bin_2143	age	age	-0.284086	2.64107	20	20	0.915531	0.999704
bin_834	age	age	0.686591	1.50273	20	10	0.653212	0.999704
bin_1550	age	age	-0.948346	0.907427	20	20	0.309813	0.999704
bin_447	age	age	-0.118291	0.372421	20	12	0.754424	0.999704
bin_1476	age	age	-0.0536367	2.20712	20	20	0.980879	0.999704
bin_2175	age	age	0.00229408	0.479291	20	20	0.996234	0.999704
bin_562	age	age	-6.24242	5.57941	20	20	0.277921	0.999704
bin_2018	age	age	-3.59833	3.36901	20	20	0.299606	0.999704
bin_2546	age	age	0.675335	1.57707	20	19	0.67357	0.999704
bin_861	age	age	1.67326	1.50515	20	20	0.280899	0.999704
bin_120	age	age	-0.556189	0.89409	20	19	0.541694	0.999704
bin_1401	age	age	0.874801	2.09799	20	19	0.681631	0.999704
bin_2052	age	age	0.85865	0.925808	20	20	0.365958	0.999704
bin_994	age	age	-0.068645	1.54185	20	10	0.964979	0.999704
bin_99	age	age	-0.0648512	0.807053	20	20	0.936841	0.999704
bin_2456	age	age	-0.0597847	0.241907	20	11	0.807597	0.999704
bin_1182	age	age	0.199087	2.77987	20	20	0.943696	0.999704
bin_2362	age	age	0.62756	5.11523	20	15	0.903716	0.999704
bin_128	age	age	-1.60562	12.9593	20	20	0.90277	0.999704
bin_897	age	age	-1.89283	2.12716	20	19	0.38529	0.999704
bin_817	age	age	1.21841	1.97345	20	20	0.544702	0.999704
bin_1723	age	age	0.997084	1.46303	20	14	0.504218	0.999704
bin_2521	age	age	-0.00588317	1.61078	20	19	0.997126	0.999704
bin_137	age	age	0.427335	2.70255	20	20	0.87612	0.999704
bin_2105	age	age	1.47985	3.51675	20	20	0.678883	0.999704
bin_1327	age	age	0.395628	0.877607	20	11	0.657515	0.999704
bin_1571	age	age	0.181926	7.86452	20	13	0.981799	0.999704
bin_2439	age	age	-1.69188	12.9186	20	20	0.897256	0.999704
bin_220	age	age	-0.196337	0.275928	20	19	0.485864	0.999704
bin_1281	age	age	1.82895	12.2612	20	20	0.883081	0.999704
bin_2159	age	age	-0.109199	0.621615	20	18	0.862515	0.999704
bin_2125	age	age	-0.547766	0.72983	20	19	0.462629	0.999704
bin_2364	age	age	1.91035	3.56181	20	20	0.598288	0.999704
bin_1565	age	age	-2.36979	2.37143	20	20	0.33089	0.999704
bin_61	age	age	0.000182856	0.48638	20	10	0.999704	0.999704
Proximal Colon
feature	metadata	value	coef	stderr	N	N.not.0	pval	qval
bin_326	age	age	-4.6031	1.06071	17	14	0.000583402	0.0681665
bin_220	age	age	-12.4775	3.03843	17	17	0.000933788	0.0681665
bin_2167	age	age	-7.58999	2.51208	17	17	0.00859003	0.418048
bin_884	age	age	5.05687	2.09332	17	17	0.0289218	0.603226
bin_2176	age	age	-7.11987	2.86697	17	17	0.0253207	0.603226
bin_47	age	age	-15.6955	6.34507	17	7	0.0258125	0.603226
bin_621	age	age	6.16432	2.50021	17	17	0.0262288	0.603226
bin_695	age	age	3.70389	1.97394	17	17	0.0801946	0.68873
bin_273	age	age	-2.88093	1.41211	17	16	0.0593469	0.68873
bin_2242	age	age	-3.88502	1.7661	17	17	0.0439146	0.68873
bin_1006	age	age	13.8497	6.59214	17	17	0.0529612	0.68873
bin_365	age	age	-0.228086	0.104917	17	17	0.0461273	0.68873
bin_977	age	age	-0.413063	0.217387	17	13	0.0768136	0.68873
bin_447	age	age	-1.04181	0.528093	17	11	0.0672431	0.68873
bin_188	age	age	-3.1618	1.65384	17	17	0.0751989	0.68873
bin_1577	age	age	-23.7306	11.8583	17	16	0.0638055	0.68873
bin_2140	age	age	-4.82027	2.43857	17	7	0.0667609	0.68873
bin_1939	age	age	7.11379	4.04713	17	17	0.0991749	0.79584
bin_2665	age	age	0.914606	0.530516	17	13	0.105251	0.79584
bin_1811	age	age	7.27025	4.26681	17	17	0.109019	0.79584
bin_476	age	age	-15.1435	11.0085	17	17	0.189135	0.914501
bin_563	age	age	-8.42664	7.18309	17	17	0.25904	0.914501
bin_697	age	age	2.19217	2.01758	17	17	0.294394	0.914501
bin_2565	age	age	1.43974	1.09386	17	12	0.207868	0.914501
bin_1867	age	age	0.877976	0.774027	17	15	0.274473	0.914501
bin_2275	age	age	-3.1767	2.10067	17	17	0.151255	0.914501
bin_668	age	age	4.2942	3.94559	17	17	0.293617	0.914501
bin_1205	age	age	-1.21808	0.92849	17	17	0.209281	0.914501
bin_796	age	age	18.5218	14.2056	17	17	0.211945	0.914501
bin_1457	age	age	1.56406	1.31901	17	17	0.254154	0.914501
bin_1528	age	age	-1.21559	0.953374	17	17	0.22169	0.914501
bin_1825	age	age	3.27538	2.20859	17	17	0.158776	0.914501
bin_2221	age	age	0.512701	0.461471	17	10	0.284055	0.914501
bin_2175	age	age	-7.28524	6.13725	17	17	0.253666	0.914501
bin_1401	age	age	2.481	2.02921	17	17	0.240328	0.914501
bin_1379	age	age	-0.674794	0.606305	17	7	0.283243	0.914501
bin_2456	age	age	0.51175	0.400043	17	12	0.220248	0.914501
bin_2026	age	age	2.91476	2.07243	17	17	0.179969	0.914501
bin_2191	age	age	9.36105	7.73619	17	17	0.244991	0.914501
bin_150	age	age	-4.58163	4.18487	17	15	0.290869	0.914501
bin_897	age	age	2.11334	1.8829	17	17	0.279345	0.914501
bin_817	age	age	2.77071	2.47941	17	17	0.281366	0.914501
bin_191	age	age	-4.70135	3.28135	17	17	0.172442	0.914501
bin_1723	age	age	0.986561	0.807994	17	15	0.240932	0.914501
bin_2159	age	age	-3.25901	2.53956	17	17	0.218861	0.914501
bin_446	age	age	-1.48785	1.21471	17	9	0.239515	0.914501
bin_61	age	age	-6.02159	5.19428	17	13	0.264466	0.914501
bin_1300	age	age	3.23188	3.01949	17	17	0.301388	0.916722
bin_562	age	age	-1.39609	1.34777	17	17	0.316685	0.943591
bin_2544	age	age	2.89645	2.97847	17	17	0.346243	0.963312
bin_2188	age	age	-2.14478	2.20973	17	14	0.347134	0.963312
bin_799	age	age	1.55174	1.74019	17	11	0.38663	0.963312
bin_2285	age	age	1.81556	2.04776	17	11	0.389284	0.963312
bin_2458	age	age	2.21248	2.29895	17	15	0.351114	0.963312
bin_1476	age	age	4.40362	4.59771	17	17	0.353355	0.963312
bin_2018	age	age	1.2454	1.37465	17	17	0.379272	0.963312
bin_994	age	age	0.350423	0.388406	17	10	0.381206	0.963312
bin_2177	age	age	-1.68589	1.78054	17	17	0.358726	0.963312
bin_2364	age	age	5.0589	5.50196	17	17	0.3724	0.963312
bin_598	age	age	-0.467661	0.641853	17	14	0.477462	0.965683
bin_2588	age	age	2.14069	3.39797	17	17	0.53818	0.965683
bin_165	age	age	0.583998	0.838764	17	16	0.496914	0.965683
bin_1398	age	age	3.88154	5.83926	17	17	0.516312	0.965683
bin_2208	age	age	5.51072	8.43508	17	17	0.523446	0.965683
bin_204	age	age	0.358969	0.421219	17	17	0.407496	0.965683
bin_1625	age	age	1.04702	1.48453	17	17	0.49144	0.965683
bin_846	age	age	0.719885	0.956101	17	16	0.463141	0.965683
bin_1689	age	age	1.8739	2.58801	17	16	0.480165	0.965683
bin_1822	age	age	4.25958	5.45603	17	14	0.447119	0.965683
bin_545	age	age	22.3974	30.1567	17	17	0.469135	0.965683
bin_1100	age	age	-1.14997	1.57599	17	10	0.476827	0.965683
bin_1653	age	age	1.20813	1.88297	17	17	0.530811	0.965683
bin_2251	age	age	1.33855	2.14558	17	17	0.542091	0.965683
bin_12	age	age	0.321835	0.431938	17	12	0.467729	0.965683
bin_2143	age	age	-2.18755	3.56028	17	17	0.548136	0.965683
bin_996	age	age	-1.13882	1.85743	17	17	0.548984	0.965683
bin_1962	age	age	1.64658	1.91385	17	17	0.40314	0.965683
bin_861	age	age	0.950469	1.15693	17	17	0.424203	0.965683
bin_120	age	age	1.03177	1.67884	17	16	0.548047	0.965683
bin_2059	age	age	1.64207	2.30839	17	15	0.487785	0.965683
bin_2521	age	age	1.1067	1.30994	17	16	0.411467	0.965683
bin_2105	age	age	-6.81234	10.1719	17	17	0.513213	0.965683
bin_1975	age	age	25.1248	32.0746	17	17	0.44563	0.965683
bin_2219	age	age	-2.46473	4.22393	17	17	0.568218	0.98713
bin_1601	age	age	1.44604	2.61357	17	17	0.588222	0.98713
bin_2051	age	age	1.07567	1.88031	17	12	0.575749	0.98713
bin_636	age	age	31.8067	57.1716	17	17	0.586184	0.98713
bin_812	age	age	1.73483	3.43451	17	17	0.620817	0.993758
bin_1531	age	age	-0.732736	1.75238	17	16	0.681771	0.993758
bin_1480	age	age	-0.311954	0.7347	17	12	0.677155	0.993758
bin_1035	age	age	1.18254	2.28331	17	17	0.612079	0.993758
bin_2475	age	age	-2.33158	4.9283	17	17	0.642953	0.993758
bin_229	age	age	-0.428874	1.04554	17	17	0.687463	0.993758
bin_678	age	age	0.428146	1.03469	17	17	0.684884	0.993758
bin_722	age	age	1.07046	2.4228	17	17	0.664916	0.993758
bin_2645	age	age	0.352719	0.712623	17	15	0.6278	0.993758
bin_2316	age	age	0.81228	1.67606	17	12	0.634935	0.993758
bin_834	age	age	-1.63984	3.25226	17	13	0.621436	0.993758
bin_1556	age	age	-5.65301	12.3988	17	17	0.654971	0.993758
bin_1359	age	age	1.78441	3.73731	17	17	0.639919	0.993758
bin_1958	age	age	0.991123	2.2093	17	17	0.660123	0.993758
bin_569	age	age	7.33705	27.3407	17	17	0.792081	0.996105
bin_1492	age	age	-1.04582	3.45881	17	17	0.766526	0.996105
bin_1141	age	age	-0.632308	3.84682	17	17	0.871633	0.996105
bin_1280	age	age	0.358483	3.73239	17	15	0.924755	0.996105
bin_1020	age	age	-0.287149	3.21221	17	17	0.929952	0.996105
bin_1041	age	age	-0.247511	1.06953	17	13	0.820115	0.996105
bin_123	age	age	-0.485482	1.94579	17	17	0.806356	0.996105
bin_1159	age	age	0.174259	1.42733	17	15	0.90445	0.996105
bin_1178	age	age	0.982219	4.15187	17	17	0.816189	0.996105
bin_1155	age	age	-0.495603	2.64091	17	17	0.853655	0.996105
bin_2513	age	age	0.181569	2.24375	17	17	0.936574	0.996105
bin_1370	age	age	0.892976	2.37947	17	14	0.712704	0.996105
bin_584	age	age	-0.00220841	0.00993557	17	9	0.827099	0.996105
bin_1227	age	age	-0.142943	1.79213	17	8	0.937481	0.996105
bin_282	age	age	-0.0746995	0.882293	17	15	0.933647	0.996105
bin_2141	age	age	-24.6927	76.2986	17	17	0.750684	0.996105
bin_1453	age	age	0.555595	2.86085	17	17	0.84862	0.996105
bin_173	age	age	-0.80557	4.71711	17	17	0.866682	0.996105
bin_2591	age	age	1.20863	4.77017	17	17	0.803421	0.996105
bin_130	age	age	-0.133702	1.61004	17	11	0.934915	0.996105
bin_2301	age	age	1.32604	4.15575	17	17	0.754062	0.996105
bin_1308	age	age	-0.647699	4.96891	17	17	0.898021	0.996105
bin_530	age	age	0.80386	2.45238	17	10	0.747602	0.996105
bin_1341	age	age	0.278876	2.07647	17	13	0.894949	0.996105
bin_134	age	age	-4.96827	14.6544	17	17	0.739288	0.996105
bin_1818	age	age	0.240247	0.696557	17	11	0.734954	0.996105
bin_2546	age	age	-0.30495	0.801921	17	13	0.709073	0.996105
bin_99	age	age	-1.35054	4.28303	17	17	0.75686	0.996105
bin_1182	age	age	0.354317	1.42063	17	17	0.806428	0.996105
bin_2362	age	age	4.47648	13.3164	17	17	0.741404	0.996105
bin_128	age	age	-0.692605	4.01078	17	17	0.865207	0.996105
bin_1033	age	age	-1.6684	6.09668	17	17	0.78808	0.996105
bin_137	age	age	-0.945199	12.6713	17	17	0.941524	0.996105
bin_1327	age	age	1.89477	6.27144	17	15	0.766704	0.996105
bin_1571	age	age	-2.53646	15.9735	17	14	0.875951	0.996105
bin_1281	age	age	5.34061	35.5725	17	17	0.88266	0.996105
bin_2125	age	age	0.171567	1.92363	17	17	0.930111	0.996105
bin_1565	age	age	0.36548	5.68652	17	17	0.949603	0.997425
bin_2567	age	age	-0.10749	1.94679	17	14	0.956697	0.997698
bin_2438	age	age	0.158229	6.64122	17	17	0.981306	0.998775
bin_1152	age	age	0.0124907	0.670332	17	14	0.985379	0.998775
bin_1550	age	age	0.197066	5.04179	17	17	0.969337	0.998775
bin_2052	age	age	-0.05585	2.84475	17	17	0.984595	0.998775
bin_2439	age	age	0.0216796	2.1091	17	17	0.991934	0.998775
bin_2086	age	age	-0.0101003	6.52721	17	17	0.998786	0.998786
Distal Colon
feature	metadata	value	coef	stderr	N	N.not.0	pval	qval
bin_1492	age	age	-6.25679	1.99366	18	18	0.00634863	0.46345
bin_2176	age	age	-16.573	5.08606	18	18	0.0049319	0.46345
bin_365	age	age	-0.445199	0.153095	18	18	0.0102693	0.499771
bin_204	age	age	-0.709228	0.295459	18	18	0.0288946	0.602659
bin_1159	age	age	-5.21022	2.00662	18	16	0.0194782	0.602659
bin_1370	age	age	-7.98852	3.29578	18	16	0.0275762	0.602659
bin_61	age	age	5.39887	2.22435	18	12	0.0273948	0.602659
bin_2438	age	age	-5.9234	3.36923	18	18	0.0978428	0.606479
bin_2565	age	age	2.52688	1.39559	18	12	0.0890171	0.606479
bin_1020	age	age	6.1992	3.47898	18	17	0.0937513	0.606479
bin_884	age	age	6.06481	2.77582	18	18	0.0441206	0.606479
bin_1939	age	age	5.37412	2.64497	18	18	0.0591202	0.606479
bin_273	age	age	-7.25506	3.89661	18	18	0.0810896	0.606479
bin_1867	age	age	8.05654	4.49332	18	16	0.0918959	0.606479
bin_1006	age	age	12.9475	7.48621	18	18	0.102957	0.606479
bin_2665	age	age	0.470812	0.272988	18	8	0.103849	0.606479
bin_12	age	age	-3.17884	1.47551	18	11	0.0467938	0.606479
bin_447	age	age	-0.943136	0.473067	18	9	0.0635232	0.606479
bin_1401	age	age	4.25363	2.32754	18	17	0.0863313	0.606479
bin_2026	age	age	3.13248	1.46198	18	18	0.0478655	0.606479
bin_326	age	age	-4.05246	2.10972	18	11	0.0727529	0.606479
bin_621	age	age	3.9861	2.01938	18	17	0.0659149	0.606479
bin_1359	age	age	-9.31256	4.34949	18	18	0.0480099	0.606479
bin_1577	age	age	-17.2699	8.81527	18	18	0.0677647	0.606479
bin_1975	age	age	-82.7218	44.2261	18	18	0.0798313	0.606479
bin_1962	age	age	2.75217	1.62452	18	18	0.109611	0.61551
bin_1825	age	age	14.5454	8.87811	18	17	0.120862	0.639863
bin_996	age	age	-3.59058	2.20336	18	18	0.122713	0.639863
bin_1822	age	age	9.04557	5.83329	18	14	0.140531	0.707502
bin_2188	age	age	-0.829016	0.543693	18	15	0.146834	0.714592
bin_2544	age	age	3.74598	2.94956	18	18	0.22224	0.831977
bin_1100	age	age	0.786155	0.580051	18	8	0.194141	0.831977
bin_2051	age	age	0.477053	0.345787	18	13	0.186682	0.831977
bin_796	age	age	20.2621	14.8438	18	18	0.191136	0.831977
bin_530	age	age	4.52865	3.56499	18	13	0.222136	0.831977
bin_1818	age	age	4.5421	3.56009	18	13	0.220225	0.831977
bin_2143	age	age	2.10881	1.58842	18	18	0.202936	0.831977
bin_2175	age	age	1.13751	0.878346	18	18	0.213676	0.831977
bin_2191	age	age	8.53596	6.61899	18	18	0.215514	0.831977
bin_476	age	age	-13.255	11.715	18	18	0.274536	0.921644
bin_1689	age	age	2.89335	2.44617	18	14	0.254164	0.921644
bin_2458	age	age	3.35182	2.87969	18	16	0.261507	0.921644
bin_2251	age	age	4.26881	3.7992	18	17	0.277756	0.921644
bin_188	age	age	-1.2159	1.0696	18	18	0.272367	0.921644
bin_1601	age	age	3.45268	3.13661	18	16	0.287283	0.932075
bin_812	age	age	1.67934	2.00483	18	18	0.414569	0.981788
bin_563	age	age	-3.64739	8.45613	18	16	0.671983	0.981788
bin_697	age	age	0.223962	2.26142	18	18	0.92234	0.981788
bin_1531	age	age	0.157962	2.66739	18	18	0.95351	0.981788
bin_569	age	age	42.1933	51.5549	18	17	0.425142	0.981788
bin_1480	age	age	-0.391824	2.58549	18	16	0.881438	0.981788
bin_598	age	age	-0.166356	0.680899	18	12	0.81009	0.981788
bin_2588	age	age	1.8735	2.24343	18	18	0.415954	0.981788
bin_165	age	age	-0.36262	0.705609	18	17	0.614338	0.981788
bin_1398	age	age	-2.89129	4.98852	18	18	0.570263	0.981788
bin_2165	age	age	0.170455	0.624207	18	8	0.788289	0.981788
bin_1300	age	age	-1.51003	3.87334	18	18	0.701786	0.981788
bin_2219	age	age	1.29147	3.38629	18	18	0.707937	0.981788
bin_1141	age	age	-0.0975761	0.866114	18	18	0.911702	0.981788
bin_695	age	age	-0.105995	2.18956	18	17	0.961989	0.981788
bin_2208	age	age	-0.483023	2.37164	18	18	0.841182	0.981788
bin_1280	age	age	7.50196	15.9161	18	16	0.643758	0.981788
bin_2086	age	age	1.35781	3.03361	18	18	0.66045	0.981788
bin_1625	age	age	0.313864	0.525028	18	18	0.558337	0.981788
bin_846	age	age	1.75846	1.81773	18	16	0.347746	0.981788
bin_799	age	age	1.18697	1.38407	18	8	0.403783	0.981788
bin_123	age	age	0.123396	1.89208	18	18	0.948809	0.981788
bin_2285	age	age	0.51729	2.12488	18	13	0.810755	0.981788
bin_2567	age	age	0.229257	1.72685	18	13	0.896038	0.981788
bin_1178	age	age	1.62641	4.91955	18	18	0.745236	0.981788
bin_1155	age	age	0.937417	1.94195	18	18	0.635834	0.981788
bin_2513	age	age	-0.0798339	2.20981	18	18	0.971628	0.981788
bin_2275	age	age	-3.54464	3.62257	18	18	0.342397	0.981788
bin_2242	age	age	3.35003	4.77312	18	17	0.492854	0.981788
bin_584	age	age	0.00431268	0.0142381	18	8	0.765871	0.981788
bin_545	age	age	6.16129	7.32158	18	18	0.412455	0.981788
bin_282	age	age	0.886291	0.894838	18	16	0.336698	0.981788
bin_2141	age	age	-19.0707	106.233	18	18	0.859785	0.981788
bin_1035	age	age	-0.285403	0.768977	18	18	0.715397	0.981788
bin_1453	age	age	-0.195809	0.198656	18	18	0.338969	0.981788
bin_2475	age	age	1.79708	8.74931	18	18	0.839853	0.981788
bin_173	age	age	0.462543	2.27457	18	18	0.841422	0.981788
bin_2591	age	age	2.35452	4.00837	18	18	0.565132	0.981788
bin_130	age	age	1.56078	2.67161	18	12	0.567225	0.981788
bin_229	age	age	-0.0692895	1.16481	18	18	0.953302	0.981788
bin_2301	age	age	3.74782	5.13436	18	18	0.475974	0.981788
bin_636	age	age	-24.4718	51.2926	18	18	0.639741	0.981788
bin_2195	age	age	1.3728	2.35944	18	10	0.568788	0.981788
bin_668	age	age	1.81984	3.27389	18	18	0.585994	0.981788
bin_1308	age	age	2.78556	4.38506	18	17	0.534253	0.981788
bin_678	age	age	-0.0565402	0.550758	18	18	0.919509	0.981788
bin_1205	age	age	-0.154451	0.64701	18	18	0.814357	0.981788
bin_722	age	age	1.13575	1.49288	18	18	0.457853	0.981788
bin_1457	age	age	1.86791	1.9477	18	18	0.35181	0.981788
bin_1528	age	age	-0.872318	3.69878	18	18	0.81655	0.981788
bin_1653	age	age	1.74876	2.56163	18	17	0.504578	0.981788
bin_977	age	age	0.236147	1.02977	18	14	0.821525	0.981788
bin_1341	age	age	0.970874	1.2228	18	15	0.438828	0.981788
bin_134	age	age	6.74506	42.9062	18	18	0.87705	0.981788
bin_2645	age	age	-0.0803607	0.121666	18	18	0.518329	0.981788
bin_1152	age	age	0.154807	0.786222	18	15	0.846385	0.981788
bin_2221	age	age	-0.0972924	0.318886	18	9	0.764223	0.981788
bin_2316	age	age	1.71767	2.47008	18	12	0.496786	0.981788
bin_834	age	age	1.23277	3.08251	18	14	0.694501	0.981788
bin_1550	age	age	0.378962	3.10287	18	18	0.904315	0.981788
bin_1476	age	age	-0.0925159	2.6079	18	18	0.97214	0.981788
bin_562	age	age	-1.40533	1.4088	18	18	0.333353	0.981788
bin_2018	age	age	-0.588111	1.51931	18	18	0.703789	0.981788
bin_2546	age	age	0.162319	1.17582	18	13	0.891925	0.981788
bin_861	age	age	-0.229689	0.537486	18	18	0.674828	0.981788
bin_47	age	age	-1.71969	3.4214	18	10	0.622074	0.981788
bin_120	age	age	0.463527	1.06348	18	18	0.668762	0.981788
bin_2052	age	age	1.74522	4.45522	18	18	0.700431	0.981788
bin_1379	age	age	1.06224	1.53463	18	10	0.498745	0.981788
bin_994	age	age	0.447574	1.56959	18	12	0.779185	0.981788
bin_99	age	age	0.850385	6.33182	18	18	0.894838	0.981788
bin_2167	age	age	0.797854	1.10975	18	17	0.48254	0.981788
bin_2456	age	age	1.92427	2.83366	18	12	0.506796	0.981788
bin_150	age	age	-1.16948	1.89714	18	16	0.546275	0.981788
bin_1182	age	age	0.650399	1.2493	18	18	0.609768	0.981788
bin_2362	age	age	4.7503	10.6678	18	17	0.662075	0.981788
bin_128	age	age	-0.11894	3.74603	18	18	0.975063	0.981788
bin_1811	age	age	1.09967	2.00512	18	18	0.590968	0.981788
bin_2059	age	age	0.225258	0.466889	18	12	0.636009	0.981788
bin_897	age	age	1.25893	1.67813	18	18	0.464023	0.981788
bin_817	age	age	1.05525	1.68992	18	18	0.541143	0.981788
bin_1033	age	age	-7.20683	9.62716	18	18	0.464965	0.981788
bin_191	age	age	-1.28586	2.25441	18	17	0.576347	0.981788
bin_1723	age	age	0.340703	0.732179	18	14	0.647967	0.981788
bin_2521	age	age	-0.481453	0.774701	18	17	0.543045	0.981788
bin_137	age	age	1.85799	18.6248	18	18	0.921775	0.981788
bin_2105	age	age	9.98439	52.3411	18	18	0.851116	0.981788
bin_1327	age	age	1.52331	5.81296	18	15	0.796624	0.981788
bin_1556	age	age	-0.727811	10.1877	18	18	0.943933	0.981788
bin_1571	age	age	2.29512	7.75934	18	14	0.771196	0.981788
bin_2439	age	age	-0.202585	0.791343	18	18	0.801212	0.981788
bin_2177	age	age	-0.296423	0.978141	18	18	0.765758	0.981788
bin_220	age	age	-9.92874	10.4875	18	16	0.357861	0.981788
bin_1281	age	age	9.47543	33.3049	18	18	0.779672	0.981788
bin_2159	age	age	0.846478	1.96595	18	18	0.672526	0.981788
bin_2125	age	age	1.04806	1.25171	18	17	0.414754	0.981788
bin_2364	age	age	1.60913	4.24817	18	18	0.70983	0.981788
bin_1958	age	age	1.8686	1.84982	18	18	0.327456	0.981788
bin_1565	age	age	0.833012	3.64497	18	18	0.822124	0.981788
bin_2140	age	age	0.463352	1.8793	18	11	0.808388	0.981788
bin_1041	age	age	-0.0431951	2.15177	18	17	0.984232	0.984232
