# Supplementary material for: Intestinal microbiota profiles of captive-bred cynomolgus macaques reveal influence of biogeography and age
Source: Anim Microbiome. 2025 May 14;7:47. doi: 10.1186/s42523-025-00409-9 (PMC12080069; doi:10.1186/s42523-025-00409-9)
Supplement: Supplementary file 1 — Supplementary Material 1. Per sample read numbers following removal of reads mapping to the cynomolgus macaque genome. Per-sample read numbers for samples which retained > 1 million reads following removal of host genome reads, shown as abeeswarm plothistogramscatter plot. The correlation between age and the abundance of two putative novel bacterial species-level genome bins. SGBs were obtained from the intestinal metagenomes of captive cynomolgus macaques of differing ages. The SGBs are from theUBA11490 andRF16 genus in the proximal colon. Sample metadata. Associated metadata for each sample included within the analysis. Results of linear mixed effect models used to facilitate comparisons between alpha diversity and region. Linear mixed-effects models were used to examine the associations between region and three metrics of alpha diversityin metagenomic samples collected from different regions of the intestinal tract. Age was included as a fixed effect. Abbreviations: D = Duodenum, J = Jejunum, I = Ileum, C = Caecum, PC = Proximal Colon, DC = Distal Colon. Results of pairwise multiple comparisons following PERMANOVA. Pairwise comparisons were performed to assess differences in microbial community composition between intestinal regions and age groups. Age groups are defined as 4–7 years, 8–12 yearsand 13–20 years. Abbreviations: D = Duodenum, J = Jejunum, I = Ileum, C = Caecum, PC = Proximal Colon, DC = Distal Colon. Results of linear models used to facilitate comparisons between alpha diversity and age. Statistical results of linear models used to measure associations between three metrics of alpha diversityand age in samples from each region of the intestinal tract. Abbreviations: D = Duodenum, J = Jejunum, I = Ileum, C = Caecum, PC = Proximal Colon, DC = Distal Colon. Associations between taxonomic abundance and age, analysed using MaAsLin2. The effect of age on the differential abundance of taxa identified using reference-based computational profilingwas assesse [file 42523_2025_409_MOESM1_ESM.zip › Additional Files/Additional File 14.xlsx]

## Sheet: Sheet1
Duodenum
feature	metadata	value	coef	stderr	N	N.not.0	pval	qval
UNCLASSIFIED	age	age	5.55791	0.397945	4	4	0.0455042	0.0826266
k__Bacteria	age	age	-5.55791	0.397948	4	3	0.0455045	0.0826266
k__Bacteria.p__Firmicutes	age	age	-5.61033	0.511441	4	2	0.0578747	0.0826266
k__Bacteria.p__Firmicutes	sex	Male	-9.15651	1.02288	4	2	0.0708237	0.0826266
k__Bacteria.p__Firmicutes.c__Bacilli	age	age	-1.68719	0.153806	4	2	0.0578747	0.0826266
k__Bacteria.p__Firmicutes.c__Bacilli	sex	Male	-3.21485	0.307611	4	2	0.0607298	0.0826266
k__Bacteria.p__Firmicutes.c__Bacilli.o__Lactobacillales	age	age	-1.68719	0.153806	4	2	0.0578747	0.0826266
k__Bacteria.p__Firmicutes.c__Bacilli.o__Lactobacillales	sex	Male	-3.21485	0.307611	4	2	0.0607298	0.0826266
k__Bacteria.p__Firmicutes.c__Clostridia.o__Eubacteriales.f__Clostridiaceae	age	age	-3.92313	0.357635	4	2	0.0578747	0.0826266
k__Bacteria.p__Firmicutes.c__Clostridia.o__Eubacteriales.f__Clostridiaceae	sex	Male	-5.94166	0.71527	4	2	0.0762707	0.0826266
k__Bacteria.p__Firmicutes.c__Bacilli.o__Lactobacillales.f__Lactobacillaceae	age	age	-1.26851	0.115638	4	2	0.0578747	0.0826266
k__Bacteria.p__Firmicutes.c__Bacilli.o__Lactobacillales.f__Lactobacillaceae	sex	Male	-2.40558	0.231275	4	2	0.0610178	0.0826266
k__Bacteria.p__Firmicutes.c__Clostridia.o__Eubacteriales.f__Clostridiaceae.g__Sarcina	age	age	-3.92313	0.357635	4	2	0.0578747	0.0826266
k__Bacteria.p__Firmicutes.c__Clostridia.o__Eubacteriales.f__Clostridiaceae.g__Sarcina	sex	Male	-5.94166	0.71527	4	2	0.0762707	0.0826266
k__Bacteria.p__Firmicutes.c__Bacilli.o__Lactobacillales.f__Lactobacillaceae.g__Limosilactobacillus	age	age	-0.96851	0.0882899	4	2	0.0578747	0.0826266
k__Bacteria.p__Firmicutes.c__Bacilli.o__Lactobacillales.f__Lactobacillaceae.g__Limosilactobacillus	sex	Male	-1.82574	0.17658	4	2	0.0613811	0.0826266
k__Bacteria.p__Firmicutes.c__Clostridia.o__Eubacteriales.f__Clostridiaceae.g__Sarcina.s__Sarcina_ventriculi	age	age	-3.92313	0.357635	4	2	0.0578747	0.0826266
k__Bacteria.p__Firmicutes.c__Clostridia.o__Eubacteriales.f__Clostridiaceae.g__Sarcina.s__Sarcina_ventriculi	sex	Male	-5.94166	0.71527	4	2	0.0762707	0.0826266
k__Bacteria.p__Firmicutes.c__Bacilli.o__Lactobacillales.f__Lactobacillaceae.g__Limosilactobacillus.s__Limosilactobacillus_reuteri	age	age	-0.96851	0.0882899	4	2	0.0578747	0.0826266
k__Bacteria.p__Firmicutes.c__Bacilli.o__Lactobacillales.f__Lactobacillaceae.g__Limosilactobacillus.s__Limosilactobacillus_reuteri	sex	Male	-1.82574	0.17658	4	2	0.0613811	0.0826266
k__Bacteria.p__Firmicutes.c__Clostridia.o__Eubacteriales.f__Clostridiaceae.g__Sarcina.s__Sarcina_ventriculi.t__SGB6190	age	age	-3.92313	0.357635	4	2	0.0578747	0.0826266
k__Bacteria.p__Firmicutes.c__Clostridia.o__Eubacteriales.f__Clostridiaceae.g__Sarcina.s__Sarcina_ventriculi.t__SGB6190	sex	Male	-5.94166	0.71527	4	2	0.0762707	0.0826266
k__Bacteria.p__Firmicutes.c__Bacilli.o__Lactobacillales.f__Lactobacillaceae.g__Limosilactobacillus.s__Limosilactobacillus_reuteri.t__SGB7095	age	age	-0.96851	0.0882899	4	2	0.0578747	0.0826266
k__Bacteria.p__Firmicutes.c__Bacilli.o__Lactobacillales.f__Lactobacillaceae.g__Limosilactobacillus.s__Limosilactobacillus_reuteri.t__SGB7095	sex	Male	-1.82574	0.17658	4	2	0.0613811	0.0826266
UNCLASSIFIED	sex	Male	4.75828	0.79589	4	4	0.105507	0.105508
k__Bacteria	sex	Male	-4.75828	0.795896	4	3	0.105508	0.105508
Jejunum
feature	metadata	value	coef	stderr	N	N.not.0	pval	qval
k__Bacteria.p__Firmicutes.c__Clostridia.o__Eubacteriales.f__Clostridiaceae	age	age	-9.88906	2.55004	8	5	0.0116654	0.174981
k__Bacteria.p__Firmicutes.c__Clostridia.o__Eubacteriales.f__Clostridiaceae.g__Sarcina	age	age	-9.90246	2.54997	8	5	0.0116024	0.174981
k__Bacteria.p__Firmicutes.c__Clostridia.o__Eubacteriales.f__Clostridiaceae.g__Sarcina.s__Sarcina_ventriculi	age	age	-9.90246	2.54997	8	5	0.0116024	0.174981
k__Bacteria.p__Firmicutes.c__Clostridia.o__Eubacteriales.f__Clostridiaceae.g__Sarcina.s__Sarcina_ventriculi.t__SGB6190	age	age	-9.90246	2.54997	8	5	0.0116024	0.174981
k__Bacteria.p__Firmicutes	age	age	-9.17824	3.55491	8	8	0.0493216	0.367905
k__Bacteria.p__Firmicutes.c__Clostridia.o__Eubacteriales.f__Clostridiaceae	sex	Male	-12.2702	4.92714	8	5	0.0551384	0.367905
k__Bacteria.p__Firmicutes.c__Clostridia.o__Eubacteriales.f__Clostridiaceae.g__Sarcina	sex	Male	-12.2665	4.92701	8	5	0.0551858	0.367905
k__Bacteria.p__Firmicutes.c__Clostridia.o__Eubacteriales.f__Clostridiaceae.g__Sarcina.s__Sarcina_ventriculi	sex	Male	-12.2665	4.92701	8	5	0.0551858	0.367905
k__Bacteria.p__Firmicutes.c__Clostridia.o__Eubacteriales.f__Clostridiaceae.g__Sarcina.s__Sarcina_ventriculi.t__SGB6190	sex	Male	-12.2665	4.92701	8	5	0.0551858	0.367905
UNCLASSIFIED	age	age	8.13707	4.24749	8	8	0.113548	0.550688
k__Bacteria	age	age	-8.18765	4.22397	8	8	0.1103	0.550688
k__Bacteria.p__Firmicutes	sex	Male	-9.9115	6.86875	8	8	0.208614	0.550688
k__Bacteria.p__Actinobacteria	age	age	1.05346	0.733918	8	5	0.210654	0.550688
k__Bacteria.p__Actinobacteria.c__Actinomycetia	age	age	1.03851	0.722515	8	5	0.210124	0.550688
k__Bacteria.p__Firmicutes.c__Bacilli	sex	Male	-3.50847	2.5205	8	7	0.222674	0.550688
k__Bacteria.p__Actinobacteria.c__Actinomycetia.o__Bifidobacteriales	sex	Male	0.352423	0.281636	8	5	0.266166	0.550688
k__Bacteria.p__Firmicutes.c__Clostridia.o__Eubacteriales.f__Peptostreptococcaceae	sex	Male	6.0129	3.88123	8	5	0.182013	0.550688
k__Bacteria.p__Actinobacteria.c__Actinomycetia.o__Bifidobacteriales.f__Bifidobacteriaceae	sex	Male	0.352423	0.281636	8	5	0.266166	0.550688
k__Bacteria.p__Firmicutes.c__Clostridia.o__Eubacteriales.f__Peptostreptococcaceae.g__Intestinibacter	sex	Male	5.85194	3.79392	8	4	0.183606	0.550688
k__Bacteria.p__Actinobacteria.c__Actinomycetia.o__Bifidobacteriales.f__Bifidobacteriaceae.g__Alloscardovia	sex	Male	0.360951	0.278068	8	5	0.250915	0.550688
k__Bacteria.p__Firmicutes.c__Clostridia.o__Eubacteriales.f__Peptostreptococcaceae.g__Intestinibacter.s__Intestinibacter_bartlettii	sex	Male	5.85194	3.79392	8	4	0.183606	0.550688
k__Bacteria.p__Actinobacteria.c__Actinomycetia.o__Bifidobacteriales.f__Bifidobacteriaceae.g__Alloscardovia.s__Alloscardovia_macacae	sex	Male	0.360951	0.278068	8	5	0.250915	0.550688
k__Bacteria.p__Firmicutes.c__Clostridia.o__Eubacteriales.f__Peptostreptococcaceae.g__Intestinibacter.s__Intestinibacter_bartlettii.t__SGB109610	sex	Male	5.01654	3.26621	8	4	0.185163	0.550688
k__Bacteria.p__Actinobacteria.c__Actinomycetia.o__Bifidobacteriales.f__Bifidobacteriaceae.g__Alloscardovia.s__Alloscardovia_macacae.t__SGB21521	sex	Male	0.360951	0.278068	8	5	0.250915	0.550688
k__Bacteria.p__Fusobacteria	age	age	0.752284	0.586074	8	4	0.255549	0.550688
k__Bacteria.p__Fusobacteria.c__Fusobacteriia	age	age	0.752284	0.586074	8	4	0.255549	0.550688
k__Bacteria.p__Fusobacteria.c__Fusobacteriia.o__Fusobacteriales	age	age	0.752284	0.586074	8	4	0.255549	0.550688
k__Bacteria.p__Firmicutes.c__Bacilli.o__Lactobacillales.f__Streptococcaceae.g__Streptococcus.s__Streptococcus_oralis	sex	Male	0.137665	0.101196	8	4	0.231827	0.550688
k__Bacteria.p__Firmicutes.c__Bacilli.o__Lactobacillales.f__Streptococcaceae.g__Streptococcus.s__Streptococcus_oralis.t__SGB8130	sex	Male	0.137665	0.101196	8	4	0.231827	0.550688
k__Bacteria.p__Firmicutes.c__Bacilli.o__Lactobacillales	sex	Male	-3.19096	2.61942	8	7	0.277492	0.554984
UNCLASSIFIED	sex	Male	8.4215	8.20692	8	8	0.35188	0.620964
k__Bacteria	sex	Male	-8.40622	8.16149	8	8	0.35024	0.620964
k__Bacteria.p__Actinobacteria.c__Actinomycetia.o__Bifidobacteriales	age	age	0.152166	0.14576	8	5	0.344331	0.620964
k__Bacteria.p__Actinobacteria.c__Actinomycetia.o__Bifidobacteriales.f__Bifidobacteriaceae	age	age	0.152166	0.14576	8	5	0.344331	0.620964
k__Bacteria.p__Actinobacteria.c__Actinomycetia.o__Bifidobacteriales.f__Bifidobacteriaceae.g__Alloscardovia	age	age	0.123933	0.143914	8	5	0.428504	0.627079
k__Bacteria.p__Actinobacteria.c__Actinomycetia.o__Bifidobacteriales.f__Bifidobacteriaceae.g__Alloscardovia.s__Alloscardovia_macacae	age	age	0.123933	0.143914	8	5	0.428504	0.627079
k__Bacteria.p__Actinobacteria.c__Actinomycetia.o__Bifidobacteriales.f__Bifidobacteriaceae.g__Alloscardovia.s__Alloscardovia_macacae.t__SGB21521	age	age	0.123933	0.143914	8	5	0.428504	0.627079
k__Bacteria.p__Firmicutes.c__Bacilli.o__Lactobacillales.f__Streptococcaceae	age	age	0.864695	0.98433	8	7	0.419899	0.627079
k__Bacteria.p__Firmicutes.c__Bacilli.o__Lactobacillales.f__Streptococcaceae.g__Streptococcus	age	age	0.864695	0.98433	8	7	0.419899	0.627079
k__Bacteria.p__Firmicutes.c__Bacilli.o__Lactobacillales.f__Streptococcaceae.g__Streptococcus.s__Streptococcus_oralis	age	age	0.0503931	0.0523739	8	4	0.380149	0.627079
k__Bacteria.p__Firmicutes.c__Bacilli.o__Lactobacillales.f__Streptococcaceae.g__Streptococcus.s__Streptococcus_oralis.t__SGB8130	age	age	0.0503931	0.0523739	8	4	0.380149	0.627079
k__Bacteria.p__Firmicutes.c__Bacilli	age	age	-0.946867	1.30448	8	7	0.500467	0.677104
k__Bacteria.p__Firmicutes.c__Bacilli.o__Lactobacillales	age	age	-0.901201	1.35568	8	7	0.535631	0.677104
k__Bacteria.p__Firmicutes.c__Clostridia.o__Eubacteriales.f__Peptostreptococcaceae	age	age	1.31093	2.00873	8	5	0.542813	0.677104
k__Bacteria.p__Firmicutes.c__Clostridia.o__Eubacteriales.f__Peptostreptococcaceae.g__Intestinibacter	age	age	1.2915	1.96354	8	4	0.539774	0.677104
k__Bacteria.p__Firmicutes.c__Clostridia.o__Eubacteriales.f__Peptostreptococcaceae.g__Intestinibacter.s__Intestinibacter_bartlettii	age	age	1.2915	1.96354	8	4	0.539774	0.677104
k__Bacteria.p__Firmicutes.c__Clostridia.o__Eubacteriales.f__Peptostreptococcaceae.g__Intestinibacter.s__Intestinibacter_bartlettii.t__SGB109610	age	age	1.12683	1.69042	8	4	0.534552	0.677104
k__Bacteria.p__Fusobacteria.c__Fusobacteriia.o__Fusobacteriales.f__Fusobacteriaceae	sex	Male	-0.0203225	0.0329384	8	4	0.564254	0.677104
k__Bacteria.p__Fusobacteria.c__Fusobacteriia.o__Fusobacteriales.f__Fusobacteriaceae.g__Fusobacterium	sex	Male	-0.0203225	0.0329384	8	4	0.564254	0.677104
k__Bacteria.p__Fusobacteria.c__Fusobacteriia.o__Fusobacteriales.f__Fusobacteriaceae.g__Fusobacterium.s__Fusobacterium_nucleatum	sex	Male	-0.0203225	0.0329384	8	4	0.564254	0.677104
k__Bacteria.p__Firmicutes.c__Bacilli.o__Lactobacillales.f__Streptococcaceae	sex	Male	-0.845965	1.90191	8	7	0.67506	0.778915
k__Bacteria.p__Firmicutes.c__Bacilli.o__Lactobacillales.f__Streptococcaceae.g__Streptococcus	sex	Male	-0.845965	1.90191	8	7	0.67506	0.778915
k__Bacteria.p__Fusobacteria	sex	Male	-0.271631	1.1324	8	4	0.819954	0.894495
k__Bacteria.p__Fusobacteria.c__Fusobacteriia	sex	Male	-0.271631	1.1324	8	4	0.819954	0.894495
k__Bacteria.p__Fusobacteria.c__Fusobacteriia.o__Fusobacteriales	sex	Male	-0.271631	1.1324	8	4	0.819954	0.894495
k__Bacteria.p__Actinobacteria	sex	Male	0.11415	1.41806	8	5	0.938964	0.978866
k__Bacteria.p__Actinobacteria.c__Actinomycetia	sex	Male	0.118666	1.39603	8	5	0.935558	0.978866
k__Bacteria.p__Fusobacteria.c__Fusobacteriia.o__Fusobacteriales.f__Fusobacteriaceae	age	age	0.000474611	0.0170473	8	4	0.978866	0.978866
k__Bacteria.p__Fusobacteria.c__Fusobacteriia.o__Fusobacteriales.f__Fusobacteriaceae.g__Fusobacterium	age	age	0.000474611	0.0170473	8	4	0.978866	0.978866
k__Bacteria.p__Fusobacteria.c__Fusobacteriia.o__Fusobacteriales.f__Fusobacteriaceae.g__Fusobacterium.s__Fusobacterium_nucleatum	age	age	0.000474611	0.0170473	8	4	0.978866	0.978866
Ileum
feature	metadata	value	coef	stderr	N	N.not.0	pval	qval
UNCLASSIFIED	age	age	12.2007	6.04608	11	11	0.0783066	0.6159
UNCLASSIFIED	sex	Male	31.1854	14.9463	11	11	0.0704009	0.6159
k__Bacteria	age	age	-12.0892	6.0077	11	11	0.0789982	0.6159
k__Bacteria	sex	Male	-30.8748	14.8514	11	11	0.0712355	0.6159
k__Bacteria.p__Actinobacteria.c__Actinomycetia.o__Bifidobacteriales	sex	Male	0.133949	0.0671806	11	7	0.0812848	0.6159
k__Bacteria.p__Firmicutes.c__Clostridia.o__Eubacteriales.f__Peptostreptococcaceae	sex	Male	1.38212	0.694164	11	10	0.08164	0.6159
k__Bacteria.p__Actinobacteria.c__Actinomycetia.o__Bifidobacteriales.f__Bifidobacteriaceae	sex	Male	0.133949	0.0671806	11	7	0.0812848	0.6159
k__Bacteria.p__Firmicutes.c__Clostridia.o__Eubacteriales.f__Peptostreptococcaceae.g__Intestinibacter	sex	Male	0.950318	0.493962	11	10	0.0905736	0.6159
k__Bacteria.p__Firmicutes.c__Clostridia.o__Eubacteriales.f__Peptostreptococcaceae.g__GGB4456	age	age	0.411531	0.207001	11	9	0.0820188	0.6159
k__Bacteria.p__Actinobacteria.c__Actinomycetia.o__Bifidobacteriales.f__Bifidobacteriaceae.g__Alloscardovia	sex	Male	0.138578	0.0658397	11	6	0.0684268	0.6159
k__Bacteria.p__Firmicutes.c__Clostridia.o__Eubacteriales.f__Peptostreptococcaceae.g__Intestinibacter.s__Intestinibacter_bartlettii	sex	Male	0.950318	0.493962	11	10	0.0905736	0.6159
k__Bacteria.p__Firmicutes.c__Clostridia.o__Eubacteriales.f__Peptostreptococcaceae.g__GGB4456.s__GGB4456_SGB6141	age	age	0.411531	0.207001	11	9	0.0820188	0.6159
k__Bacteria.p__Actinobacteria.c__Actinomycetia.o__Bifidobacteriales.f__Bifidobacteriaceae.g__Alloscardovia.s__Alloscardovia_macacae	sex	Male	0.138578	0.0658397	11	6	0.0684268	0.6159
k__Bacteria.p__Firmicutes.c__Clostridia.o__Eubacteriales.f__Peptostreptococcaceae.g__GGB4456.s__GGB4456_SGB6141.t__SGB6141	age	age	0.411531	0.207001	11	9	0.0820188	0.6159
k__Bacteria.p__Actinobacteria.c__Actinomycetia.o__Bifidobacteriales.f__Bifidobacteriaceae.g__Alloscardovia.s__Alloscardovia_macacae.t__SGB21521	sex	Male	0.138578	0.0658397	11	6	0.0684268	0.6159
k__Bacteria.p__Firmicutes.c__Clostridia.o__Eubacteriales.f__Lachnospiraceae	age	age	-0.650393	0.365329	11	5	0.112899	0.677397
k__Bacteria.p__Firmicutes.c__Clostridia.o__Eubacteriales.f__Peptostreptococcaceae.g__Intestinibacter.s__Intestinibacter_bartlettii.t__SGB109610	sex	Male	0.781245	0.436415	11	10	0.111216	0.677397
k__Bacteria.p__Bacteroidota	age	age	-3.77498	2.89128	11	6	0.227969	0.68989
k__Bacteria.p__Bacteroidota	sex	Male	-10.2562	7.14745	11	6	0.189217	0.68989
k__Bacteria.p__Proteobacteria	age	age	-2.42166	2.34623	11	8	0.332193	0.68989
k__Bacteria.p__Proteobacteria	sex	Male	-6.99478	5.80003	11	8	0.262275	0.68989
k__Bacteria.p__Actinobacteria	age	age	0.448934	0.269734	11	8	0.134608	0.68989
k__Bacteria.p__Bacteroidota.c__Bacteroidia	age	age	-2.90135	2.5736	11	5	0.29227	0.68989
k__Bacteria.p__Bacteroidota.c__Bacteroidia	sex	Male	-7.70691	6.36212	11	5	0.260317	0.68989
k__Bacteria.p__Proteobacteria.c__Epsilonproteobacteria	age	age	-1.76165	1.29328	11	5	0.210263	0.68989
k__Bacteria.p__Proteobacteria.c__Epsilonproteobacteria	sex	Male	-3.81298	3.19708	11	5	0.26718	0.68989
k__Bacteria.p__Actinobacteria.c__Actinomycetia	age	age	0.446613	0.26612	11	8	0.131819	0.68989
k__Bacteria.p__Bacteroidota.c__Bacteroidia.o__Bacteroidales	age	age	-2.90135	2.5736	11	5	0.29227	0.68989
k__Bacteria.p__Bacteroidota.c__Bacteroidia.o__Bacteroidales	sex	Male	-7.70691	6.36212	11	5	0.260317	0.68989
k__Bacteria.p__Proteobacteria.c__Epsilonproteobacteria.o__Campylobacterales	age	age	-1.76165	1.29328	11	5	0.210263	0.68989
k__Bacteria.p__Proteobacteria.c__Epsilonproteobacteria.o__Campylobacterales	sex	Male	-3.81298	3.19708	11	5	0.26718	0.68989
k__Bacteria.p__Actinobacteria.c__Actinomycetia.o__Bifidobacteriales	age	age	0.0386753	0.0271759	11	7	0.192499	0.68989
k__Bacteria.p__Bacteroidota.c__Bacteroidia.o__Bacteroidales.f__Prevotellaceae	age	age	-2.81258	2.56882	11	5	0.305429	0.68989
k__Bacteria.p__Bacteroidota.c__Bacteroidia.o__Bacteroidales.f__Prevotellaceae	sex	Male	-7.47377	6.35028	11	5	0.273055	0.68989
k__Bacteria.p__Firmicutes.c__Clostridia.o__Eubacteriales.f__Lachnospiraceae	sex	Male	-1.30264	0.903116	11	5	0.187176	0.68989
k__Bacteria.p__Firmicutes.c__Clostridia.o__Eubacteriales.f__Peptostreptococcaceae	age	age	0.315691	0.280803	11	10	0.293509	0.68989
k__Bacteria.p__Actinobacteria.c__Actinomycetia.o__Bifidobacteriales.f__Bifidobacteriaceae	age	age	0.0386753	0.0271759	11	7	0.192499	0.68989
k__Bacteria.p__Firmicutes.c__Bacilli.o__Lactobacillales.f__Lactobacillaceae	age	age	-1.09652	0.945011	11	6	0.279372	0.68989
k__Bacteria.p__Proteobacteria.c__Gammaproteobacteria.o__Aeromonadales.f__Succinivibrionaceae.g__GGB2726	sex	Male	-1.65904	1.70291	11	5	0.358472	0.68989
k__Bacteria.p__Firmicutes.c__Clostridia.o__Eubacteriales.f__Clostridiaceae.g__Clostridium	sex	Male	-0.157103	0.136791	11	5	0.283945	0.68989
k__Bacteria.p__Firmicutes.c__Bacilli.o__Lactobacillales.f__Lactobacillaceae.g__Limosilactobacillus	age	age	-0.525694	0.44301	11	5	0.269411	0.68989
k__Bacteria.p__Actinobacteria.c__Actinomycetia.o__Bifidobacteriales.f__Bifidobacteriaceae.g__Alloscardovia	age	age	0.0289099	0.0266335	11	6	0.309335	0.68989
k__Bacteria.p__Firmicutes.c__Bacilli.o__Lactobacillales.f__Lactobacillaceae.g__Ligilactobacillus	age	age	-0.027663	0.0225498	11	5	0.254793	0.68989
k__Bacteria.p__Firmicutes.c__Bacilli.o__Lactobacillales.f__Lactobacillaceae.g__Ligilactobacillus	sex	Male	0.0636828	0.0557447	11	5	0.286323	0.68989
k__Bacteria.p__Proteobacteria.c__Gammaproteobacteria.o__Aeromonadales.f__Succinivibrionaceae.g__GGB2726.s__GGB2726_SGB3668	sex	Male	-1.65904	1.70291	11	5	0.358472	0.68989
k__Bacteria.p__Actinobacteria.c__Actinomycetia.o__Bifidobacteriales.f__Bifidobacteriaceae.g__Alloscardovia.s__Alloscardovia_macacae	age	age	0.0289099	0.0266335	11	6	0.309335	0.68989
k__Bacteria.p__Firmicutes.c__Bacilli.o__Lactobacillales.f__Lactobacillaceae.g__Ligilactobacillus.s__Ligilactobacillus_animalis	age	age	-0.0194442	0.0187431	11	5	0.329882	0.68989
k__Bacteria.p__Proteobacteria.c__Gammaproteobacteria.o__Aeromonadales.f__Succinivibrionaceae.g__GGB2726.s__GGB2726_SGB3668.t__SGB3668	sex	Male	-1.65904	1.70291	11	5	0.358472	0.68989
k__Bacteria.p__Firmicutes.c__Clostridia.o__Eubacteriales.f__Peptostreptococcaceae.g__Intestinibacter.s__Intestinibacter_bartlettii.t__SGB6140	sex	Male	0.169072	0.126682	11	8	0.218736	0.68989
k__Bacteria.p__Actinobacteria.c__Actinomycetia.o__Bifidobacteriales.f__Bifidobacteriaceae.g__Alloscardovia.s__Alloscardovia_macacae.t__SGB21521	age	age	0.0289099	0.0266335	11	6	0.309335	0.68989
k__Bacteria.p__Firmicutes.c__Bacilli.o__Lactobacillales.f__Lactobacillaceae.g__Ligilactobacillus.s__Ligilactobacillus_animalis.t__SGB7076	age	age	-0.0194442	0.0187431	11	5	0.329882	0.68989
k__Bacteria.p__Firmicutes.c__Bacilli.o__Lactobacillales.f__Streptococcaceae	age	age	0.511187	0.506304	11	6	0.342224	0.68989
k__Bacteria.p__Firmicutes.c__Bacilli.o__Lactobacillales.f__Streptococcaceae.g__Streptococcus	age	age	0.511187	0.506304	11	6	0.342224	0.68989
k__Bacteria.p__Proteobacteria.c__Gammaproteobacteria	sex	Male	-3.06533	3.29749	11	8	0.379776	0.694355
k__Bacteria.p__Proteobacteria.c__Gammaproteobacteria.o__Aeromonadales	sex	Male	-3.06767	3.31049	11	5	0.381214	0.694355
k__Bacteria.p__Proteobacteria.c__Gammaproteobacteria.o__Aeromonadales.f__Succinivibrionaceae	sex	Male	-3.06767	3.31049	11	5	0.381214	0.694355
k__Bacteria.p__Firmicutes	age	age	-5.29682	6.0116	11	11	0.403957	0.722871
k__Bacteria.p__Firmicutes.c__Clostridia.o__Eubacteriales.f__Clostridiaceae.g__Clostridium	age	age	-0.0447018	0.0553347	11	5	0.442537	0.728045
k__Bacteria.p__Firmicutes.c__Clostridia.o__Eubacteriales.f__Peptostreptococcaceae.g__GGB4456	sex	Male	0.419038	0.51172	11	9	0.436567	0.728045
k__Bacteria.p__Firmicutes.c__Clostridia.o__Eubacteriales.f__Peptostreptococcaceae.g__GGB4456.s__GGB4456_SGB6141	sex	Male	0.419038	0.51172	11	9	0.436567	0.728045
k__Bacteria.p__Firmicutes.c__Clostridia.o__Eubacteriales.f__Peptostreptococcaceae.g__Intestinibacter.s__Intestinibacter_bartlettii.t__SGB6140	age	age	-0.0416885	0.0512454	11	8	0.439466	0.728045
k__Bacteria.p__Firmicutes.c__Clostridia.o__Eubacteriales.f__Peptostreptococcaceae.g__GGB4456.s__GGB4456_SGB6141.t__SGB6141	sex	Male	0.419038	0.51172	11	9	0.436567	0.728045
k__Bacteria.p__Firmicutes	sex	Male	-11.7798	14.8611	11	11	0.450842	0.729934
k__Bacteria.p__Bacteroidota.c__Bacteroidia.o__Bacteroidales.f__Prevotellaceae.g__Prevotella	sex	Male	-0.395812	0.53624	11	5	0.481527	0.767434
k__Bacteria.p__Proteobacteria.c__Gammaproteobacteria.o__Aeromonadales.f__Succinivibrionaceae.g__GGB2726	age	age	-0.470734	0.688862	11	5	0.513686	0.78203
k__Bacteria.p__Proteobacteria.c__Gammaproteobacteria.o__Aeromonadales.f__Succinivibrionaceae.g__GGB2726.s__GGB2726_SGB3668	age	age	-0.470734	0.688862	11	5	0.513686	0.78203
k__Bacteria.p__Proteobacteria.c__Gammaproteobacteria.o__Aeromonadales.f__Succinivibrionaceae.g__GGB2726.s__GGB2726_SGB3668.t__SGB3668	age	age	-0.470734	0.688862	11	5	0.513686	0.78203
k__Bacteria.p__Proteobacteria.c__Gammaproteobacteria	age	age	-0.621959	1.3339	11	8	0.653455	0.811786
k__Bacteria.p__Firmicutes.c__Negativicutes	sex	Male	-0.98167	1.54589	11	7	0.543147	0.811786
k__Bacteria.p__Firmicutes.c__Bacilli	age	age	-0.520044	1.27512	11	9	0.694089	0.811786
k__Bacteria.p__Firmicutes.c__Bacilli	sex	Male	-1.04926	3.15219	11	9	0.747791	0.811786
k__Bacteria.p__Proteobacteria.c__Betaproteobacteria	age	age	-0.00625647	0.0194606	11	5	0.756075	0.811786
k__Bacteria.p__Proteobacteria.c__Betaproteobacteria	sex	Male	-0.0210775	0.0481079	11	5	0.672881	0.811786
k__Bacteria.p__Proteobacteria.c__Gammaproteobacteria.o__Aeromonadales	age	age	-0.646967	1.33916	11	5	0.641959	0.811786
k__Bacteria.p__Firmicutes.c__Negativicutes.o__Veillonellales	age	age	0.0755347	0.174747	11	6	0.676973	0.811786
k__Bacteria.p__Firmicutes.c__Negativicutes.o__Veillonellales	sex	Male	-0.231783	0.431986	11	6	0.606171	0.811786
k__Bacteria.p__Firmicutes.c__Bacilli.o__Lactobacillales	age	age	-0.564614	1.27289	11	9	0.669106	0.811786
k__Bacteria.p__Firmicutes.c__Bacilli.o__Lactobacillales	sex	Male	-1.02394	3.14667	11	9	0.753223	0.811786
k__Bacteria.p__Proteobacteria.c__Gammaproteobacteria.o__Aeromonadales.f__Succinivibrionaceae	age	age	-0.646967	1.33916	11	5	0.641959	0.811786
k__Bacteria.p__Firmicutes.c__Negativicutes.o__Veillonellales.f__Veillonellaceae	age	age	0.0755347	0.174747	11	6	0.676973	0.811786
k__Bacteria.p__Firmicutes.c__Negativicutes.o__Veillonellales.f__Veillonellaceae	sex	Male	-0.231783	0.431986	11	6	0.606171	0.811786
k__Bacteria.p__Firmicutes.c__Clostridia.o__Eubacteriales.f__Clostridiaceae	age	age	-2.38472	5.74835	11	8	0.689151	0.811786
k__Bacteria.p__Firmicutes.c__Clostridia.o__Eubacteriales.f__Clostridiaceae	sex	Male	-5.41621	14.2103	11	8	0.713017	0.811786
k__Bacteria.p__Firmicutes.c__Bacilli.o__Lactobacillales.f__Lactobacillaceae	sex	Male	-0.752975	2.33613	11	6	0.755474	0.811786
k__Bacteria.p__Firmicutes.c__Clostridia.o__Eubacteriales.f__Clostridiaceae.g__Sarcina	age	age	-2.32092	5.80506	11	7	0.699759	0.811786
k__Bacteria.p__Firmicutes.c__Clostridia.o__Eubacteriales.f__Clostridiaceae.g__Sarcina	sex	Male	-5.04484	14.3505	11	7	0.734259	0.811786
k__Bacteria.p__Firmicutes.c__Clostridia.o__Eubacteriales.f__Peptostreptococcaceae.g__Intestinibacter	age	age	-0.101303	0.199817	11	10	0.625847	0.811786
k__Bacteria.p__Firmicutes.c__Clostridia.o__Eubacteriales.f__Clostridiaceae.g__Sarcina.s__Sarcina_ventriculi	age	age	-2.32092	5.80506	11	7	0.699759	0.811786
k__Bacteria.p__Firmicutes.c__Clostridia.o__Eubacteriales.f__Clostridiaceae.g__Sarcina.s__Sarcina_ventriculi	sex	Male	-5.04484	14.3505	11	7	0.734259	0.811786
k__Bacteria.p__Firmicutes.c__Clostridia.o__Eubacteriales.f__Peptostreptococcaceae.g__Intestinibacter.s__Intestinibacter_bartlettii	age	age	-0.101303	0.199817	11	10	0.625847	0.811786
k__Bacteria.p__Firmicutes.c__Bacilli.o__Lactobacillales.f__Lactobacillaceae.g__Ligilactobacillus.s__Ligilactobacillus_animalis	sex	Male	0.0259273	0.0463341	11	5	0.591089	0.811786
k__Bacteria.p__Firmicutes.c__Clostridia.o__Eubacteriales.f__Clostridiaceae.g__Sarcina.s__Sarcina_ventriculi.t__SGB6190	age	age	-2.32092	5.80506	11	7	0.699759	0.811786
k__Bacteria.p__Firmicutes.c__Clostridia.o__Eubacteriales.f__Clostridiaceae.g__Sarcina.s__Sarcina_ventriculi.t__SGB6190	sex	Male	-5.04484	14.3505	11	7	0.734259	0.811786
k__Bacteria.p__Firmicutes.c__Clostridia.o__Eubacteriales.f__Peptostreptococcaceae.g__Intestinibacter.s__Intestinibacter_bartlettii.t__SGB109610	age	age	-0.0596142	0.176539	11	10	0.744292	0.811786
k__Bacteria.p__Firmicutes.c__Bacilli.o__Lactobacillales.f__Lactobacillaceae.g__Ligilactobacillus.s__Ligilactobacillus_animalis.t__SGB7076	sex	Male	0.0259273	0.0463341	11	5	0.591089	0.811786
k__Bacteria.p__Firmicutes.c__Bacilli.o__Lactobacillales.f__Lactobacillaceae.g__Limosilactobacillus	sex	Male	-0.296958	1.09515	11	5	0.793136	0.842707
k__Bacteria.p__Bacteroidota.c__Bacteroidia.o__Bacteroidales.f__Prevotellaceae.g__Prevotella	age	age	-0.0539339	0.21692	11	5	0.809907	0.851655
k__Bacteria.p__Firmicutes.c__Bacilli.o__Lactobacillales.f__Streptococcaceae	sex	Male	-0.256663	1.25162	11	6	0.842643	0.868178
k__Bacteria.p__Firmicutes.c__Bacilli.o__Lactobacillales.f__Streptococcaceae.g__Streptococcus	sex	Male	-0.256663	1.25162	11	6	0.842643	0.868178
k__Bacteria.p__Actinobacteria.c__Actinomycetia	sex	Male	0.122885	0.657866	11	8	0.856473	0.873602
k__Bacteria.p__Actinobacteria	sex	Male	0.116389	0.6668	11	8	0.86577	0.874342
k__Bacteria.p__Firmicutes.c__Negativicutes	age	age	0.020437	0.625344	11	7	0.974729	0.974729
Caecum
feature	metadata	value	coef	stderr	N	N.not.0	pval	qval
k__Bacteria.p__Firmicutes.c__Bacilli.o__Lactobacillales.f__Lactobacillaceae	sex	Male	9.11604	2.12618	20	15	0.00049818	0.550809
k__Bacteria.p__Firmicutes.c__Bacilli.o__Lactobacillales.f__Lactobacillaceae.g__Limosilactobacillus	sex	Male	2.80747	0.785633	20	15	0.0023396	0.550809
k__Bacteria.p__Firmicutes.c__Bacilli.o__Lactobacillales.f__Lactobacillaceae.g__Limosilactobacillus.s__Limosilactobacillus_reuteri	sex	Male	2.80502	0.784358	20	15	0.00232603	0.550809
k__Bacteria.p__Firmicutes.c__Bacilli.o__Lactobacillales.f__Lactobacillaceae.g__Limosilactobacillus.s__Limosilactobacillus_reuteri.t__SGB7095	sex	Male	2.80502	0.784358	20	15	0.00232603	0.550809
k__Bacteria.p__Firmicutes.c__Clostridia.o__Eubacteriales.f__Lachnospiraceae.g__GGB3741	sex	Male	0.0791176	0.0212106	20	10	0.00166535	0.550809
k__Bacteria.p__Firmicutes.c__Clostridia.o__Eubacteriales.f__Lachnospiraceae.g__GGB3741.s__GGB3741_SGB5080	sex	Male	0.0791176	0.0212106	20	10	0.00166535	0.550809
k__Bacteria.p__Firmicutes.c__Clostridia.o__Eubacteriales.f__Lachnospiraceae.g__GGB3741.s__GGB3741_SGB5080.t__SGB5080	sex	Male	0.0791176	0.0212106	20	10	0.00166535	0.550809
k__Bacteria.p__Firmicutes.c__Bacilli.o__Lactobacillales.f__Lactobacillaceae.g__Ligilactobacillus	sex	Male	3.17737	0.911806	20	14	0.00283659	0.584337
k__Bacteria.p__Firmicutes.c__Bacilli	sex	Male	10.8598	3.29186	20	16	0.00423929	0.698636
k__Bacteria.p__Firmicutes.c__Bacilli.o__Lactobacillales	sex	Male	10.8898	3.28883	20	16	0.00412949	0.698636
k__Bacteria.p__Firmicutes.c__CFGB8140.o__OFGB8140.f__FGB8140.g__GGB3755.s__GGB3755_SGB5104	age	age	-0.0278291	0.00876828	20	14	0.00555126	0.762373
k__Bacteria.p__Firmicutes.c__CFGB8140.o__OFGB8140.f__FGB8140.g__GGB3755.s__GGB3755_SGB5104.t__SGB5104	age	age	-0.0278291	0.00876828	20	14	0.00555126	0.762373
k__Bacteria.p__Firmicutes.c__Clostridia.o__Eubacteriales.f__Lachnospiraceae.g__Kineothrix	age	age	-0.0463421	0.0149022	20	14	0.00637011	0.807534
k__Bacteria.p__Firmicutes.c__Negativicutes	sex	Male	3.7732	1.32431	20	20	0.0110934	0.818584
k__Bacteria.p__Firmicutes.c__CFGB8140	age	age	-0.0417991	0.0162634	20	16	0.0198685	0.818584
k__Bacteria.p__Firmicutes.c__CFGB8116	sex	Male	0.168784	0.0643601	20	9	0.0178303	0.818584
k__Bacteria.p__Firmicutes.c__CFGB8140.o__OFGB8140	age	age	-0.0417991	0.0162634	20	16	0.0198685	0.818584
k__Bacteria.p__Firmicutes.c__CFGB8116.o__OFGB8116	sex	Male	0.168784	0.0643601	20	9	0.0178303	0.818584
k__Bacteria.p__Firmicutes.c__CFGB8140.o__OFGB8140.f__FGB8140	age	age	-0.0417991	0.0162634	20	16	0.0198685	0.818584
k__Bacteria.p__Firmicutes.c__CFGB8116.o__OFGB8116.f__FGB8116	sex	Male	0.168784	0.0643601	20	9	0.0178303	0.818584
k__Bacteria.p__Firmicutes.c__CFGB8140.o__OFGB8140.f__FGB8140.g__GGB3755	age	age	-0.0417991	0.0162634	20	16	0.0198685	0.818584
k__Bacteria.p__Firmicutes.c__CFGB8116.o__OFGB8116.f__FGB8116.g__GGB25027	sex	Male	0.168784	0.0643601	20	9	0.0178303	0.818584
k__Bacteria.p__Firmicutes.c__Clostridia.o__Eubacteriales.f__Eubacteriaceae.g__GGB3281	age	age	-0.0110923	0.00409077	20	9	0.0148138	0.818584
k__Bacteria.p__Bacteroidota.c__CFGB544.o__OFGB544.f__FGB544.g__GGB12871	age	age	-0.00480255	0.0018187	20	12	0.0171708	0.818584
k__Bacteria.p__Firmicutes.c__CFGB8116.o__OFGB8116.f__FGB8116.g__GGB25027.s__GGB25027_SGB36944	sex	Male	0.168784	0.0643601	20	9	0.0178303	0.818584
k__Bacteria.p__Firmicutes.c__Clostridia.o__Eubacteriales.f__Lachnospiraceae.g__Kineothrix.s__Kineothrix_sp_MSJ_39	age	age	-0.0347567	0.0127917	20	14	0.0146417	0.818584
k__Bacteria.p__Firmicutes.c__Clostridia.o__Eubacteriales.f__Eubacteriaceae.g__GGB3281.s__GGB3281_SGB4335	age	age	-0.0110923	0.00409077	20	9	0.0148138	0.818584
k__Bacteria.p__Bacteroidota.c__CFGB544.o__OFGB544.f__FGB544.g__GGB12871.s__GGB12871_SGB20007	age	age	-0.00480255	0.0018187	20	12	0.0171708	0.818584
k__Bacteria.p__Firmicutes.c__Bacilli.o__Lactobacillales.f__Lactobacillaceae.g__Ligilactobacillus.s__Ligilactobacillus_animalis	sex	Male	2.37655	0.841077	20	14	0.0116592	0.818584
k__Bacteria.p__Firmicutes.c__CFGB8116.o__OFGB8116.f__FGB8116.g__GGB25027.s__GGB25027_SGB36944.t__SGB36944	sex	Male	0.168784	0.0643601	20	9	0.0178303	0.818584
k__Bacteria.p__Firmicutes.c__Clostridia.o__Eubacteriales.f__Lachnospiraceae.g__Kineothrix.s__Kineothrix_sp_MSJ_39.t__SGB109654	age	age	-0.0347567	0.0127917	20	14	0.0146417	0.818584
k__Bacteria.p__Firmicutes.c__Clostridia.o__Eubacteriales.f__Eubacteriaceae.g__GGB3281.s__GGB3281_SGB4335.t__SGB4335	age	age	-0.0110923	0.00409077	20	9	0.0148138	0.818584
k__Bacteria.p__Bacteroidota.c__CFGB544.o__OFGB544.f__FGB544.g__GGB12871.s__GGB12871_SGB20007.t__SGB20007	age	age	-0.00480255	0.0018187	20	12	0.0171708	0.818584
k__Bacteria.p__Firmicutes.c__Bacilli.o__Lactobacillales.f__Lactobacillaceae.g__Ligilactobacillus.s__Ligilactobacillus_animalis.t__SGB7076	sex	Male	2.37655	0.841077	20	14	0.0116592	0.818584
k__Bacteria.p__Firmicutes.c__Clostridia.o__Eubacteriales.f__Oscillospiraceae.g__GGB3216	age	age	-0.068549	0.026487	20	11	0.0191484	0.818584
k__Bacteria.p__Firmicutes.c__Clostridia.o__Eubacteriales.f__Oscillospiraceae.g__GGB3216.s__GGB3216_SGB4248	age	age	-0.068549	0.026487	20	11	0.0191484	0.818584
k__Bacteria.p__Firmicutes.c__Clostridia.o__Eubacteriales.f__Oscillospiraceae.g__GGB3216.s__GGB3216_SGB4248.t__SGB4248	age	age	-0.068549	0.026487	20	11	0.0191484	0.818584
k__Bacteria.p__Firmicutes.c__Bacilli.o__Lactobacillales.f__Lactobacillaceae.g__Lactobacillus	sex	Male	3.10383	1.19907	20	13	0.0191279	0.818584
k__Bacteria.p__Firmicutes.c__Bacilli.o__Lactobacillales.f__Lactobacillaceae.g__Lactobacillus.s__Lactobacillus_johnsonii	sex	Male	1.8656	0.6538	20	11	0.0109934	0.818584
k__Bacteria.p__Firmicutes.c__Bacilli.o__Lactobacillales.f__Lactobacillaceae.g__Lactobacillus.s__Lactobacillus_johnsonii.t__SGB7041	sex	Male	1.8656	0.6538	20	11	0.0109934	0.818584
k__Bacteria.p__Firmicutes.c__Negativicutes.o__Veillonellales	age	age	0.639384	0.26196	20	20	0.0258946	0.82568
k__Bacteria.p__Firmicutes.c__Negativicutes.o__Veillonellales.f__Veillonellaceae	age	age	0.639384	0.26196	20	20	0.0258946	0.82568
k__Bacteria.p__Bacteroidota.c__Bacteroidia.o__Bacteroidales.f__Prevotellaceae.g__GGB12972	age	age	0.342379	0.143624	20	19	0.0290591	0.82568
k__Bacteria.p__Bacteroidota.c__Bacteroidia.o__Bacteroidales.f__Prevotellaceae.g__GGB12972.s__GGB12972_SGB1701	age	age	0.342379	0.143624	20	19	0.0290591	0.82568
k__Bacteria.p__Firmicutes.c__Clostridia.o__Eubacteriales.f__Lachnospiraceae.g__Lachnospiraceae_unclassified.s__Eubacterium_rectale	sex	Male	0.290945	0.117802	20	18	0.02441	0.82568
k__Bacteria.p__Firmicutes.c__Clostridia.o__Eubacteriales.f__Lachnospiraceae.g__Lachnospiraceae_unclassified.s__Lachnospiraceae_bacterium_OF09_6	age	age	-0.0207114	0.00867526	20	16	0.0288516	0.82568
k__Bacteria.p__Bacteroidota.c__Bacteroidia.o__Bacteroidales.f__Prevotellaceae.g__GGB12972.s__GGB12972_SGB1701.t__SGB1701	age	age	0.342379	0.143624	20	19	0.0290591	0.82568
k__Bacteria.p__Firmicutes.c__Clostridia.o__Eubacteriales.f__Lachnospiraceae.g__Lachnospiraceae_unclassified.s__Eubacterium_rectale.t__SGB4933	sex	Male	0.290945	0.117802	20	18	0.02441	0.82568
k__Bacteria.p__Firmicutes.c__Clostridia.o__Eubacteriales.f__Lachnospiraceae.g__Lachnospiraceae_unclassified.s__Lachnospiraceae_bacterium_OF09_6.t__SGB4966	age	age	-0.0207114	0.00867526	20	16	0.0288516	0.82568
k__Bacteria.p__Firmicutes.c__Clostridia.o__Eubacteriales.f__Oscillospiraceae.g__Ruminococcus.s__Ruminococcus_callidus.t__SGB4420	age	age	-0.00649395	0.00268073	20	12	0.0268758	0.82568
k__Bacteria.p__Bacteroidota.c__CFGB7536	age	age	-0.0108769	0.00454928	20	12	0.0286478	0.82568
k__Bacteria.p__Bacteroidota.c__CFGB7536.o__OFGB7536	age	age	-0.0108769	0.00454928	20	12	0.0286478	0.82568
k__Bacteria.p__Bacteroidota.c__CFGB7536.o__OFGB7536.f__FGB7536	age	age	-0.0108769	0.00454928	20	12	0.0286478	0.82568
k__Bacteria.p__Bacteroidota.c__CFGB7536.o__OFGB7536.f__FGB7536.g__GGB12869	age	age	-0.0108769	0.00454928	20	12	0.0286478	0.82568
k__Bacteria.p__Bacteroidota.c__CFGB7536.o__OFGB7536.f__FGB7536.g__GGB12869.s__GGB12869_SGB20004	age	age	-0.0108769	0.00454928	20	12	0.0286478	0.82568
k__Bacteria.p__Bacteroidota.c__CFGB7536.o__OFGB7536.f__FGB7536.g__GGB12869.s__GGB12869_SGB20004.t__SGB20004	age	age	-0.0108769	0.00454928	20	12	0.0286478	0.82568
k__Bacteria.p__Firmicutes.c__Clostridia.o__Eubacteriales.f__Lachnospiraceae.g__Lachnospira.s__Lachnospira_sp_NSJ_43	age	age	-0.0131979	0.00529693	20	10	0.0233453	0.82568
k__Bacteria.p__Firmicutes.c__Clostridia.o__Eubacteriales.f__Lachnospiraceae.g__Lachnospira.s__Lachnospira_sp_NSJ_43.t__SGB5087	age	age	-0.0131979	0.00529693	20	10	0.0233453	0.82568
k__Bacteria.p__Bacteroidota.c__Bacteroidia.o__Bacteroidales.f__Prevotellaceae.g__GGB1146	age	age	-0.0188136	0.00802184	20	11	0.0314052	0.848455
k__Bacteria.p__Bacteroidota.c__Bacteroidia.o__Bacteroidales.f__Prevotellaceae.g__GGB1146.s__GGB1146_SGB1472	age	age	-0.0188136	0.00802184	20	11	0.0314052	0.848455
k__Bacteria.p__Bacteroidota.c__Bacteroidia.o__Bacteroidales.f__Prevotellaceae.g__GGB1146.s__GGB1146_SGB1472.t__SGB1472	age	age	-0.0188136	0.00802184	20	11	0.0314052	0.848455
k__Bacteria.p__Actinobacteria.c__Actinomycetia.o__Bifidobacteriales.f__Bifidobacteriaceae.g__Alloscardovia	age	age	0.00638162	0.0027506	20	10	0.0330339	0.850623
k__Bacteria.p__Actinobacteria.c__Actinomycetia.o__Bifidobacteriales.f__Bifidobacteriaceae.g__Alloscardovia.s__Alloscardovia_macacae	age	age	0.00638162	0.0027506	20	10	0.0330339	0.850623
k__Bacteria.p__Actinobacteria.c__Actinomycetia.o__Bifidobacteriales.f__Bifidobacteriaceae.g__Alloscardovia.s__Alloscardovia_macacae.t__SGB21521	age	age	0.00638162	0.0027506	20	10	0.0330339	0.850623
UNCLASSIFIED	age	age	1.95147	2.07701	20	20	0.360603	0.858605
k__Bacteria	age	age	-1.84695	2.03697	20	20	0.377231	0.858605
k__Bacteria.p__Bacteroidota	age	age	2.09555	2.07073	20	20	0.325733	0.858605
k__Bacteria.p__Bacteroidota	sex	Male	-4.37734	5.04575	20	20	0.397732	0.858605
k__Bacteria.p__Firmicutes	age	age	-1.62511	2.09718	20	20	0.449044	0.858605
k__Bacteria.p__Firmicutes	sex	Male	11.1436	5.1102	20	20	0.0435481	0.858605
k__Bacteria.p__Proteobacteria	age	age	-1.70232	1.60997	20	20	0.305143	0.858605
k__Bacteria.p__Proteobacteria	sex	Male	-6.66265	3.92302	20	20	0.107669	0.858605
k__Bacteria.p__Spirochaetes	age	age	-0.45354	0.353264	20	18	0.216416	0.858605
k__Bacteria.p__Spirochaetes	sex	Male	-0.859918	0.860798	20	18	0.331814	0.858605
k__Bacteria.p__Tenericutes	sex	Male	0.114064	0.093722	20	18	0.240214	0.858605
k__Bacteria.p__Lentisphaerae	sex	Male	-0.567413	0.774941	20	11	0.47402	0.858605
k__Bacteria.p__Candidatus_Melainabacteria	age	age	-0.0900575	0.0899634	20	16	0.330841	0.858605
k__Bacteria.p__Candidatus_Melainabacteria	sex	Male	-0.282745	0.219214	20	16	0.214386	0.858605
k__Bacteria.p__Fibrobacteres	sex	Male	-0.0168612	0.0161889	20	16	0.312216	0.858605
k__Bacteria.p__Actinobacteria	age	age	0.0717638	0.0686273	20	19	0.310339	0.858605
k__Bacteria.p__Actinobacteria	sex	Male	0.157445	0.167224	20	19	0.359626	0.858605
k__Bacteria.p__Bacillota	age	age	-0.0234847	0.026499	20	19	0.387849	0.858605
k__Bacteria.p__Bacteroidota.c__Bacteroidia	age	age	2.64277	2.20753	20	20	0.247671	0.858605
k__Bacteria.p__Proteobacteria.c__Gammaproteobacteria	age	age	-0.919007	0.911654	20	20	0.327557	0.858605
k__Bacteria.p__Proteobacteria.c__Gammaproteobacteria	sex	Male	-3.30048	2.22143	20	20	0.155655	0.858605
k__Bacteria.p__Bacteroidota.c__CFGB582	sex	Male	1.27749	1.05458	20	13	0.242322	0.858605
k__Bacteria.p__Spirochaetes.c__Spirochaetia	age	age	-0.37657	0.305569	20	18	0.234588	0.858605
k__Bacteria.p__Spirochaetes.c__Spirochaetia	sex	Male	-0.687544	0.744578	20	18	0.36872	0.858605
k__Bacteria.p__Proteobacteria.c__Epsilonproteobacteria	age	age	-0.93835	1.12714	20	20	0.416667	0.858605
k__Bacteria.p__Proteobacteria.c__Epsilonproteobacteria	sex	Male	-3.303	2.74651	20	20	0.245607	0.858605
k__Bacteria.p__Bacteroidota.c__CFGB658	sex	Male	-0.57131	0.52149	20	10	0.288561	0.858605
k__Bacteria.p__Firmicutes.c__CFGB77540	age	age	0.235857	0.17495	20	16	0.195304	0.858605
k__Bacteria.p__Firmicutes.c__CFGB77540	sex	Male	0.341877	0.426301	20	16	0.433643	0.858605
k__Bacteria.p__Tenericutes.c__CFGB4686	sex	Male	0.0846895	0.0620946	20	17	0.190393	0.858605
k__Bacteria.p__Bacteroidota.c__CFGB72486	sex	Male	-0.120815	0.128421	20	10	0.359996	0.858605
k__Bacteria.p__Lentisphaerae.c__CFGB3176	sex	Male	-0.288948	0.35163	20	11	0.4226	0.858605
k__Bacteria.p__Bacteroidota.c__CFGB11479	age	age	-0.0449813	0.0567976	20	20	0.439297	0.858605
k__Bacteria.p__Bacteroidota.c__CFGB11479	sex	Male	-0.144651	0.138399	20	20	0.310576	0.858605
k__Bacteria.p__Firmicutes.c__CFGB2837	sex	Male	-0.0429328	0.044897	20	9	0.352346	0.858605
k__Bacteria.p__Fibrobacteres.c__Fibrobacteria	sex	Male	-0.0168612	0.0161889	20	16	0.312216	0.858605
k__Bacteria.p__Firmicutes.c__CFGB8140	sex	Male	-0.0562379	0.039629	20	16	0.173943	0.858605
k__Bacteria.p__Firmicutes.c__CFGB1765	age	age	-0.0686531	0.0469556	20	16	0.161958	0.858605
k__Bacteria.p__Firmicutes.c__CFGB1337	age	age	-0.0717592	0.0611943	20	19	0.257109	0.858605
k__Bacteria.p__Tenericutes.c__CFGB341	age	age	0.00933721	0.0119463	20	12	0.445199	0.858605
k__Bacteria.p__Tenericutes.c__CFGB341	sex	Male	0.0474448	0.0291094	20	12	0.121515	0.858605
k__Bacteria.p__Firmicutes.c__CFGB4529	age	age	-0.0702179	0.0922571	20	10	0.457019	0.858605
k__Bacteria.p__Firmicutes.c__CFGB4529	sex	Male	-0.235127	0.224803	20	10	0.31024	0.858605
k__Bacteria.p__Firmicutes.c__CFGB9120	age	age	-0.0160473	0.0108861	20	11	0.158732	0.858605
k__Bacteria.p__Candidatus_Melainabacteria.c__CFGB2107	age	age	-0.0483519	0.0540767	20	13	0.383734	0.858605
k__Bacteria.p__Candidatus_Melainabacteria.c__CFGB2107	sex	Male	-0.137046	0.131769	20	13	0.312882	0.858605
k__Bacteria.p__Bacteroidota.c__CFGB32090	age	age	-0.0814768	0.109587	20	15	0.467338	0.858605
k__Bacteria.p__Bacteroidota.c__CFGB32090	sex	Male	-0.299568	0.267031	20	15	0.277523	0.858605
k__Bacteria.p__Candidatus_Melainabacteria.c__CFGB2104	age	age	-0.0489683	0.0328467	20	14	0.154333	0.858605
k__Bacteria.p__Candidatus_Melainabacteria.c__CFGB2104	sex	Male	-0.104292	0.0800376	20	14	0.209934	0.858605
k__Bacteria.p__Bacillota.c__Erysipelotrichia	age	age	-0.0147589	0.0198543	20	9	0.467413	0.858605
k__Bacteria.p__Bacillota.c__Erysipelotrichia	sex	Male	0.062218	0.0483789	20	9	0.215664	0.858605
k__Bacteria.p__Actinobacteria.c__Actinomycetia	age	age	0.0637077	0.0687954	20	18	0.367382	0.858605
k__Bacteria.p__Actinobacteria.c__Actinomycetia	sex	Male	0.142571	0.167634	20	18	0.406873	0.858605
k__Bacteria.p__Firmicutes.c__CFGB8116	age	age	0.0437764	0.0264128	20	9	0.115778	0.858605
k__Bacteria.p__Actinobacteria.c__Coriobacteriia	age	age	0.00689514	0.00855696	20	15	0.43149	0.858605
k__Bacteria.p__Firmicutes.c__Bacilli	age	age	-1.04505	1.35095	20	16	0.44981	0.858605
k__Bacteria.p__Proteobacteria.c__Betaproteobacteria	age	age	0.0314144	0.0377643	20	17	0.417024	0.858605
k__Bacteria.p__Proteobacteria.c__Betaproteobacteria	sex	Male	-0.0704538	0.0920202	20	17	0.454394	0.858605
k__Bacteria.p__Firmicutes.c__CFGB1226	age	age	-0.0171547	0.0133929	20	9	0.217435	0.858605
k__Bacteria.p__Firmicutes.c__CFGB1226	sex	Male	-0.0451691	0.0326344	20	9	0.184232	0.858605
k__Bacteria.p__Firmicutes.c__CFGB4559	age	age	-0.0027841	0.00285363	20	13	0.342925	0.858605
k__Bacteria.p__Firmicutes.c__CFGB4559	sex	Male	-0.00510071	0.00695343	20	13	0.473217	0.858605
k__Bacteria.p__Bacteroidota.c__CFGB1458	sex	Male	-0.069072	0.0798188	20	15	0.398889	0.858605
k__Bacteria.p__Bacteroidota.c__CFGB544	age	age	-0.0255355	0.0225886	20	17	0.273979	0.858605
k__Bacteria.p__Bacteroidota.c__CFGB544	sex	Male	-0.0642922	0.0550416	20	17	0.258901	0.858605
k__Bacteria.p__Bacillota.c__Clostridia	sex	Male	-0.0485246	0.0488357	20	15	0.334337	0.858605
k__Bacteria.p__Firmicutes.c__CFGB9629	age	age	-0.0112227	0.00903433	20	13	0.231017	0.858605
k__Bacteria.p__Firmicutes.c__CFGB9629	sex	Male	-0.0377897	0.0220139	20	13	0.104211	0.858605
k__Bacteria.p__Proteobacteria.c__CFGB2413	sex	Male	-0.258555	0.311818	20	20	0.418491	0.858605
k__Bacteria.p__Bacteroidota.c__CFGB629	age	age	0.00650578	0.00669241	20	12	0.344624	0.858605
k__Bacteria.p__Bacteroidota.c__CFGB77894	age	age	-0.0715608	0.0550754	20	20	0.211178	0.858605
k__Bacteria.p__Bacteroidota.c__CFGB77894	sex	Male	-0.207722	0.134202	20	20	0.140076	0.858605
k__Bacteria.p__Bacteroidota.c__CFGB653	sex	Male	-0.0568598	0.0460329	20	15	0.233556	0.858605
k__Bacteria.p__Bacteroidota.c__Bacteroidia.o__Bacteroidales	age	age	2.64277	2.20753	20	20	0.247671	0.858605
k__Bacteria.p__Proteobacteria.c__Gammaproteobacteria.o__Aeromonadales	age	age	-0.930306	0.911479	20	20	0.321724	0.858605
k__Bacteria.p__Proteobacteria.c__Gammaproteobacteria.o__Aeromonadales	sex	Male	-3.3013	2.221	20	20	0.155483	0.858605
k__Bacteria.p__Bacteroidota.c__CFGB582.o__OFGB582	sex	Male	1.27749	1.05458	20	13	0.242322	0.858605
k__Bacteria.p__Firmicutes.c__Negativicutes.o__Selenomonadales	sex	Male	2.86751	1.39399	20	20	0.0553608	0.858605
k__Bacteria.p__Proteobacteria.c__Epsilonproteobacteria.o__Campylobacterales	age	age	-0.93835	1.12714	20	20	0.416667	0.858605
k__Bacteria.p__Proteobacteria.c__Epsilonproteobacteria.o__Campylobacterales	sex	Male	-3.303	2.74651	20	20	0.245607	0.858605
k__Bacteria.p__Spirochaetes.c__Spirochaetia.o__Spirochaetales	age	age	-0.367458	0.289489	20	18	0.221425	0.858605
k__Bacteria.p__Spirochaetes.c__Spirochaetia.o__Spirochaetales	sex	Male	-1.09003	0.705397	20	18	0.140691	0.858605
k__Bacteria.p__Bacteroidota.c__CFGB658.o__OFGB658	sex	Male	-0.57131	0.52149	20	10	0.288561	0.858605
k__Bacteria.p__Firmicutes.c__Negativicutes.o__Veillonellales	sex	Male	1.02053	0.638317	20	20	0.128288	0.858605
k__Bacteria.p__Firmicutes.c__CFGB77540.o__OFGB77540	age	age	0.235857	0.17495	20	16	0.195304	0.858605
k__Bacteria.p__Firmicutes.c__CFGB77540.o__OFGB77540	sex	Male	0.341877	0.426301	20	16	0.433643	0.858605
k__Bacteria.p__Tenericutes.c__CFGB4686.o__OFGB4686	sex	Male	0.0846895	0.0620946	20	17	0.190393	0.858605
k__Bacteria.p__Bacteroidota.c__CFGB72486.o__OFGB72486	sex	Male	-0.120815	0.128421	20	10	0.359996	0.858605
k__Bacteria.p__Lentisphaerae.c__CFGB3176.o__OFGB3176	sex	Male	-0.288948	0.35163	20	11	0.4226	0.858605
k__Bacteria.p__Bacteroidota.c__CFGB11479.o__OFGB11479	age	age	-0.0449813	0.0567976	20	20	0.439297	0.858605
k__Bacteria.p__Bacteroidota.c__CFGB11479.o__OFGB11479	sex	Male	-0.144651	0.138399	20	20	0.310576	0.858605
k__Bacteria.p__Firmicutes.c__CFGB2837.o__OFGB2837	sex	Male	-0.0429328	0.044897	20	9	0.352346	0.858605
k__Bacteria.p__Fibrobacteres.c__Fibrobacteria.o__Fibrobacterales	sex	Male	-0.0168612	0.0161889	20	16	0.312216	0.858605
k__Bacteria.p__Firmicutes.c__CFGB8140.o__OFGB8140	sex	Male	-0.0562379	0.039629	20	16	0.173943	0.858605
k__Bacteria.p__Firmicutes.c__CFGB1765.o__OFGB1765	age	age	-0.0686531	0.0469556	20	16	0.161958	0.858605
k__Bacteria.p__Firmicutes.c__CFGB1337.o__OFGB1337	age	age	-0.0717592	0.0611943	20	19	0.257109	0.858605
k__Bacteria.p__Tenericutes.c__CFGB341.o__OFGB341	age	age	0.00933721	0.0119463	20	12	0.445199	0.858605
k__Bacteria.p__Tenericutes.c__CFGB341.o__OFGB341	sex	Male	0.0474448	0.0291094	20	12	0.121515	0.858605
k__Bacteria.p__Firmicutes.c__CFGB4529.o__OFGB4529	age	age	-0.0702179	0.0922571	20	10	0.457019	0.858605
k__Bacteria.p__Firmicutes.c__CFGB4529.o__OFGB4529	sex	Male	-0.235127	0.224803	20	10	0.31024	0.858605
k__Bacteria.p__Firmicutes.c__CFGB9120.o__OFGB9120	age	age	-0.0160473	0.0108861	20	11	0.158732	0.858605
k__Bacteria.p__Candidatus_Melainabacteria.c__CFGB2107.o__OFGB2107	age	age	-0.0483519	0.0540767	20	13	0.383734	0.858605
k__Bacteria.p__Candidatus_Melainabacteria.c__CFGB2107.o__OFGB2107	sex	Male	-0.137046	0.131769	20	13	0.312882	0.858605
k__Bacteria.p__Bacteroidota.c__CFGB32090.o__OFGB32090	age	age	-0.0814768	0.109587	20	15	0.467338	0.858605
k__Bacteria.p__Bacteroidota.c__CFGB32090.o__OFGB32090	sex	Male	-0.299568	0.267031	20	15	0.277523	0.858605
k__Bacteria.p__Candidatus_Melainabacteria.c__CFGB2104.o__OFGB2104	age	age	-0.0489683	0.0328467	20	14	0.154333	0.858605
k__Bacteria.p__Candidatus_Melainabacteria.c__CFGB2104.o__OFGB2104	sex	Male	-0.104292	0.0800376	20	14	0.209934	0.858605
k__Bacteria.p__Bacillota.c__Erysipelotrichia.o__Erysipelotrichales	age	age	-0.0147589	0.0198543	20	9	0.467413	0.858605
k__Bacteria.p__Bacillota.c__Erysipelotrichia.o__Erysipelotrichales	sex	Male	0.062218	0.0483789	20	9	0.215664	0.858605
k__Bacteria.p__Actinobacteria.c__Actinomycetia.o__Bifidobacteriales	age	age	0.0535594	0.0695724	20	17	0.451962	0.858605
k__Bacteria.p__Actinobacteria.c__Actinomycetia.o__Bifidobacteriales	sex	Male	0.14104	0.169527	20	17	0.416965	0.858605
k__Bacteria.p__Firmicutes.c__CFGB8116.o__OFGB8116	age	age	0.0437764	0.0264128	20	9	0.115778	0.858605
k__Bacteria.p__Actinobacteria.c__Coriobacteriia.o__Coriobacteriales	age	age	0.00643126	0.00845399	20	15	0.457237	0.858605
k__Bacteria.p__Firmicutes.c__Bacilli.o__Lactobacillales	age	age	-1.03028	1.34971	20	16	0.455728	0.858605
k__Bacteria.p__Proteobacteria.c__Betaproteobacteria.o__Burkholderiales	age	age	0.0314144	0.0377643	20	17	0.417024	0.858605
k__Bacteria.p__Proteobacteria.c__Betaproteobacteria.o__Burkholderiales	sex	Male	-0.0704538	0.0920202	20	17	0.454394	0.858605
k__Bacteria.p__Firmicutes.c__CFGB1226.o__OFGB1226	age	age	-0.0171547	0.0133929	20	9	0.217435	0.858605
k__Bacteria.p__Firmicutes.c__CFGB1226.o__OFGB1226	sex	Male	-0.0451691	0.0326344	20	9	0.184232	0.858605
k__Bacteria.p__Firmicutes.c__CFGB4559.o__OFGB4559	age	age	-0.0027841	0.00285363	20	13	0.342925	0.858605
k__Bacteria.p__Firmicutes.c__CFGB4559.o__OFGB4559	sex	Male	-0.00510071	0.00695343	20	13	0.473217	0.858605
k__Bacteria.p__Bacteroidota.c__CFGB1458.o__OFGB1458	sex	Male	-0.069072	0.0798188	20	15	0.398889	0.858605
k__Bacteria.p__Bacteroidota.c__CFGB544.o__OFGB544	age	age	-0.0255355	0.0225886	20	17	0.273979	0.858605
k__Bacteria.p__Bacteroidota.c__CFGB544.o__OFGB544	sex	Male	-0.0642922	0.0550416	20	17	0.258901	0.858605
k__Bacteria.p__Bacillota.c__Clostridia.o__Eubacteriales	sex	Male	-0.0485246	0.0488357	20	15	0.334337	0.858605
k__Bacteria.p__Firmicutes.c__CFGB9629.o__OFGB9629	age	age	-0.0112227	0.00903433	20	13	0.231017	0.858605
k__Bacteria.p__Firmicutes.c__CFGB9629.o__OFGB9629	sex	Male	-0.0377897	0.0220139	20	13	0.104211	0.858605
k__Bacteria.p__Proteobacteria.c__CFGB2413.o__OFGB2413	sex	Male	-0.258555	0.311818	20	20	0.418491	0.858605
k__Bacteria.p__Bacteroidota.c__CFGB629.o__OFGB629	age	age	0.00650578	0.00669241	20	12	0.344624	0.858605
k__Bacteria.p__Bacteroidota.c__CFGB77894.o__OFGB77894	age	age	-0.0715608	0.0550754	20	20	0.211178	0.858605
k__Bacteria.p__Bacteroidota.c__CFGB77894.o__OFGB77894	sex	Male	-0.207722	0.134202	20	20	0.140076	0.858605
k__Bacteria.p__Bacteroidota.c__CFGB653.o__OFGB653	sex	Male	-0.0568598	0.0460329	20	15	0.233556	0.858605
k__Bacteria.p__Bacteroidota.c__Bacteroidia.o__Bacteroidales.f__Prevotellaceae	age	age	2.76827	2.25506	20	20	0.236331	0.858605
k__Bacteria.p__Proteobacteria.c__Gammaproteobacteria.o__Aeromonadales.f__Succinivibrionaceae	age	age	-0.930306	0.911479	20	20	0.321724	0.858605
k__Bacteria.p__Proteobacteria.c__Gammaproteobacteria.o__Aeromonadales.f__Succinivibrionaceae	sex	Male	-3.3013	2.221	20	20	0.155483	0.858605
k__Bacteria.p__Firmicutes.c__Clostridia.o__Eubacteriales.f__Lachnospiraceae	age	age	-0.383928	0.425513	20	20	0.37952	0.858605
k__Bacteria.p__Bacteroidota.c__CFGB582.o__OFGB582.f__FGB582	sex	Male	1.27749	1.05458	20	13	0.242322	0.858605
k__Bacteria.p__Firmicutes.c__Negativicutes.o__Selenomonadales.f__Selenomonadaceae	sex	Male	2.86751	1.39399	20	20	0.0553608	0.858605
k__Bacteria.p__Spirochaetes.c__Spirochaetia.o__Spirochaetales.f__Treponemataceae	age	age	-0.367458	0.289489	20	18	0.221425	0.858605
k__Bacteria.p__Spirochaetes.c__Spirochaetia.o__Spirochaetales.f__Treponemataceae	sex	Male	-1.09003	0.705397	20	18	0.140691	0.858605
k__Bacteria.p__Bacteroidota.c__CFGB658.o__OFGB658.f__FGB658	sex	Male	-0.57131	0.52149	20	10	0.288561	0.858605
k__Bacteria.p__Firmicutes.c__Negativicutes.o__Veillonellales.f__Veillonellaceae	sex	Male	1.02053	0.638317	20	20	0.128288	0.858605
k__Bacteria.p__Firmicutes.c__CFGB77540.o__OFGB77540.f__FGB77540	age	age	0.235857	0.17495	20	16	0.195304	0.858605
k__Bacteria.p__Firmicutes.c__CFGB77540.o__OFGB77540.f__FGB77540	sex	Male	0.341877	0.426301	20	16	0.433643	0.858605
k__Bacteria.p__Firmicutes.c__Clostridia.o__Eubacteriales.f__Clostridiaceae	age	age	0.413848	0.306638	20	20	0.194834	0.858605
k__Bacteria.p__Firmicutes.c__Clostridia.o__Eubacteriales.f__Clostridiaceae	sex	Male	0.548259	0.747185	20	20	0.47309	0.858605
k__Bacteria.p__Tenericutes.c__CFGB4686.o__OFGB4686.f__FGB4686	sex	Male	0.0846895	0.0620946	20	17	0.190393	0.858605
k__Bacteria.p__Firmicutes.c__Clostridia.o__Eubacteriales.f__Peptostreptococcaceae	age	age	-0.0737528	0.0761344	20	20	0.346266	0.858605
k__Bacteria.p__Bacteroidota.c__CFGB72486.o__OFGB72486.f__FGB72486	sex	Male	-0.120815	0.128421	20	10	0.359996	0.858605
k__Bacteria.p__Lentisphaerae.c__CFGB3176.o__OFGB3176.f__FGB3176	sex	Male	-0.288948	0.35163	20	11	0.4226	0.858605
k__Bacteria.p__Bacteroidota.c__CFGB11479.o__OFGB11479.f__FGB11479	age	age	-0.0449813	0.0567976	20	20	0.439297	0.858605
k__Bacteria.p__Bacteroidota.c__CFGB11479.o__OFGB11479.f__FGB11479	sex	Male	-0.144651	0.138399	20	20	0.310576	0.858605
k__Bacteria.p__Firmicutes.c__Clostridia.o__Eubacteriales.f__Eubacteriaceae	age	age	-0.0639162	0.0759089	20	20	0.411471	0.858605
k__Bacteria.p__Firmicutes.c__CFGB2837.o__OFGB2837.f__FGB2837	sex	Male	-0.0429328	0.044897	20	9	0.352346	0.858605
k__Bacteria.p__Fibrobacteres.c__Fibrobacteria.o__Fibrobacterales.f__Fibrobacteraceae	sex	Male	-0.0168612	0.0161889	20	16	0.312216	0.858605
k__Bacteria.p__Firmicutes.c__CFGB8140.o__OFGB8140.f__FGB8140	sex	Male	-0.0562379	0.039629	20	16	0.173943	0.858605
k__Bacteria.p__Firmicutes.c__CFGB1765.o__OFGB1765.f__FGB1765	age	age	-0.0686531	0.0469556	20	16	0.161958	0.858605
k__Bacteria.p__Firmicutes.c__CFGB1337.o__OFGB1337.f__FGB1337	age	age	-0.0717592	0.0611943	20	19	0.257109	0.858605
k__Bacteria.p__Tenericutes.c__CFGB341.o__OFGB341.f__FGB341	age	age	0.00933721	0.0119463	20	12	0.445199	0.858605
k__Bacteria.p__Tenericutes.c__CFGB341.o__OFGB341.f__FGB341	sex	Male	0.0474448	0.0291094	20	12	0.121515	0.858605
k__Bacteria.p__Firmicutes.c__CFGB4529.o__OFGB4529.f__FGB4529	age	age	-0.0702179	0.0922571	20	10	0.457019	0.858605
k__Bacteria.p__Firmicutes.c__CFGB4529.o__OFGB4529.f__FGB4529	sex	Male	-0.235127	0.224803	20	10	0.31024	0.858605
k__Bacteria.p__Firmicutes.c__CFGB9120.o__OFGB9120.f__FGB9120	age	age	-0.0160473	0.0108861	20	11	0.158732	0.858605
k__Bacteria.p__Candidatus_Melainabacteria.c__CFGB2107.o__OFGB2107.f__FGB2107	age	age	-0.0483519	0.0540767	20	13	0.383734	0.858605
k__Bacteria.p__Candidatus_Melainabacteria.c__CFGB2107.o__OFGB2107.f__FGB2107	sex	Male	-0.137046	0.131769	20	13	0.312882	0.858605
k__Bacteria.p__Proteobacteria.c__Epsilonproteobacteria.o__Campylobacterales.f__Campylobacteraceae	age	age	-0.890548	1.13401	20	20	0.443079	0.858605
k__Bacteria.p__Proteobacteria.c__Epsilonproteobacteria.o__Campylobacterales.f__Campylobacteraceae	sex	Male	-3.31798	2.76323	20	20	0.246308	0.858605
k__Bacteria.p__Bacteroidota.c__CFGB32090.o__OFGB32090.f__FGB32090	age	age	-0.0814768	0.109587	20	15	0.467338	0.858605
k__Bacteria.p__Bacteroidota.c__CFGB32090.o__OFGB32090.f__FGB32090	sex	Male	-0.299568	0.267031	20	15	0.277523	0.858605
k__Bacteria.p__Candidatus_Melainabacteria.c__CFGB2104.o__OFGB2104.f__FGB2104	age	age	-0.0489683	0.0328467	20	14	0.154333	0.858605
k__Bacteria.p__Candidatus_Melainabacteria.c__CFGB2104.o__OFGB2104.f__FGB2104	sex	Male	-0.104292	0.0800376	20	14	0.209934	0.858605
k__Bacteria.p__Bacillota.c__Erysipelotrichia.o__Erysipelotrichales.f__Coprobacillaceae	age	age	-0.0147589	0.0198543	20	9	0.467413	0.858605
k__Bacteria.p__Bacillota.c__Erysipelotrichia.o__Erysipelotrichales.f__Coprobacillaceae	sex	Male	0.062218	0.0483789	20	9	0.215664	0.858605
k__Bacteria.p__Actinobacteria.c__Actinomycetia.o__Bifidobacteriales.f__Bifidobacteriaceae	age	age	0.0535594	0.0695724	20	17	0.451962	0.858605
k__Bacteria.p__Actinobacteria.c__Actinomycetia.o__Bifidobacteriales.f__Bifidobacteriaceae	sex	Male	0.14104	0.169527	20	17	0.416965	0.858605
k__Bacteria.p__Firmicutes.c__CFGB8116.o__OFGB8116.f__FGB8116	age	age	0.0437764	0.0264128	20	9	0.115778	0.858605
k__Bacteria.p__Bacteroidota.c__Bacteroidia.o__Bacteroidales.f__Bacteroidaceae	sex	Male	-0.0323554	0.02677	20	17	0.243343	0.858605
k__Bacteria.p__Bacteroidota.c__Bacteroidia.o__Bacteroidales.f__Bacteroidales_unclassified	age	age	-0.0318042	0.0373442	20	9	0.406245	0.858605
k__Bacteria.p__Bacteroidota.c__Bacteroidia.o__Bacteroidales.f__Bacteroidales_unclassified	sex	Male	-0.102625	0.0909965	20	9	0.275074	0.858605
k__Bacteria.p__Proteobacteria.c__Betaproteobacteria.o__Burkholderiales.f__Sutterellaceae	age	age	0.0314144	0.0377643	20	17	0.417024	0.858605
k__Bacteria.p__Proteobacteria.c__Betaproteobacteria.o__Burkholderiales.f__Sutterellaceae	sex	Male	-0.0704538	0.0920202	20	17	0.454394	0.858605
k__Bacteria.p__Bacteroidota.c__Bacteroidia.o__Bacteroidales.f__Muribaculaceae	sex	Male	0.0184887	0.0251631	20	12	0.472504	0.858605
k__Bacteria.p__Firmicutes.c__CFGB1226.o__OFGB1226.f__FGB1226	age	age	-0.0171547	0.0133929	20	9	0.217435	0.858605
k__Bacteria.p__Firmicutes.c__CFGB1226.o__OFGB1226.f__FGB1226	sex	Male	-0.0451691	0.0326344	20	9	0.184232	0.858605
k__Bacteria.p__Firmicutes.c__CFGB4559.o__OFGB4559.f__FGB4559	age	age	-0.0027841	0.00285363	20	13	0.342925	0.858605
k__Bacteria.p__Firmicutes.c__CFGB4559.o__OFGB4559.f__FGB4559	sex	Male	-0.00510071	0.00695343	20	13	0.473217	0.858605
k__Bacteria.p__Actinobacteria.c__Coriobacteriia.o__Coriobacteriales.f__Atopobiaceae	age	age	0.00346299	0.00281403	20	12	0.235223	0.858605
k__Bacteria.p__Actinobacteria.c__Coriobacteriia.o__Coriobacteriales.f__Atopobiaceae	sex	Male	0.01332	0.00685694	20	12	0.0688221	0.858605
k__Bacteria.p__Bacteroidota.c__CFGB1458.o__OFGB1458.f__FGB1458	sex	Male	-0.069072	0.0798188	20	15	0.398889	0.858605
k__Bacteria.p__Bacteroidota.c__CFGB544.o__OFGB544.f__FGB544	age	age	-0.0255355	0.0225886	20	17	0.273979	0.858605
k__Bacteria.p__Bacteroidota.c__CFGB544.o__OFGB544.f__FGB544	sex	Male	-0.0642922	0.0550416	20	17	0.258901	0.858605
k__Bacteria.p__Bacillota.c__Clostridia.o__Eubacteriales.f__Eubacteriales_incertae_sedis	sex	Male	-0.0485246	0.0488357	20	15	0.334337	0.858605
k__Bacteria.p__Firmicutes.c__CFGB9629.o__OFGB9629.f__FGB9629	age	age	-0.0112227	0.00903433	20	13	0.231017	0.858605
k__Bacteria.p__Firmicutes.c__CFGB9629.o__OFGB9629.f__FGB9629	sex	Male	-0.0377897	0.0220139	20	13	0.104211	0.858605
k__Bacteria.p__Proteobacteria.c__CFGB2413.o__OFGB2413.f__FGB2413	sex	Male	-0.258555	0.311818	20	20	0.418491	0.858605
k__Bacteria.p__Bacteroidota.c__CFGB629.o__OFGB629.f__FGB629	age	age	0.00650578	0.00669241	20	12	0.344624	0.858605
k__Bacteria.p__Bacteroidota.c__CFGB77894.o__OFGB77894.f__FGB77894	age	age	-0.0715608	0.0550754	20	20	0.211178	0.858605
k__Bacteria.p__Bacteroidota.c__CFGB77894.o__OFGB77894.f__FGB77894	sex	Male	-0.207722	0.134202	20	20	0.140076	0.858605
k__Bacteria.p__Bacteroidota.c__CFGB653.o__OFGB653.f__FGB653	sex	Male	-0.0568598	0.0460329	20	15	0.233556	0.858605
k__Bacteria.p__Bacteroidota.c__Bacteroidia.o__Bacteroidales.f__Prevotellaceae.g__Segatella	age	age	2.55621	2.22114	20	20	0.265723	0.858605
k__Bacteria.p__Bacteroidota.c__CFGB582.o__OFGB582.f__FGB582.g__GGB1278	sex	Male	1.27749	1.05458	20	13	0.242322	0.858605
k__Bacteria.p__Proteobacteria.c__Gammaproteobacteria.o__Aeromonadales.f__Succinivibrionaceae.g__GGB2726	sex	Male	-2.64598	1.94656	20	17	0.191808	0.858605
k__Bacteria.p__Proteobacteria.c__Gammaproteobacteria.o__Aeromonadales.f__Succinivibrionaceae.g__GGB2734	sex	Male	0.599637	0.562474	20	20	0.301298	0.858605
k__Bacteria.p__Firmicutes.c__Negativicutes.o__Selenomonadales.f__Selenomonadaceae.g__Anaerovibrio	sex	Male	2.82091	1.39902	20	20	0.0598463	0.858605
k__Bacteria.p__Proteobacteria.c__Epsilonproteobacteria.o__Campylobacterales.f__Helicobacteraceae.g__Helicobacter	age	age	-0.046124	0.0490452	20	9	0.360165	0.858605
k__Bacteria.p__Bacteroidota.c__CFGB658.o__OFGB658.f__FGB658.g__GGB1627	sex	Male	-0.57131	0.52149	20	10	0.288561	0.858605
k__Bacteria.p__Firmicutes.c__Negativicutes.o__Veillonellales.f__Veillonellaceae.g__GGB13181	age	age	0.517451	0.256492	20	18	0.0597242	0.858605
k__Bacteria.p__Firmicutes.c__Negativicutes.o__Veillonellales.f__Veillonellaceae.g__GGB13181	sex	Male	0.623581	0.624993	20	18	0.332396	0.858605
k__Bacteria.p__Firmicutes.c__Clostridia.o__Eubacteriales.f__Lachnospiraceae.g__Lachnospiraceae_unclassified	age	age	0.0807654	0.0547015	20	20	0.1581	0.858605
k__Bacteria.p__Firmicutes.c__Clostridia.o__Eubacteriales.f__Lachnospiraceae.g__Lachnospiraceae_unclassified	sex	Male	0.268397	0.133291	20	20	0.0601592	0.858605
k__Bacteria.p__Firmicutes.c__CFGB77540.o__OFGB77540.f__FGB77540.g__GGB4978	age	age	0.235857	0.17495	20	16	0.195304	0.858605
k__Bacteria.p__Firmicutes.c__CFGB77540.o__OFGB77540.f__FGB77540.g__GGB4978	sex	Male	0.341877	0.426301	20	16	0.433643	0.858605
k__Bacteria.p__Firmicutes.c__Clostridia.o__Eubacteriales.f__Lachnospiraceae.g__GGB3632	sex	Male	0.382853	0.361127	20	20	0.303903	0.858605
k__Bacteria.p__Bacteroidota.c__Bacteroidia.o__Bacteroidales.f__Prevotellaceae.g__GGB12972	sex	Male	0.66107	0.349968	20	19	0.0760822	0.858605
k__Bacteria.p__Firmicutes.c__Clostridia.o__Eubacteriales.f__Clostridiaceae.g__Sarcina	age	age	0.413207	0.291656	20	19	0.174618	0.858605
k__Bacteria.p__Firmicutes.c__Clostridia.o__Eubacteriales.f__Clostridiaceae.g__Sarcina	sex	Male	1.05803	0.710679	20	19	0.154866	0.858605
k__Bacteria.p__Tenericutes.c__CFGB4686.o__OFGB4686.f__FGB4686.g__GGB13634	sex	Male	0.0845376	0.0620769	20	17	0.19103	0.858605
k__Bacteria.p__Firmicutes.c__Clostridia.o__Eubacteriales.f__Lachnospiraceae.g__GGB3739	age	age	-0.307493	0.17468	20	18	0.0963324	0.858605
k__Bacteria.p__Firmicutes.c__Clostridia.o__Eubacteriales.f__Lachnospiraceae.g__Blautia	age	age	-0.0733428	0.0423946	20	18	0.101742	0.858605
k__Bacteria.p__Firmicutes.c__Clostridia.o__Eubacteriales.f__Lachnospiraceae.g__Blautia	sex	Male	-0.0906435	0.103303	20	18	0.392472	0.858605
k__Bacteria.p__Firmicutes.c__Clostridia.o__Eubacteriales.f__Peptostreptococcaceae.g__Intestinibacter	age	age	-0.0512274	0.0589916	20	20	0.397277	0.858605
k__Bacteria.p__Bacteroidota.c__Bacteroidia.o__Bacteroidales.f__Prevotellaceae.g__GGB1148	age	age	-0.0775815	0.0377132	20	19	0.0553505	0.858605
k__Bacteria.p__Bacteroidota.c__Bacteroidia.o__Bacteroidales.f__Prevotellaceae.g__GGB1148	sex	Male	-0.0872266	0.0918958	20	19	0.355824	0.858605
k__Bacteria.p__Spirochaetes.c__Spirochaetia.o__Spirochaetales.f__Treponemataceae.g__Treponema	age	age	-0.255582	0.2292	20	16	0.280321	0.858605
k__Bacteria.p__Spirochaetes.c__Spirochaetia.o__Spirochaetales.f__Treponemataceae.g__Treponema	sex	Male	-0.750298	0.55849	20	16	0.196789	0.858605
k__Bacteria.p__Bacteroidota.c__CFGB72486.o__OFGB72486.f__FGB72486.g__GGB1633	sex	Male	-0.120815	0.128421	20	10	0.359996	0.858605
k__Bacteria.p__Bacteroidota.c__Bacteroidia.o__Bacteroidales.f__Prevotellaceae.g__GGB12950	age	age	0.0466394	0.0594268	20	20	0.443358	0.858605
k__Bacteria.p__Bacteroidota.c__Bacteroidia.o__Bacteroidales.f__Prevotellaceae.g__GGB12950	sex	Male	-0.172464	0.144805	20	20	0.250015	0.858605
k__Bacteria.p__Bacteroidota.c__Bacteroidia.o__Bacteroidales.f__Prevotellaceae.g__Prevotella	age	age	-0.201234	0.23275	20	20	0.399297	0.858605
k__Bacteria.p__Bacteroidota.c__Bacteroidia.o__Bacteroidales.f__Prevotellaceae.g__Prevotella	sex	Male	-0.90123	0.567141	20	20	0.130467	0.858605
k__Bacteria.p__Firmicutes.c__Clostridia.o__Eubacteriales.f__Oscillospiraceae.g__Oscillospiraceae_unclassified	sex	Male	-0.107177	0.144708	20	14	0.469017	0.858605
k__Bacteria.p__Firmicutes.c__Clostridia.o__Eubacteriales.f__Eubacteriaceae.g__Eubacterium	age	age	-0.0520098	0.0685447	20	19	0.45838	0.858605
k__Bacteria.p__Firmicutes.c__Clostridia.o__Eubacteriales.f__Clostridiaceae.g__Clostridium	sex	Male	-0.171973	0.10077	20	20	0.106098	0.858605
k__Bacteria.p__Bacteroidota.c__Bacteroidia.o__Bacteroidales.f__Prevotellaceae.g__GGB1246	sex	Male	-0.0563477	0.0648367	20	20	0.396913	0.858605
k__Bacteria.p__Firmicutes.c__CFGB8140.o__OFGB8140.f__FGB8140.g__GGB3755	sex	Male	-0.0562379	0.039629	20	16	0.173943	0.858605
k__Bacteria.p__Bacteroidota.c__Bacteroidia.o__Bacteroidales.f__Prevotellaceae.g__GGB1239	sex	Male	-0.131201	0.17129	20	20	0.454204	0.858605
k__Bacteria.p__Fibrobacteres.c__Fibrobacteria.o__Fibrobacterales.f__Fibrobacteraceae.g__GGB13140	sex	Male	-0.00987019	0.0119506	20	9	0.420294	0.858605
k__Bacteria.p__Firmicutes.c__Clostridia.o__Eubacteriales.f__Clostridiaceae.g__Clostridiaceae_unclassified	sex	Male	-0.2589	0.25454	20	20	0.323349	0.858605
k__Bacteria.p__Firmicutes.c__Clostridia.o__Eubacteriales.f__Lachnospiraceae.g__GGB3859	age	age	0.0274684	0.0202141	20	20	0.191944	0.858605
k__Bacteria.p__Firmicutes.c__Clostridia.o__Eubacteriales.f__Lachnospiraceae.g__GGB3859	sex	Male	0.0705317	0.0492556	20	20	0.170287	0.858605
k__Bacteria.p__Firmicutes.c__Clostridia.o__Eubacteriales.f__Lachnospiraceae.g__GGB3740	sex	Male	-0.0164569	0.0164927	20	12	0.332354	0.858605
k__Bacteria.p__Firmicutes.c__CFGB1337.o__OFGB1337.f__FGB1337.g__GGB3253	age	age	-0.0379688	0.0492737	20	19	0.45154	0.858605
k__Bacteria.p__Firmicutes.c__CFGB1337.o__OFGB1337.f__FGB1337.g__GGB3253	sex	Male	0.0920554	0.120065	20	19	0.453769	0.858605
k__Bacteria.p__Tenericutes.c__CFGB341.o__OFGB341.f__FGB341.g__GGB775	age	age	0.00933721	0.0119463	20	12	0.445199	0.858605
k__Bacteria.p__Tenericutes.c__CFGB341.o__OFGB341.f__FGB341.g__GGB775	sex	Male	0.0474448	0.0291094	20	12	0.121515	0.858605
k__Bacteria.p__Firmicutes.c__CFGB4529.o__OFGB4529.f__FGB4529.g__GGB3654	age	age	-0.0702179	0.0922571	20	10	0.457019	0.858605
k__Bacteria.p__Firmicutes.c__CFGB4529.o__OFGB4529.f__FGB4529.g__GGB3654	sex	Male	-0.235127	0.224803	20	10	0.31024	0.858605
k__Bacteria.p__Firmicutes.c__CFGB9120.o__OFGB9120.f__FGB9120.g__GGB4642	age	age	-0.0161314	0.0108139	20	11	0.154093	0.858605
k__Bacteria.p__Bacteroidota.c__CFGB11479.o__OFGB11479.f__FGB11479.g__GGB1630	age	age	-0.0314954	0.0161379	20	19	0.0676564	0.858605
k__Bacteria.p__Bacteroidota.c__CFGB11479.o__OFGB11479.f__FGB11479.g__GGB1630	sex	Male	-0.0597774	0.0393232	20	19	0.146853	0.858605
k__Bacteria.p__Proteobacteria.c__Epsilonproteobacteria.o__Campylobacterales.f__Campylobacteraceae.g__Campylobacter	age	age	-0.214916	0.155825	20	9	0.185705	0.858605
k__Bacteria.p__Proteobacteria.c__Epsilonproteobacteria.o__Campylobacterales.f__Campylobacteraceae.g__Campylobacter	sex	Male	-0.33331	0.379698	20	9	0.392275	0.858605
k__Bacteria.p__Bacteroidota.c__CFGB32090.o__OFGB32090.f__FGB32090.g__GGB13020	age	age	-0.0814768	0.109587	20	15	0.467338	0.858605
k__Bacteria.p__Bacteroidota.c__CFGB32090.o__OFGB32090.f__FGB32090.g__GGB13020	sex	Male	-0.299568	0.267031	20	15	0.277523	0.858605
k__Bacteria.p__Firmicutes.c__Clostridia.o__Eubacteriales.f__Oscillospiraceae.g__Oscillibacter	sex	Male	-0.133298	0.0939733	20	15	0.174126	0.858605
k__Bacteria.p__Firmicutes.c__CFGB1765.o__OFGB1765.f__FGB1765.g__GGB4578	sex	Male	0.058828	0.0341044	20	13	0.10267	0.858605
k__Bacteria.p__Firmicutes.c__Clostridia.o__Eubacteriales.f__Lachnospiraceae.g__GGB3613	sex	Male	-0.100625	0.1131	20	13	0.386044	0.858605
k__Bacteria.p__Candidatus_Melainabacteria.c__CFGB2104.o__OFGB2104.f__FGB2104.g__GGB5996	age	age	-0.0187619	0.0140022	20	13	0.197905	0.858605
k__Bacteria.p__Firmicutes.c__Clostridia.o__Eubacteriales.f__Peptostreptococcaceae.g__GGB4456	age	age	-0.0226339	0.020234	20	18	0.278865	0.858605
k__Bacteria.p__Firmicutes.c__Clostridia.o__Eubacteriales.f__Peptostreptococcaceae.g__GGB4456	sex	Male	-0.0739374	0.0493041	20	18	0.152055	0.858605
k__Bacteria.p__Firmicutes.c__Clostridia.o__Eubacteriales.f__Oscillospiraceae.g__GGB9634	sex	Male	-0.0626309	0.0666498	20	9	0.360532	0.858605
k__Bacteria.p__Firmicutes.c__Erysipelotrichia.o__Erysipelotrichales.f__Coprobacillaceae.g__Catenibacterium	age	age	-0.0147589	0.0198543	20	9	0.467413	0.858605
k__Bacteria.p__Firmicutes.c__Erysipelotrichia.o__Erysipelotrichales.f__Coprobacillaceae.g__Catenibacterium	sex	Male	0.062218	0.0483789	20	9	0.215664	0.858605
k__Bacteria.p__Firmicutes.c__CFGB8116.o__OFGB8116.f__FGB8116.g__GGB25027	age	age	0.0437764	0.0264128	20	9	0.115778	0.858605
k__Bacteria.p__Bacteroidota.c__Bacteroidia.o__Bacteroidales.f__Bacteroidaceae.g__GGB1380	sex	Male	-0.0323554	0.02677	20	17	0.243343	0.858605
k__Bacteria.p__Firmicutes.c__Negativicutes.o__Veillonellales.f__Veillonellaceae.g__Allisonella	age	age	0.0262661	0.021342	20	17	0.235183	0.858605
k__Bacteria.p__Actinobacteria.c__Actinomycetia.o__Bifidobacteriales.f__Bifidobacteriaceae.g__Bifidobacterium	sex	Male	0.130306	0.17157	20	9	0.457961	0.858605
k__Bacteria.p__Bacteroidota.c__Bacteroidia.o__Bacteroidales.f__Prevotellaceae.g__GGB1248	age	age	0.00618697	0.00381787	20	19	0.123518	0.858605
k__Bacteria.p__Firmicutes.c__Clostridia.o__Eubacteriales.f__Lachnospiraceae.g__Kineothrix	sex	Male	-0.0597497	0.0363122	20	14	0.11824	0.858605
k__Bacteria.p__Firmicutes.c__Clostridia.o__Eubacteriales.f__Lachnospiraceae.g__Mediterraneibacter	age	age	-0.0126703	0.0157308	20	17	0.431686	0.858605
k__Bacteria.p__Firmicutes.c__Clostridia.o__Eubacteriales.f__Lachnospiraceae.g__Mediterraneibacter	sex	Male	-0.0361447	0.0383312	20	17	0.358912	0.858605
k__Bacteria.p__Bacteroidota.c__CFGB11479.o__OFGB11479.f__FGB11479.g__GGB1631	age	age	-0.0106173	0.0090865	20	13	0.258741	0.858605
k__Bacteria.p__Bacteroidota.c__CFGB11479.o__OFGB11479.f__FGB11479.g__GGB1631	sex	Male	-0.0328428	0.0221411	20	13	0.156286	0.858605
k__Bacteria.p__Firmicutes.c__Clostridia.o__Eubacteriales.f__Lachnospiraceae.g__Anaerobutyricum	age	age	-0.0212429	0.0189134	20	11	0.27698	0.858605
k__Bacteria.p__Firmicutes.c__Clostridia.o__Eubacteriales.f__Lachnospiraceae.g__Anaerobutyricum	sex	Male	-0.03511	0.0460863	20	11	0.456601	0.858605
k__Bacteria.p__Bacteroidota.c__Bacteroidia.o__Bacteroidales.f__Bacteroidales_unclassified.g__GGB1618	age	age	-0.0318042	0.0373442	20	9	0.406245	0.858605
k__Bacteria.p__Bacteroidota.c__Bacteroidia.o__Bacteroidales.f__Bacteroidales_unclassified.g__GGB1618	sex	Male	-0.102625	0.0909965	20	9	0.275074	0.858605
k__Bacteria.p__Firmicutes.c__Clostridia.o__Eubacteriales.f__Lachnospiraceae.g__Dorea	sex	Male	-0.0209558	0.0201904	20	17	0.313852	0.858605
k__Bacteria.p__Firmicutes.c__Clostridia.o__Eubacteriales.f__Oscillospiraceae.g__GGB3345	age	age	-0.156019	0.0894372	20	19	0.0991311	0.858605
k__Bacteria.p__Firmicutes.c__Clostridia.o__Eubacteriales.f__Lachnospiraceae.g__Jingyaoa	age	age	-0.00187324	0.00201169	20	11	0.364799	0.858605
k__Bacteria.p__Firmicutes.c__Clostridia.o__Eubacteriales.f__Oscillospiraceae.g__GGB3212	age	age	-0.00484411	0.00326727	20	9	0.156477	0.858605
k__Bacteria.p__Firmicutes.c__Clostridia.o__Eubacteriales.f__Oscillospiraceae.g__GGB3212	sex	Male	-0.011913	0.00796135	20	9	0.152895	0.858605
k__Bacteria.p__Firmicutes.c__CFGB1765.o__OFGB1765.f__FGB1765.g__GGB4604	age	age	-0.00699235	0.00748487	20	12	0.363282	0.858605
k__Bacteria.p__Firmicutes.c__Negativicutes.o__Veillonellales.f__Veillonellaceae.g__GGB13177	age	age	0.00305014	0.00351814	20	17	0.398029	0.858605
k__Bacteria.p__Proteobacteria.c__Betaproteobacteria.o__Burkholderiales.f__Sutterellaceae.g__GGB6565	sex	Male	-0.0580111	0.0392239	20	17	0.157438	0.858605
k__Bacteria.p__Firmicutes.c__Clostridia.o__Eubacteriales.f__Lachnospiraceae.g__GGB3588	age	age	-0.00470331	0.00520553	20	15	0.378875	0.858605
k__Bacteria.p__Firmicutes.c__CFGB1479.o__OFGB1479.f__FGB1479.g__GGB3752	sex	Male	0.035172	0.0381344	20	12	0.369269	0.858605
k__Bacteria.p__Firmicutes.c__Bacilli.o__Lactobacillales.f__Lactobacillaceae.g__Limosilactobacillus	age	age	-0.29333	0.322417	20	15	0.375655	0.858605
k__Bacteria.p__Firmicutes.c__CFGB4559.o__OFGB4559.f__FGB4559.g__GGB2983	age	age	-0.0027841	0.00285363	20	13	0.342925	0.858605
k__Bacteria.p__Firmicutes.c__CFGB4559.o__OFGB4559.f__FGB4559.g__GGB2983	sex	Male	-0.00510071	0.00695343	20	13	0.473217	0.858605
k__Bacteria.p__Firmicutes.c__Clostridia.o__Eubacteriales.f__Oscillospiraceae.g__GGB9595	sex	Male	-0.0389016	0.0487723	20	14	0.436093	0.858605
k__Bacteria.p__Actinobacteria.c__Actinomycetia.o__Bifidobacteriales.f__Bifidobacteriaceae.g__Alloscardovia	sex	Male	0.0107338	0.00670239	20	10	0.127688	0.858605
k__Bacteria.p__Firmicutes.c__Clostridia.o__Eubacteriales.f__Clostridiaceae.g__GGB3528	age	age	-0.0081815	0.00523062	20	12	0.136204	0.858605
k__Bacteria.p__Firmicutes.c__Clostridia.o__Eubacteriales.f__Clostridiaceae.g__GGB3528	sex	Male	-0.023994	0.0127454	20	12	0.0769908	0.858605
k__Bacteria.p__Actinobacteria.c__Coriobacteriia.o__Coriobacteriales.f__Atopobiaceae.g__Paratractidigestivibacter	age	age	0.00264101	0.00216128	20	11	0.238394	0.858605
k__Bacteria.p__Actinobacteria.c__Coriobacteriia.o__Coriobacteriales.f__Atopobiaceae.g__Paratractidigestivibacter	sex	Male	0.00495296	0.00526639	20	11	0.360142	0.858605
k__Bacteria.p__Bacteroidota.c__CFGB1458.o__OFGB1458.f__FGB1458.g__GGB1458	sex	Male	-0.069072	0.0798188	20	15	0.398889	0.858605
k__Bacteria.p__Firmicutes.c__Clostridia.o__Eubacteriales.f__Lachnospiraceae.g__GGB3637	age	age	0.00604287	0.00644676	20	9	0.361706	0.858605
k__Bacteria.p__Firmicutes.c__Clostridia.o__Eubacteriales.f__Lachnospiraceae.g__GGB3637	sex	Male	0.0170379	0.0157088	20	9	0.293239	0.858605
k__Bacteria.p__Firmicutes.c__Clostridia.o__Eubacteriales.f__Oscillospiraceae.g__GGB9737	sex	Male	0.0140489	0.0126226	20	9	0.281201	0.858605
k__Bacteria.p__Bacteroidota.c__CFGB544.o__OFGB544.f__FGB544.g__GGB12871	sex	Male	-0.00695957	0.00443162	20	12	0.134739	0.858605
k__Bacteria.p__Firmicutes.c__Clostridia.o__Eubacteriales.f__Lachnospiraceae.g__GGB3862	age	age	-0.0120457	0.0141571	20	11	0.406671	0.858605
k__Bacteria.p__Firmicutes.c__Bacilli.o__Lactobacillales.f__Lactobacillaceae.g__Ligilactobacillus	age	age	0.351344	0.374197	20	14	0.360918	0.858605
k__Bacteria.p__Firmicutes.c__Clostridia.o__Eubacteriales.f__Lachnospiraceae.g__Oliverpabstia	age	age	-0.0138004	0.0150442	20	13	0.371802	0.858605
k__Bacteria.p__Firmicutes.c__Clostridia.o__Eubacteriales.f__Lachnospiraceae.g__Simiaoa	age	age	-0.000464459	0.000439039	20	9	0.304903	0.858605
k__Bacteria.p__Bacillota.c__Clostridia.o__Eubacteriales.f__Eubacteriales_incertae_sedis.g__Candidatus_Cibionibacter	sex	Male	-0.0485246	0.0488357	20	15	0.334337	0.858605
k__Bacteria.p__Firmicutes.c__Clostridia.o__Eubacteriales.f__Lachnospiraceae.g__GGB3636	age	age	-0.00697362	0.00888451	20	14	0.443303	0.858605
k__Bacteria.p__Firmicutes.c__Clostridia.o__Eubacteriales.f__Lachnospiraceae.g__GGB3636	sex	Male	0.0204868	0.0216489	20	14	0.357243	0.858605
k__Bacteria.p__Firmicutes.c__CFGB9629.o__OFGB9629.f__FGB9629.g__GGB3615	age	age	-0.0112227	0.00903433	20	13	0.231017	0.858605
k__Bacteria.p__Firmicutes.c__CFGB9629.o__OFGB9629.f__FGB9629.g__GGB3615	sex	Male	-0.0377897	0.0220139	20	13	0.104211	0.858605
k__Bacteria.p__Firmicutes.c__CFGB1765.o__OFGB1765.f__FGB1765.g__GGB4603	sex	Male	0.0280041	0.0272522	20	10	0.318543	0.858605
k__Bacteria.p__Proteobacteria.c__CFGB2413.o__OFGB2413.f__FGB2413.g__GGB6625	sex	Male	-0.258555	0.311818	20	20	0.418491	0.858605
k__Bacteria.p__Firmicutes.c__Clostridia.o__Eubacteriales.f__Lachnospiraceae.g__Fusicatenibacter	age	age	-0.0556354	0.0442675	20	17	0.22582	0.858605
k__Bacteria.p__Firmicutes.c__Clostridia.o__Eubacteriales.f__Lachnospiraceae.g__Fusicatenibacter	sex	Male	-0.101005	0.107866	20	17	0.362187	0.858605
k__Bacteria.p__Bacteroidota.c__CFGB629.o__OFGB629.f__FGB629.g__GGB1495	age	age	0.00650578	0.00669241	20	12	0.344624	0.858605
k__Bacteria.p__Bacteroidota.c__CFGB77894.o__OFGB77894.f__FGB77894.g__GGB13001	age	age	-0.0715608	0.0550754	20	20	0.211178	0.858605
k__Bacteria.p__Bacteroidota.c__CFGB77894.o__OFGB77894.f__FGB77894.g__GGB13001	sex	Male	-0.207722	0.134202	20	20	0.140076	0.858605
k__Bacteria.p__Bacteroidota.c__CFGB653.o__OFGB653.f__FGB653.g__GGB1615	sex	Male	-0.0568598	0.0460329	20	15	0.233556	0.858605
k__Bacteria.p__Bacteroidota.c__Bacteroidia.o__Bacteroidales.f__Prevotellaceae.g__Segatella.s__Segatella_copri	age	age	0.741845	0.368625	20	20	0.0602907	0.858605
k__Bacteria.p__Bacteroidota.c__CFGB582.o__OFGB582.f__FGB582.g__GGB1278.s__GGB1278_SGB1715	sex	Male	1.27749	1.05458	20	13	0.242322	0.858605
k__Bacteria.p__Proteobacteria.c__Gammaproteobacteria.o__Aeromonadales.f__Succinivibrionaceae.g__GGB2726.s__GGB2726_SGB3668	sex	Male	-2.64598	1.94656	20	17	0.191808	0.858605
k__Bacteria.p__Proteobacteria.c__Gammaproteobacteria.o__Aeromonadales.f__Succinivibrionaceae.g__GGB2734.s__GGB2734_SGB3677	age	age	-0.180591	0.190917	20	20	0.357443	0.858605
k__Bacteria.p__Proteobacteria.c__Gammaproteobacteria.o__Aeromonadales.f__Succinivibrionaceae.g__GGB2734.s__GGB2734_SGB3677	sex	Male	0.619187	0.465207	20	20	0.200768	0.858605
k__Bacteria.p__Firmicutes.c__Negativicutes.o__Selenomonadales.f__Selenomonadaceae.g__Anaerovibrio.s__Anaerovibrio_lipolyticus	sex	Male	2.82091	1.39902	20	20	0.0598463	0.858605
k__Bacteria.p__Bacteroidota.c__Bacteroidia.o__Bacteroidales.f__Prevotellaceae.g__Segatella.s__Segatella_sinica	age	age	0.527824	0.361436	20	19	0.162428	0.858605
k__Bacteria.p__Bacteroidota.c__Bacteroidia.o__Bacteroidales.f__Prevotellaceae.g__Segatella.s__Segatella_sinica	sex	Male	-0.654452	0.880709	20	19	0.467569	0.858605
k__Bacteria.p__Bacteroidota.c__Bacteroidia.o__Bacteroidales.f__Prevotellaceae.g__Segatella.s__Segatella_brasiliensis	sex	Male	-1.04148	0.74848	20	18	0.182028	0.858605
k__Bacteria.p__Bacteroidota.c__Bacteroidia.o__Bacteroidales.f__Prevotellaceae.g__Segatella.s__Segatella_sinensis	sex	Male	-1.11555	1.52568	20	20	0.474629	0.858605
k__Bacteria.p__Firmicutes.c__Negativicutes.o__Veillonellales.f__Veillonellaceae.g__GGB13181.s__GGB13181_SGB20397	age	age	0.517448	0.256488	20	18	0.0597224	0.858605
k__Bacteria.p__Firmicutes.c__Negativicutes.o__Veillonellales.f__Veillonellaceae.g__GGB13181.s__GGB13181_SGB20397	sex	Male	0.623584	0.624985	20	18	0.332388	0.858605
k__Bacteria.p__Firmicutes.c__CFGB77540.o__OFGB77540.f__FGB77540.g__GGB4978.s__GGB4978_SGB6970	age	age	0.235857	0.17495	20	16	0.195304	0.858605
k__Bacteria.p__Firmicutes.c__CFGB77540.o__OFGB77540.f__FGB77540.g__GGB4978.s__GGB4978_SGB6970	sex	Male	0.341877	0.426301	20	16	0.433643	0.858605
k__Bacteria.p__Firmicutes.c__Erysipelotrichia.o__Erysipelotrichales.f__Coprobacillaceae.g__Catenibacterium.s__Catenibacterium_mitsuokai	sex	Male	0.126001	0.151181	20	18	0.41615	0.858605
k__Bacteria.p__Firmicutes.c__Clostridia.o__Eubacteriales.f__Lachnospiraceae.g__Roseburia.s__Roseburia_faecis	age	age	0.034988	0.0285316	20	13	0.236804	0.858605
k__Bacteria.p__Bacteroidota.c__CFGB658.o__OFGB658.f__FGB658.g__GGB1627.s__GGB1627_SGB2230	sex	Male	-0.310907	0.327366	20	9	0.35556	0.858605
k__Bacteria.p__Firmicutes.c__Clostridia.o__Eubacteriales.f__Lachnospiraceae.g__GGB3632.s__GGB3632_SGB4921	sex	Male	0.331847	0.24808	20	19	0.198628	0.858605
k__Bacteria.p__Bacteroidota.c__Bacteroidia.o__Bacteroidales.f__Prevotellaceae.g__GGB12972.s__GGB12972_SGB1701	sex	Male	0.66107	0.349968	20	19	0.0760822	0.858605
k__Bacteria.p__Firmicutes.c__Clostridia.o__Eubacteriales.f__Clostridiaceae.g__Sarcina.s__Sarcina_ventriculi	age	age	0.413207	0.291656	20	19	0.174618	0.858605
k__Bacteria.p__Firmicutes.c__Clostridia.o__Eubacteriales.f__Clostridiaceae.g__Sarcina.s__Sarcina_ventriculi	sex	Male	1.05803	0.710679	20	19	0.154866	0.858605
k__Bacteria.p__Firmicutes.c__Clostridia.o__Eubacteriales.f__Oscillospiraceae.g__Ruminococcus.s__Ruminococcus_bovis	age	age	-0.0381189	0.0256863	20	9	0.15611	0.858605
k__Bacteria.p__Firmicutes.c__Clostridia.o__Eubacteriales.f__Oscillospiraceae.g__Ruminococcus.s__Ruminococcus_bovis	sex	Male	0.0829587	0.0625898	20	9	0.202565	0.858605
k__Bacteria.p__Firmicutes.c__Clostridia.o__Eubacteriales.f__Lachnospiraceae.g__Lachnospiraceae_unclassified.s__Eubacterium_rectale	age	age	0.0929497	0.0483451	20	18	0.0714457	0.858605
k__Bacteria.p__Tenericutes.c__CFGB4686.o__OFGB4686.f__FGB4686.g__GGB13634.s__GGB13634_SGB20983	sex	Male	0.080222	0.0596622	20	17	0.196421	0.858605
k__Bacteria.p__Firmicutes.c__Clostridia.o__Eubacteriales.f__Lachnospiraceae.g__GGB3739.s__GGB3739_SGB5074	age	age	-0.307493	0.17468	20	18	0.0963324	0.858605
k__Bacteria.p__Firmicutes.c__Clostridia.o__Eubacteriales.f__Peptostreptococcaceae.g__Intestinibacter.s__Intestinibacter_bartlettii	age	age	-0.0512274	0.0589916	20	20	0.397277	0.858605
k__Bacteria.p__Bacteroidota.c__Bacteroidia.o__Bacteroidales.f__Prevotellaceae.g__GGB1148.s__GGB1148_SGB1475	age	age	-0.0775815	0.0377132	20	19	0.0553505	0.858605
k__Bacteria.p__Bacteroidota.c__Bacteroidia.o__Bacteroidales.f__Prevotellaceae.g__GGB1148.s__GGB1148_SGB1475	sex	Male	-0.0872266	0.0918958	20	19	0.355824	0.858605
k__Bacteria.p__Bacteroidota.c__CFGB72486.o__OFGB72486.f__FGB72486.g__GGB1633.s__GGB1633_SGB2241	sex	Male	-0.120815	0.128421	20	10	0.359996	0.858605
k__Bacteria.p__Spirochaetes.c__Spirochaetia.o__Spirochaetales.f__Treponemataceae.g__Treponema.s__Treponema_succinifaciens	age	age	-0.168476	0.155073	20	9	0.292455	0.858605
k__Bacteria.p__Spirochaetes.c__Spirochaetia.o__Spirochaetales.f__Treponemataceae.g__Treponema.s__Treponema_succinifaciens	sex	Male	-0.439525	0.377867	20	9	0.260826	0.858605
k__Bacteria.p__Firmicutes.c__Clostridia.o__Eubacteriales.f__Lachnospiraceae.g__Blautia.s__Blautia_glucerasea	age	age	-0.0160872	0.00988649	20	16	0.122087	0.858605
k__Bacteria.p__Firmicutes.c__Clostridia.o__Eubacteriales.f__Lachnospiraceae.g__Blautia.s__Blautia_glucerasea	sex	Male	-0.0309098	0.0240904	20	16	0.216682	0.858605
k__Bacteria.p__Bacteroidota.c__Bacteroidia.o__Bacteroidales.f__Prevotellaceae.g__Segatella.s__Candidatus_Segatella_caccae	age	age	-0.173539	0.0993423	20	18	0.098698	0.858605
k__Bacteria.p__Bacteroidota.c__Bacteroidia.o__Bacteroidales.f__Prevotellaceae.g__Segatella.s__Candidatus_Segatella_caccae	sex	Male	-0.453218	0.242067	20	18	0.0784729	0.858605
k__Bacteria.p__Bacteroidota.c__Bacteroidia.o__Bacteroidales.f__Prevotellaceae.g__GGB12950.s__GGB12950_SGB20102	age	age	0.0630198	0.0510921	20	15	0.234189	0.858605
k__Bacteria.p__Bacteroidota.c__Bacteroidia.o__Bacteroidales.f__Prevotellaceae.g__GGB1246.s__GGB1246_SGB1667	sex	Male	-0.0563477	0.0648367	20	20	0.396913	0.858605
k__Bacteria.p__Bacteroidota.c__Bacteroidia.o__Bacteroidales.f__Prevotellaceae.g__Segatella.s__Candidatus_Segatella_violae	age	age	0.0139562	0.0147163	20	12	0.356238	0.858605
k__Bacteria.p__Bacteroidota.c__Bacteroidia.o__Bacteroidales.f__Prevotellaceae.g__GGB1239.s__GGB1239_SGB1657	sex	Male	-0.131201	0.17129	20	20	0.454204	0.858605
k__Bacteria.p__Fibrobacteres.c__Fibrobacteria.o__Fibrobacterales.f__Fibrobacteraceae.g__GGB13140.s__GGB13140_SGB20345	sex	Male	-0.00987019	0.0119506	20	9	0.420294	0.858605
k__Bacteria.p__Firmicutes.c__CFGB8140.o__OFGB8140.f__FGB8140.g__GGB3755.s__GGB3755_SGB5104	sex	Male	-0.0306826	0.0213657	20	14	0.169128	0.858605
k__Bacteria.p__Bacteroidota.c__Bacteroidia.o__Bacteroidales.f__Prevotellaceae.g__GGB12950.s__GGB12950_SGB20101	age	age	-0.0163805	0.0187659	20	20	0.394888	0.858605
k__Bacteria.p__Bacteroidota.c__Bacteroidia.o__Bacteroidales.f__Prevotellaceae.g__GGB12950.s__GGB12950_SGB20101	sex	Male	-0.0955251	0.0457269	20	20	0.052052	0.858605
k__Bacteria.p__Proteobacteria.c__Gammaproteobacteria.o__Aeromonadales.f__Succinivibrionaceae.g__GGB2734.s__GGB2734_SGB20279	age	age	-0.00989123	0.00877296	20	10	0.275207	0.858605
k__Bacteria.p__Proteobacteria.c__Gammaproteobacteria.o__Aeromonadales.f__Succinivibrionaceae.g__GGB2734.s__GGB2734_SGB20279	sex	Male	-0.0205892	0.021377	20	10	0.348975	0.858605
k__Bacteria.p__Firmicutes.c__Clostridia.o__Eubacteriales.f__Lachnospiraceae.g__GGB3859.s__GGB3859_SGB5234	age	age	0.0278069	0.0197305	20	20	0.176767	0.858605
k__Bacteria.p__Firmicutes.c__Clostridia.o__Eubacteriales.f__Lachnospiraceae.g__GGB3859.s__GGB3859_SGB5234	sex	Male	0.0694914	0.0480774	20	20	0.166526	0.858605
k__Bacteria.p__Firmicutes.c__Clostridia.o__Eubacteriales.f__Lachnospiraceae.g__GGB3740.s__GGB3740_SGB5076	sex	Male	-0.0135173	0.0159424	20	10	0.408281	0.858605
k__Bacteria.p__Bacteroidota.c__Bacteroidia.o__Bacteroidales.f__Prevotellaceae.g__Prevotella.s__Prevotella_brevis	sex	Male	-0.36321	0.475044	20	17	0.455004	0.858605
k__Bacteria.p__Firmicutes.c__CFGB1337.o__OFGB1337.f__FGB1337.g__GGB3253.s__GGB3253_SGB4300	age	age	-0.0379688	0.0492737	20	19	0.45154	0.858605
k__Bacteria.p__Firmicutes.c__CFGB1337.o__OFGB1337.f__FGB1337.g__GGB3253.s__GGB3253_SGB4300	sex	Male	0.0920554	0.120065	20	19	0.453769	0.858605
k__Bacteria.p__Firmicutes.c__Clostridia.o__Eubacteriales.f__Lachnospiraceae.g__Roseburia.s__Roseburia_hominis	age	age	-0.0282	0.0154852	20	18	0.0862389	0.858605
k__Bacteria.p__Tenericutes.c__CFGB341.o__OFGB341.f__FGB341.g__GGB775.s__GGB775_SGB1016	age	age	0.00933721	0.0119463	20	12	0.445199	0.858605
k__Bacteria.p__Tenericutes.c__CFGB341.o__OFGB341.f__FGB341.g__GGB775.s__GGB775_SGB1016	sex	Male	0.0474448	0.0291094	20	12	0.121515	0.858605
k__Bacteria.p__Bacteroidota.c__CFGB11479.o__OFGB11479.f__FGB11479.g__GGB1630.s__GGB1630_SGB2238	age	age	-0.0314954	0.0161379	20	19	0.0676564	0.858605
k__Bacteria.p__Bacteroidota.c__CFGB11479.o__OFGB11479.f__FGB11479.g__GGB1630.s__GGB1630_SGB2238	sex	Male	-0.0597774	0.0393232	20	19	0.146853	0.858605
k__Bacteria.p__Bacteroidota.c__Bacteroidia.o__Bacteroidales.f__Prevotellaceae.g__Segatella.s__Segatella_brunsvicensis	age	age	0.0474849	0.0490413	20	19	0.346488	0.858605
k__Bacteria.p__Bacteroidota.c__Bacteroidia.o__Bacteroidales.f__Prevotellaceae.g__Prevotella.s__Prevotella_dentalis	sex	Male	-0.0806183	0.0624836	20	19	0.214245	0.858605
k__Bacteria.p__Bacteroidota.c__CFGB32090.o__OFGB32090.f__FGB32090.g__GGB13020.s__GGB13020_SGB20192	age	age	-0.0814768	0.109587	20	15	0.467338	0.858605
k__Bacteria.p__Bacteroidota.c__CFGB32090.o__OFGB32090.f__FGB32090.g__GGB13020.s__GGB13020_SGB20192	sex	Male	-0.299568	0.267031	20	15	0.277523	0.858605
k__Bacteria.p__Firmicutes.c__CFGB1765.o__OFGB1765.f__FGB1765.g__GGB4578.s__GGB4578_SGB6328	sex	Male	0.058828	0.0341044	20	13	0.10267	0.858605
k__Bacteria.p__Candidatus_Melainabacteria.c__CFGB2104.o__OFGB2104.f__FGB2104.g__GGB5996.s__GGB5996_SGB8619	age	age	-0.0187619	0.0140022	20	13	0.197905	0.858605
k__Bacteria.p__Firmicutes.c__Clostridia.o__Eubacteriales.f__Peptostreptococcaceae.g__GGB4456.s__GGB4456_SGB6141	age	age	-0.0226339	0.020234	20	18	0.278865	0.858605
k__Bacteria.p__Firmicutes.c__Clostridia.o__Eubacteriales.f__Peptostreptococcaceae.g__GGB4456.s__GGB4456_SGB6141	sex	Male	-0.0739374	0.0493041	20	18	0.152055	0.858605
k__Bacteria.p__Bacteroidota.c__Bacteroidia.o__Bacteroidales.f__Prevotellaceae.g__Prevotella.s__Prevotella_SGB1675	age	age	0.0181193	0.0143863	20	20	0.224875	0.858605
k__Bacteria.p__Bacillota.c__Erysipelotrichia.o__Erysipelotrichales.f__Coprobacillaceae.g__Catenibacterium.s__Catenibacterium_tridentinum	age	age	-0.0147589	0.0198543	20	9	0.467413	0.858605
k__Bacteria.p__Bacillota.c__Erysipelotrichia.o__Erysipelotrichales.f__Coprobacillaceae.g__Catenibacterium.s__Catenibacterium_tridentinum	sex	Male	0.062218	0.0483789	20	9	0.215664	0.858605
k__Bacteria.p__Firmicutes.c__Clostridia.o__Eubacteriales.f__Clostridiaceae.g__Clostridiaceae_unclassified.s__Clostridiaceae_bacterium_Marseille_Q4143	age	age	-0.00629945	0.00416988	20	17	0.149228	0.858605
k__Bacteria.p__Firmicutes.c__CFGB8116.o__OFGB8116.f__FGB8116.g__GGB25027.s__GGB25027_SGB36944	age	age	0.0437764	0.0264128	20	9	0.115778	0.858605
k__Bacteria.p__Bacteroidota.c__Bacteroidia.o__Bacteroidales.f__Bacteroidaceae.g__GGB1380.s__GGB1380_SGB1883	sex	Male	-0.0323554	0.02677	20	17	0.243343	0.858605
k__Bacteria.p__Firmicutes.c__Clostridia.o__Eubacteriales.f__Lachnospiraceae.g__Blautia.s__Blautia_obeum	age	age	-0.00531232	0.00277509	20	13	0.0725699	0.858605
k__Bacteria.p__Firmicutes.c__Clostridia.o__Eubacteriales.f__Lachnospiraceae.g__Blautia.s__Blautia_obeum	sex	Male	0.00542175	0.00676206	20	13	0.43374	0.858605
k__Bacteria.p__Firmicutes.c__Negativicutes.o__Veillonellales.f__Veillonellaceae.g__Allisonella.s__Allisonella_histaminiformans	age	age	0.0262661	0.021342	20	17	0.235183	0.858605
k__Bacteria.p__Firmicutes.c__Clostridia.o__Eubacteriales.f__Clostridiaceae.g__Clostridium.s__Clostridium_sp_AF20_17LB	sex	Male	-0.0148357	0.010257	20	17	0.16625	0.858605
k__Bacteria.p__Firmicutes.c__Clostridia.o__Eubacteriales.f__Oscillospiraceae.g__Lawsonibacter.s__Lawsonibacter_SGB15145	age	age	-0.00265207	0.00259828	20	15	0.321703	0.858605
k__Bacteria.p__Firmicutes.c__CFGB8140.o__OFGB8140.f__FGB8140.g__GGB3755.s__GGB3755_SGB41382	age	age	-0.0118769	0.00944174	20	13	0.225426	0.858605
k__Bacteria.p__Firmicutes.c__CFGB8140.o__OFGB8140.f__FGB8140.g__GGB3755.s__GGB3755_SGB41382	sex	Male	-0.0220373	0.0230067	20	13	0.351555	0.858605
k__Bacteria.p__Firmicutes.c__Clostridia.o__Eubacteriales.f__Oscillospiraceae.g__GGB9634.s__GGB9634_SGB15095	sex	Male	-0.0456552	0.0605382	20	9	0.461076	0.858605
k__Bacteria.p__Firmicutes.c__Clostridia.o__Eubacteriales.f__Lachnospiraceae.g__Blautia.s__Blautia_sp_MSJ_9	age	age	-0.00140564	0.00123285	20	15	0.270032	0.858605
k__Bacteria.p__Firmicutes.c__Clostridia.o__Eubacteriales.f__Lachnospiraceae.g__Blautia.s__Blautia_sp_MSJ_9	sex	Male	0.0028606	0.00300409	20	15	0.354322	0.858605
k__Bacteria.p__Bacteroidota.c__Bacteroidia.o__Bacteroidales.f__Prevotellaceae.g__GGB1248.s__GGB1248_SGB1669	age	age	0.00618697	0.00381787	20	19	0.123518	0.858605
k__Bacteria.p__Spirochaetes.c__Spirochaetia.o__Spirochaetales.f__Treponemataceae.g__Treponema.s__Treponema_berlinense	age	age	-0.0871816	0.0978201	20	14	0.385239	0.858605
k__Bacteria.p__Spirochaetes.c__Spirochaetia.o__Spirochaetales.f__Treponemataceae.g__Treponema.s__Treponema_berlinense	sex	Male	-0.308997	0.238358	20	14	0.212176	0.858605
k__Bacteria.p__Firmicutes.c__Clostridia.o__Eubacteriales.f__Lachnospiraceae.g__Kineothrix.s__Kineothrix_sp_MSJ_39	sex	Male	-0.0384115	0.0311695	20	14	0.234595	0.858605
k__Bacteria.p__Firmicutes.c__Clostridia.o__Eubacteriales.f__Lachnospiraceae.g__Coprococcus.s__Coprococcus_comes	age	age	0.00912439	0.00559058	20	17	0.121042	0.858605
k__Bacteria.p__Bacteroidota.c__CFGB11479.o__OFGB11479.f__FGB11479.g__GGB1631.s__GGB1631_SGB2239	age	age	-0.0106173	0.0090865	20	13	0.258741	0.858605
k__Bacteria.p__Bacteroidota.c__CFGB11479.o__OFGB11479.f__FGB11479.g__GGB1631.s__GGB1631_SGB2239	sex	Male	-0.0328428	0.0221411	20	13	0.156286	0.858605
k__Bacteria.p__Firmicutes.c__Clostridia.o__Eubacteriales.f__Lachnospiraceae.g__Anaerobutyricum.s__Anaerobutyricum_hallii	age	age	-0.012739	0.011719	20	11	0.292191	0.858605
k__Bacteria.p__Bacteroidota.c__Bacteroidia.o__Bacteroidales.f__Bacteroidales_unclassified.g__GGB1618.s__GGB1618_SGB2215	age	age	-0.0318042	0.0373442	20	9	0.406245	0.858605
k__Bacteria.p__Bacteroidota.c__Bacteroidia.o__Bacteroidales.f__Bacteroidales_unclassified.g__GGB1618.s__GGB1618_SGB2215	sex	Male	-0.102625	0.0909965	20	9	0.275074	0.858605
k__Bacteria.p__Firmicutes.c__Clostridia.o__Eubacteriales.f__Lachnospiraceae.g__Dorea.s__Dorea_longicatena	sex	Male	-0.00904997	0.0122789	20	15	0.471151	0.858605
k__Bacteria.p__Firmicutes.c__Clostridia.o__Eubacteriales.f__Lachnospiraceae.g__Blautia.s__Blautia_stercoris	age	age	-0.00391818	0.00223944	20	9	0.098212	0.858605
k__Bacteria.p__Firmicutes.c__Clostridia.o__Eubacteriales.f__Lachnospiraceae.g__Blautia.s__Blautia_stercoris	sex	Male	0.0100552	0.00545685	20	9	0.0828874	0.858605
k__Bacteria.p__Firmicutes.c__Clostridia.o__Eubacteriales.f__Lachnospiraceae.g__Roseburia.s__Roseburia_intestinalis	sex	Male	-0.0137798	0.0125599	20	12	0.287884	0.858605
k__Bacteria.p__Firmicutes.c__Clostridia.o__Eubacteriales.f__Oscillospiraceae.g__GGB3345.s__GGB3345_SGB4425	age	age	-0.156019	0.0894372	20	19	0.0991311	0.858605
k__Bacteria.p__Firmicutes.c__Clostridia.o__Eubacteriales.f__Oscillospiraceae.g__Oscillibacter.s__Oscillibacter_valericigenes	age	age	-0.0205866	0.0155497	20	12	0.203057	0.858605
k__Bacteria.p__Firmicutes.c__Clostridia.o__Eubacteriales.f__Oscillospiraceae.g__Oscillibacter.s__Oscillibacter_valericigenes	sex	Male	-0.0675047	0.03789	20	12	0.0926873	0.858605
k__Bacteria.p__Tenericutes.c__CFGB4686.o__OFGB4686.f__FGB4686.g__GGB13634.s__GGB13634_SGB1019	sex	Male	0.004316	0.00249687	20	11	0.102005	0.858605
k__Bacteria.p__Firmicutes.c__Clostridia.o__Eubacteriales.f__Lachnospiraceae.g__Jingyaoa.s__Jingyaoa_shaoxingensis	age	age	-0.00187324	0.00201169	20	11	0.364799	0.858605
k__Bacteria.p__Firmicutes.c__Clostridia.o__Eubacteriales.f__Oscillospiraceae.g__GGB3212.s__GGB3212_SGB4241	age	age	-0.00484411	0.00326727	20	9	0.156477	0.858605
k__Bacteria.p__Firmicutes.c__Clostridia.o__Eubacteriales.f__Oscillospiraceae.g__GGB3212.s__GGB3212_SGB4241	sex	Male	-0.011913	0.00796135	20	9	0.152895	0.858605
k__Bacteria.p__Firmicutes.c__Clostridia.o__Eubacteriales.f__Eubacteriaceae.g__Eubacterium.s__Eubacterium_SGB4329	sex	Male	-0.0789312	0.0922084	20	15	0.403898	0.858605
k__Bacteria.p__Firmicutes.c__Clostridia.o__Eubacteriales.f__Clostridiaceae.g__Clostridium.s__Clostridium_sp_AM22_11AC	sex	Male	-0.0394094	0.0457257	20	14	0.400756	0.858605
k__Bacteria.p__Firmicutes.c__Negativicutes.o__Veillonellales.f__Veillonellaceae.g__GGB13177.s__GGB13177_SGB20393	age	age	0.00305014	0.00351814	20	17	0.398029	0.858605
k__Bacteria.p__Firmicutes.c__Clostridia.o__Eubacteriales.f__Lachnospiraceae.g__Mediterraneibacter.s__Ruminococcus_gnavus	sex	Male	-0.00630998	0.00674274	20	15	0.362472	0.858605
k__Bacteria.p__Firmicutes.c__Clostridia.o__Eubacteriales.f__Oscillospiraceae.g__Ruminococcus.s__Ruminococcus_sp_AF13_28	age	age	-0.0148506	0.0179447	20	20	0.419375	0.858605
k__Bacteria.p__Firmicutes.c__Clostridia.o__Eubacteriales.f__Oscillospiraceae.g__Ruminococcus.s__Ruminococcus_sp_AF13_28	sex	Male	0.0610782	0.0437257	20	20	0.180429	0.858605
k__Bacteria.p__Proteobacteria.c__Betaproteobacteria.o__Burkholderiales.f__Sutterellaceae.g__GGB6565.s__GGB6565_SGB9274	sex	Male	-0.0580111	0.0392239	20	17	0.157438	0.858605
k__Bacteria.p__Firmicutes.c__Clostridia.o__Eubacteriales.f__Lachnospiraceae.g__GGB3588.s__GGB3588_SGB4808	age	age	-0.00470331	0.00520553	20	15	0.378875	0.858605
k__Bacteria.p__Firmicutes.c__CFGB1479.o__OFGB1479.f__FGB1479.g__GGB3752.s__GGB3752_SGB5100	sex	Male	0.035172	0.0381344	20	12	0.369269	0.858605
k__Bacteria.p__Firmicutes.c__Clostridia.o__Eubacteriales.f__Lachnospiraceae.g__Lachnospiraceae_unclassified.s__Lachnospiraceae_bacterium_OF09_6	sex	Male	-0.0288403	0.021139	20	16	0.190258	0.858605
k__Bacteria.p__Firmicutes.c__Bacilli.o__Lactobacillales.f__Lactobacillaceae.g__Limosilactobacillus.s__Limosilactobacillus_reuteri	age	age	-0.301871	0.321894	20	15	0.361483	0.858605
k__Bacteria.p__Firmicutes.c__Clostridia.o__Eubacteriales.f__Lachnospiraceae.g__Mediterraneibacter.s__Mediterraneibacter_faecis	age	age	-0.012618	0.0142609	20	10	0.388609	0.858605
k__Bacteria.p__Firmicutes.c__Clostridia.o__Eubacteriales.f__Lachnospiraceae.g__Mediterraneibacter.s__Mediterraneibacter_faecis	sex	Male	-0.0324494	0.0347496	20	10	0.36348	0.858605
k__Bacteria.p__Firmicutes.c__Clostridia.o__Eubacteriales.f__Clostridiaceae.g__Clostridium.s__Clostridium_sp_AF12_28	age	age	-0.00312767	0.00225529	20	11	0.183416	0.858605
k__Bacteria.p__Firmicutes.c__CFGB4559.o__OFGB4559.f__FGB4559.g__GGB2983.s__GGB2983_SGB3965	age	age	-0.0027841	0.00285363	20	13	0.342925	0.858605
k__Bacteria.p__Firmicutes.c__CFGB4559.o__OFGB4559.f__FGB4559.g__GGB2983.s__GGB2983_SGB3965	sex	Male	-0.00510071	0.00695343	20	13	0.473217	0.858605
k__Bacteria.p__Firmicutes.c__Clostridia.o__Eubacteriales.f__Clostridiaceae.g__Clostridium.s__Clostridium_SGB4913	age	age	-0.00184618	0.00157366	20	10	0.256903	0.858605
k__Bacteria.p__Actinobacteria.c__Actinomycetia.o__Bifidobacteriales.f__Bifidobacteriaceae.g__Alloscardovia.s__Alloscardovia_macacae	sex	Male	0.0107338	0.00670239	20	10	0.127688	0.858605
k__Bacteria.p__Firmicutes.c__Clostridia.o__Eubacteriales.f__Clostridiaceae.g__Clostridium.s__Clostridium_SGB6179	sex	Male	-0.0401316	0.0543446	20	15	0.470305	0.858605
k__Bacteria.p__Firmicutes.c__Clostridia.o__Eubacteriales.f__Clostridiaceae.g__GGB3528.s__GGB3528_SGB4713	age	age	-0.0081815	0.00523062	20	12	0.136204	0.858605
k__Bacteria.p__Firmicutes.c__Clostridia.o__Eubacteriales.f__Clostridiaceae.g__GGB3528.s__GGB3528_SGB4713	sex	Male	-0.023994	0.0127454	20	12	0.0769908	0.858605
k__Bacteria.p__Bacteroidota.c__Bacteroidia.o__Bacteroidales.f__Prevotellaceae.g__Segatella.s__Sgatella_sinensis	age	age	0.000507488	0.000613561	20	10	0.419629	0.858605
k__Bacteria.p__Firmicutes.c__Clostridia.o__Eubacteriales.f__Lachnospiraceae.g__Roseburia.s__Roseburia_SGB4939	age	age	-0.0146809	0.0102122	20	15	0.168704	0.858605
k__Bacteria.p__Actinobacteria.c__Coriobacteriia.o__Coriobacteriales.f__Atopobiaceae.g__Paratractidigestivibacter.s__Paratractidigestivibacter_faecalis	age	age	0.00264101	0.00216128	20	11	0.238394	0.858605
k__Bacteria.p__Actinobacteria.c__Coriobacteriia.o__Coriobacteriales.f__Atopobiaceae.g__Paratractidigestivibacter.s__Paratractidigestivibacter_faecalis	sex	Male	0.00495296	0.00526639	20	11	0.360142	0.858605
k__Bacteria.p__Bacteroidota.c__CFGB1458.o__OFGB1458.f__FGB1458.g__GGB1458.s__GGB1458_SGB2021	sex	Male	-0.069072	0.0798188	20	15	0.398889	0.858605
k__Bacteria.p__Firmicutes.c__Clostridia.o__Eubacteriales.f__Lachnospiraceae.g__Mediterraneibacter.s__Mediterraneibacter_sp_NSJ_151	age	age	-0.00143313	0.00164537	20	10	0.395884	0.858605
k__Bacteria.p__Firmicutes.c__Clostridia.o__Eubacteriales.f__Clostridiaceae.g__Clostridium.s__Clostridium_fessum	sex	Male	-0.0362772	0.0315484	20	19	0.266109	0.858605
k__Bacteria.p__Firmicutes.c__Clostridia.o__Eubacteriales.f__Lachnospiraceae.g__GGB3637.s__GGB3637_SGB4930	age	age	0.00604287	0.00644676	20	9	0.361706	0.858605
k__Bacteria.p__Firmicutes.c__Clostridia.o__Eubacteriales.f__Lachnospiraceae.g__GGB3637.s__GGB3637_SGB4930	sex	Male	0.0170379	0.0157088	20	9	0.293239	0.858605
k__Bacteria.p__Firmicutes.c__Clostridia.o__Eubacteriales.f__Oscillospiraceae.g__GGB9737.s__GGB9737_SGB15309	sex	Male	0.0140489	0.0126226	20	9	0.281201	0.858605
k__Bacteria.p__Bacteroidota.c__CFGB544.o__OFGB544.f__FGB544.g__GGB12871.s__GGB12871_SGB20007	sex	Male	-0.00695957	0.00443162	20	12	0.134739	0.858605
k__Bacteria.p__Firmicutes.c__Clostridia.o__Eubacteriales.f__Lachnospiraceae.g__GGB3862.s__GGB3862_SGB5239	age	age	-0.0120457	0.0141571	20	11	0.406671	0.858605
k__Bacteria.p__Firmicutes.c__Bacilli.o__Lactobacillales.f__Lactobacillaceae.g__Ligilactobacillus.s__Ligilactobacillus_animalis	age	age	0.411324	0.345171	20	14	0.249768	0.858605
k__Bacteria.p__Firmicutes.c__Clostridia.o__Eubacteriales.f__Lachnospiraceae.g__Oliverpabstia.s__Oliverpabstia_intestinalis	age	age	-0.0138004	0.0150442	20	13	0.371802	0.858605
k__Bacteria.p__Firmicutes.c__Clostridia.o__Eubacteriales.f__Lachnospiraceae.g__Simiaoa.s__Simiaoa_sunii	age	age	-0.000464459	0.000439039	20	9	0.304903	0.858605
k__Bacteria.p__Firmicutes.c__Clostridia.o__Eubacteriales.f__Lachnospiraceae.g__Blautia.s__Blautia_faecis	age	age	-0.00425393	0.00244859	20	9	0.100416	0.858605
k__Bacteria.p__Firmicutes.c__Clostridia.o__Eubacteriales.f__Lachnospiraceae.g__Blautia.s__Blautia_faecis	sex	Male	-0.00576872	0.00596647	20	9	0.34717	0.858605
k__Bacteria.p__Bacillota.c__Clostridia.o__Eubacteriales.f__Eubacteriales_incertae_sedis.g__Candidatus_Cibionibacter.s__Candidatus_Cibionibacter_quicibialis	sex	Male	-0.0485246	0.0488357	20	15	0.334337	0.858605
k__Bacteria.p__Firmicutes.c__Clostridia.o__Eubacteriales.f__Lachnospiraceae.g__GGB3636.s__GGB3636_SGB4929	age	age	-0.00697362	0.00888451	20	14	0.443303	0.858605
k__Bacteria.p__Firmicutes.c__Clostridia.o__Eubacteriales.f__Lachnospiraceae.g__GGB3636.s__GGB3636_SGB4929	sex	Male	0.0204868	0.0216489	20	14	0.357243	0.858605
k__Bacteria.p__Firmicutes.c__CFGB9629.o__OFGB9629.f__FGB9629.g__GGB3615.s__GGB3615_SGB4887	age	age	-0.00786741	0.00842675	20	13	0.36357	0.858605
k__Bacteria.p__Firmicutes.c__CFGB9629.o__OFGB9629.f__FGB9629.g__GGB3615.s__GGB3615_SGB4887	sex	Male	-0.0292831	0.0205335	20	13	0.17194	0.858605
k__Bacteria.p__Firmicutes.c__CFGB1765.o__OFGB1765.f__FGB1765.g__GGB4603.s__GGB4603_SGB6367	sex	Male	0.0280041	0.0272522	20	10	0.318543	0.858605
k__Bacteria.p__Proteobacteria.c__CFGB2413.o__OFGB2413.f__FGB2413.g__GGB6625.s__GGB6625_SGB9360	sex	Male	-0.258555	0.311818	20	20	0.418491	0.858605
k__Bacteria.p__Firmicutes.c__Clostridia.o__Eubacteriales.f__Clostridiaceae.g__Clostridiaceae_unclassified.s__Clostridiaceae_bacterium_AF18_31LB	age	age	-0.0123299	0.0109696	20	13	0.276632	0.858605
k__Bacteria.p__Firmicutes.c__Clostridia.o__Eubacteriales.f__Clostridiaceae.g__Clostridiaceae_unclassified.s__Clostridiaceae_bacterium_AF18_31LB	sex	Male	-0.0289697	0.0267296	20	13	0.293584	0.858605
k__Bacteria.p__Firmicutes.c__Clostridia.o__Eubacteriales.f__Lachnospiraceae.g__Fusicatenibacter.s__Fusicatenibacter_saccharivorans	age	age	-0.0546681	0.0439507	20	16	0.230434	0.858605
k__Bacteria.p__Firmicutes.c__Clostridia.o__Eubacteriales.f__Lachnospiraceae.g__Fusicatenibacter.s__Fusicatenibacter_saccharivorans	sex	Male	-0.100442	0.107095	20	16	0.36144	0.858605
k__Bacteria.p__Bacteroidota.c__CFGB629.o__OFGB629.f__FGB629.g__GGB1495.s__GGB1495_SGB2071	age	age	0.00650578	0.00669241	20	12	0.344624	0.858605
k__Bacteria.p__Firmicutes.c__Clostridia.o__Eubacteriales.f__Clostridiaceae.g__Clostridium.s__Clostridium_SGB4907	sex	Male	0.00917772	0.0103195	20	10	0.386223	0.858605
k__Bacteria.p__Firmicutes.c__Clostridia.o__Eubacteriales.f__Lachnospiraceae.g__Fusicatenibacter.s__Fusicatenibacter_sp_CLA_AA_H277	age	age	-0.000967322	0.000508118	20	10	0.0740142	0.858605
k__Bacteria.p__Bacteroidota.c__CFGB77894.o__OFGB77894.f__FGB77894.g__GGB13001.s__GGB13001_SGB20171	age	age	-0.0715608	0.0550754	20	20	0.211178	0.858605
k__Bacteria.p__Bacteroidota.c__CFGB77894.o__OFGB77894.f__FGB77894.g__GGB13001.s__GGB13001_SGB20171	sex	Male	-0.207722	0.134202	20	20	0.140076	0.858605
k__Bacteria.p__Bacteroidota.c__CFGB653.o__OFGB653.f__FGB653.g__GGB1615.s__GGB1615_SGB2212	sex	Male	-0.0568598	0.0460329	20	15	0.233556	0.858605
k__Bacteria.p__Bacteroidota.c__Bacteroidia.o__Bacteroidales.f__Prevotellaceae.g__Segatella.s__Segatella_copri.t__SGB1626	age	age	0.741845	0.368625	20	20	0.0602907	0.858605
k__Bacteria.p__Bacteroidota.c__CFGB582.o__OFGB582.f__FGB582.g__GGB1278.s__GGB1278_SGB1715.t__SGB1715	sex	Male	1.27749	1.05458	20	13	0.242322	0.858605
k__Bacteria.p__Proteobacteria.c__Gammaproteobacteria.o__Aeromonadales.f__Succinivibrionaceae.g__GGB2726.s__GGB2726_SGB3668.t__SGB3668	sex	Male	-2.64598	1.94656	20	17	0.191808	0.858605
k__Bacteria.p__Proteobacteria.c__Gammaproteobacteria.o__Aeromonadales.f__Succinivibrionaceae.g__GGB2734.s__GGB2734_SGB3677.t__SGB3677	age	age	-0.180591	0.190917	20	20	0.357443	0.858605
k__Bacteria.p__Proteobacteria.c__Gammaproteobacteria.o__Aeromonadales.f__Succinivibrionaceae.g__GGB2734.s__GGB2734_SGB3677.t__SGB3677	sex	Male	0.619187	0.465207	20	20	0.200768	0.858605
k__Bacteria.p__Firmicutes.c__Negativicutes.o__Selenomonadales.f__Selenomonadaceae.g__Anaerovibrio.s__Anaerovibrio_lipolyticus.t__SGB6973	sex	Male	2.82091	1.39902	20	20	0.0598463	0.858605
k__Bacteria.p__Bacteroidota.c__Bacteroidia.o__Bacteroidales.f__Prevotellaceae.g__Segatella.s__Segatella_sinica.t__SGB1653	age	age	0.527824	0.361436	20	19	0.162428	0.858605
k__Bacteria.p__Bacteroidota.c__Bacteroidia.o__Bacteroidales.f__Prevotellaceae.g__Segatella.s__Segatella_sinica.t__SGB1653	sex	Male	-0.654452	0.880709	20	19	0.467569	0.858605
k__Bacteria.p__Bacteroidota.c__Bacteroidia.o__Bacteroidales.f__Prevotellaceae.g__Segatella.s__Segatella_hominis.t__SGB1615	age	age	-0.380329	0.196436	20	17	0.0696564	0.858605
k__Bacteria.p__Bacteroidota.c__Bacteroidia.o__Bacteroidales.f__Prevotellaceae.g__Segatella.s__Segatella_brasiliensis.t__SGB1636	sex	Male	-1.04148	0.74848	20	18	0.182028	0.858605
k__Bacteria.p__Bacteroidota.c__Bacteroidia.o__Bacteroidales.f__Prevotellaceae.g__Segatella.s__Segatella_sinensis.t__SGB1644	sex	Male	-1.11555	1.52568	20	20	0.474629	0.858605
k__Bacteria.p__Bacteroidota.c__Bacteroidia.o__Bacteroidales.f__Prevotellaceae.g__Segatella.s__Segatella_hominis.t__SGB1617	age	age	0.407286	0.300255	20	20	0.192693	0.858605
k__Bacteria.p__Bacteroidota.c__Bacteroidia.o__Bacteroidales.f__Prevotellaceae.g__Segatella.s__Segatella_hominis.t__SGB1617	sex	Male	1.04658	0.731631	20	20	0.170705	0.858605
k__Bacteria.p__Firmicutes.c__Negativicutes.o__Veillonellales.f__Veillonellaceae.g__GGB13181.s__GGB13181_SGB20397.t__SGB20397	age	age	0.517448	0.256488	20	18	0.0597224	0.858605
k__Bacteria.p__Firmicutes.c__Negativicutes.o__Veillonellales.f__Veillonellaceae.g__GGB13181.s__GGB13181_SGB20397.t__SGB20397	sex	Male	0.623584	0.624985	20	18	0.332388	0.858605
k__Bacteria.p__Firmicutes.c__CFGB77540.o__OFGB77540.f__FGB77540.g__GGB4978.s__GGB4978_SGB6970.t__SGB6970	age	age	0.235857	0.17495	20	16	0.195304	0.858605
k__Bacteria.p__Firmicutes.c__CFGB77540.o__OFGB77540.f__FGB77540.g__GGB4978.s__GGB4978_SGB6970.t__SGB6970	sex	Male	0.341877	0.426301	20	16	0.433643	0.858605
k__Bacteria.p__Firmicutes.c__Erysipelotrichia.o__Erysipelotrichales.f__Coprobacillaceae.g__Catenibacterium.s__Catenibacterium_mitsuokai.t__SGB6778	sex	Male	0.126001	0.151181	20	18	0.41615	0.858605
k__Bacteria.p__Firmicutes.c__Clostridia.o__Eubacteriales.f__Lachnospiraceae.g__Roseburia.s__Roseburia_faecis.t__SGB4925	age	age	0.034988	0.0285316	20	13	0.236804	0.858605
k__Bacteria.p__Bacteroidota.c__CFGB658.o__OFGB658.f__FGB658.g__GGB1627.s__GGB1627_SGB2230.t__SGB2230	sex	Male	-0.310907	0.327366	20	9	0.35556	0.858605
k__Bacteria.p__Firmicutes.c__Clostridia.o__Eubacteriales.f__Lachnospiraceae.g__GGB3632.s__GGB3632_SGB4921.t__SGB4921	sex	Male	0.331847	0.24808	20	19	0.198628	0.858605
k__Bacteria.p__Bacteroidota.c__Bacteroidia.o__Bacteroidales.f__Prevotellaceae.g__GGB12972.s__GGB12972_SGB1701.t__SGB1701	sex	Male	0.66107	0.349968	20	19	0.0760822	0.858605
k__Bacteria.p__Firmicutes.c__Clostridia.o__Eubacteriales.f__Clostridiaceae.g__Sarcina.s__Sarcina_ventriculi.t__SGB6190	age	age	0.413207	0.291656	20	19	0.174618	0.858605
k__Bacteria.p__Firmicutes.c__Clostridia.o__Eubacteriales.f__Clostridiaceae.g__Sarcina.s__Sarcina_ventriculi.t__SGB6190	sex	Male	1.05803	0.710679	20	19	0.154866	0.858605
k__Bacteria.p__Firmicutes.c__Clostridia.o__Eubacteriales.f__Oscillospiraceae.g__Ruminococcus.s__Ruminococcus_bovis.t__SGB4272	age	age	-0.0381189	0.0256863	20	9	0.15611	0.858605
k__Bacteria.p__Firmicutes.c__Clostridia.o__Eubacteriales.f__Oscillospiraceae.g__Ruminococcus.s__Ruminococcus_bovis.t__SGB4272	sex	Male	0.0829587	0.0625898	20	9	0.202565	0.858605
k__Bacteria.p__Firmicutes.c__Clostridia.o__Eubacteriales.f__Lachnospiraceae.g__Lachnospiraceae_unclassified.s__Eubacterium_rectale.t__SGB4933	age	age	0.0929497	0.0483451	20	18	0.0714457	0.858605
k__Bacteria.p__Tenericutes.c__CFGB4686.o__OFGB4686.f__FGB4686.g__GGB13634.s__GGB13634_SGB20983.t__SGB20983	sex	Male	0.080222	0.0596622	20	17	0.196421	0.858605
k__Bacteria.p__Firmicutes.c__Clostridia.o__Eubacteriales.f__Lachnospiraceae.g__GGB3739.s__GGB3739_SGB5074.t__SGB5074	age	age	-0.307493	0.17468	20	18	0.0963324	0.858605
k__Bacteria.p__Bacteroidota.c__Bacteroidia.o__Bacteroidales.f__Prevotellaceae.g__GGB1148.s__GGB1148_SGB1475.t__SGB1475	age	age	-0.0775815	0.0377132	20	19	0.0553505	0.858605
k__Bacteria.p__Bacteroidota.c__Bacteroidia.o__Bacteroidales.f__Prevotellaceae.g__GGB1148.s__GGB1148_SGB1475.t__SGB1475	sex	Male	-0.0872266	0.0918958	20	19	0.355824	0.858605
k__Bacteria.p__Bacteroidota.c__CFGB72486.o__OFGB72486.f__FGB72486.g__GGB1633.s__GGB1633_SGB2241.t__SGB2241	sex	Male	-0.120815	0.128421	20	10	0.359996	0.858605
k__Bacteria.p__Spirochaetes.c__Spirochaetia.o__Spirochaetales.f__Treponemataceae.g__Treponema.s__Treponema_succinifaciens.t__SGB3546	age	age	-0.168476	0.155073	20	9	0.292455	0.858605
k__Bacteria.p__Spirochaetes.c__Spirochaetia.o__Spirochaetales.f__Treponemataceae.g__Treponema.s__Treponema_succinifaciens.t__SGB3546	sex	Male	-0.439525	0.377867	20	9	0.260826	0.858605
k__Bacteria.p__Bacteroidota.c__Bacteroidia.o__Bacteroidales.f__Prevotellaceae.g__Segatella.s__Candidatus_Segatella_caccae.t__SGB1612	age	age	-0.173539	0.0993423	20	18	0.098698	0.858605
k__Bacteria.p__Bacteroidota.c__Bacteroidia.o__Bacteroidales.f__Prevotellaceae.g__Segatella.s__Candidatus_Segatella_caccae.t__SGB1612	sex	Male	-0.453218	0.242067	20	18	0.0784729	0.858605
k__Bacteria.p__Firmicutes.c__Clostridia.o__Eubacteriales.f__Lachnospiraceae.g__Lachnospiraceae_unclassified.s__Lachnospiraceae_bacterium.t__SGB4922	age	age	0.00344018	0.00458926	20	10	0.463735	0.858605
k__Bacteria.p__Firmicutes.c__Clostridia.o__Eubacteriales.f__Lachnospiraceae.g__Lachnospiraceae_unclassified.s__Lachnospiraceae_bacterium.t__SGB4922	sex	Male	0.0175639	0.0111826	20	10	0.134693	0.858605
k__Bacteria.p__Bacteroidota.c__Bacteroidia.o__Bacteroidales.f__Prevotellaceae.g__GGB12950.s__GGB12950_SGB20102.t__SGB20102	age	age	0.0630198	0.0510921	20	15	0.234189	0.858605
k__Bacteria.p__Bacteroidota.c__Bacteroidia.o__Bacteroidales.f__Prevotellaceae.g__GGB1246.s__GGB1246_SGB1667.t__SGB1667	sex	Male	-0.0563477	0.0648367	20	20	0.396913	0.858605
k__Bacteria.p__Firmicutes.c__Clostridia.o__Eubacteriales.f__Peptostreptococcaceae.g__Intestinibacter.s__Intestinibacter_bartlettii.t__SGB6140	sex	Male	0.0738613	0.0538072	20	20	0.187684	0.858605
k__Bacteria.p__Bacteroidota.c__Bacteroidia.o__Bacteroidales.f__Prevotellaceae.g__Segatella.s__Candidatus_Segatella_violae.t__SGB20122	age	age	0.0139562	0.0147163	20	12	0.356238	0.858605
k__Bacteria.p__Firmicutes.c__Clostridia.o__Eubacteriales.f__Peptostreptococcaceae.g__Intestinibacter.s__Intestinibacter_bartlettii.t__SGB109610	age	age	-0.0498026	0.0427461	20	19	0.260076	0.858605
k__Bacteria.p__Bacteroidota.c__Bacteroidia.o__Bacteroidales.f__Prevotellaceae.g__GGB1239.s__GGB1239_SGB1657.t__SGB1657_group	sex	Male	-0.131201	0.17129	20	20	0.454204	0.858605
k__Bacteria.p__Fibrobacteres.c__Fibrobacteria.o__Fibrobacterales.f__Fibrobacteraceae.g__GGB13140.s__GGB13140_SGB20345.t__SGB20345	sex	Male	-0.00987019	0.0119506	20	9	0.420294	0.858605
k__Bacteria.p__Firmicutes.c__CFGB8140.o__OFGB8140.f__FGB8140.g__GGB3755.s__GGB3755_SGB5104.t__SGB5104	sex	Male	-0.0306826	0.0213657	20	14	0.169128	0.858605
k__Bacteria.p__Bacteroidota.c__Bacteroidia.o__Bacteroidales.f__Prevotellaceae.g__GGB12950.s__GGB12950_SGB20101.t__SGB20101	age	age	-0.0163805	0.0187659	20	20	0.394888	0.858605
k__Bacteria.p__Bacteroidota.c__Bacteroidia.o__Bacteroidales.f__Prevotellaceae.g__GGB12950.s__GGB12950_SGB20101.t__SGB20101	sex	Male	-0.0955251	0.0457269	20	20	0.052052	0.858605
k__Bacteria.p__Proteobacteria.c__Gammaproteobacteria.o__Aeromonadales.f__Succinivibrionaceae.g__GGB2734.s__GGB2734_SGB20279.t__SGB20279	age	age	-0.00989123	0.00877296	20	10	0.275207	0.858605
k__Bacteria.p__Proteobacteria.c__Gammaproteobacteria.o__Aeromonadales.f__Succinivibrionaceae.g__GGB2734.s__GGB2734_SGB20279.t__SGB20279	sex	Male	-0.0205892	0.021377	20	10	0.348975	0.858605
k__Bacteria.p__Firmicutes.c__Clostridia.o__Eubacteriales.f__Lachnospiraceae.g__GGB3859.s__GGB3859_SGB5234.t__SGB5234	age	age	0.0278069	0.0197305	20	20	0.176767	0.858605
k__Bacteria.p__Firmicutes.c__Clostridia.o__Eubacteriales.f__Lachnospiraceae.g__GGB3859.s__GGB3859_SGB5234.t__SGB5234	sex	Male	0.0694914	0.0480774	20	20	0.166526	0.858605
k__Bacteria.p__Firmicutes.c__Clostridia.o__Eubacteriales.f__Lachnospiraceae.g__GGB3740.s__GGB3740_SGB5076.t__SGB5076	sex	Male	-0.0135173	0.0159424	20	10	0.408281	0.858605
k__Bacteria.p__Bacteroidota.c__Bacteroidia.o__Bacteroidales.f__Prevotellaceae.g__Prevotella.s__Prevotella_brevis.t__SGB1606	sex	Male	-0.36321	0.475044	20	17	0.455004	0.858605
k__Bacteria.p__Firmicutes.c__Clostridia.o__Eubacteriales.f__Lachnospiraceae.g__Blautia.s__Blautia_glucerasea.t__SGB4819	age	age	-0.00341395	0.00228682	20	15	0.153794	0.858605
k__Bacteria.p__Firmicutes.c__Clostridia.o__Eubacteriales.f__Lachnospiraceae.g__Blautia.s__Blautia_glucerasea.t__SGB4819	sex	Male	-0.00489081	0.00557229	20	15	0.392341	0.858605
k__Bacteria.p__Firmicutes.c__CFGB1337.o__OFGB1337.f__FGB1337.g__GGB3253.s__GGB3253_SGB4300.t__SGB4300	age	age	-0.0379688	0.0492737	20	19	0.45154	0.858605
k__Bacteria.p__Firmicutes.c__CFGB1337.o__OFGB1337.f__FGB1337.g__GGB3253.s__GGB3253_SGB4300.t__SGB4300	sex	Male	0.0920554	0.120065	20	19	0.453769	0.858605
k__Bacteria.p__Firmicutes.c__Clostridia.o__Eubacteriales.f__Lachnospiraceae.g__Roseburia.s__Roseburia_hominis.t__SGB4659	age	age	-0.0294699	0.0141246	20	17	0.0523161	0.858605
k__Bacteria.p__Tenericutes.c__CFGB341.o__OFGB341.f__FGB341.g__GGB775.s__GGB775_SGB1016.t__SGB1016	age	age	0.00933721	0.0119463	20	12	0.445199	0.858605
k__Bacteria.p__Tenericutes.c__CFGB341.o__OFGB341.f__FGB341.g__GGB775.s__GGB775_SGB1016.t__SGB1016	sex	Male	0.0474448	0.0291094	20	12	0.121515	0.858605
k__Bacteria.p__Bacteroidota.c__CFGB11479.o__OFGB11479.f__FGB11479.g__GGB1630.s__GGB1630_SGB2238.t__SGB2238	age	age	-0.0314954	0.0161379	20	19	0.0676564	0.858605
k__Bacteria.p__Bacteroidota.c__CFGB11479.o__OFGB11479.f__FGB11479.g__GGB1630.s__GGB1630_SGB2238.t__SGB2238	sex	Male	-0.0597774	0.0393232	20	19	0.146853	0.858605
k__Bacteria.p__Bacteroidota.c__Bacteroidia.o__Bacteroidales.f__Prevotellaceae.g__Segatella.s__Segatella_brunsvicensis.t__SGB1613	age	age	0.0474849	0.0490413	20	19	0.346488	0.858605
k__Bacteria.p__Firmicutes.c__Clostridia.o__Eubacteriales.f__Lachnospiraceae.g__Blautia.s__Blautia_glucerasea.t__SGB4816	age	age	-0.00583259	0.00492982	20	13	0.253042	0.858605
k__Bacteria.p__Firmicutes.c__Clostridia.o__Eubacteriales.f__Lachnospiraceae.g__Blautia.s__Blautia_glucerasea.t__SGB4816	sex	Male	-0.0121079	0.0120125	20	13	0.327615	0.858605
k__Bacteria.p__Bacteroidota.c__Bacteroidia.o__Bacteroidales.f__Prevotellaceae.g__Prevotella.s__Prevotella_dentalis.t__SGB1666	sex	Male	-0.0806183	0.0624836	20	19	0.214245	0.858605
k__Bacteria.p__Firmicutes.c__Clostridia.o__Eubacteriales.f__Lachnospiraceae.g__Coprococcus.s__Coprococcus_eutactus.t__SGB5121	age	age	-0.0051311	0.00487859	20	11	0.307632	0.858605
k__Bacteria.p__Bacteroidota.c__CFGB32090.o__OFGB32090.f__FGB32090.g__GGB13020.s__GGB13020_SGB20192.t__SGB20192	age	age	-0.0814768	0.109587	20	15	0.467338	0.858605
k__Bacteria.p__Bacteroidota.c__CFGB32090.o__OFGB32090.f__FGB32090.g__GGB13020.s__GGB13020_SGB20192.t__SGB20192	sex	Male	-0.299568	0.267031	20	15	0.277523	0.858605
k__Bacteria.p__Firmicutes.c__CFGB1765.o__OFGB1765.f__FGB1765.g__GGB4578.s__GGB4578_SGB6328.t__SGB6328	sex	Male	0.058828	0.0341044	20	13	0.10267	0.858605
k__Bacteria.p__Candidatus_Melainabacteria.c__CFGB2104.o__OFGB2104.f__FGB2104.g__GGB5996.s__GGB5996_SGB8619.t__SGB8619	age	age	-0.0187619	0.0140022	20	13	0.197905	0.858605
k__Bacteria.p__Firmicutes.c__Clostridia.o__Eubacteriales.f__Peptostreptococcaceae.g__GGB4456.s__GGB4456_SGB6141.t__SGB6141	age	age	-0.0226339	0.020234	20	18	0.278865	0.858605
k__Bacteria.p__Firmicutes.c__Clostridia.o__Eubacteriales.f__Peptostreptococcaceae.g__GGB4456.s__GGB4456_SGB6141.t__SGB6141	sex	Male	-0.0739374	0.0493041	20	18	0.152055	0.858605
k__Bacteria.p__Bacteroidota.c__Bacteroidia.o__Bacteroidales.f__Prevotellaceae.g__Prevotella.s__Prevotella_SGB1675.t__SGB1675	age	age	0.0181193	0.0143863	20	20	0.224875	0.858605
k__Bacteria.p__Firmicutes.c__Clostridia.o__Eubacteriales.f__Eubacteriales_unclassified.g__Gemmiger.s__Gemmiger_formicilis.t__SGB15292	sex	Male	0.0231926	0.0316806	20	16	0.474094	0.858605
k__Bacteria.p__Bacillota.c__Erysipelotrichia.o__Erysipelotrichales.f__Coprobacillaceae.g__Catenibacterium.s__Catenibacterium_tridentinum.t__SGB6783	age	age	-0.0147589	0.0198543	20	9	0.467413	0.858605
k__Bacteria.p__Bacillota.c__Erysipelotrichia.o__Erysipelotrichales.f__Coprobacillaceae.g__Catenibacterium.s__Catenibacterium_tridentinum.t__SGB6783	sex	Male	0.062218	0.0483789	20	9	0.215664	0.858605
k__Bacteria.p__Firmicutes.c__Clostridia.o__Eubacteriales.f__Clostridiaceae.g__Clostridiaceae_unclassified.s__Clostridiaceae_bacterium_Marseille_Q4143.t__SGB4768	age	age	-0.00629945	0.00416988	20	17	0.149228	0.858605
k__Bacteria.p__Firmicutes.c__CFGB8116.o__OFGB8116.f__FGB8116.g__GGB25027.s__GGB25027_SGB36944.t__SGB36944	age	age	0.0437764	0.0264128	20	9	0.115778	0.858605
k__Bacteria.p__Bacteroidota.c__Bacteroidia.o__Bacteroidales.f__Bacteroidaceae.g__GGB1380.s__GGB1380_SGB1883.t__SGB1883	sex	Male	-0.0323554	0.02677	20	17	0.243343	0.858605
k__Bacteria.p__Firmicutes.c__Clostridia.o__Eubacteriales.f__Oscillospiraceae.g__Faecalibacterium.s__Faecalibacterium_prausnitzii.t__SGB15316	age	age	0.014537	0.0138391	20	11	0.308223	0.858605
k__Bacteria.p__Firmicutes.c__Clostridia.o__Eubacteriales.f__Oscillospiraceae.g__Faecalibacterium.s__Faecalibacterium_prausnitzii.t__SGB15316	sex	Male	0.0520364	0.0337216	20	11	0.141213	0.858605
k__Bacteria.p__Firmicutes.c__Negativicutes.o__Veillonellales.f__Veillonellaceae.g__Allisonella.s__Allisonella_histaminiformans.t__SGB5843	age	age	0.0262661	0.021342	20	17	0.235183	0.858605
k__Bacteria.p__Firmicutes.c__Clostridia.o__Eubacteriales.f__Clostridiaceae.g__Clostridium.s__Clostridium_sp_AF20_17LB.t__SGB4714	sex	Male	-0.0148357	0.010257	20	17	0.16625	0.858605
k__Bacteria.p__Firmicutes.c__Clostridia.o__Eubacteriales.f__Oscillospiraceae.g__Lawsonibacter.s__Lawsonibacter_SGB15145.t__SGB15145	age	age	-0.00265207	0.00259828	20	15	0.321703	0.858605
k__Bacteria.p__Firmicutes.c__CFGB8140.o__OFGB8140.f__FGB8140.g__GGB3755.s__GGB3755_SGB41382.t__SGB41382	age	age	-0.0118769	0.00944174	20	13	0.225426	0.858605
k__Bacteria.p__Firmicutes.c__CFGB8140.o__OFGB8140.f__FGB8140.g__GGB3755.s__GGB3755_SGB41382.t__SGB41382	sex	Male	-0.0220373	0.0230067	20	13	0.351555	0.858605
k__Bacteria.p__Firmicutes.c__Clostridia.o__Eubacteriales.f__Oscillospiraceae.g__GGB9634.s__GGB9634_SGB15095.t__SGB15095	sex	Male	-0.0456552	0.0605382	20	9	0.461076	0.858605
k__Bacteria.p__Firmicutes.c__Clostridia.o__Eubacteriales.f__Lachnospiraceae.g__Blautia.s__Blautia_sp_MSJ_9.t__SGB71812	age	age	-0.00140564	0.00123285	20	15	0.270032	0.858605
k__Bacteria.p__Firmicutes.c__Clostridia.o__Eubacteriales.f__Lachnospiraceae.g__Blautia.s__Blautia_sp_MSJ_9.t__SGB71812	sex	Male	0.0028606	0.00300409	20	15	0.354322	0.858605
k__Bacteria.p__Bacteroidota.c__Bacteroidia.o__Bacteroidales.f__Prevotellaceae.g__GGB1248.s__GGB1248_SGB1669.t__SGB1669	age	age	0.00618697	0.00381787	20	19	0.123518	0.858605
k__Bacteria.p__Spirochaetes.c__Spirochaetia.o__Spirochaetales.f__Treponemataceae.g__Treponema.s__Treponema_berlinense.t__SGB3542	age	age	-0.0871816	0.0978201	20	14	0.385239	0.858605
k__Bacteria.p__Spirochaetes.c__Spirochaetia.o__Spirochaetales.f__Treponemataceae.g__Treponema.s__Treponema_berlinense.t__SGB3542	sex	Male	-0.308997	0.238358	20	14	0.212176	0.858605
k__Bacteria.p__Firmicutes.c__Clostridia.o__Eubacteriales.f__Lachnospiraceae.g__Kineothrix.s__Kineothrix_sp_MSJ_39.t__SGB109654	sex	Male	-0.0384115	0.0311695	20	14	0.234595	0.858605
k__Bacteria.p__Firmicutes.c__Clostridia.o__Eubacteriales.f__Lachnospiraceae.g__Coprococcus.s__Coprococcus_comes.t__SGB4577	age	age	0.00912439	0.00559058	20	17	0.121042	0.858605
k__Bacteria.p__Bacteroidota.c__CFGB11479.o__OFGB11479.f__FGB11479.g__GGB1631.s__GGB1631_SGB2239.t__SGB2239	age	age	-0.0106173	0.0090865	20	13	0.258741	0.858605
k__Bacteria.p__Bacteroidota.c__CFGB11479.o__OFGB11479.f__FGB11479.g__GGB1631.s__GGB1631_SGB2239.t__SGB2239	sex	Male	-0.0328428	0.0221411	20	13	0.156286	0.858605
k__Bacteria.p__Firmicutes.c__Clostridia.o__Eubacteriales.f__Lachnospiraceae.g__Anaerobutyricum.s__Anaerobutyricum_hallii.t__SGB4532	age	age	-0.012739	0.011719	20	11	0.292191	0.858605
k__Bacteria.p__Bacteroidota.c__Bacteroidia.o__Bacteroidales.f__Bacteroidales_unclassified.g__GGB1618.s__GGB1618_SGB2215.t__SGB2215	age	age	-0.0318042	0.0373442	20	9	0.406245	0.858605
k__Bacteria.p__Bacteroidota.c__Bacteroidia.o__Bacteroidales.f__Bacteroidales_unclassified.g__GGB1618.s__GGB1618_SGB2215.t__SGB2215	sex	Male	-0.102625	0.0909965	20	9	0.275074	0.858605
k__Bacteria.p__Firmicutes.c__Clostridia.o__Eubacteriales.f__Lachnospiraceae.g__Dorea.s__Dorea_longicatena.t__SGB4581	sex	Male	-0.00903143	0.0123382	20	13	0.474145	0.858605
k__Bacteria.p__Firmicutes.c__Clostridia.o__Eubacteriales.f__Lachnospiraceae.g__Blautia.s__Blautia_stercoris.t__SGB4788	age	age	-0.00391818	0.00223944	20	9	0.098212	0.858605
k__Bacteria.p__Firmicutes.c__Clostridia.o__Eubacteriales.f__Lachnospiraceae.g__Blautia.s__Blautia_stercoris.t__SGB4788	sex	Male	0.0100552	0.00545685	20	9	0.0828874	0.858605
k__Bacteria.p__Firmicutes.c__Clostridia.o__Eubacteriales.f__Lachnospiraceae.g__Roseburia.s__Roseburia_intestinalis.t__SGB4951	sex	Male	-0.0137798	0.0125599	20	12	0.287884	0.858605
k__Bacteria.p__Firmicutes.c__Clostridia.o__Eubacteriales.f__Oscillospiraceae.g__GGB3345.s__GGB3345_SGB4425.t__SGB4425_group	age	age	-0.156019	0.0894372	20	19	0.0991311	0.858605
k__Bacteria.p__Firmicutes.c__Clostridia.o__Eubacteriales.f__Oscillospiraceae.g__Oscillibacter.s__Oscillibacter_valericigenes.t__SGB15053	age	age	-0.0163122	0.0126114	20	12	0.213154	0.858605
k__Bacteria.p__Firmicutes.c__Clostridia.o__Eubacteriales.f__Oscillospiraceae.g__Oscillibacter.s__Oscillibacter_valericigenes.t__SGB15053	sex	Male	-0.0549837	0.0307301	20	12	0.0914069	0.858605
k__Bacteria.p__Tenericutes.c__CFGB4686.o__OFGB4686.f__FGB4686.g__GGB13634.s__GGB13634_SGB1019.t__SGB1019	sex	Male	0.004316	0.00249687	20	11	0.102005	0.858605
k__Bacteria.p__Firmicutes.c__Clostridia.o__Eubacteriales.f__Lachnospiraceae.g__Jingyaoa.s__Jingyaoa_shaoxingensis.t__SGB47656	age	age	-0.00187324	0.00201169	20	11	0.364799	0.858605
k__Bacteria.p__Firmicutes.c__Clostridia.o__Eubacteriales.f__Oscillospiraceae.g__GGB3212.s__GGB3212_SGB4241.t__SGB4241	age	age	-0.00484411	0.00326727	20	9	0.156477	0.858605
k__Bacteria.p__Firmicutes.c__Clostridia.o__Eubacteriales.f__Oscillospiraceae.g__GGB3212.s__GGB3212_SGB4241.t__SGB4241	sex	Male	-0.011913	0.00796135	20	9	0.152895	0.858605
k__Bacteria.p__Firmicutes.c__Clostridia.o__Eubacteriales.f__Eubacteriaceae.g__Eubacterium.s__Eubacterium_SGB4329.t__SGB4329	sex	Male	-0.0789312	0.0922084	20	15	0.403898	0.858605
k__Bacteria.p__Firmicutes.c__Clostridia.o__Eubacteriales.f__Clostridiaceae.g__Clostridium.s__Clostridium_sp_AM22_11AC.t__SGB4749	sex	Male	-0.0394094	0.0457257	20	14	0.400756	0.858605
k__Bacteria.p__Firmicutes.c__Negativicutes.o__Veillonellales.f__Veillonellaceae.g__GGB13177.s__GGB13177_SGB20393.t__SGB20393	age	age	0.00305014	0.00351814	20	17	0.398029	0.858605
k__Bacteria.p__Firmicutes.c__Clostridia.o__Eubacteriales.f__Lachnospiraceae.g__Mediterraneibacter.s__Ruminococcus_gnavus.t__SGB4571	sex	Male	-0.00630998	0.00674274	20	15	0.362472	0.858605
k__Bacteria.p__Firmicutes.c__Clostridia.o__Eubacteriales.f__Oscillospiraceae.g__Ruminococcus.s__Ruminococcus_sp_AF13_28.t__SGB4834	age	age	-0.0148506	0.0179447	20	20	0.419375	0.858605
k__Bacteria.p__Firmicutes.c__Clostridia.o__Eubacteriales.f__Oscillospiraceae.g__Ruminococcus.s__Ruminococcus_sp_AF13_28.t__SGB4834	sex	Male	0.0610782	0.0437257	20	20	0.180429	0.858605
k__Bacteria.p__Proteobacteria.c__Betaproteobacteria.o__Burkholderiales.f__Sutterellaceae.g__GGB6565.s__GGB6565_SGB9274.t__SGB9274	sex	Male	-0.0580111	0.0392239	20	17	0.157438	0.858605
k__Bacteria.p__Firmicutes.c__Clostridia.o__Eubacteriales.f__Lachnospiraceae.g__GGB3588.s__GGB3588_SGB4808.t__SGB4808	age	age	-0.00470331	0.00520553	20	15	0.378875	0.858605
k__Bacteria.p__Firmicutes.c__CFGB1479.o__OFGB1479.f__FGB1479.g__GGB3752.s__GGB3752_SGB5100.t__SGB5100	sex	Male	0.035172	0.0381344	20	12	0.369269	0.858605
k__Bacteria.p__Firmicutes.c__Clostridia.o__Eubacteriales.f__Lachnospiraceae.g__Lachnospiraceae_unclassified.s__Lachnospiraceae_bacterium_OF09_6.t__SGB4966	sex	Male	-0.0288403	0.021139	20	16	0.190258	0.858605
k__Bacteria.p__Firmicutes.c__Bacilli.o__Lactobacillales.f__Lactobacillaceae.g__Limosilactobacillus.s__Limosilactobacillus_reuteri.t__SGB7095	age	age	-0.301871	0.321894	20	15	0.361483	0.858605
k__Bacteria.p__Firmicutes.c__Clostridia.o__Eubacteriales.f__Lachnospiraceae.g__Mediterraneibacter.s__Mediterraneibacter_faecis.t__SGB4563	age	age	-0.012618	0.0142609	20	10	0.388609	0.858605
k__Bacteria.p__Firmicutes.c__Clostridia.o__Eubacteriales.f__Lachnospiraceae.g__Mediterraneibacter.s__Mediterraneibacter_faecis.t__SGB4563	sex	Male	-0.0324494	0.0347496	20	10	0.36348	0.858605
k__Bacteria.p__Firmicutes.c__Clostridia.o__Eubacteriales.f__Clostridiaceae.g__Clostridium.s__Clostridium_sp_AF12_28.t__SGB4715	age	age	-0.00312767	0.00225529	20	11	0.183416	0.858605
k__Bacteria.p__Firmicutes.c__CFGB4559.o__OFGB4559.f__FGB4559.g__GGB2983.s__GGB2983_SGB3965.t__SGB3965	age	age	-0.0027841	0.00285363	20	13	0.342925	0.858605
k__Bacteria.p__Firmicutes.c__CFGB4559.o__OFGB4559.f__FGB4559.g__GGB2983.s__GGB2983_SGB3965.t__SGB3965	sex	Male	-0.00510071	0.00695343	20	13	0.473217	0.858605
k__Bacteria.p__Firmicutes.c__Clostridia.o__Eubacteriales.f__Clostridiaceae.g__Clostridium.s__Clostridium_SGB4913.t__SGB4913	age	age	-0.00184618	0.00157366	20	10	0.256903	0.858605
k__Bacteria.p__Actinobacteria.c__Actinomycetia.o__Bifidobacteriales.f__Bifidobacteriaceae.g__Alloscardovia.s__Alloscardovia_macacae.t__SGB21521	sex	Male	0.0107338	0.00670239	20	10	0.127688	0.858605
k__Bacteria.p__Firmicutes.c__Clostridia.o__Eubacteriales.f__Clostridiaceae.g__Clostridium.s__Clostridium_SGB6179.t__SGB6179	sex	Male	-0.0401316	0.0543446	20	15	0.470305	0.858605
k__Bacteria.p__Firmicutes.c__Clostridia.o__Eubacteriales.f__Clostridiaceae.g__GGB3528.s__GGB3528_SGB4713.t__SGB4713	age	age	-0.0081815	0.00523062	20	12	0.136204	0.858605
k__Bacteria.p__Firmicutes.c__Clostridia.o__Eubacteriales.f__Clostridiaceae.g__GGB3528.s__GGB3528_SGB4713.t__SGB4713	sex	Male	-0.023994	0.0127454	20	12	0.0769908	0.858605
k__Bacteria.p__Bacteroidota.c__Bacteroidia.o__Bacteroidales.f__Prevotellaceae.g__Segatella.s__Sgatella_sinensis.t__SGB1638	age	age	0.000507488	0.000613561	20	10	0.419629	0.858605
k__Bacteria.p__Firmicutes.c__Clostridia.o__Eubacteriales.f__Lachnospiraceae.g__Roseburia.s__Roseburia_SGB4939.t__SGB4939	age	age	-0.0146809	0.0102122	20	15	0.168704	0.858605
k__Bacteria.p__Actinobacteria.c__Coriobacteriia.o__Coriobacteriales.f__Atopobiaceae.g__Paratractidigestivibacter.s__Paratractidigestivibacter_faecalis.t__SGB14370	age	age	0.00264101	0.00216128	20	11	0.238394	0.858605
k__Bacteria.p__Actinobacteria.c__Coriobacteriia.o__Coriobacteriales.f__Atopobiaceae.g__Paratractidigestivibacter.s__Paratractidigestivibacter_faecalis.t__SGB14370	sex	Male	0.00495296	0.00526639	20	11	0.360142	0.858605
k__Bacteria.p__Bacteroidota.c__CFGB1458.o__OFGB1458.f__FGB1458.g__GGB1458.s__GGB1458_SGB2021.t__SGB2021	sex	Male	-0.069072	0.0798188	20	15	0.398889	0.858605
k__Bacteria.p__Firmicutes.c__Clostridia.o__Eubacteriales.f__Lachnospiraceae.g__Mediterraneibacter.s__Mediterraneibacter_sp_NSJ_151.t__SGB4553	age	age	-0.00143313	0.00164537	20	10	0.395884	0.858605
k__Bacteria.p__Firmicutes.c__Clostridia.o__Eubacteriales.f__Clostridiaceae.g__Clostridium.s__Clostridium_fessum.t__SGB4705	sex	Male	-0.0362772	0.0315484	20	19	0.266109	0.858605
k__Bacteria.p__Firmicutes.c__Clostridia.o__Eubacteriales.f__Lachnospiraceae.g__GGB3637.s__GGB3637_SGB4930.t__SGB4930	age	age	0.00604287	0.00644676	20	9	0.361706	0.858605
k__Bacteria.p__Firmicutes.c__Clostridia.o__Eubacteriales.f__Lachnospiraceae.g__GGB3637.s__GGB3637_SGB4930.t__SGB4930	sex	Male	0.0170379	0.0157088	20	9	0.293239	0.858605
k__Bacteria.p__Firmicutes.c__Clostridia.o__Eubacteriales.f__Oscillospiraceae.g__GGB9737.s__GGB9737_SGB15309.t__SGB15309_group	sex	Male	0.0140489	0.0126226	20	9	0.281201	0.858605
k__Bacteria.p__Bacteroidota.c__CFGB544.o__OFGB544.f__FGB544.g__GGB12871.s__GGB12871_SGB20007.t__SGB20007	sex	Male	-0.00695957	0.00443162	20	12	0.134739	0.858605
k__Bacteria.p__Firmicutes.c__Clostridia.o__Eubacteriales.f__Lachnospiraceae.g__GGB3862.s__GGB3862_SGB5239.t__SGB5239	age	age	-0.0120457	0.0141571	20	11	0.406671	0.858605
k__Bacteria.p__Firmicutes.c__Clostridia.o__Eubacteriales.f__Lachnospiraceae.g__Blautia.s__Blautia_obeum.t__SGB4811	age	age	-0.001714	0.000916156	20	11	0.0786805	0.858605
k__Bacteria.p__Firmicutes.c__Clostridia.o__Eubacteriales.f__Lachnospiraceae.g__Blautia.s__Blautia_obeum.t__SGB4811	sex	Male	-0.00171702	0.0022324	20	11	0.452366	0.858605
k__Bacteria.p__Firmicutes.c__Bacilli.o__Lactobacillales.f__Lactobacillaceae.g__Ligilactobacillus.s__Ligilactobacillus_animalis.t__SGB7076	age	age	0.411324	0.345171	20	14	0.249768	0.858605
k__Bacteria.p__Firmicutes.c__Clostridia.o__Eubacteriales.f__Lachnospiraceae.g__Oliverpabstia.s__Oliverpabstia_intestinalis.t__SGB4868	age	age	-0.0138004	0.0150442	20	13	0.371802	0.858605
k__Bacteria.p__Firmicutes.c__Clostridia.o__Eubacteriales.f__Lachnospiraceae.g__Simiaoa.s__Simiaoa_sunii.t__SGB4910	age	age	-0.000464459	0.000439039	20	9	0.304903	0.858605
k__Bacteria.p__Firmicutes.c__Clostridia.o__Eubacteriales.f__Lachnospiraceae.g__Blautia.s__Blautia_faecis.t__SGB4820	age	age	-0.00425393	0.00244859	20	9	0.100416	0.858605
k__Bacteria.p__Firmicutes.c__Clostridia.o__Eubacteriales.f__Lachnospiraceae.g__Blautia.s__Blautia_faecis.t__SGB4820	sex	Male	-0.00576872	0.00596647	20	9	0.34717	0.858605
k__Bacteria.p__Firmicutes.c__Clostridia.o__Eubacteriales.f__Oscillospiraceae.g__Faecalibacterium.s__Faecalibacterium_prausnitzii.t__SGB15322	age	age	0.0107162	0.0118032	20	11	0.376619	0.858605
k__Bacteria.p__Firmicutes.c__Clostridia.o__Eubacteriales.f__Eubacteriales_unclassified.g__Gemmiger.s__Gemmiger_formicilis.t__SGB15299	age	age	-0.0120425	0.0147065	20	15	0.424201	0.858605
k__Bacteria.p__Firmicutes.c__Clostridia.o__Eubacteriales.f__Eubacteriales_unclassified.g__Gemmiger.s__Gemmiger_formicilis.t__SGB15299	sex	Male	-0.0377909	0.0358353	20	15	0.30638	0.858605
k__Bacteria.p__Bacillota.c__Clostridia.o__Eubacteriales.f__Eubacteriales_incertae_sedis.g__Candidatus_Cibionibacter.s__Candidatus_Cibionibacter_quicibialis.t__SGB15286	sex	Male	-0.0485246	0.0488357	20	15	0.334337	0.858605
k__Bacteria.p__Firmicutes.c__Clostridia.o__Eubacteriales.f__Lachnospiraceae.g__GGB3636.s__GGB3636_SGB4929.t__SGB4929	age	age	-0.00697362	0.00888451	20	14	0.443303	0.858605
k__Bacteria.p__Firmicutes.c__Clostridia.o__Eubacteriales.f__Lachnospiraceae.g__GGB3636.s__GGB3636_SGB4929.t__SGB4929	sex	Male	0.0204868	0.0216489	20	14	0.357243	0.858605
k__Bacteria.p__Firmicutes.c__CFGB9629.o__OFGB9629.f__FGB9629.g__GGB3615.s__GGB3615_SGB4887.t__SGB4887	age	age	-0.00786741	0.00842675	20	13	0.36357	0.858605
k__Bacteria.p__Firmicutes.c__CFGB9629.o__OFGB9629.f__FGB9629.g__GGB3615.s__GGB3615_SGB4887.t__SGB4887	sex	Male	-0.0292831	0.0205335	20	13	0.17194	0.858605
k__Bacteria.p__Firmicutes.c__CFGB1765.o__OFGB1765.f__FGB1765.g__GGB4603.s__GGB4603_SGB6367.t__SGB6367	sex	Male	0.0280041	0.0272522	20	10	0.318543	0.858605
k__Bacteria.p__Proteobacteria.c__CFGB2413.o__OFGB2413.f__FGB2413.g__GGB6625.s__GGB6625_SGB9360.t__SGB9360	sex	Male	-0.258555	0.311818	20	20	0.418491	0.858605
k__Bacteria.p__Firmicutes.c__Clostridia.o__Eubacteriales.f__Clostridiaceae.g__Clostridiaceae_unclassified.s__Clostridiaceae_bacterium_AF18_31LB.t__SGB4767	age	age	-0.0123299	0.0109696	20	13	0.276632	0.858605
k__Bacteria.p__Firmicutes.c__Clostridia.o__Eubacteriales.f__Clostridiaceae.g__Clostridiaceae_unclassified.s__Clostridiaceae_bacterium_AF18_31LB.t__SGB4767	sex	Male	-0.0289697	0.0267296	20	13	0.293584	0.858605
k__Bacteria.p__Firmicutes.c__Clostridia.o__Eubacteriales.f__Lachnospiraceae.g__Fusicatenibacter.s__Fusicatenibacter_saccharivorans.t__SGB4874	age	age	-0.0546681	0.0439507	20	16	0.230434	0.858605
k__Bacteria.p__Firmicutes.c__Clostridia.o__Eubacteriales.f__Lachnospiraceae.g__Fusicatenibacter.s__Fusicatenibacter_saccharivorans.t__SGB4874	sex	Male	-0.100442	0.107095	20	16	0.36144	0.858605
k__Bacteria.p__Bacteroidota.c__CFGB629.o__OFGB629.f__FGB629.g__GGB1495.s__GGB1495_SGB2071.t__SGB2071	age	age	0.00650578	0.00669241	20	12	0.344624	0.858605
k__Bacteria.p__Firmicutes.c__Clostridia.o__Eubacteriales.f__Clostridiaceae.g__Clostridium.s__Clostridium_SGB4907.t__SGB4907	sex	Male	0.00917772	0.0103195	20	10	0.386223	0.858605
k__Bacteria.p__Firmicutes.c__Clostridia.o__Eubacteriales.f__Lachnospiraceae.g__Fusicatenibacter.s__Fusicatenibacter_sp_CLA_AA_H277.t__SGB4780	age	age	-0.000967322	0.000508118	20	10	0.0740142	0.858605
k__Bacteria.p__Bacteroidota.c__CFGB77894.o__OFGB77894.f__FGB77894.g__GGB13001.s__GGB13001_SGB20171.t__SGB20171	age	age	-0.0715608	0.0550754	20	20	0.211178	0.858605
k__Bacteria.p__Bacteroidota.c__CFGB77894.o__OFGB77894.f__FGB77894.g__GGB13001.s__GGB13001_SGB20171.t__SGB20171	sex	Male	-0.207722	0.134202	20	20	0.140076	0.858605
k__Bacteria.p__Bacteroidota.c__CFGB653.o__OFGB653.f__FGB653.g__GGB1615.s__GGB1615_SGB2212.t__SGB2212	sex	Male	-0.0568598	0.0460329	20	15	0.233556	0.858605
k__Bacteria.p__Firmicutes.c__Firmicutes_unclassified	sex	Male	-0.0467444	0.0386555	20	14	0.243113	0.858605
k__Bacteria.p__Proteobacteria.c__Deltaproteobacteria	sex	Male	-0.120356	0.1212	20	13	0.334619	0.858605
k__Bacteria.p__Bacteroidota.c__CFGB4448	sex	Male	-0.0881101	0.0823293	20	12	0.299483	0.858605
k__Bacteria.p__Firmicutes.c__CFGB49311	sex	Male	-0.0592037	0.0686308	20	17	0.400342	0.858605
k__Bacteria.p__Firmicutes.c__Firmicutes_unclassified.o__Firmicutes_unclassified	sex	Male	-0.0467444	0.0386555	20	14	0.243113	0.858605
k__Bacteria.p__Proteobacteria.c__Deltaproteobacteria.o__Desulfovibrionales	sex	Male	-0.120356	0.1212	20	13	0.334619	0.858605
k__Bacteria.p__Bacteroidota.c__CFGB4448.o__OFGB4448	sex	Male	-0.0881101	0.0823293	20	12	0.299483	0.858605
k__Bacteria.p__Firmicutes.c__CFGB49311.o__OFGB49311	sex	Male	-0.0592037	0.0686308	20	17	0.400342	0.858605
k__Bacteria.p__Firmicutes.c__Negativicutes.o__Acidaminococcales	age	age	-0.0575971	0.0366273	20	11	0.134256	0.858605
k__Bacteria.p__Firmicutes.c__Negativicutes.o__Acidaminococcales	sex	Male	-0.114846	0.0892498	20	11	0.215413	0.858605
k__Bacteria.p__Firmicutes.c__Firmicutes_unclassified.o__Firmicutes_unclassified.f__Firmicutes_unclassified	sex	Male	-0.0467444	0.0386555	20	14	0.243113	0.858605
k__Bacteria.p__Proteobacteria.c__Deltaproteobacteria.o__Desulfovibrionales.f__Desulfovibrionaceae	sex	Male	-0.120356	0.1212	20	13	0.334619	0.858605
k__Bacteria.p__Bacteroidota.c__CFGB4448.o__OFGB4448.f__FGB4448	sex	Male	-0.0881101	0.0823293	20	12	0.299483	0.858605
k__Bacteria.p__Firmicutes.c__CFGB49311.o__OFGB49311.f__FGB49311	sex	Male	-0.0592037	0.0686308	20	17	0.400342	0.858605
k__Bacteria.p__Firmicutes.c__Negativicutes.o__Acidaminococcales.f__Acidaminococcaceae	age	age	-0.0575971	0.0366273	20	11	0.134256	0.858605
k__Bacteria.p__Firmicutes.c__Negativicutes.o__Acidaminococcales.f__Acidaminococcaceae	sex	Male	-0.114846	0.0892498	20	11	0.215413	0.858605
k__Bacteria.p__Firmicutes.c__Clostridia.o__Eubacteriales.f__Oscillospiraceae.g__GGB3214	age	age	-0.00817691	0.00968475	20	9	0.410222	0.858605
k__Bacteria.p__Firmicutes.c__Clostridia.o__Eubacteriales.f__Oscillospiraceae.g__GGB3214	sex	Male	-0.027876	0.0235988	20	9	0.253767	0.858605
k__Bacteria.p__Firmicutes.c__Firmicutes_unclassified.o__Firmicutes_unclassified.f__Firmicutes_unclassified.g__GGB9511	sex	Male	-0.041541	0.0393562	20	13	0.305961	0.858605
k__Bacteria.p__Bacteroidota.c__CFGB4448.o__OFGB4448.f__FGB4448.g__GGB1617	sex	Male	-0.0881101	0.0823293	20	12	0.299483	0.858605
k__Bacteria.p__Firmicutes.c__Clostridia.o__Eubacteriales.f__Oscillospiraceae.g__GGB3216	sex	Male	-0.12081	0.0645409	20	11	0.078537	0.858605
k__Bacteria.p__Firmicutes.c__CFGB49311.o__OFGB49311.f__FGB49311.g__GGB13315	sex	Male	-0.0592037	0.0686308	20	17	0.400342	0.858605
k__Bacteria.p__Firmicutes.c__Clostridia.o__Eubacteriales.f__Oscillospiraceae.g__GGB3214.s__GGB3214_SGB4246	age	age	-0.00817691	0.00968475	20	9	0.410222	0.858605
k__Bacteria.p__Firmicutes.c__Clostridia.o__Eubacteriales.f__Oscillospiraceae.g__GGB3214.s__GGB3214_SGB4246	sex	Male	-0.027876	0.0235988	20	9	0.253767	0.858605
k__Bacteria.p__Firmicutes.c__Firmicutes_unclassified.o__Firmicutes_unclassified.f__Firmicutes_unclassified.g__GGB9511.s__GGB9511_SGB14908	sex	Male	-0.041541	0.0393562	20	13	0.305961	0.858605
k__Bacteria.p__Bacteroidota.c__CFGB4448.o__OFGB4448.f__FGB4448.g__GGB1617.s__GGB1617_SGB2214	sex	Male	-0.0881101	0.0823293	20	12	0.299483	0.858605
k__Bacteria.p__Firmicutes.c__Clostridia.o__Eubacteriales.f__Oscillospiraceae.g__GGB3216.s__GGB3216_SGB4248	sex	Male	-0.12081	0.0645409	20	11	0.078537	0.858605
k__Bacteria.p__Firmicutes.c__CFGB49311.o__OFGB49311.f__FGB49311.g__GGB13315.s__GGB13315_SGB20561	sex	Male	-0.0592037	0.0686308	20	17	0.400342	0.858605
k__Bacteria.p__Firmicutes.c__Clostridia.o__Eubacteriales.f__Oscillospiraceae.g__GGB3214.s__GGB3214_SGB4246.t__SGB4246	age	age	-0.00817691	0.00968475	20	9	0.410222	0.858605
k__Bacteria.p__Firmicutes.c__Clostridia.o__Eubacteriales.f__Oscillospiraceae.g__GGB3214.s__GGB3214_SGB4246.t__SGB4246	sex	Male	-0.027876	0.0235988	20	9	0.253767	0.858605
k__Bacteria.p__Firmicutes.c__Firmicutes_unclassified.o__Firmicutes_unclassified.f__Firmicutes_unclassified.g__GGB9511.s__GGB9511_SGB14908.t__SGB14908	sex	Male	-0.041541	0.0393562	20	13	0.305961	0.858605
k__Bacteria.p__Bacteroidota.c__CFGB4448.o__OFGB4448.f__FGB4448.g__GGB1617.s__GGB1617_SGB2214.t__SGB2214	sex	Male	-0.0881101	0.0823293	20	12	0.299483	0.858605
k__Bacteria.p__Firmicutes.c__Clostridia.o__Eubacteriales.f__Oscillospiraceae.g__GGB3216.s__GGB3216_SGB4248.t__SGB4248	sex	Male	-0.12081	0.0645409	20	11	0.078537	0.858605
k__Bacteria.p__Firmicutes.c__CFGB49311.o__OFGB49311.f__FGB49311.g__GGB13315.s__GGB13315_SGB20561.t__SGB20561	sex	Male	-0.0592037	0.0686308	20	17	0.400342	0.858605
k__Bacteria.p__Firmicutes.c__CFGB1258	age	age	0.040628	0.0404718	20	18	0.329521	0.858605
k__Bacteria.p__Bacteroidota.c__CFGB529	age	age	0.0136204	0.0158471	20	12	0.402031	0.858605
k__Bacteria.p__Bacteroidota.c__CFGB529	sex	Male	0.0540238	0.0386146	20	12	0.179778	0.858605
k__Bacteria.p__Bacteroidota.c__CFGB7511	age	age	-0.0289145	0.0195443	20	15	0.157318	0.858605
k__Bacteria.p__Bacteroidota.c__CFGB7511	sex	Male	-0.0664525	0.0476237	20	15	0.180867	0.858605
k__Bacteria.p__Firmicutes.c__CFGB1258.o__OFGB1258	age	age	0.040628	0.0404718	20	18	0.329521	0.858605
k__Bacteria.p__Bacteroidota.c__CFGB529.o__OFGB529	age	age	0.0136204	0.0158471	20	12	0.402031	0.858605
k__Bacteria.p__Bacteroidota.c__CFGB529.o__OFGB529	sex	Male	0.0540238	0.0386146	20	12	0.179778	0.858605
k__Bacteria.p__Bacteroidota.c__CFGB7511.o__OFGB7511	age	age	-0.0289145	0.0195443	20	15	0.157318	0.858605
k__Bacteria.p__Bacteroidota.c__CFGB7511.o__OFGB7511	sex	Male	-0.0664525	0.0476237	20	15	0.180867	0.858605
k__Bacteria.p__Firmicutes.c__CFGB1258.o__OFGB1258.f__FGB1258	age	age	0.040628	0.0404718	20	18	0.329521	0.858605
k__Bacteria.p__Bacteroidota.c__CFGB529.o__OFGB529.f__FGB529	age	age	0.0136204	0.0158471	20	12	0.402031	0.858605
k__Bacteria.p__Bacteroidota.c__CFGB529.o__OFGB529.f__FGB529	sex	Male	0.0540238	0.0386146	20	12	0.179778	0.858605
k__Bacteria.p__Bacteroidota.c__CFGB7511.o__OFGB7511.f__FGB7511	age	age	-0.0289145	0.0195443	20	15	0.157318	0.858605
k__Bacteria.p__Bacteroidota.c__CFGB7511.o__OFGB7511.f__FGB7511	sex	Male	-0.0664525	0.0476237	20	15	0.180867	0.858605
k__Bacteria.p__Firmicutes.c__Clostridia.o__Eubacteriales.f__Lachnospiraceae.g__Wujia	sex	Male	-0.0237701	0.0266763	20	11	0.385337	0.858605
k__Bacteria.p__Proteobacteria.c__Epsilonproteobacteria.o__Campylobacterales.f__Campylobacteraceae.g__GGB53224	sex	Male	-2.98467	2.80834	20	19	0.302742	0.858605
k__Bacteria.p__Bacteroidota.c__CFGB544.o__OFGB544.f__FGB544.g__GGB1123	age	age	-0.0207323	0.0230004	20	15	0.379976	0.858605
k__Bacteria.p__Bacteroidota.c__CFGB544.o__OFGB544.f__FGB544.g__GGB1123	sex	Male	-0.0573322	0.056045	20	15	0.320661	0.858605
k__Bacteria.p__Firmicutes.c__CFGB1258.o__OFGB1258.f__FGB1258.g__GGB3051	age	age	0.040628	0.0404718	20	18	0.329521	0.858605
k__Bacteria.p__Bacteroidota.c__CFGB529.o__OFGB529.f__FGB529.g__GGB1093	age	age	0.0136204	0.0158471	20	12	0.402031	0.858605
k__Bacteria.p__Bacteroidota.c__CFGB529.o__OFGB529.f__FGB529.g__GGB1093	sex	Male	0.0540238	0.0386146	20	12	0.179778	0.858605
k__Bacteria.p__Bacteroidota.c__CFGB7511.o__OFGB7511.f__FGB7511.g__GGB1158	age	age	-0.0289145	0.0195443	20	15	0.157318	0.858605
k__Bacteria.p__Bacteroidota.c__CFGB7511.o__OFGB7511.f__FGB7511.g__GGB1158	sex	Male	-0.0664525	0.0476237	20	15	0.180867	0.858605
k__Bacteria.p__Firmicutes.c__Clostridia.o__Eubacteriales.f__Lachnospiraceae.g__GGB3828	age	age	0.00376317	0.00238001	20	11	0.132268	0.858605
k__Bacteria.p__Firmicutes.c__Clostridia.o__Eubacteriales.f__Lachnospiraceae.g__Wujia.s__Wujia_chipingensis	sex	Male	-0.0237701	0.0266763	20	11	0.385337	0.858605
k__Bacteria.p__Proteobacteria.c__Epsilonproteobacteria.o__Campylobacterales.f__Campylobacteraceae.g__GGB53224.s__GGB53224_SGB74225	sex	Male	-2.98467	2.80834	20	19	0.302742	0.858605
k__Bacteria.p__Bacteroidota.c__Bacteroidia.o__Bacteroidales.f__Prevotellaceae.g__Prevotella.s__Prevotella_stercorea	age	age	-0.188214	0.123681	20	13	0.146448	0.858605
k__Bacteria.p__Bacteroidota.c__Bacteroidia.o__Bacteroidales.f__Prevotellaceae.g__Prevotella.s__Prevotella_stercorea	sex	Male	-0.482552	0.301372	20	13	0.127754	0.858605
k__Bacteria.p__Bacteroidota.c__CFGB544.o__OFGB544.f__FGB544.g__GGB1123.s__GGB1123_SGB1437	age	age	-0.0207323	0.0230004	20	15	0.379976	0.858605
k__Bacteria.p__Bacteroidota.c__CFGB544.o__OFGB544.f__FGB544.g__GGB1123.s__GGB1123_SGB1437	sex	Male	-0.0573322	0.056045	20	15	0.320661	0.858605
k__Bacteria.p__Firmicutes.c__CFGB1258.o__OFGB1258.f__FGB1258.g__GGB3051.s__GGB3051_SGB4051	age	age	0.040628	0.0404718	20	18	0.329521	0.858605
k__Bacteria.p__Bacteroidota.c__CFGB529.o__OFGB529.f__FGB529.g__GGB1093.s__GGB1093_SGB1404	age	age	0.0136204	0.0158471	20	12	0.402031	0.858605
k__Bacteria.p__Bacteroidota.c__CFGB529.o__OFGB529.f__FGB529.g__GGB1093.s__GGB1093_SGB1404	sex	Male	0.0540238	0.0386146	20	12	0.179778	0.858605
k__Bacteria.p__Bacteroidota.c__CFGB7511.o__OFGB7511.f__FGB7511.g__GGB1158.s__GGB1158_SGB1488	age	age	-0.0289145	0.0195443	20	15	0.157318	0.858605
k__Bacteria.p__Bacteroidota.c__CFGB7511.o__OFGB7511.f__FGB7511.g__GGB1158.s__GGB1158_SGB1488	sex	Male	-0.0664525	0.0476237	20	15	0.180867	0.858605
k__Bacteria.p__Firmicutes.c__Clostridia.o__Eubacteriales.f__Lachnospiraceae.g__GGB3828.s__GGB3828_SGB5197	age	age	0.00376317	0.00238001	20	11	0.132268	0.858605
k__Bacteria.p__Firmicutes.c__Clostridia.o__Eubacteriales.f__Lachnospiraceae.g__Wujia.s__Wujia_chipingensis.t__SGB5111	sex	Male	-0.0237701	0.0266763	20	11	0.385337	0.858605
k__Bacteria.p__Proteobacteria.c__Epsilonproteobacteria.o__Campylobacterales.f__Campylobacteraceae.g__GGB53224.s__GGB53224_SGB74225.t__SGB74225	sex	Male	-2.98467	2.80834	20	19	0.302742	0.858605
k__Bacteria.p__Bacteroidota.c__Bacteroidia.o__Bacteroidales.f__Prevotellaceae.g__Prevotella.s__Prevotella_stercorea.t__SGB1680	age	age	-0.174332	0.124425	20	12	0.179174	0.858605
k__Bacteria.p__Bacteroidota.c__Bacteroidia.o__Bacteroidales.f__Prevotellaceae.g__Prevotella.s__Prevotella_stercorea.t__SGB1680	sex	Male	-0.438292	0.303186	20	12	0.166467	0.858605
k__Bacteria.p__Bacteroidota.c__CFGB544.o__OFGB544.f__FGB544.g__GGB1123.s__GGB1123_SGB1437.t__SGB1437	age	age	-0.0207323	0.0230004	20	15	0.379976	0.858605
k__Bacteria.p__Bacteroidota.c__CFGB544.o__OFGB544.f__FGB544.g__GGB1123.s__GGB1123_SGB1437.t__SGB1437	sex	Male	-0.0573322	0.056045	20	15	0.320661	0.858605
k__Bacteria.p__Firmicutes.c__CFGB1258.o__OFGB1258.f__FGB1258.g__GGB3051.s__GGB3051_SGB4051.t__SGB4051	age	age	0.040628	0.0404718	20	18	0.329521	0.858605
k__Bacteria.p__Bacteroidota.c__CFGB529.o__OFGB529.f__FGB529.g__GGB1093.s__GGB1093_SGB1404.t__SGB1404	age	age	0.0136204	0.0158471	20	12	0.402031	0.858605
k__Bacteria.p__Bacteroidota.c__CFGB529.o__OFGB529.f__FGB529.g__GGB1093.s__GGB1093_SGB1404.t__SGB1404	sex	Male	0.0540238	0.0386146	20	12	0.179778	0.858605
k__Bacteria.p__Bacteroidota.c__CFGB7511.o__OFGB7511.f__FGB7511.g__GGB1158.s__GGB1158_SGB1488.t__SGB1488	age	age	-0.0289145	0.0195443	20	15	0.157318	0.858605
k__Bacteria.p__Bacteroidota.c__CFGB7511.o__OFGB7511.f__FGB7511.g__GGB1158.s__GGB1158_SGB1488.t__SGB1488	sex	Male	-0.0664525	0.0476237	20	15	0.180867	0.858605
k__Bacteria.p__Firmicutes.c__Clostridia.o__Eubacteriales.f__Lachnospiraceae.g__GGB3828.s__GGB3828_SGB5197.t__SGB5197	age	age	0.00376317	0.00238001	20	11	0.132268	0.858605
k__Bacteria.p__Firmicutes.c__Clostridia.o__Eubacteriales.f__Oscillospiraceae.g__GGB3189	sex	Male	-0.0164418	0.0224127	20	11	0.473193	0.858605
k__Bacteria.p__Firmicutes.c__Clostridia.o__Eubacteriales.f__Oscillospiraceae.g__GGB3189.s__GGB3189_SGB4212	sex	Male	-0.0164418	0.0224127	20	11	0.473193	0.858605
k__Bacteria.p__Firmicutes.c__Clostridia.o__Eubacteriales.f__Lachnospiraceae.g__Blautia.s__Blautia_SGB4833	age	age	-0.0289936	0.0265567	20	9	0.290169	0.858605
k__Bacteria.p__Firmicutes.c__Clostridia.o__Eubacteriales.f__Lachnospiraceae.g__Blautia.s__Blautia_SGB4833	sex	Male	-0.053085	0.0647106	20	9	0.423374	0.858605
k__Bacteria.p__Firmicutes.c__Clostridia.o__Eubacteriales.f__Oscillospiraceae.g__GGB3189.s__GGB3189_SGB4212.t__SGB4212	sex	Male	-0.0164418	0.0224127	20	11	0.473193	0.858605
k__Bacteria.p__Firmicutes.c__Clostridia.o__Eubacteriales.f__Lachnospiraceae.g__Blautia.s__Blautia_SGB4833.t__SGB4833	age	age	-0.0289936	0.0265567	20	9	0.290169	0.858605
k__Bacteria.p__Firmicutes.c__Clostridia.o__Eubacteriales.f__Lachnospiraceae.g__Blautia.s__Blautia_SGB4833.t__SGB4833	sex	Male	-0.053085	0.0647106	20	9	0.423374	0.858605
k__Bacteria.p__Firmicutes.c__CFGB1359	age	age	0.00362295	0.00462889	20	10	0.44458	0.858605
k__Bacteria.p__Firmicutes.c__CFGB1359.o__OFGB1359	age	age	0.00362295	0.00462889	20	10	0.44458	0.858605
k__Bacteria.p__Firmicutes.c__CFGB1359.o__OFGB1359.f__FGB1359	age	age	0.00362295	0.00462889	20	10	0.44458	0.858605
k__Bacteria.p__Firmicutes.c__CFGB1359.o__OFGB1359.f__FGB1359.g__GGB3321	age	age	0.00338708	0.00437373	20	9	0.449324	0.858605
k__Bacteria.p__Firmicutes.c__Clostridia.o__Eubacteriales.f__Eubacteriaceae.g__GGB3277	age	age	0.00144067	0.00132583	20	9	0.292375	0.858605
k__Bacteria.p__Firmicutes.c__Clostridia.o__Eubacteriales.f__Lachnospiraceae.g__Blautia.s__Blautia_massiliensis	age	age	0.00121433	0.00162942	20	9	0.466298	0.858605
k__Bacteria.p__Firmicutes.c__Clostridia.o__Eubacteriales.f__Lachnospiraceae.g__Dorea.s__Dorea_formicigenerans	age	age	-0.00293637	0.00261893	20	14	0.277786	0.858605
k__Bacteria.p__Firmicutes.c__Clostridia.o__Eubacteriales.f__Lachnospiraceae.g__Dorea.s__Dorea_formicigenerans	sex	Male	-0.00756042	0.00638153	20	14	0.252422	0.858605
k__Bacteria.p__Firmicutes.c__Clostridia.o__Eubacteriales.f__Eubacteriaceae.g__GGB3277.s__GGB3277_SGB4327	age	age	0.00144067	0.00132583	20	9	0.292375	0.858605
k__Bacteria.p__Firmicutes.c__Clostridia.o__Eubacteriales.f__Lachnospiraceae.g__Blautia.s__Blautia_massiliensis.t__SGB4826	age	age	0.00121433	0.00162942	20	9	0.466298	0.858605
k__Bacteria.p__Firmicutes.c__Clostridia.o__Eubacteriales.f__Lachnospiraceae.g__Dorea.s__Dorea_formicigenerans.t__SGB4575	age	age	-0.00293637	0.00261893	20	14	0.277786	0.858605
k__Bacteria.p__Firmicutes.c__Clostridia.o__Eubacteriales.f__Lachnospiraceae.g__Dorea.s__Dorea_formicigenerans.t__SGB4575	sex	Male	-0.00756042	0.00638153	20	14	0.252422	0.858605
k__Bacteria.p__Firmicutes.c__Clostridia.o__Eubacteriales.f__Eubacteriaceae.g__GGB3277.s__GGB3277_SGB4327.t__SGB4327	age	age	0.00144067	0.00132583	20	9	0.292375	0.858605
k__Bacteria.p__Bacteroidota.c__CFGB7536	sex	Male	-0.0100959	0.0110852	20	12	0.37516	0.858605
k__Bacteria.p__Proteobacteria.c__CFGB8587	sex	Male	-0.189783	0.171834	20	16	0.284783	0.858605
k__Bacteria.p__Bacteroidota.c__CFGB7536.o__OFGB7536	sex	Male	-0.0100959	0.0110852	20	12	0.37516	0.858605
k__Bacteria.p__Proteobacteria.c__CFGB8587.o__OFGB8587	sex	Male	-0.189783	0.171834	20	16	0.284783	0.858605
k__Bacteria.p__Bacteroidota.c__CFGB7536.o__OFGB7536.f__FGB7536	sex	Male	-0.0100959	0.0110852	20	12	0.37516	0.858605
k__Bacteria.p__Firmicutes.c__Bacilli.o__Lactobacillales.f__Streptococcaceae	age	age	-0.609944	0.537678	20	12	0.272368	0.858605
k__Bacteria.p__Firmicutes.c__Bacilli.o__Lactobacillales.f__Streptococcaceae	sex	Male	1.78257	1.31016	20	12	0.191416	0.858605
k__Bacteria.p__Proteobacteria.c__CFGB8587.o__OFGB8587.f__FGB8587	sex	Male	-0.189783	0.171834	20	16	0.284783	0.858605
k__Bacteria.p__Firmicutes.c__Bacilli.o__Lactobacillales.f__Lactobacillaceae.g__Lactobacillus	age	age	-0.472364	0.492086	20	13	0.35055	0.858605
k__Bacteria.p__Firmicutes.c__Clostridia.o__Eubacteriales.f__Lachnospiraceae.g__GGB3741	age	age	0.0111686	0.00870464	20	10	0.216686	0.858605
k__Bacteria.p__Bacteroidota.c__CFGB7536.o__OFGB7536.f__FGB7536.g__GGB12869	sex	Male	-0.0100959	0.0110852	20	12	0.37516	0.858605
k__Bacteria.p__Firmicutes.c__CFGB1765.o__OFGB1765.f__FGB1765.g__GGB4585	age	age	-0.00916824	0.00767552	20	10	0.248691	0.858605
k__Bacteria.p__Firmicutes.c__CFGB1765.o__OFGB1765.f__FGB1765.g__GGB4585	sex	Male	0.0205424	0.0187029	20	10	0.287364	0.858605
k__Bacteria.p__Firmicutes.c__Clostridia.o__Eubacteriales.f__Eubacteriaceae.g__GGB38405	age	age	-0.0426823	0.0322163	20	11	0.202749	0.858605
k__Bacteria.p__Firmicutes.c__Clostridia.o__Eubacteriales.f__Eubacteriaceae.g__GGB38405	sex	Male	-0.0874644	0.0785014	20	11	0.280709	0.858605
k__Bacteria.p__Firmicutes.c__Bacilli.o__Lactobacillales.f__Streptococcaceae.g__Streptococcus	age	age	-0.609944	0.537678	20	12	0.272368	0.858605
k__Bacteria.p__Firmicutes.c__Bacilli.o__Lactobacillales.f__Streptococcaceae.g__Streptococcus	sex	Male	1.78257	1.31016	20	12	0.191416	0.858605
k__Bacteria.p__Proteobacteria.c__CFGB8587.o__OFGB8587.f__FGB8587.g__GGB6593	sex	Male	-0.190445	0.171847	20	15	0.283199	0.858605
k__Bacteria.p__Bacteroidota.c__Bacteroidia.o__Bacteroidales.f__Muribaculaceae.g__GGB13009	age	age	0.00580355	0.00671662	20	11	0.399584	0.858605
k__Bacteria.p__Bacteroidota.c__Bacteroidia.o__Bacteroidales.f__Muribaculaceae.g__GGB13009	sex	Male	0.0354938	0.0163664	20	11	0.0445806	0.858605
k__Bacteria.p__Firmicutes.c__Clostridia.o__Eubacteriales.f__Oscillospiraceae.g__Pseudoflavonifractor	age	age	-0.00515258	0.00488189	20	10	0.30599	0.858605
k__Bacteria.p__Firmicutes.c__Clostridia.o__Eubacteriales.f__Oscillospiraceae.g__Pseudoflavonifractor	sex	Male	-0.0118372	0.0118957	20	10	0.333649	0.858605
k__Bacteria.p__Firmicutes.c__Bacilli.o__Lactobacillales.f__Lactobacillaceae.g__Lactobacillus.s__Lactobacillus_johnsonii	age	age	-0.253201	0.268314	20	11	0.358556	0.858605
k__Bacteria.p__Firmicutes.c__Bacilli.o__Lactobacillales.f__Lactobacillaceae.g__Lactobacillus.s__Lactobacillus_acidophilus	age	age	-0.176401	0.15385	20	10	0.267438	0.858605
k__Bacteria.p__Firmicutes.c__Bacilli.o__Lactobacillales.f__Lactobacillaceae.g__Lactobacillus.s__Lactobacillus_acidophilus	sex	Male	0.816392	0.374885	20	10	0.0438005	0.858605
k__Bacteria.p__Firmicutes.c__Clostridia.o__Eubacteriales.f__Lachnospiraceae.g__GGB3741.s__GGB3741_SGB5080	age	age	0.0111686	0.00870464	20	10	0.216686	0.858605
k__Bacteria.p__Bacteroidota.c__CFGB7536.o__OFGB7536.f__FGB7536.g__GGB12869.s__GGB12869_SGB20004	sex	Male	-0.0100959	0.0110852	20	12	0.37516	0.858605
k__Bacteria.p__Firmicutes.c__CFGB1765.o__OFGB1765.f__FGB1765.g__GGB4604.s__GGB4604_SGB6370	age	age	-0.00668112	0.00501512	20	9	0.200381	0.858605
k__Bacteria.p__Firmicutes.c__CFGB1765.o__OFGB1765.f__FGB1765.g__GGB4585.s__GGB4585_SGB6340	age	age	-0.00916824	0.00767552	20	10	0.248691	0.858605
k__Bacteria.p__Firmicutes.c__CFGB1765.o__OFGB1765.f__FGB1765.g__GGB4585.s__GGB4585_SGB6340	sex	Male	0.0205424	0.0187029	20	10	0.287364	0.858605
k__Bacteria.p__Firmicutes.c__Clostridia.o__Eubacteriales.f__Eubacteriaceae.g__GGB38405.s__GGB38405_SGB47454	age	age	-0.0426823	0.0322163	20	11	0.202749	0.858605
k__Bacteria.p__Firmicutes.c__Clostridia.o__Eubacteriales.f__Eubacteriaceae.g__GGB38405.s__GGB38405_SGB47454	sex	Male	-0.0874644	0.0785014	20	11	0.280709	0.858605
k__Bacteria.p__Firmicutes.c__Clostridia.o__Eubacteriales.f__Clostridiaceae.g__Clostridium.s__Clostridium_sp_AM49_4BH	age	age	-0.00610259	0.00563425	20	9	0.293877	0.858605
k__Bacteria.p__Firmicutes.c__Clostridia.o__Eubacteriales.f__Clostridiaceae.g__Clostridium.s__Clostridium_SGB5112	age	age	-0.00765021	0.00598397	20	12	0.21827	0.858605
k__Bacteria.p__Firmicutes.c__Clostridia.o__Eubacteriales.f__Clostridiaceae.g__Clostridium.s__Clostridium_SGB5112	sex	Male	-0.0127599	0.0145811	20	12	0.393719	0.858605
k__Bacteria.p__Firmicutes.c__Clostridia.o__Eubacteriales.f__Lachnospiraceae.g__Coprococcus.s__Coprococcus_SGB4580	age	age	-0.00200454	0.00266814	20	14	0.462754	0.858605
k__Bacteria.p__Firmicutes.c__Clostridia.o__Eubacteriales.f__Lachnospiraceae.g__Coprococcus.s__Coprococcus_SGB4580	sex	Male	-0.00935903	0.00650145	20	14	0.168161	0.858605
k__Bacteria.p__Proteobacteria.c__CFGB8587.o__OFGB8587.f__FGB8587.g__GGB6593.s__GGB6593_SGB9324	age	age	-0.0366804	0.0422875	20	11	0.397799	0.858605
k__Bacteria.p__Proteobacteria.c__CFGB8587.o__OFGB8587.f__FGB8587.g__GGB6593.s__GGB6593_SGB9324	sex	Male	-0.0918926	0.103042	20	11	0.38495	0.858605
k__Bacteria.p__Firmicutes.c__Clostridia.o__Eubacteriales.f__Lachnospiraceae.g__Dorea.s__Dorea_sp_AF36_15AT	age	age	-0.00285532	0.00293037	20	9	0.343527	0.858605
k__Bacteria.p__Firmicutes.c__Clostridia.o__Eubacteriales.f__Lachnospiraceae.g__Lachnospiraceae_unclassified.s__Lachnospiraceae_unclassified_SGB4708	age	age	-0.000273021	0.000318654	20	9	0.403476	0.858605
k__Bacteria.p__Firmicutes.c__Clostridia.o__Eubacteriales.f__Lachnospiraceae.g__Kineothrix.s__Kineothrix_SGB4886	age	age	-0.0105467	0.00470434	20	14	0.0385962	0.858605
k__Bacteria.p__Firmicutes.c__Clostridia.o__Eubacteriales.f__Lachnospiraceae.g__Kineothrix.s__Kineothrix_SGB4886	sex	Male	-0.0181331	0.0114631	20	14	0.132103	0.858605
k__Bacteria.p__Firmicutes.c__Clostridia.o__Eubacteriales.f__Lachnospiraceae.g__Blautia.s__Blautia_faecicola	age	age	-0.00965771	0.00775814	20	9	0.230076	0.858605
k__Bacteria.p__Firmicutes.c__Clostridia.o__Eubacteriales.f__Lachnospiraceae.g__Blautia.s__Blautia_faecicola	sex	Male	-0.014797	0.0189043	20	9	0.444552	0.858605
k__Bacteria.p__Bacteroidota.c__Bacteroidia.o__Bacteroidales.f__Muribaculaceae.g__GGB13009.s__GGB13009_SGB40236	age	age	0.00580355	0.00671662	20	11	0.399584	0.858605
k__Bacteria.p__Bacteroidota.c__Bacteroidia.o__Bacteroidales.f__Muribaculaceae.g__GGB13009.s__GGB13009_SGB40236	sex	Male	0.0354938	0.0163664	20	11	0.0445806	0.858605
k__Bacteria.p__Firmicutes.c__Clostridia.o__Eubacteriales.f__Lachnospiraceae.g__Kineothrix.s__Kineothrix_SGB20497	age	age	-0.00103845	0.00114084	20	10	0.375414	0.858605
k__Bacteria.p__Firmicutes.c__Clostridia.o__Eubacteriales.f__Lachnospiraceae.g__Kineothrix.s__Kineothrix_SGB20497	sex	Male	-0.00320657	0.00277988	20	10	0.264669	0.858605
k__Bacteria.p__Firmicutes.c__Bacilli.o__Lactobacillales.f__Lactobacillaceae.g__Lactobacillus.s__Lactobacillus_johnsonii.t__SGB7041	age	age	-0.253201	0.268314	20	11	0.358556	0.858605
k__Bacteria.p__Firmicutes.c__Bacilli.o__Lactobacillales.f__Lactobacillaceae.g__Lactobacillus.s__Lactobacillus_acidophilus.t__SGB7044	age	age	-0.176401	0.15385	20	10	0.267438	0.858605
k__Bacteria.p__Firmicutes.c__Bacilli.o__Lactobacillales.f__Lactobacillaceae.g__Lactobacillus.s__Lactobacillus_acidophilus.t__SGB7044	sex	Male	0.816392	0.374885	20	10	0.0438005	0.858605
k__Bacteria.p__Firmicutes.c__Clostridia.o__Eubacteriales.f__Lachnospiraceae.g__GGB3741.s__GGB3741_SGB5080.t__SGB5080	age	age	0.0111686	0.00870464	20	10	0.216686	0.858605
k__Bacteria.p__Bacteroidota.c__CFGB7536.o__OFGB7536.f__FGB7536.g__GGB12869.s__GGB12869_SGB20004.t__SGB20004	sex	Male	-0.0100959	0.0110852	20	12	0.37516	0.858605
k__Bacteria.p__Firmicutes.c__CFGB1765.o__OFGB1765.f__FGB1765.g__GGB4604.s__GGB4604_SGB6370.t__SGB6370	age	age	-0.00668112	0.00501512	20	9	0.200381	0.858605
k__Bacteria.p__Firmicutes.c__CFGB1765.o__OFGB1765.f__FGB1765.g__GGB4585.s__GGB4585_SGB6340.t__SGB6340	age	age	-0.00916824	0.00767552	20	10	0.248691	0.858605
k__Bacteria.p__Firmicutes.c__CFGB1765.o__OFGB1765.f__FGB1765.g__GGB4585.s__GGB4585_SGB6340.t__SGB6340	sex	Male	0.0205424	0.0187029	20	10	0.287364	0.858605
k__Bacteria.p__Firmicutes.c__Clostridia.o__Eubacteriales.f__Eubacteriaceae.g__GGB38405.s__GGB38405_SGB47454.t__SGB47454	age	age	-0.0426823	0.0322163	20	11	0.202749	0.858605
k__Bacteria.p__Firmicutes.c__Clostridia.o__Eubacteriales.f__Eubacteriaceae.g__GGB38405.s__GGB38405_SGB47454.t__SGB47454	sex	Male	-0.0874644	0.0785014	20	11	0.280709	0.858605
k__Bacteria.p__Firmicutes.c__Clostridia.o__Eubacteriales.f__Clostridiaceae.g__Clostridium.s__Clostridium_sp_AM49_4BH.t__SGB4652	age	age	-0.00610259	0.00563425	20	9	0.293877	0.858605
k__Bacteria.p__Firmicutes.c__Clostridia.o__Eubacteriales.f__Clostridiaceae.g__Clostridium.s__Clostridium_SGB5112.t__SGB5112	age	age	-0.00765021	0.00598397	20	12	0.21827	0.858605
k__Bacteria.p__Firmicutes.c__Clostridia.o__Eubacteriales.f__Clostridiaceae.g__Clostridium.s__Clostridium_SGB5112.t__SGB5112	sex	Male	-0.0127599	0.0145811	20	12	0.393719	0.858605
k__Bacteria.p__Firmicutes.c__Clostridia.o__Eubacteriales.f__Lachnospiraceae.g__Coprococcus.s__Coprococcus_SGB4580.t__SGB4580	age	age	-0.00200454	0.00266814	20	14	0.462754	0.858605
k__Bacteria.p__Firmicutes.c__Clostridia.o__Eubacteriales.f__Lachnospiraceae.g__Coprococcus.s__Coprococcus_SGB4580.t__SGB4580	sex	Male	-0.00935903	0.00650145	20	14	0.168161	0.858605
k__Bacteria.p__Proteobacteria.c__CFGB8587.o__OFGB8587.f__FGB8587.g__GGB6593.s__GGB6593_SGB9324.t__SGB9324	age	age	-0.0366804	0.0422875	20	11	0.397799	0.858605
k__Bacteria.p__Proteobacteria.c__CFGB8587.o__OFGB8587.f__FGB8587.g__GGB6593.s__GGB6593_SGB9324.t__SGB9324	sex	Male	-0.0918926	0.103042	20	11	0.38495	0.858605
k__Bacteria.p__Firmicutes.c__Clostridia.o__Eubacteriales.f__Lachnospiraceae.g__Dorea.s__Dorea_sp_AF36_15AT.t__SGB4552	age	age	-0.00285532	0.00293037	20	9	0.343527	0.858605
k__Bacteria.p__Firmicutes.c__Clostridia.o__Eubacteriales.f__Lachnospiraceae.g__Lachnospiraceae_unclassified.s__Lachnospiraceae_unclassified_SGB4708.t__SGB4708	age	age	-0.000273021	0.000318654	20	9	0.403476	0.858605
k__Bacteria.p__Firmicutes.c__Clostridia.o__Eubacteriales.f__Lachnospiraceae.g__Kineothrix.s__Kineothrix_SGB4886.t__SGB4886	age	age	-0.0105467	0.00470434	20	14	0.0385962	0.858605
k__Bacteria.p__Firmicutes.c__Clostridia.o__Eubacteriales.f__Lachnospiraceae.g__Kineothrix.s__Kineothrix_SGB4886.t__SGB4886	sex	Male	-0.0181331	0.0114631	20	14	0.132103	0.858605
k__Bacteria.p__Firmicutes.c__Clostridia.o__Eubacteriales.f__Lachnospiraceae.g__Blautia.s__Blautia_faecicola.t__SGB4867	age	age	-0.00965771	0.00775814	20	9	0.230076	0.858605
k__Bacteria.p__Firmicutes.c__Clostridia.o__Eubacteriales.f__Lachnospiraceae.g__Blautia.s__Blautia_faecicola.t__SGB4867	sex	Male	-0.014797	0.0189043	20	9	0.444552	0.858605
k__Bacteria.p__Bacteroidota.c__Bacteroidia.o__Bacteroidales.f__Muribaculaceae.g__GGB13009.s__GGB13009_SGB40236.t__SGB40236	age	age	0.00580355	0.00671662	20	11	0.399584	0.858605
k__Bacteria.p__Bacteroidota.c__Bacteroidia.o__Bacteroidales.f__Muribaculaceae.g__GGB13009.s__GGB13009_SGB40236.t__SGB40236	sex	Male	0.0354938	0.0163664	20	11	0.0445806	0.858605
k__Bacteria.p__Firmicutes.c__Clostridia.o__Eubacteriales.f__Lachnospiraceae.g__Kineothrix.s__Kineothrix_SGB20497.t__SGB20497	age	age	-0.00103845	0.00114084	20	10	0.375414	0.858605
k__Bacteria.p__Firmicutes.c__Clostridia.o__Eubacteriales.f__Lachnospiraceae.g__Kineothrix.s__Kineothrix_SGB20497.t__SGB20497	sex	Male	-0.00320657	0.00277988	20	10	0.264669	0.858605
k__Bacteria.p__Firmicutes.c__Clostridia.o__Eubacteriales.f__Clostridiaceae.g__Clostridium.s__Clostridium_SGB5114	sex	Male	-0.0390692	0.0428134	20	10	0.374241	0.858605
k__Bacteria.p__Firmicutes.c__Clostridia.o__Eubacteriales.f__Clostridiaceae.g__Clostridium.s__Clostridium_SGB5114.t__SGB5114	sex	Male	-0.0390692	0.0428134	20	10	0.374241	0.858605
k__Bacteria.p__Firmicutes.c__CFGB1325	sex	Male	-0.0100424	0.0078387	20	9	0.21735	0.858605
k__Bacteria.p__Firmicutes.c__CFGB1325.o__OFGB1325	sex	Male	-0.0100424	0.0078387	20	9	0.21735	0.858605
k__Bacteria.p__Firmicutes.c__CFGB1325.o__OFGB1325.f__FGB1325	sex	Male	-0.0100424	0.0078387	20	9	0.21735	0.858605
k__Bacteria.p__Bacteroidota.c__Bacteroidia.o__Bacteroidales.f__Prevotellaceae.g__Prevotellamassilia	sex	Male	-0.180295	0.207961	20	13	0.398034	0.858605
k__Bacteria.p__Candidatus_Melainabacteria.c__CFGB2107.o__OFGB2107.f__FGB2107.g__GGB6013	age	age	-0.00657651	0.006695	20	10	0.339726	0.858605
k__Bacteria.p__Candidatus_Melainabacteria.c__CFGB2107.o__OFGB2107.f__FGB2107.g__GGB6013	sex	Male	-0.0223379	0.0163137	20	10	0.188734	0.858605
k__Bacteria.p__Bacteroidota.c__Bacteroidia.o__Bacteroidales.f__Prevotellaceae.g__Prevotellamassilia.s__Prevotellamassilia_timonensis	sex	Male	-0.180295	0.207961	20	13	0.398034	0.858605
k__Bacteria.p__Firmicutes.c__Clostridia.o__Eubacteriales.f__Lachnospiraceae.g__Lachnospira.s__Lachnospira_sp_NSJ_43	sex	Male	-0.0248302	0.012907	20	10	0.0712921	0.858605
k__Bacteria.p__Bacteroidota.c__Bacteroidia.o__Bacteroidales.f__Prevotellaceae.g__Prevotellamassilia.s__Prevotellamassilia_timonensis.t__SGB1477	sex	Male	-0.180295	0.207961	20	13	0.398034	0.858605
k__Bacteria.p__Firmicutes.c__Clostridia.o__Eubacteriales.f__Lachnospiraceae.g__Lachnospira.s__Lachnospira_sp_NSJ_43.t__SGB5087	sex	Male	-0.0248302	0.012907	20	10	0.0712921	0.858605
k__Bacteria.p__Bacteroidota.c__Bacteroidia.o__Bacteroidales.f__Prevotellaceae.g__GGB1243	age	age	-0.00981558	0.00509156	20	9	0.070755	0.858605
k__Bacteria.p__Bacteroidota.c__Bacteroidia.o__Bacteroidales.f__Prevotellaceae.g__GGB1243	sex	Male	-0.0236154	0.0124066	20	9	0.0740526	0.858605
k__Bacteria.p__Bacteroidota.c__Bacteroidia.o__Bacteroidales.f__Prevotellaceae.g__GGB1146	sex	Male	-0.0430239	0.0195468	20	11	0.0418364	0.858605
k__Bacteria.p__Proteobacteria.c__Gammaproteobacteria.o__Aeromonadales.f__Succinivibrionaceae.g__Anaerobiospirillum	age	age	-0.0395466	0.0495859	20	9	0.436138	0.858605
k__Bacteria.p__Proteobacteria.c__Gammaproteobacteria.o__Aeromonadales.f__Succinivibrionaceae.g__Anaerobiospirillum	sex	Male	-0.109992	0.120826	20	9	0.375371	0.858605
k__Bacteria.p__Bacteroidota.c__Bacteroidia.o__Bacteroidales.f__Prevotellaceae.g__GGB1146.s__GGB1146_SGB1472	sex	Male	-0.0430239	0.0195468	20	11	0.0418364	0.858605
k__Bacteria.p__Bacteroidota.c__Bacteroidia.o__Bacteroidales.f__Prevotellaceae.g__GGB1146.s__GGB1146_SGB1472.t__SGB1472	sex	Male	-0.0430239	0.0195468	20	11	0.0418364	0.858605
k__Bacteria.p__Bacteroidota.c__Bacteroidia.o__Bacteroidales.f__Prevotellaceae.g__Prevotella.s__Prevotella_sp_Marseille_P4119	sex	Male	0.0485713	0.0341884	20	9	0.173488	0.858605
k__Bacteria.p__Bacteroidota.c__Bacteroidia.o__Bacteroidales.f__Prevotellaceae.g__Prevotella.s__Prevotella_sp_Marseille_P4119.t__SGB1676	sex	Male	0.0485713	0.0341884	20	9	0.173488	0.858605
k__Bacteria.p__Firmicutes.c__Negativicutes	age	age	0.382171	0.543485	20	20	0.491459	0.867019
k__Bacteria.p__Bacteroidota.c__CFGB658	age	age	-0.14886	0.214015	20	10	0.496105	0.867019
k__Bacteria.p__Firmicutes.c__CFGB78857	sex	Male	-0.0478056	0.0685693	20	13	0.495111	0.867019
k__Bacteria.p__Bacteroidota.c__CFGB653	age	age	-0.0129601	0.0188915	20	15	0.501947	0.867019
k__Bacteria.p__Bacteroidota.c__CFGB658.o__OFGB658	age	age	-0.14886	0.214015	20	10	0.496105	0.867019
k__Bacteria.p__Firmicutes.c__CFGB78857.o__OFGB78857	sex	Male	-0.0478056	0.0685693	20	13	0.495111	0.867019
k__Bacteria.p__Bacteroidota.c__CFGB653.o__OFGB653	age	age	-0.0129601	0.0188915	20	15	0.501947	0.867019
k__Bacteria.p__Bacteroidota.c__CFGB658.o__OFGB658.f__FGB658	age	age	-0.14886	0.214015	20	10	0.496105	0.867019
k__Bacteria.p__Firmicutes.c__CFGB78857.o__OFGB78857.f__FGB78857	sex	Male	-0.0478056	0.0685693	20	13	0.495111	0.867019
k__Bacteria.p__Bacteroidota.c__CFGB653.o__OFGB653.f__FGB653	age	age	-0.0129601	0.0188915	20	15	0.501947	0.867019
k__Bacteria.p__Bacteroidota.c__CFGB658.o__OFGB658.f__FGB658.g__GGB1627	age	age	-0.14886	0.214015	20	10	0.496105	0.867019
k__Bacteria.p__Firmicutes.c__Clostridia.o__Eubacteriales.f__Oscillospiraceae.g__Ruminococcus	age	age	-0.06378	0.090699	20	20	0.491447	0.867019
k__Bacteria.p__Bacteroidota.c__Bacteroidia.o__Bacteroidales.f__Prevotellaceae.g__GGB18559	age	age	0.0591658	0.0850791	20	19	0.496188	0.867019
k__Bacteria.p__Firmicutes.c__CFGB78857.o__OFGB78857.f__FGB78857.g__GGB3623	sex	Male	-0.047434	0.0685843	20	13	0.498516	0.867019
k__Bacteria.p__Bacteroidota.c__CFGB653.o__OFGB653.f__FGB653.g__GGB1615	age	age	-0.0129601	0.0188915	20	15	0.501947	0.867019
k__Bacteria.p__Bacteroidota.c__Bacteroidia.o__Bacteroidales.f__Prevotellaceae.g__Segatella.s__Segatella_sinensis	age	age	0.426376	0.626127	20	20	0.505059	0.867019
k__Bacteria.p__Bacteroidota.c__Bacteroidia.o__Bacteroidales.f__Prevotellaceae.g__GGB18559.s__GGB18559_SGB27424	age	age	0.0591658	0.0850791	20	19	0.496188	0.867019
k__Bacteria.p__Firmicutes.c__Clostridia.o__Eubacteriales.f__Oscillospiraceae.g__Ruminococcus.s__Ruminococcus_sp_210702_SL_1_03	sex	Male	-0.0407643	0.0595696	20	11	0.502999	0.867019
k__Bacteria.p__Firmicutes.c__Clostridia.o__Eubacteriales.f__Lachnospiraceae.g__GGB3632.s__GGB3632_SGB4920	age	age	0.0418195	0.0593367	20	16	0.490489	0.867019
k__Bacteria.p__Firmicutes.c__Clostridia.o__Eubacteriales.f__Clostridiaceae.g__Clostridiaceae_unclassified.s__Clostridiaceae_bacterium_CLA_AA_H274	sex	Male	-0.161651	0.236861	20	14	0.504136	0.867019
k__Bacteria.p__Firmicutes.c__Clostridia.o__Eubacteriales.f__Oscillospiraceae.g__Oscillibacter.s__Oscillibacter_sp_ER4	sex	Male	-0.0270937	0.0391541	20	15	0.498296	0.867019
k__Bacteria.p__Firmicutes.c__Clostridia.o__Eubacteriales.f__Clostridiaceae.g__Clostridium.s__Clostridium_sp_AM22_11AC	age	age	0.0129236	0.0187654	20	14	0.50031	0.867019
k__Bacteria.p__Firmicutes.c__CFGB78857.o__OFGB78857.f__FGB78857.g__GGB3623.s__GGB3623_SGB4900	sex	Male	-0.047434	0.0685843	20	13	0.498516	0.867019
k__Bacteria.p__Firmicutes.c__Clostridia.o__Eubacteriales.f__Oscillospiraceae.g__GGB9595.s__GGB9595_SGB15019	sex	Male	-0.0328479	0.0479795	20	14	0.50281	0.867019
k__Bacteria.p__Firmicutes.c__Clostridia.o__Eubacteriales.f__Lachnospiraceae.g__Coprococcus.s__Coprococcus_catus	age	age	-0.00420735	0.00614315	20	15	0.502648	0.867019
k__Bacteria.p__Bacteroidota.c__CFGB653.o__OFGB653.f__FGB653.g__GGB1615.s__GGB1615_SGB2212	age	age	-0.0129601	0.0188915	20	15	0.501947	0.867019
k__Bacteria.p__Bacteroidota.c__Bacteroidia.o__Bacteroidales.f__Prevotellaceae.g__Segatella.s__Segatella_hominis.t__SGB1615	sex	Male	-0.341927	0.478655	20	17	0.484705	0.867019
k__Bacteria.p__Bacteroidota.c__Bacteroidia.o__Bacteroidales.f__Prevotellaceae.g__Segatella.s__Segatella_sinensis.t__SGB1644	age	age	0.426376	0.626127	20	20	0.505059	0.867019
k__Bacteria.p__Bacteroidota.c__Bacteroidia.o__Bacteroidales.f__Prevotellaceae.g__GGB18559.s__GGB18559_SGB27424.t__SGB27424	age	age	0.0591658	0.0850791	20	19	0.496188	0.867019
k__Bacteria.p__Firmicutes.c__Clostridia.o__Eubacteriales.f__Oscillospiraceae.g__Ruminococcus.s__Ruminococcus_sp_210702_SL_1_03.t__SGB4260	sex	Male	-0.0407643	0.0595696	20	11	0.502999	0.867019
k__Bacteria.p__Firmicutes.c__Clostridia.o__Eubacteriales.f__Lachnospiraceae.g__GGB3632.s__GGB3632_SGB4920.t__SGB4920	age	age	0.0418195	0.0593367	20	16	0.490489	0.867019
k__Bacteria.p__Firmicutes.c__Clostridia.o__Eubacteriales.f__Clostridiaceae.g__Clostridiaceae_unclassified.s__Clostridiaceae_bacterium_CLA_AA_H274.t__SGB4704	sex	Male	-0.161651	0.236861	20	14	0.504136	0.867019
k__Bacteria.p__Firmicutes.c__Clostridia.o__Eubacteriales.f__Oscillospiraceae.g__Oscillibacter.s__Oscillibacter_sp_ER4.t__SGB15254	sex	Male	-0.0270937	0.0391541	20	15	0.498296	0.867019
k__Bacteria.p__Firmicutes.c__Clostridia.o__Eubacteriales.f__Clostridiaceae.g__Clostridium.s__Clostridium_sp_AM22_11AC.t__SGB4749	age	age	0.0129236	0.0187654	20	14	0.50031	0.867019
k__Bacteria.p__Firmicutes.c__CFGB78857.o__OFGB78857.f__FGB78857.g__GGB3623.s__GGB3623_SGB4900.t__SGB4900	sex	Male	-0.047434	0.0685843	20	13	0.498516	0.867019
k__Bacteria.p__Firmicutes.c__Clostridia.o__Eubacteriales.f__Oscillospiraceae.g__GGB9595.s__GGB9595_SGB15019.t__SGB15019	sex	Male	-0.0328479	0.0479795	20	14	0.50281	0.867019
k__Bacteria.p__Firmicutes.c__Clostridia.o__Eubacteriales.f__Lachnospiraceae.g__Coprococcus.s__Coprococcus_catus.t__SGB4669	age	age	-0.00430475	0.00613096	20	15	0.492099	0.867019
k__Bacteria.p__Firmicutes.c__Clostridia.o__Eubacteriales.f__Lachnospiraceae.g__Coprococcus.s__Coprococcus_catus.t__SGB4669	sex	Male	-0.0105438	0.0149393	20	15	0.489887	0.867019
k__Bacteria.p__Bacteroidota.c__CFGB653.o__OFGB653.f__FGB653.g__GGB1615.s__GGB1615_SGB2212.t__SGB2212	age	age	-0.0129601	0.0188915	20	15	0.501947	0.867019
k__Bacteria.p__Firmicutes.c__Clostridia.o__Eubacteriales.f__Clostridiaceae.g__GGB3480	sex	Male	-0.0236201	0.0327171	20	9	0.480139	0.867019
k__Bacteria.p__Firmicutes.c__Clostridia.o__Eubacteriales.f__Lachnospiraceae.g__Roseburia.s__Roseburia_lenta	sex	Male	-0.00574662	0.00831065	20	12	0.498601	0.867019
k__Bacteria.p__Firmicutes.c__Clostridia.o__Eubacteriales.f__Lachnospiraceae.g__Lachnospiraceae_unclassified.s__Lachnospiraceae_unclassified_SGB4708	sex	Male	-0.000556043	0.000776464	20	9	0.483638	0.867019
k__Bacteria.p__Firmicutes.c__Clostridia.o__Eubacteriales.f__Lachnospiraceae.g__Roseburia.s__Roseburia_lenta.t__SGB4957	sex	Male	-0.00574662	0.00831065	20	12	0.498601	0.867019
k__Bacteria.p__Firmicutes.c__Clostridia.o__Eubacteriales.f__Lachnospiraceae.g__Lachnospiraceae_unclassified.s__Lachnospiraceae_unclassified_SGB4708.t__SGB4708	sex	Male	-0.000556043	0.000776464	20	9	0.483638	0.867019
k__Bacteria.p__Firmicutes.c__Clostridia.o__Eubacteriales.f__Clostridiaceae.g__Clostridium.s__Clostridium_SGB5114	age	age	-0.0124661	0.0175702	20	10	0.487633	0.867019
k__Bacteria.p__Firmicutes.c__Clostridia.o__Eubacteriales.f__Clostridiaceae.g__Clostridium.s__Clostridium_SGB5114.t__SGB5114	age	age	-0.0124661	0.0175702	20	10	0.487633	0.867019
k__Bacteria.p__Firmicutes.c__CFGB1325	age	age	-0.00229144	0.00321693	20	9	0.485938	0.867019
k__Bacteria.p__Firmicutes.c__CFGB1325.o__OFGB1325	age	age	-0.00229144	0.00321693	20	9	0.485938	0.867019
k__Bacteria.p__Firmicutes.c__CFGB1325.o__OFGB1325.f__FGB1325	age	age	-0.00229144	0.00321693	20	9	0.485938	0.867019
k__Bacteria.p__Bacteroidota.c__Bacteroidia.o__Bacteroidales.f__Prevotellaceae.g__Segatella.s__Segatella_hominis	sex	Male	0.704656	1.03691	20	20	0.505924	0.867598
k__Bacteria.p__Firmicutes.c__Clostridia.o__Eubacteriales.f__Lachnospiraceae.g__Anaerobutyricum.s__Anaerobutyricum_hallii	sex	Male	-0.0193453	0.0285557	20	11	0.50723	0.868032
k__Bacteria.p__Firmicutes.c__Clostridia.o__Eubacteriales.f__Lachnospiraceae.g__Anaerobutyricum.s__Anaerobutyricum_hallii.t__SGB4532	sex	Male	-0.0193453	0.0285557	20	11	0.50723	0.868032
k__Bacteria.p__Firmicutes.c__Erysipelotrichia.o__Erysipelotrichales.f__Coprobacillaceae.g__Catenibacterium.s__Catenibacterium_mitsuokai	age	age	-0.0418205	0.0620434	20	18	0.509341	0.869838
k__Bacteria.p__Firmicutes.c__Erysipelotrichia.o__Erysipelotrichales.f__Coprobacillaceae.g__Catenibacterium.s__Catenibacterium_mitsuokai.t__SGB6778	age	age	-0.0418205	0.0620434	20	18	0.509341	0.869838
k__Bacteria.p__Actinobacteria.c__Actinomycetia.o__Bifidobacteriales.f__Bifidobacteriaceae.g__Bifidobacterium	age	age	0.0471781	0.0704106	20	9	0.511831	0.873185
k__Bacteria.p__Fibrobacteres	age	age	-0.00440266	0.00664377	20	16	0.516423	0.873625
k__Bacteria.p__Bacteroidota.c__Bacteroidia	sex	Male	-3.46659	5.37907	20	20	0.52788	0.873625
k__Bacteria.p__Fibrobacteres.c__Fibrobacteria	age	age	-0.00440266	0.00664377	20	16	0.516423	0.873625
k__Bacteria.p__Firmicutes.c__CFGB1355	sex	Male	-0.01742	0.0269535	20	9	0.526716	0.873625
k__Bacteria.p__Bacteroidota.c__Bacteroidia.o__Bacteroidales	sex	Male	-3.46659	5.37907	20	20	0.52788	0.873625
k__Bacteria.p__Fibrobacteres.c__Fibrobacteria.o__Fibrobacterales	age	age	-0.00440266	0.00664377	20	16	0.516423	0.873625
k__Bacteria.p__Firmicutes.c__CFGB1355.o__OFGB1355	sex	Male	-0.01742	0.0269535	20	9	0.526716	0.873625
k__Bacteria.p__Fibrobacteres.c__Fibrobacteria.o__Fibrobacterales.f__Fibrobacteraceae	age	age	-0.00440266	0.00664377	20	16	0.516423	0.873625
k__Bacteria.p__Firmicutes.c__Clostridia.o__Eubacteriales.f__Eubacteriales_unclassified	sex	Male	-0.20583	0.31326	20	19	0.51994	0.873625
k__Bacteria.p__Firmicutes.c__CFGB1355.o__OFGB1355.f__FGB1355	sex	Male	-0.01742	0.0269535	20	9	0.526716	0.873625
k__Bacteria.p__Bacteroidota.c__Bacteroidia.o__Bacteroidales.f__Prevotellaceae.g__GGB12985	sex	Male	-0.105057	0.161169	20	20	0.523217	0.873625
k__Bacteria.p__Firmicutes.c__Clostridia.o__Eubacteriales.f__Lachnospiraceae.g__Lachnospira	sex	Male	-0.330226	0.50974	20	20	0.525747	0.873625
k__Bacteria.p__Firmicutes.c__Clostridia.o__Eubacteriales.f__Oscillospiraceae.g__GGB9614	sex	Male	-0.00106716	0.00162016	20	9	0.518926	0.873625
k__Bacteria.p__Bacteroidota.c__Bacteroidia.o__Bacteroidales.f__Prevotellaceae.g__GGB12985.s__GGB12985_SGB20152	sex	Male	-0.105057	0.161169	20	20	0.523217	0.873625
k__Bacteria.p__Firmicutes.c__Clostridia.o__Eubacteriales.f__Lachnospiraceae.g__Lachnospiraceae_unclassified.s__Lachnospiraceae_unclassified_SGB4924	sex	Male	0.00273882	0.00414872	20	17	0.517997	0.873625
k__Bacteria.p__Firmicutes.c__Clostridia.o__Eubacteriales.f__Lachnospiraceae.g__Mediterraneibacter.s__Mediterraneibacter_sp_NSJ_151	sex	Male	0.00259842	0.00400928	20	10	0.525577	0.873625
k__Bacteria.p__Firmicutes.c__Clostridia.o__Eubacteriales.f__Oscillospiraceae.g__GGB9614.s__GGB9614_SGB15049	sex	Male	-0.00106716	0.00162016	20	9	0.518926	0.873625
k__Bacteria.p__Firmicutes.c__Clostridia.o__Eubacteriales.f__Oscillospiraceae.g__Oscillospiraceae_unclassified.s__Oscillospiraceae_bacterium_Marseille_Q3528	age	age	-0.000694808	0.0010497	20	13	0.516902	0.873625
k__Bacteria.p__Bacteroidota.c__Bacteroidia.o__Bacteroidales.f__Prevotellaceae.g__GGB12985.s__GGB12985_SGB20152.t__SGB20152	sex	Male	-0.105057	0.161169	20	20	0.523217	0.873625
k__Bacteria.p__Firmicutes.c__Clostridia.o__Eubacteriales.f__Lachnospiraceae.g__Lachnospiraceae_unclassified.s__Lachnospiraceae_unclassified_SGB4924.t__SGB4924	sex	Male	0.00273882	0.00414872	20	17	0.517997	0.873625
k__Bacteria.p__Firmicutes.c__Clostridia.o__Eubacteriales.f__Lachnospiraceae.g__Mediterraneibacter.s__Mediterraneibacter_sp_NSJ_151.t__SGB4553	sex	Male	0.00259842	0.00400928	20	10	0.525577	0.873625
k__Bacteria.p__Firmicutes.c__Clostridia.o__Eubacteriales.f__Oscillospiraceae.g__GGB9614.s__GGB9614_SGB15049.t__SGB15049	sex	Male	-0.00106716	0.00162016	20	9	0.518926	0.873625
k__Bacteria.p__Firmicutes.c__Clostridia.o__Eubacteriales.f__Oscillospiraceae.g__Oscillospiraceae_unclassified.s__Oscillospiraceae_bacterium_Marseille_Q3528.t__SGB4778	age	age	-0.000694808	0.0010497	20	13	0.516902	0.873625
k__Bacteria.p__Firmicutes.c__Clostridia.o__Eubacteriales.f__Oscillospiraceae.g__Vescimonas	sex	Male	-0.0178775	0.027226	20	13	0.520206	0.873625
k__Bacteria.p__Firmicutes.c__CFGB1359	sex	Male	-0.00738333	0.0112792	20	10	0.521486	0.873625
k__Bacteria.p__Firmicutes.c__CFGB1359.o__OFGB1359	sex	Male	-0.00738333	0.0112792	20	10	0.521486	0.873625
k__Bacteria.p__Firmicutes.c__CFGB1359.o__OFGB1359.f__FGB1359	sex	Male	-0.00738333	0.0112792	20	10	0.521486	0.873625
k__Bacteria.p__Firmicutes.c__Clostridia.o__Eubacteriales.f__Lachnospiraceae.g__GGB58067	age	age	-0.000195298	0.000303125	20	9	0.527992	0.873625
k__Bacteria.p__Firmicutes.c__Clostridia.o__Eubacteriales.f__Lachnospiraceae.g__GGB58067.s__GGB58067_SGB79698	age	age	-0.000195298	0.000303125	20	9	0.527992	0.873625
k__Bacteria.p__Firmicutes.c__Clostridia.o__Eubacteriales.f__Lachnospiraceae.g__GGB58067.s__GGB58067_SGB79698.t__SGB79698	age	age	-0.000195298	0.000303125	20	9	0.527992	0.873625
k__Bacteria.p__Bacteroidota.c__Bacteroidia.o__Bacteroidales.f__Prevotellaceae.g__Segatella.s__Candidatus_Segatella_intestinihominis	age	age	0.498313	0.776281	20	20	0.529484	0.874339
k__Bacteria.p__Bacteroidota.c__Bacteroidia.o__Bacteroidales.f__Prevotellaceae.g__Segatella.s__Candidatus_Segatella_intestinihominis.t__SGB1623	age	age	0.498313	0.776281	20	20	0.529484	0.874339
k__Bacteria.p__Firmicutes.c__Clostridia.o__Eubacteriales.f__Lachnospiraceae.g__Roseburia.s__Roseburia_inulinivorans	age	age	0.00997645	0.0158264	20	17	0.536837	0.884707
k__Bacteria.p__Firmicutes.c__Clostridia.o__Eubacteriales.f__Lachnospiraceae.g__Roseburia.s__Roseburia_inulinivorans.t__SGB4940	age	age	0.00997645	0.0158264	20	17	0.536837	0.884707
k__Bacteria.p__Firmicutes.c__Clostridia.o__Eubacteriales.f__Lachnospiraceae.g__GGB3632	age	age	0.0902073	0.148204	20	20	0.550789	0.884869
k__Bacteria.p__Firmicutes.c__Clostridia.o__Eubacteriales.f__Lachnospiraceae.g__Coprococcus	sex	Male	-0.173282	0.280187	20	20	0.544477	0.884869
k__Bacteria.p__Fibrobacteres.c__Fibrobacteria.o__Fibrobacterales.f__Fibrobacteraceae.g__Hallerella	age	age	-0.00284263	0.00468421	20	11	0.551968	0.884869
k__Bacteria.p__Fibrobacteres.c__Fibrobacteria.o__Fibrobacterales.f__Fibrobacteraceae.g__Hallerella	sex	Male	-0.00699099	0.011414	20	11	0.548318	0.884869
k__Bacteria.p__Firmicutes.c__Clostridia.o__Eubacteriales.f__Lachnospiraceae.g__Dorea	age	age	-0.00513164	0.00828596	20	17	0.543919	0.884869
k__Bacteria.p__Bacteroidota.c__Bacteroidia.o__Bacteroidales.f__Prevotellaceae.g__Segatella.s__Segatella_sanihominis	age	age	0.541898	0.881073	20	20	0.546671	0.884869
k__Bacteria.p__Firmicutes.c__Clostridia.o__Eubacteriales.f__Lachnospiraceae.g__Lachnospiraceae_unclassified.s__Lachnospiraceae_bacterium	age	age	0.00582278	0.00955663	20	14	0.550388	0.884869
k__Bacteria.p__Firmicutes.c__Clostridia.o__Eubacteriales.f__Eubacteriaceae.g__Eubacterium.s__Eubacterium_sp_MSJ_13	age	age	-0.0381972	0.0612922	20	16	0.541425	0.884869
k__Bacteria.p__Bacteroidota.c__Bacteroidia.o__Bacteroidales.f__Prevotellaceae.g__GGB12950.s__GGB12950_SGB20102	sex	Male	-0.0769389	0.124496	20	15	0.544764	0.884869
k__Bacteria.p__Firmicutes.c__Clostridia.o__Eubacteriales.f__Lachnospiraceae.g__GGB3740.s__GGB3740_SGB5076	age	age	0.00407474	0.00654261	20	10	0.541681	0.884869
k__Bacteria.p__Firmicutes.c__Clostridia.o__Eubacteriales.f__Lachnospiraceae.g__Lachnospira.s__Lachnospira_pectinoschiza	sex	Male	-0.322507	0.513034	20	15	0.537949	0.884869
k__Bacteria.p__Bacteroidota.c__Bacteroidia.o__Bacteroidales.f__Prevotellaceae.g__Prevotella.s__Prevotella_SGB1675	sex	Male	-0.0212776	0.0350552	20	20	0.55189	0.884869
k__Bacteria.p__Fibrobacteres.c__Fibrobacteria.o__Fibrobacterales.f__Fibrobacteraceae.g__Hallerella.s__Hallerella_porci	age	age	-0.00284263	0.00468421	20	11	0.551968	0.884869
k__Bacteria.p__Fibrobacteres.c__Fibrobacteria.o__Fibrobacterales.f__Fibrobacteraceae.g__Hallerella.s__Hallerella_porci	sex	Male	-0.00699099	0.011414	20	11	0.548318	0.884869
k__Bacteria.p__Firmicutes.c__Clostridia.o__Eubacteriales.f__Lachnospiraceae.g__Coprococcus.s__Coprococcus_catus	sex	Male	-0.00937283	0.014969	20	15	0.539534	0.884869
k__Bacteria.p__Bacteroidota.c__Bacteroidia.o__Bacteroidales.f__Prevotellaceae.g__Segatella.s__Segatella_sanihominis.t__SGB1614	age	age	0.541898	0.881073	20	20	0.546671	0.884869
k__Bacteria.p__Firmicutes.c__Clostridia.o__Eubacteriales.f__Eubacteriaceae.g__Eubacterium.s__Eubacterium_sp_MSJ_13.t__SGB20555	age	age	-0.0381972	0.0612922	20	16	0.541425	0.884869
k__Bacteria.p__Bacteroidota.c__Bacteroidia.o__Bacteroidales.f__Prevotellaceae.g__GGB12950.s__GGB12950_SGB20102.t__SGB20102	sex	Male	-0.0769389	0.124496	20	15	0.544764	0.884869
k__Bacteria.p__Firmicutes.c__Clostridia.o__Eubacteriales.f__Lachnospiraceae.g__GGB3740.s__GGB3740_SGB5076.t__SGB5076	age	age	0.00407474	0.00654261	20	10	0.541681	0.884869
k__Bacteria.p__Bacteroidota.c__Bacteroidia.o__Bacteroidales.f__Prevotellaceae.g__Prevotella.s__Prevotella_SGB1675.t__SGB1675	sex	Male	-0.0212776	0.0350552	20	20	0.55189	0.884869
k__Bacteria.p__Fibrobacteres.c__Fibrobacteria.o__Fibrobacterales.f__Fibrobacteraceae.g__Hallerella.s__Hallerella_porci.t__SGB20347	age	age	-0.00284263	0.00468421	20	11	0.551968	0.884869
k__Bacteria.p__Fibrobacteres.c__Fibrobacteria.o__Fibrobacterales.f__Fibrobacteraceae.g__Hallerella.s__Hallerella_porci.t__SGB20347	sex	Male	-0.00699099	0.011414	20	11	0.548318	0.884869
k__Bacteria.p__Firmicutes.c__Clostridia.o__Eubacteriales.f__Oscillospiraceae.g__GGB9642	sex	Male	-0.0309113	0.0509373	20	18	0.55197	0.884869
k__Bacteria.p__Firmicutes.c__Clostridia.o__Eubacteriales.f__Oscillospiraceae.g__GGB9642.s__GGB9642_SGB15119	sex	Male	-0.0309113	0.0509373	20	18	0.55197	0.884869
k__Bacteria.p__Firmicutes.c__Clostridia.o__Eubacteriales.f__Oscillospiraceae.g__GGB9642.s__GGB9642_SGB15119.t__SGB15119	sex	Male	-0.0309113	0.0509373	20	18	0.55197	0.884869
k__Bacteria.p__Firmicutes.c__Clostridia.o__Eubacteriales.f__Lachnospiraceae.g__Lachnospira.s__Lachnospira_pectinoschiza.t__SGB5075	sex	Male	-0.323366	0.516111	20	9	0.539282	0.884869
k__Bacteria.p__Firmicutes.c__Clostridia.o__Eubacteriales.f__Lachnospiraceae.g__Dorea.s__Dorea_sp_AF36_15AT	sex	Male	-0.00434418	0.00714044	20	9	0.550971	0.884869
k__Bacteria.p__Firmicutes.c__Clostridia.o__Eubacteriales.f__Lachnospiraceae.g__Dorea.s__Dorea_sp_AF36_15AT.t__SGB4552	sex	Male	-0.00434418	0.00714044	20	9	0.550971	0.884869
k__Bacteria.p__Bacteroidota.c__Bacteroidia.o__Bacteroidales.f__Prevotellaceae.g__GGB1247	age	age	0.0469231	0.0802597	20	20	0.566468	0.884872
k__Bacteria.p__Bacteroidota.c__CFGB11479.o__OFGB11479.f__FGB11479.g__GGB1632	sex	Male	-0.0405035	0.0689599	20	18	0.56469	0.884872
k__Bacteria.p__Firmicutes.c__Clostridia.o__Eubacteriales.f__Oscillospiraceae.g__Oscillibacter	age	age	-0.0229099	0.0385658	20	15	0.560303	0.884872
k__Bacteria.p__Candidatus_Melainabacteria.c__CFGB2107.o__OFGB2107.f__FGB2107.g__GGB13727	sex	Male	-0.025961	0.0439148	20	10	0.562187	0.884872
k__Bacteria.p__Firmicutes.c__Clostridia.o__Eubacteriales.f__Lachnospiraceae.g__Coprococcus.s__Coprococcus_eutactus	sex	Male	-0.141959	0.234274	20	15	0.552551	0.884872
k__Bacteria.p__Bacteroidota.c__Bacteroidia.o__Bacteroidales.f__Prevotellaceae.g__GGB1247.s__GGB1247_SGB1668	age	age	0.0469231	0.0802597	20	20	0.566468	0.884872
k__Bacteria.p__Bacteroidota.c__CFGB11479.o__OFGB11479.f__FGB11479.g__GGB1632.s__GGB1632_SGB2240	sex	Male	-0.0405035	0.0689599	20	18	0.56469	0.884872
k__Bacteria.p__Bacteroidota.c__Bacteroidia.o__Bacteroidales.f__Prevotellaceae.g__Prevotella.s__Prevotella_SGB1672	sex	Male	-0.0365995	0.06178	20	19	0.56137	0.884872
k__Bacteria.p__Candidatus_Melainabacteria.c__CFGB2107.o__OFGB2107.f__FGB2107.g__GGB13727.s__GGB13727_SGB8655	sex	Male	-0.025961	0.0439148	20	10	0.562187	0.884872
k__Bacteria.p__Firmicutes.c__Clostridia.o__Eubacteriales.f__Oscillospiraceae.g__Faecalibacterium.s__Faecalibacterium_SGB15346	sex	Male	-0.00586483	0.00986531	20	15	0.560014	0.884872
k__Bacteria.p__Bacteroidota.c__Bacteroidia.o__Bacteroidales.f__Prevotellaceae.g__GGB1247.s__GGB1247_SGB1668.t__SGB1668	age	age	0.0469231	0.0802597	20	20	0.566468	0.884872
k__Bacteria.p__Bacteroidota.c__CFGB11479.o__OFGB11479.f__FGB11479.g__GGB1632.s__GGB1632_SGB2240.t__SGB2240	sex	Male	-0.0405035	0.0689599	20	18	0.56469	0.884872
k__Bacteria.p__Bacteroidota.c__Bacteroidia.o__Bacteroidales.f__Prevotellaceae.g__Prevotella.s__Prevotella_SGB1672.t__SGB1672	sex	Male	-0.0365995	0.06178	20	19	0.56137	0.884872
k__Bacteria.p__Firmicutes.c__Clostridia.o__Eubacteriales.f__Lachnospiraceae.g__Coprococcus.s__Coprococcus_eutactus.t__SGB5117	sex	Male	-0.137768	0.227953	20	11	0.553578	0.884872
k__Bacteria.p__Candidatus_Melainabacteria.c__CFGB2107.o__OFGB2107.f__FGB2107.g__GGB13727.s__GGB13727_SGB8655.t__SGB8655	sex	Male	-0.025961	0.0439148	20	10	0.562187	0.884872
k__Bacteria.p__Firmicutes.c__Clostridia.o__Eubacteriales.f__Oscillospiraceae.g__Faecalibacterium.s__Faecalibacterium_SGB15346.t__SGB15346	sex	Male	-0.00586483	0.00986531	20	15	0.560014	0.884872
k__Bacteria.p__Firmicutes.c__CFGB1473	age	age	-0.00277108	0.00469934	20	16	0.563165	0.884872
k__Bacteria.p__Firmicutes.c__CFGB1473.o__OFGB1473	age	age	-0.00277108	0.00469934	20	16	0.563165	0.884872
k__Bacteria.p__Firmicutes.c__CFGB1473.o__OFGB1473.f__FGB1473	age	age	-0.00277108	0.00469934	20	16	0.563165	0.884872
k__Bacteria.p__Proteobacteria.c__Epsilonproteobacteria.o__Campylobacterales.f__Campylobacteraceae.g__GGB53224	age	age	-0.675632	1.15252	20	19	0.565429	0.884872
k__Bacteria.p__Firmicutes.c__CFGB1473.o__OFGB1473.f__FGB1473.g__GGB3730	age	age	-0.00277108	0.00469934	20	16	0.563165	0.884872
k__Bacteria.p__Proteobacteria.c__Epsilonproteobacteria.o__Campylobacterales.f__Campylobacteraceae.g__GGB53224.s__GGB53224_SGB74225	age	age	-0.675632	1.15252	20	19	0.565429	0.884872
k__Bacteria.p__Firmicutes.c__CFGB1473.o__OFGB1473.f__FGB1473.g__GGB3730.s__GGB3730_SGB5060	age	age	-0.00277108	0.00469934	20	16	0.563165	0.884872
k__Bacteria.p__Proteobacteria.c__Epsilonproteobacteria.o__Campylobacterales.f__Campylobacteraceae.g__GGB53224.s__GGB53224_SGB74225.t__SGB74225	age	age	-0.675632	1.15252	20	19	0.565429	0.884872
k__Bacteria.p__Firmicutes.c__CFGB1473.o__OFGB1473.f__FGB1473.g__GGB3730.s__GGB3730_SGB5060.t__SGB5060	age	age	-0.00277108	0.00469934	20	16	0.563165	0.884872
k__Bacteria.p__Proteobacteria.c__CFGB8587.o__OFGB8587.f__FGB8587.g__GGB6593.s__GGB6593_SGB9321	sex	Male	-0.0798648	0.135731	20	11	0.563997	0.884872
k__Bacteria.p__Proteobacteria.c__CFGB8587.o__OFGB8587.f__FGB8587.g__GGB6593.s__GGB6593_SGB9321.t__SGB9321	sex	Male	-0.0798648	0.135731	20	11	0.563997	0.884872
k__Bacteria.p__Firmicutes.c__Clostridia.o__Eubacteriales.f__Lachnospiraceae.g__Lachnospira.s__Lachnospira_pectinoschiza.t__SGB5089	age	age	-0.00620088	0.010622	20	13	0.567037	0.884921
k__Bacteria.p__Bacteroidota.c__Bacteroidia.o__Bacteroidales.f__Prevotellaceae	sex	Male	-3.17268	5.49489	20	20	0.571246	0.890647
k__Bacteria.p__Firmicutes.c__Clostridia.o__Eubacteriales.f__Lachnospiraceae.g__Roseburia.s__Roseburia_SGB4939	sex	Male	0.0142855	0.024884	20	15	0.573431	0.892364
k__Bacteria.p__Firmicutes.c__Clostridia.o__Eubacteriales.f__Lachnospiraceae.g__Roseburia.s__Roseburia_SGB4939.t__SGB4939	sex	Male	0.0142855	0.024884	20	15	0.573431	0.892364
k__Bacteria.p__Actinobacteria.c__Coriobacteriia.o__Coriobacteriales	sex	Male	0.0118068	0.0205998	20	15	0.574048	0.892482
k__Bacteria.p__Firmicutes.c__Clostridia.o__Eubacteriales.f__Eubacteriaceae.g__Eubacteriaceae_unclassified	age	age	-0.00146556	0.00258755	20	10	0.578531	0.897758
k__Bacteria.p__Firmicutes.c__Clostridia.o__Eubacteriales.f__Eubacteriaceae.g__Eubacteriaceae_unclassified.s__Eubacteriaceae_bacterium	age	age	-0.00146556	0.00258755	20	10	0.578531	0.897758
k__Bacteria.p__Firmicutes.c__CFGB1479	sex	Male	0.0226201	0.0405845	20	13	0.584549	0.900402
k__Bacteria.p__Firmicutes.c__CFGB1479.o__OFGB1479	sex	Male	0.0226201	0.0405845	20	13	0.584549	0.900402
k__Bacteria.p__Firmicutes.c__CFGB1479.o__OFGB1479.f__FGB1479	sex	Male	0.0226201	0.0405845	20	13	0.584549	0.900402
k__Bacteria.p__Firmicutes.c__Clostridia.o__Eubacteriales.f__Lachnospiraceae.g__Lachnospira.s__Lachnospira_eligens	sex	Male	-0.0138459	0.0249924	20	14	0.586791	0.900402
k__Bacteria.p__Firmicutes.c__Clostridia.o__Eubacteriales.f__Lachnospiraceae.g__Lachnospira.s__Lachnospira_eligens.t__SGB5082	sex	Male	-0.0138459	0.0249924	20	14	0.586791	0.900402
k__Bacteria.p__Firmicutes.c__Clostridia.o__Eubacteriales.f__Oscillospiraceae.g__Ruminococcus.s__Ruminococcus_callidus.t__SGB4422	sex	Male	0.0355138	0.0631424	20	16	0.581158	0.900402
k__Bacteria.p__Firmicutes.c__Bacilli.o__Lactobacillales.f__Enterococcaceae	age	age	0.00361941	0.0064859	20	9	0.58409	0.900402
k__Bacteria.p__Firmicutes.c__Bacilli.o__Lactobacillales.f__Enterococcaceae	sex	Male	-0.00876184	0.0158042	20	9	0.586525	0.900402
k__Bacteria.p__Firmicutes.c__Bacilli.o__Lactobacillales.f__Enterococcaceae.g__Enterococcus	age	age	0.00361941	0.0064859	20	9	0.58409	0.900402
k__Bacteria.p__Firmicutes.c__Bacilli.o__Lactobacillales.f__Enterococcaceae.g__Enterococcus	sex	Male	-0.00876184	0.0158042	20	9	0.586525	0.900402
k__Bacteria.p__Bacteroidota.c__Bacteroidia.o__Bacteroidales.f__Prevotellaceae.g__Prevotella.s__Prevotella_pectinovora	sex	Male	0.0344522	0.0620068	20	9	0.585709	0.900402
k__Bacteria.p__Bacteroidota.c__Bacteroidia.o__Bacteroidales.f__Prevotellaceae.g__Prevotella.s__Prevotella_pectinovora.t__SGB1662	sex	Male	0.0344522	0.0620068	20	9	0.585709	0.900402
k__Bacteria.p__Firmicutes.c__CFGB10318	sex	Male	-0.0293134	0.0533193	20	10	0.589628	0.900701
k__Bacteria.p__Firmicutes.c__CFGB10318.o__OFGB10318	sex	Male	-0.0293134	0.0533193	20	10	0.589628	0.900701
k__Bacteria.p__Firmicutes.c__CFGB10318.o__OFGB10318.f__FGB10318	sex	Male	-0.0293134	0.0533193	20	10	0.589628	0.900701
k__Bacteria.p__Firmicutes.c__Clostridia.o__Eubacteriales.f__Eubacteriaceae.g__Eubacteriaceae_unclassified	sex	Male	0.00346549	0.00630508	20	10	0.589719	0.900701
k__Bacteria.p__Firmicutes.c__Clostridia.o__Eubacteriales.f__Eubacteriaceae.g__Eubacteriaceae_unclassified.s__Eubacteriaceae_bacterium	sex	Male	0.00346549	0.00630508	20	10	0.589719	0.900701
k__Bacteria.p__Bacteroidota.c__Bacteroidia.o__Bacteroidales.f__Prevotellaceae.g__GGB18559	sex	Male	-0.113304	0.207312	20	19	0.591799	0.901373
k__Bacteria.p__Bacteroidota.c__Bacteroidia.o__Bacteroidales.f__Prevotellaceae.g__GGB18559.s__GGB18559_SGB27424	sex	Male	-0.113304	0.207312	20	19	0.591799	0.901373
k__Bacteria.p__Bacteroidota.c__Bacteroidia.o__Bacteroidales.f__Prevotellaceae.g__GGB18559.s__GGB18559_SGB27424.t__SGB27424	sex	Male	-0.113304	0.207312	20	19	0.591799	0.901373
k__Bacteria.p__Actinobacteria.c__Coriobacteriia	sex	Male	0.011178	0.0208507	20	15	0.598836	0.904567
k__Bacteria.p__Firmicutes.c__CFGB1298	sex	Male	-0.00874601	0.0163007	20	18	0.598536	0.904567
k__Bacteria.p__Firmicutes.c__CFGB1298.o__OFGB1298	sex	Male	-0.00874601	0.0163007	20	18	0.598536	0.904567
k__Bacteria.p__Firmicutes.c__CFGB1298.o__OFGB1298.f__FGB1298	sex	Male	-0.00874601	0.0163007	20	18	0.598536	0.904567
k__Bacteria.p__Firmicutes.c__CFGB1298.o__OFGB1298.f__FGB1298.g__GGB3118	sex	Male	-0.00874601	0.0163007	20	18	0.598536	0.904567
k__Bacteria.p__Firmicutes.c__Clostridia.o__Eubacteriales.f__Lachnospiraceae.g__Lachnospira.s__Lachnospira_SGB5083	age	age	-0.0158804	0.0294381	20	19	0.596572	0.904567
k__Bacteria.p__Firmicutes.c__CFGB1298.o__OFGB1298.f__FGB1298.g__GGB3118.s__GGB3118_SGB4130	sex	Male	-0.00874601	0.0163007	20	18	0.598536	0.904567
k__Bacteria.p__Firmicutes.c__Clostridia.o__Eubacteriales.f__Lachnospiraceae.g__Lachnospira.s__Lachnospira_SGB5083.t__SGB5083	age	age	-0.0158804	0.0294381	20	19	0.596572	0.904567
k__Bacteria.p__Firmicutes.c__CFGB1298.o__OFGB1298.f__FGB1298.g__GGB3118.s__GGB3118_SGB4130.t__SGB4130	sex	Male	-0.00874601	0.0163007	20	18	0.598536	0.904567
k__Bacteria.p__Actinobacteria.c__Coriobacteriia.o__Coriobacteriales.f__Coriobacteriaceae.g__Collinsella.s__Collinsella_aerofaciens.t__SGB14535	age	age	0.00120883	0.00227912	20	10	0.6027	0.90957
UNCLASSIFIED	sex	Male	1.54739	5.06104	20	20	0.763511	0.910643
k__Bacteria.p__Tenericutes	age	age	0.016017	0.0384627	20	18	0.682306	0.910643
k__Bacteria.p__Tenericutes.c__CFGB4686	age	age	0.0117872	0.0254831	20	17	0.649553	0.910643
k__Bacteria.p__Bacteroidota.c__CFGB72486	age	age	-0.0175887	0.0527028	20	10	0.742662	0.910643
k__Bacteria.p__Firmicutes.c__CFGB1765	sex	Male	0.0559803	0.114417	20	16	0.630906	0.910643
k__Bacteria.p__Firmicutes.c__CFGB9120	sex	Male	-0.00993054	0.0265262	20	11	0.71276	0.910643
k__Bacteria.p__Firmicutes.c__CFGB78857	age	age	-0.0114675	0.0281402	20	13	0.688718	0.910643
k__Bacteria.p__Firmicutes.c__CFGB79015	age	age	-0.000869137	0.00227738	20	12	0.707457	0.910643
k__Bacteria.p__Firmicutes.c__CFGB1355	age	age	0.00478649	0.0110615	20	9	0.67066	0.910643
k__Bacteria.p__Bacillota.c__Clostridia	age	age	-0.00872592	0.0200418	20	15	0.668759	0.910643
k__Bacteria.p__Bacteroidota.c__CFGB629	sex	Male	-0.00595927	0.0163074	20	12	0.719295	0.910643
k__Bacteria.p__Firmicutes.c__Negativicutes.o__Selenomonadales	age	age	-0.199617	0.572083	20	20	0.731427	0.910643
k__Bacteria.p__Tenericutes.c__CFGB4686.o__OFGB4686	age	age	0.0117872	0.0254831	20	17	0.649553	0.910643
k__Bacteria.p__Bacteroidota.c__CFGB72486.o__OFGB72486	age	age	-0.0175887	0.0527028	20	10	0.742662	0.910643
k__Bacteria.p__Firmicutes.c__CFGB1765.o__OFGB1765	sex	Male	0.0559803	0.114417	20	16	0.630906	0.910643
k__Bacteria.p__Firmicutes.c__CFGB9120.o__OFGB9120	sex	Male	-0.00993054	0.0265262	20	11	0.71276	0.910643
k__Bacteria.p__Firmicutes.c__CFGB78857.o__OFGB78857	age	age	-0.0114675	0.0281402	20	13	0.688718	0.910643
k__Bacteria.p__Firmicutes.c__CFGB79015.o__OFGB79015	age	age	-0.000869137	0.00227738	20	12	0.707457	0.910643
k__Bacteria.p__Firmicutes.c__CFGB1355.o__OFGB1355	age	age	0.00478649	0.0110615	20	9	0.67066	0.910643
k__Bacteria.p__Bacillota.c__Clostridia.o__Eubacteriales	age	age	-0.00872592	0.0200418	20	15	0.668759	0.910643
k__Bacteria.p__Bacteroidota.c__CFGB629.o__OFGB629	sex	Male	-0.00595927	0.0163074	20	12	0.719295	0.910643
k__Bacteria.p__Firmicutes.c__Clostridia.o__Eubacteriales.f__Lachnospiraceae	sex	Male	-0.368796	1.03685	20	20	0.726448	0.910643
k__Bacteria.p__Firmicutes.c__Negativicutes.o__Selenomonadales.f__Selenomonadaceae	age	age	-0.199617	0.572083	20	20	0.731427	0.910643
k__Bacteria.p__Proteobacteria.c__Epsilonproteobacteria.o__Campylobacterales.f__Helicobacteraceae	age	age	-0.0478018	0.0964108	20	11	0.626375	0.910643
k__Bacteria.p__Tenericutes.c__CFGB4686.o__OFGB4686.f__FGB4686	age	age	0.0117872	0.0254831	20	17	0.649553	0.910643
k__Bacteria.p__Bacteroidota.c__CFGB72486.o__OFGB72486.f__FGB72486	age	age	-0.0175887	0.0527028	20	10	0.742662	0.910643
k__Bacteria.p__Firmicutes.c__Erysipelotrichia.o__Erysipelotrichales.f__Erysipelotrichaceae	sex	Male	0.0368324	0.0719704	20	19	0.615395	0.910643
k__Bacteria.p__Firmicutes.c__CFGB1765.o__OFGB1765.f__FGB1765	sex	Male	0.0559803	0.114417	20	16	0.630906	0.910643
k__Bacteria.p__Firmicutes.c__CFGB9120.o__OFGB9120.f__FGB9120	sex	Male	-0.00993054	0.0265262	20	11	0.71276	0.910643
k__Bacteria.p__Firmicutes.c__CFGB78857.o__OFGB78857.f__FGB78857	age	age	-0.0114675	0.0281402	20	13	0.688718	0.910643
k__Bacteria.p__Bacteroidota.c__Bacteroidia.o__Bacteroidales.f__Bacteroidaceae	age	age	-0.0051424	0.0109862	20	17	0.645673	0.910643
k__Bacteria.p__Firmicutes.c__Bacilli.o__Lactobacillales.f__Lactobacillaceae	age	age	-0.424109	0.872566	20	15	0.633139	0.910643
k__Bacteria.p__Actinobacteria.c__Coriobacteriia.o__Coriobacteriales.f__Coriobacteriaceae	age	age	0.00296755	0.00687626	20	15	0.671481	0.910643
k__Bacteria.p__Firmicutes.c__CFGB79015.o__OFGB79015.f__FGB79015	age	age	-0.000869137	0.00227738	20	12	0.707457	0.910643
k__Bacteria.p__Firmicutes.c__CFGB1355.o__OFGB1355.f__FGB1355	age	age	0.00478649	0.0110615	20	9	0.67066	0.910643
k__Bacteria.p__Bacillota.c__Clostridia.o__Eubacteriales.f__Eubacteriales_incertae_sedis	age	age	-0.00872592	0.0200418	20	15	0.668759	0.910643
k__Bacteria.p__Bacteroidota.c__CFGB629.o__OFGB629.f__FGB629	sex	Male	-0.00595927	0.0163074	20	12	0.719295	0.910643
k__Bacteria.p__Bacteroidota.c__Bacteroidia.o__Bacteroidales.f__Prevotellaceae.g__Segatella	sex	Male	-2.39633	5.41225	20	20	0.663521	0.910643
k__Bacteria.p__Proteobacteria.c__Gammaproteobacteria.o__Aeromonadales.f__Succinivibrionaceae.g__GGB2726	age	age	-0.240726	0.79885	20	17	0.76681	0.910643
k__Bacteria.p__Proteobacteria.c__Gammaproteobacteria.o__Aeromonadales.f__Succinivibrionaceae.g__GGB2734	age	age	-0.115916	0.230834	20	20	0.621996	0.910643
k__Bacteria.p__Firmicutes.c__Negativicutes.o__Selenomonadales.f__Selenomonadaceae.g__Anaerovibrio	age	age	-0.21842	0.574146	20	20	0.708341	0.910643
k__Bacteria.p__Spirochaetes.c__Spirochaetia.o__Spirochaetales.f__Treponemataceae.g__GGB13847	age	age	0.0214482	0.0615115	20	12	0.731606	0.910643
k__Bacteria.p__Spirochaetes.c__Spirochaetia.o__Spirochaetales.f__Treponemataceae.g__GGB13847	sex	Male	-0.0574592	0.149885	20	12	0.706208	0.910643
k__Bacteria.p__Proteobacteria.c__Epsilonproteobacteria.o__Campylobacterales.f__Helicobacteraceae.g__Helicobacter	sex	Male	0.0477696	0.119508	20	9	0.694342	0.910643
k__Bacteria.p__Firmicutes.c__Clostridia.o__Eubacteriales.f__Lachnospiraceae.g__Roseburia	age	age	-0.018103	0.0508795	20	20	0.726365	0.910643
k__Bacteria.p__Firmicutes.c__Clostridia.o__Eubacteriales.f__Lachnospiraceae.g__Roseburia	sex	Male	-0.0448152	0.123978	20	20	0.722196	0.910643
k__Bacteria.p__Firmicutes.c__Clostridia.o__Eubacteriales.f__Oscillospiraceae.g__Ruminococcus	sex	Male	0.111632	0.221006	20	20	0.619969	0.910643
k__Bacteria.p__Tenericutes.c__CFGB4686.o__OFGB4686.f__FGB4686.g__GGB13634	age	age	0.0117571	0.0254758	20	17	0.650291	0.910643
k__Bacteria.p__Firmicutes.c__Clostridia.o__Eubacteriales.f__Lachnospiraceae.g__GGB3739	sex	Male	-0.153841	0.425643	20	18	0.72223	0.910643
k__Bacteria.p__Bacteroidota.c__CFGB72486.o__OFGB72486.f__FGB72486.g__GGB1633	age	age	-0.0175887	0.0527028	20	10	0.742662	0.910643
k__Bacteria.p__Firmicutes.c__Erysipelotrichia.o__Erysipelotrichales.f__Erysipelotrichaceae.g__Holdemanella	age	age	-0.0111564	0.0283095	20	19	0.698417	0.910643
k__Bacteria.p__Firmicutes.c__Clostridia.o__Eubacteriales.f__Eubacteriaceae.g__Eubacterium	sex	Male	-0.0839282	0.167023	20	19	0.621766	0.910643
k__Bacteria.p__Firmicutes.c__Clostridia.o__Eubacteriales.f__Oscillospiraceae.g__Faecalibacterium	sex	Male	0.031066	0.100977	20	17	0.762082	0.910643
k__Bacteria.p__Firmicutes.c__Clostridia.o__Eubacteriales.f__Clostridiaceae.g__Clostridium	age	age	-0.0210244	0.0413552	20	20	0.617716	0.910643
k__Bacteria.p__Bacteroidota.c__Bacteroidia.o__Bacteroidales.f__Prevotellaceae.g__GGB1246	age	age	-0.0102625	0.0266084	20	20	0.704512	0.910643
k__Bacteria.p__Firmicutes.c__Clostridia.o__Eubacteriales.f__Lachnospiraceae.g__Lachnospira	age	age	-0.101076	0.209193	20	20	0.635138	0.910643
k__Bacteria.p__Bacteroidota.c__CFGB11479.o__OFGB11479.f__FGB11479.g__GGB1629	age	age	-0.00596589	0.0186048	20	17	0.752374	0.910643
k__Bacteria.p__Fibrobacteres.c__Fibrobacteria.o__Fibrobacterales.f__Fibrobacteraceae.g__GGB13140	age	age	-0.00156004	0.00490444	20	9	0.754293	0.910643
k__Bacteria.p__Firmicutes.c__Clostridia.o__Eubacteriales.f__Clostridiaceae.g__Clostridiaceae_unclassified	age	age	0.0312282	0.104461	20	20	0.768605	0.910643
k__Bacteria.p__Firmicutes.c__CFGB9120.o__OFGB9120.f__FGB9120.g__GGB4642	sex	Male	-0.00979943	0.0263501	20	11	0.714568	0.910643
k__Bacteria.p__Firmicutes.c__Clostridia.o__Eubacteriales.f__Lachnospiraceae.g__GGB3738	age	age	0.0649856	0.19132	20	14	0.738265	0.910643
k__Bacteria.p__Firmicutes.c__Clostridia.o__Eubacteriales.f__Lachnospiraceae.g__GGB3738	sex	Male	-0.151903	0.466188	20	14	0.748521	0.910643
k__Bacteria.p__Firmicutes.c__Clostridia.o__Eubacteriales.f__Lachnospiraceae.g__GGB3613	age	age	-0.0181029	0.0464151	20	13	0.701364	0.910643
k__Bacteria.p__Firmicutes.c__Clostridia.o__Eubacteriales.f__Eubacteriales_unclassified.g__Gemmiger	age	age	-0.0118056	0.0235692	20	19	0.622871	0.910643
k__Bacteria.p__Bacteroidota.c__Bacteroidia.o__Bacteroidales.f__Bacteroidaceae.g__GGB1380	age	age	-0.0051424	0.0109862	20	17	0.645673	0.910643
k__Bacteria.p__Bacteroidota.c__Bacteroidia.o__Bacteroidales.f__Prevotellaceae.g__GGB1248	sex	Male	0.00457733	0.009303	20	19	0.628993	0.910643
k__Bacteria.p__Firmicutes.c__Clostridia.o__Eubacteriales.f__Lachnospiraceae.g__Jingyaoa	sex	Male	-0.00239701	0.00490189	20	11	0.631093	0.910643
k__Bacteria.p__Firmicutes.c__CFGB1765.o__OFGB1765.f__FGB1765.g__GGB4604	sex	Male	0.00863905	0.0182384	20	12	0.641758	0.910643
k__Bacteria.p__Actinobacteria.c__Coriobacteriia.o__Coriobacteriales.f__Coriobacteriaceae.g__Collinsella	sex	Male	-0.0083953	0.0159637	20	12	0.605752	0.910643
k__Bacteria.p__Candidatus_Melainabacteria.c__CFGB2107.o__OFGB2107.f__FGB2107.g__GGB13727	age	age	-0.0070333	0.0180222	20	10	0.701194	0.910643
k__Bacteria.p__Firmicutes.c__CFGB1479.o__OFGB1479.f__FGB1479.g__GGB3752	age	age	0.00781766	0.01565	20	12	0.62381	0.910643
k__Bacteria.p__Firmicutes.c__CFGB79015.o__OFGB79015.f__FGB79015.g__GGB4672	age	age	-0.000869137	0.00227738	20	12	0.707457	0.910643
k__Bacteria.p__Firmicutes.c__CFGB78857.o__OFGB78857.f__FGB78857.g__GGB3623	age	age	-0.011267	0.0281464	20	13	0.693921	0.910643
k__Bacteria.p__Firmicutes.c__Clostridia.o__Eubacteriales.f__Eubacteriaceae.g__GGB3281	sex	Male	-0.0035624	0.00996798	20	9	0.725202	0.910643
k__Bacteria.p__Firmicutes.c__Clostridia.o__Eubacteriales.f__Oscillospiraceae.g__GGB9614	age	age	-0.000308093	0.0006649	20	9	0.648979	0.910643
k__Bacteria.p__Firmicutes.c__Clostridia.o__Eubacteriales.f__Lachnospiraceae.g__GGB3862	sex	Male	-0.0155844	0.0344965	20	11	0.657147	0.910643
k__Bacteria.p__Firmicutes.c__Clostridia.o__Eubacteriales.f__Lachnospiraceae.g__Oliverpabstia	sex	Male	-0.0136574	0.0366581	20	13	0.714079	0.910643
k__Bacteria.p__Firmicutes.c__Clostridia.o__Eubacteriales.f__Lachnospiraceae.g__Simiaoa	sex	Male	0.000337213	0.0010698	20	9	0.756439	0.910643
k__Bacteria.p__Bacillota.c__Clostridia.o__Eubacteriales.f__Eubacteriales_incertae_sedis.g__Candidatus_Cibionibacter	age	age	-0.00872592	0.0200418	20	15	0.668759	0.910643
k__Bacteria.p__Firmicutes.c__CFGB1765.o__OFGB1765.f__FGB1765.g__GGB4603	age	age	-0.00477941	0.011184	20	10	0.674494	0.910643
k__Bacteria.p__Firmicutes.c__Clostridia.o__Eubacteriales.f__Lachnospiraceae.g__GGB38239	sex	Male	-0.00193451	0.00646898	20	14	0.768532	0.910643
k__Bacteria.p__Bacteroidota.c__CFGB629.o__OFGB629.f__FGB629.g__GGB1495	sex	Male	-0.00595927	0.0163074	20	12	0.719295	0.910643
k__Bacteria.p__Proteobacteria.c__Gammaproteobacteria.o__Aeromonadales.f__Succinivibrionaceae.g__GGB2726.s__GGB2726_SGB3668	age	age	-0.240726	0.79885	20	17	0.76681	0.910643
k__Bacteria.p__Firmicutes.c__Negativicutes.o__Selenomonadales.f__Selenomonadaceae.g__Anaerovibrio.s__Anaerovibrio_lipolyticus	age	age	-0.21842	0.574146	20	20	0.708341	0.910643
k__Bacteria.p__Spirochaetes.c__Spirochaetia.o__Spirochaetales.f__Treponemataceae.g__GGB13847.s__GGB13847_SGB21233	age	age	0.0214482	0.0615115	20	12	0.731606	0.910643
k__Bacteria.p__Spirochaetes.c__Spirochaetia.o__Spirochaetales.f__Treponemataceae.g__GGB13847.s__GGB13847_SGB21233	sex	Male	-0.0574592	0.149885	20	12	0.706208	0.910643
k__Bacteria.p__Bacteroidota.c__Bacteroidia.o__Bacteroidales.f__Prevotellaceae.g__Segatella.s__Segatella_brasiliensis	age	age	-0.0954125	0.30717	20	18	0.759867	0.910643
k__Bacteria.p__Firmicutes.c__Clostridia.o__Eubacteriales.f__Lachnospiraceae.g__Roseburia.s__Roseburia_faecis	sex	Male	0.0280844	0.0695228	20	13	0.691279	0.910643
k__Bacteria.p__Bacteroidota.c__CFGB658.o__OFGB658.f__FGB658.g__GGB1627.s__GGB1627_SGB2230	age	age	-0.0599182	0.134348	20	9	0.661231	0.910643
k__Bacteria.p__Firmicutes.c__Clostridia.o__Eubacteriales.f__Lachnospiraceae.g__GGB3632.s__GGB3632_SGB4921	age	age	0.0483883	0.10181	20	19	0.640636	0.910643
k__Bacteria.p__Tenericutes.c__CFGB4686.o__OFGB4686.f__FGB4686.g__GGB13634.s__GGB13634_SGB20983	age	age	0.0113503	0.0244849	20	17	0.648841	0.910643
k__Bacteria.p__Firmicutes.c__Clostridia.o__Eubacteriales.f__Lachnospiraceae.g__GGB3739.s__GGB3739_SGB5074	sex	Male	-0.153841	0.425643	20	18	0.72223	0.910643
k__Bacteria.p__Bacteroidota.c__CFGB72486.o__OFGB72486.f__FGB72486.g__GGB1633.s__GGB1633_SGB2241	age	age	-0.0175887	0.0527028	20	10	0.742662	0.910643
k__Bacteria.p__Firmicutes.c__Erysipelotrichia.o__Erysipelotrichales.f__Erysipelotrichaceae.g__Holdemanella.s__Holdemanella_porci	age	age	-0.0103242	0.0241769	20	19	0.674717	0.910643
k__Bacteria.p__Firmicutes.c__Clostridia.o__Eubacteriales.f__Lachnospiraceae.g__Lachnospiraceae_unclassified.s__Lachnospiraceae_unclassified_SGB4924	age	age	-0.000666988	0.0017026	20	17	0.700113	0.910643
k__Bacteria.p__Firmicutes.c__Clostridia.o__Eubacteriales.f__Lachnospiraceae.g__Lachnospiraceae_unclassified.s__Lachnospiraceae_bacterium	sex	Male	0.00986589	0.0232866	20	14	0.677117	0.910643
k__Bacteria.p__Firmicutes.c__Clostridia.o__Eubacteriales.f__Oscillospiraceae.g__Faecalibacterium.s__Faecalibacterium_prausnitzii	sex	Male	0.0410154	0.0926593	20	17	0.663602	0.910643
k__Bacteria.p__Bacteroidota.c__Bacteroidia.o__Bacteroidales.f__Prevotellaceae.g__GGB1246.s__GGB1246_SGB1667	age	age	-0.0102625	0.0266084	20	20	0.704512	0.910643
k__Bacteria.p__Bacteroidota.c__CFGB11479.o__OFGB11479.f__FGB11479.g__GGB1629.s__GGB1629_SGB2237	age	age	-0.00596589	0.0186048	20	17	0.752374	0.910643
k__Bacteria.p__Fibrobacteres.c__Fibrobacteria.o__Fibrobacterales.f__Fibrobacteraceae.g__GGB13140.s__GGB13140_SGB20345	age	age	-0.00156004	0.00490444	20	9	0.754293	0.910643
k__Bacteria.p__Firmicutes.c__Clostridia.o__Eubacteriales.f__Oscillospiraceae.g__Ruminococcus.s__Ruminococcus_sp_210702_SL_1_03	age	age	-0.00988753	0.0244468	20	11	0.690925	0.910643
k__Bacteria.p__Firmicutes.c__Clostridia.o__Eubacteriales.f__Lachnospiraceae.g__GGB3632.s__GGB3632_SGB4920	sex	Male	0.0510058	0.144586	20	16	0.728595	0.910643
k__Bacteria.p__Firmicutes.c__Clostridia.o__Eubacteriales.f__Lachnospiraceae.g__Roseburia.s__Roseburia_hominis	sex	Male	-0.0195975	0.0377327	20	18	0.610195	0.910643
k__Bacteria.p__Firmicutes.c__Clostridia.o__Eubacteriales.f__Lachnospiraceae.g__Lachnospira.s__Lachnospira_SGB5083	sex	Male	0.0309545	0.0717318	20	19	0.671505	0.910643
k__Bacteria.p__Bacteroidota.c__Bacteroidia.o__Bacteroidales.f__Prevotellaceae.g__Segatella.s__Segatella_brunsvicensis	sex	Male	-0.0561465	0.119499	20	19	0.644433	0.910643
k__Bacteria.p__Bacteroidota.c__Bacteroidia.o__Bacteroidales.f__Prevotellaceae.g__Prevotella.s__Prevotella_dentalis	age	age	-0.00860806	0.0256427	20	19	0.74121	0.910643
k__Bacteria.p__Firmicutes.c__Clostridia.o__Eubacteriales.f__Lachnospiraceae.g__Lachnospira.s__Lachnospira_pectinoschiza	age	age	-0.0711177	0.210545	20	15	0.739665	0.910643
k__Bacteria.p__Firmicutes.c__Clostridia.o__Eubacteriales.f__Lachnospiraceae.g__GGB3738.s__GGB3738_SGB5072	age	age	0.0649856	0.19132	20	14	0.738265	0.910643
k__Bacteria.p__Firmicutes.c__Clostridia.o__Eubacteriales.f__Lachnospiraceae.g__GGB3738.s__GGB3738_SGB5072	sex	Male	-0.151903	0.466188	20	14	0.748521	0.910643
k__Bacteria.p__Firmicutes.c__Clostridia.o__Eubacteriales.f__Lachnospiraceae.g__Blautia.s__Blautia_sp_MCC283	age	age	-0.000832733	0.00178713	20	9	0.647157	0.910643
k__Bacteria.p__Firmicutes.c__Clostridia.o__Eubacteriales.f__Lachnospiraceae.g__Blautia.s__Blautia_sp_MCC283	sex	Male	-0.00196771	0.00435469	20	9	0.657082	0.910643
k__Bacteria.p__Firmicutes.c__Clostridia.o__Eubacteriales.f__Eubacteriales_unclassified.g__Gemmiger.s__Gemmiger_formicilis	age	age	-0.0100433	0.0235224	20	19	0.674762	0.910643
k__Bacteria.p__Bacteroidota.c__Bacteroidia.o__Bacteroidales.f__Bacteroidaceae.g__GGB1380.s__GGB1380_SGB1883	age	age	-0.0051424	0.0109862	20	17	0.645673	0.910643
k__Bacteria.p__Firmicutes.c__Clostridia.o__Eubacteriales.f__Oscillospiraceae.g__Lawsonibacter.s__Lawsonibacter_SGB15145	sex	Male	-0.00306855	0.00633123	20	15	0.634097	0.910643
k__Bacteria.p__Firmicutes.c__Clostridia.o__Eubacteriales.f__Oscillospiraceae.g__GGB9634.s__GGB9634_SGB15095	age	age	0.00849182	0.0248443	20	9	0.73669	0.910643
k__Bacteria.p__Firmicutes.c__Clostridia.o__Eubacteriales.f__Clostridiaceae.g__Clostridiaceae_unclassified.s__Clostridiaceae_bacterium_CLA_AA_H274	age	age	0.0429333	0.0972059	20	14	0.664292	0.910643
k__Bacteria.p__Bacteroidota.c__Bacteroidia.o__Bacteroidales.f__Prevotellaceae.g__GGB1248.s__GGB1248_SGB1669	sex	Male	0.00457733	0.009303	20	19	0.628993	0.910643
k__Bacteria.p__Firmicutes.c__Clostridia.o__Eubacteriales.f__Lachnospiraceae.g__Coprococcus.s__Coprococcus_comes	sex	Male	0.0062565	0.0136226	20	17	0.651855	0.910643
k__Bacteria.p__Tenericutes.c__CFGB4686.o__OFGB4686.f__FGB4686.g__GGB13634.s__GGB13634_SGB1019	age	age	0.000406856	0.0010247	20	11	0.69627	0.910643
k__Bacteria.p__Firmicutes.c__Clostridia.o__Eubacteriales.f__Lachnospiraceae.g__Jingyaoa.s__Jingyaoa_shaoxingensis	sex	Male	-0.00239701	0.00490189	20	11	0.631093	0.910643
k__Bacteria.p__Actinobacteria.c__Coriobacteriia.o__Coriobacteriales.f__Coriobacteriaceae.g__Collinsella.s__Collinsella_aerofaciens	sex	Male	-0.00838873	0.0159176	20	12	0.604997	0.910643
k__Bacteria.p__Firmicutes.c__Clostridia.o__Eubacteriales.f__Lachnospiraceae.g__Mediterraneibacter.s__Ruminococcus_gnavus	age	age	0.00116455	0.00276716	20	15	0.679139	0.910643
k__Bacteria.p__Candidatus_Melainabacteria.c__CFGB2107.o__OFGB2107.f__FGB2107.g__GGB13727.s__GGB13727_SGB8655	age	age	-0.0070333	0.0180222	20	10	0.701194	0.910643
k__Bacteria.p__Firmicutes.c__CFGB1479.o__OFGB1479.f__FGB1479.g__GGB3752.s__GGB3752_SGB5100	age	age	0.00781766	0.01565	20	12	0.62381	0.910643
k__Bacteria.p__Firmicutes.c__Clostridia.o__Eubacteriales.f__Oscillospiraceae.g__Ruminococcus.s__Ruminococcus_callidus	sex	Male	0.0324636	0.0672292	20	18	0.635341	0.910643
k__Bacteria.p__Firmicutes.c__CFGB79015.o__OFGB79015.f__FGB79015.g__GGB4672.s__GGB4672_SGB6461	age	age	-0.000869137	0.00227738	20	12	0.707457	0.910643
k__Bacteria.p__Firmicutes.c__Clostridia.o__Eubacteriales.f__Clostridiaceae.g__Clostridium.s__Clostridium_sp_AF12_28	sex	Male	-0.00268483	0.00549546	20	11	0.6314	0.910643
k__Bacteria.p__Firmicutes.c__CFGB78857.o__OFGB78857.f__FGB78857.g__GGB3623.s__GGB3623_SGB4900	age	age	-0.011267	0.0281464	20	13	0.693921	0.910643
k__Bacteria.p__Firmicutes.c__Clostridia.o__Eubacteriales.f__Lachnospiraceae.g__Roseburia.s__Roseburia_SGB36997	age	age	-0.005304	0.0158008	20	10	0.74122	0.910643
k__Bacteria.p__Firmicutes.c__Clostridia.o__Eubacteriales.f__Lachnospiraceae.g__Roseburia.s__Roseburia_SGB36997	sex	Male	-0.0180424	0.0385018	20	10	0.6453	0.910643
k__Bacteria.p__Firmicutes.c__Clostridia.o__Eubacteriales.f__Clostridiaceae.g__Clostridium.s__Clostridium_SGB4913	sex	Male	-0.00196482	0.00383454	20	10	0.614964	0.910643
k__Bacteria.p__Firmicutes.c__Clostridia.o__Eubacteriales.f__Clostridiaceae.g__Clostridium.s__Clostridium_SGB6179	age	age	0.0104564	0.0223026	20	15	0.645139	0.910643
k__Bacteria.p__Bacteroidota.c__Bacteroidia.o__Bacteroidales.f__Prevotellaceae.g__Segatella.s__Sgatella_sinensis	sex	Male	-0.000552886	0.00149506	20	10	0.716093	0.910643
k__Bacteria.p__Firmicutes.c__Clostridia.o__Eubacteriales.f__Lachnospiraceae.g__Roseburia.s__Roseburia_inulinivorans	sex	Male	-0.0143658	0.0385642	20	17	0.714112	0.910643
k__Bacteria.p__Firmicutes.c__Clostridia.o__Eubacteriales.f__Clostridiaceae.g__Clostridium.s__Clostridium_fessum	age	age	-0.00487439	0.0129472	20	19	0.711216	0.910643
k__Bacteria.p__Firmicutes.c__Clostridia.o__Eubacteriales.f__Eubacteriaceae.g__GGB3281.s__GGB3281_SGB4335	sex	Male	-0.0035624	0.00996798	20	9	0.725202	0.910643
k__Bacteria.p__Firmicutes.c__Clostridia.o__Eubacteriales.f__Oscillospiraceae.g__GGB9614.s__GGB9614_SGB15049	age	age	-0.000308093	0.0006649	20	9	0.648979	0.910643
k__Bacteria.p__Firmicutes.c__Clostridia.o__Eubacteriales.f__Lachnospiraceae.g__GGB3862.s__GGB3862_SGB5239	sex	Male	-0.0155844	0.0344965	20	11	0.657147	0.910643
k__Bacteria.p__Firmicutes.c__Clostridia.o__Eubacteriales.f__Lachnospiraceae.g__Oliverpabstia.s__Oliverpabstia_intestinalis	sex	Male	-0.0136574	0.0366581	20	13	0.714079	0.910643
k__Bacteria.p__Firmicutes.c__Clostridia.o__Eubacteriales.f__Lachnospiraceae.g__Simiaoa.s__Simiaoa_sunii	sex	Male	0.000337213	0.0010698	20	9	0.756439	0.910643
k__Bacteria.p__Bacillota.c__Clostridia.o__Eubacteriales.f__Eubacteriales_incertae_sedis.g__Candidatus_Cibionibacter.s__Candidatus_Cibionibacter_quicibialis	age	age	-0.00872592	0.0200418	20	15	0.668759	0.910643
k__Bacteria.p__Firmicutes.c__CFGB1765.o__OFGB1765.f__FGB1765.g__GGB4603.s__GGB4603_SGB6367	age	age	-0.00477941	0.011184	20	10	0.674494	0.910643
k__Bacteria.p__Firmicutes.c__Clostridia.o__Eubacteriales.f__Oscillospiraceae.g__Ruminococcus.s__Ruminococcus_SGB4421	sex	Male	-0.0201632	0.0585402	20	17	0.734745	0.910643
k__Bacteria.p__Firmicutes.c__Clostridia.o__Eubacteriales.f__Lachnospiraceae.g__GGB38239.s__GGB38239_SGB47716	sex	Male	-0.00193451	0.00646898	20	14	0.768532	0.910643
k__Bacteria.p__Bacteroidota.c__CFGB629.o__OFGB629.f__FGB629.g__GGB1495.s__GGB1495_SGB2071	sex	Male	-0.00595927	0.0163074	20	12	0.719295	0.910643
k__Bacteria.p__Firmicutes.c__Clostridia.o__Eubacteriales.f__Clostridiaceae.g__Clostridium.s__Clostridium_SGB4907	age	age	-0.00182871	0.00423503	20	10	0.671309	0.910643
k__Bacteria.p__Firmicutes.c__Clostridia.o__Eubacteriales.f__Lachnospiraceae.g__Coprococcus.s__Coprococcus_sp_OM04_5BH	sex	Male	-0.0150468	0.0365382	20	10	0.685623	0.910643
k__Bacteria.p__Firmicutes.c__Clostridia.o__Eubacteriales.f__Lachnospiraceae.g__Fusicatenibacter.s__Fusicatenibacter_sp_CLA_AA_H277	sex	Male	-0.000564441	0.00123813	20	10	0.654244	0.910643
k__Bacteria.p__Proteobacteria.c__Gammaproteobacteria.o__Aeromonadales.f__Succinivibrionaceae.g__GGB2726.s__GGB2726_SGB3668.t__SGB3668	age	age	-0.240726	0.79885	20	17	0.76681	0.910643
k__Bacteria.p__Firmicutes.c__Negativicutes.o__Selenomonadales.f__Selenomonadaceae.g__Anaerovibrio.s__Anaerovibrio_lipolyticus.t__SGB6973	age	age	-0.21842	0.574146	20	20	0.708341	0.910643
k__Bacteria.p__Spirochaetes.c__Spirochaetia.o__Spirochaetales.f__Treponemataceae.g__GGB13847.s__GGB13847_SGB21233.t__SGB21233	age	age	0.0214482	0.0615115	20	12	0.731606	0.910643
k__Bacteria.p__Spirochaetes.c__Spirochaetia.o__Spirochaetales.f__Treponemataceae.g__GGB13847.s__GGB13847_SGB21233.t__SGB21233	sex	Male	-0.0574592	0.149885	20	12	0.706208	0.910643
k__Bacteria.p__Bacteroidota.c__Bacteroidia.o__Bacteroidales.f__Prevotellaceae.g__Segatella.s__Segatella_brasiliensis.t__SGB1636	age	age	-0.0954125	0.30717	20	18	0.759867	0.910643
k__Bacteria.p__Firmicutes.c__Clostridia.o__Eubacteriales.f__Lachnospiraceae.g__Roseburia.s__Roseburia_faecis.t__SGB4925	sex	Male	0.0280844	0.0695228	20	13	0.691279	0.910643
k__Bacteria.p__Bacteroidota.c__CFGB658.o__OFGB658.f__FGB658.g__GGB1627.s__GGB1627_SGB2230.t__SGB2230	age	age	-0.0599182	0.134348	20	9	0.661231	0.910643
k__Bacteria.p__Firmicutes.c__Clostridia.o__Eubacteriales.f__Lachnospiraceae.g__GGB3632.s__GGB3632_SGB4921.t__SGB4921	age	age	0.0483883	0.10181	20	19	0.640636	0.910643
k__Bacteria.p__Tenericutes.c__CFGB4686.o__OFGB4686.f__FGB4686.g__GGB13634.s__GGB13634_SGB20983.t__SGB20983	age	age	0.0113503	0.0244849	20	17	0.648841	0.910643
k__Bacteria.p__Firmicutes.c__Clostridia.o__Eubacteriales.f__Lachnospiraceae.g__GGB3739.s__GGB3739_SGB5074.t__SGB5074	sex	Male	-0.153841	0.425643	20	18	0.72223	0.910643
k__Bacteria.p__Bacteroidota.c__CFGB72486.o__OFGB72486.f__FGB72486.g__GGB1633.s__GGB1633_SGB2241.t__SGB2241	age	age	-0.0175887	0.0527028	20	10	0.742662	0.910643
k__Bacteria.p__Firmicutes.c__Erysipelotrichia.o__Erysipelotrichales.f__Erysipelotrichaceae.g__Holdemanella.s__Holdemanella_porci.t__SGB6796	age	age	-0.0103242	0.0241769	20	19	0.674717	0.910643
k__Bacteria.p__Firmicutes.c__Clostridia.o__Eubacteriales.f__Lachnospiraceae.g__Lachnospiraceae_unclassified.s__Lachnospiraceae_unclassified_SGB4924.t__SGB4924	age	age	-0.000666988	0.0017026	20	17	0.700113	0.910643
k__Bacteria.p__Bacteroidota.c__Bacteroidia.o__Bacteroidales.f__Prevotellaceae.g__GGB1246.s__GGB1246_SGB1667.t__SGB1667	age	age	-0.0102625	0.0266084	20	20	0.704512	0.910643
k__Bacteria.p__Firmicutes.c__Clostridia.o__Eubacteriales.f__Peptostreptococcaceae.g__Intestinibacter.s__Intestinibacter_bartlettii.t__SGB109610	sex	Male	-0.0386305	0.104159	20	19	0.715309	0.910643
k__Bacteria.p__Bacteroidota.c__CFGB11479.o__OFGB11479.f__FGB11479.g__GGB1629.s__GGB1629_SGB2237.t__SGB2237	age	age	-0.00596589	0.0186048	20	17	0.752374	0.910643
k__Bacteria.p__Fibrobacteres.c__Fibrobacteria.o__Fibrobacterales.f__Fibrobacteraceae.g__GGB13140.s__GGB13140_SGB20345.t__SGB20345	age	age	-0.00156004	0.00490444	20	9	0.754293	0.910643
k__Bacteria.p__Firmicutes.c__Clostridia.o__Eubacteriales.f__Oscillospiraceae.g__Ruminococcus.s__Ruminococcus_sp_210702_SL_1_03.t__SGB4260	age	age	-0.00988753	0.0244468	20	11	0.690925	0.910643
k__Bacteria.p__Firmicutes.c__Clostridia.o__Eubacteriales.f__Lachnospiraceae.g__GGB3632.s__GGB3632_SGB4920.t__SGB4920	sex	Male	0.0510058	0.144586	20	16	0.728595	0.910643
k__Bacteria.p__Firmicutes.c__Clostridia.o__Eubacteriales.f__Oscillospiraceae.g__Faecalibacterium.s__Faecalibacterium_prausnitzii.t__SGB15317	age	age	-0.0052583	0.0117739	20	17	0.660797	0.910643
k__Bacteria.p__Firmicutes.c__Clostridia.o__Eubacteriales.f__Lachnospiraceae.g__Roseburia.s__Roseburia_hominis.t__SGB4659	sex	Male	-0.0142285	0.0344175	20	17	0.684475	0.910643
k__Bacteria.p__Firmicutes.c__Clostridia.o__Eubacteriales.f__Lachnospiraceae.g__Lachnospira.s__Lachnospira_SGB5083.t__SGB5083	sex	Male	0.0309545	0.0717318	20	19	0.671505	0.910643
k__Bacteria.p__Bacteroidota.c__Bacteroidia.o__Bacteroidales.f__Prevotellaceae.g__Segatella.s__Segatella_brunsvicensis.t__SGB1613	sex	Male	-0.0561465	0.119499	20	19	0.644433	0.910643
k__Bacteria.p__Bacteroidota.c__Bacteroidia.o__Bacteroidales.f__Prevotellaceae.g__Prevotella.s__Prevotella_dentalis.t__SGB1666	age	age	-0.00860806	0.0256427	20	19	0.74121	0.910643
k__Bacteria.p__Firmicutes.c__Clostridia.o__Eubacteriales.f__Lachnospiraceae.g__Coprococcus.s__Coprococcus_eutactus.t__SGB5121	sex	Male	-0.0041049	0.0118877	20	11	0.734099	0.910643
k__Bacteria.p__Firmicutes.c__Clostridia.o__Eubacteriales.f__Lachnospiraceae.g__GGB3738.s__GGB3738_SGB5072.t__SGB5072	age	age	0.0649856	0.19132	20	14	0.738265	0.910643
k__Bacteria.p__Firmicutes.c__Clostridia.o__Eubacteriales.f__Lachnospiraceae.g__GGB3738.s__GGB3738_SGB5072.t__SGB5072	sex	Male	-0.151903	0.466188	20	14	0.748521	0.910643
k__Bacteria.p__Firmicutes.c__Clostridia.o__Eubacteriales.f__Lachnospiraceae.g__Blautia.s__Blautia_sp_MCC283.t__SGB4828	age	age	-0.000832733	0.00178713	20	9	0.647157	0.910643
k__Bacteria.p__Firmicutes.c__Clostridia.o__Eubacteriales.f__Lachnospiraceae.g__Blautia.s__Blautia_sp_MCC283.t__SGB4828	sex	Male	-0.00196771	0.00435469	20	9	0.657082	0.910643
k__Bacteria.p__Bacteroidota.c__Bacteroidia.o__Bacteroidales.f__Bacteroidaceae.g__GGB1380.s__GGB1380_SGB1883.t__SGB1883	age	age	-0.0051424	0.0109862	20	17	0.645673	0.910643
k__Bacteria.p__Firmicutes.c__Clostridia.o__Eubacteriales.f__Oscillospiraceae.g__Lawsonibacter.s__Lawsonibacter_SGB15145.t__SGB15145	sex	Male	-0.00306855	0.00633123	20	15	0.634097	0.910643
k__Bacteria.p__Firmicutes.c__Clostridia.o__Eubacteriales.f__Oscillospiraceae.g__GGB9634.s__GGB9634_SGB15095.t__SGB15095	age	age	0.00849182	0.0248443	20	9	0.73669	0.910643
k__Bacteria.p__Firmicutes.c__Clostridia.o__Eubacteriales.f__Clostridiaceae.g__Clostridiaceae_unclassified.s__Clostridiaceae_bacterium_CLA_AA_H274.t__SGB4704	age	age	0.0429333	0.0972059	20	14	0.664292	0.910643
k__Bacteria.p__Bacteroidota.c__Bacteroidia.o__Bacteroidales.f__Prevotellaceae.g__GGB1248.s__GGB1248_SGB1669.t__SGB1669	sex	Male	0.00457733	0.009303	20	19	0.628993	0.910643
k__Bacteria.p__Firmicutes.c__Clostridia.o__Eubacteriales.f__Lachnospiraceae.g__Coprococcus.s__Coprococcus_comes.t__SGB4577	sex	Male	0.0062565	0.0136226	20	17	0.651855	0.910643
k__Bacteria.p__Tenericutes.c__CFGB4686.o__OFGB4686.f__FGB4686.g__GGB13634.s__GGB13634_SGB1019.t__SGB1019	age	age	0.000406856	0.0010247	20	11	0.69627	0.910643
k__Bacteria.p__Firmicutes.c__Clostridia.o__Eubacteriales.f__Lachnospiraceae.g__Jingyaoa.s__Jingyaoa_shaoxingensis.t__SGB47656	sex	Male	-0.00239701	0.00490189	20	11	0.631093	0.910643
k__Bacteria.p__Firmicutes.c__Clostridia.o__Eubacteriales.f__Lachnospiraceae.g__Mediterraneibacter.s__Ruminococcus_gnavus.t__SGB4571	age	age	0.00116455	0.00276716	20	15	0.679139	0.910643
k__Bacteria.p__Candidatus_Melainabacteria.c__CFGB2107.o__OFGB2107.f__FGB2107.g__GGB13727.s__GGB13727_SGB8655.t__SGB8655	age	age	-0.0070333	0.0180222	20	10	0.701194	0.910643
k__Bacteria.p__Firmicutes.c__CFGB1479.o__OFGB1479.f__FGB1479.g__GGB3752.s__GGB3752_SGB5100.t__SGB5100	age	age	0.00781766	0.01565	20	12	0.62381	0.910643
k__Bacteria.p__Firmicutes.c__CFGB79015.o__OFGB79015.f__FGB79015.g__GGB4672.s__GGB4672_SGB6461.t__SGB6461	age	age	-0.000869137	0.00227738	20	12	0.707457	0.910643
k__Bacteria.p__Firmicutes.c__Clostridia.o__Eubacteriales.f__Clostridiaceae.g__Clostridium.s__Clostridium_sp_AF12_28.t__SGB4715	sex	Male	-0.00268483	0.00549546	20	11	0.6314	0.910643
k__Bacteria.p__Firmicutes.c__CFGB78857.o__OFGB78857.f__FGB78857.g__GGB3623.s__GGB3623_SGB4900.t__SGB4900	age	age	-0.011267	0.0281464	20	13	0.693921	0.910643
k__Bacteria.p__Firmicutes.c__Clostridia.o__Eubacteriales.f__Lachnospiraceae.g__Roseburia.s__Roseburia_SGB36997.t__SGB36997	age	age	-0.005304	0.0158008	20	10	0.74122	0.910643
k__Bacteria.p__Firmicutes.c__Clostridia.o__Eubacteriales.f__Lachnospiraceae.g__Roseburia.s__Roseburia_SGB36997.t__SGB36997	sex	Male	-0.0180424	0.0385018	20	10	0.6453	0.910643
k__Bacteria.p__Firmicutes.c__Clostridia.o__Eubacteriales.f__Clostridiaceae.g__Clostridium.s__Clostridium_SGB4913.t__SGB4913	sex	Male	-0.00196482	0.00383454	20	10	0.614964	0.910643
k__Bacteria.p__Firmicutes.c__Clostridia.o__Eubacteriales.f__Clostridiaceae.g__Clostridium.s__Clostridium_SGB6179.t__SGB6179	age	age	0.0104564	0.0223026	20	15	0.645139	0.910643
k__Bacteria.p__Bacteroidota.c__Bacteroidia.o__Bacteroidales.f__Prevotellaceae.g__Segatella.s__Sgatella_sinensis.t__SGB1638	sex	Male	-0.000552886	0.00149506	20	10	0.716093	0.910643
k__Bacteria.p__Firmicutes.c__Clostridia.o__Eubacteriales.f__Lachnospiraceae.g__Roseburia.s__Roseburia_inulinivorans.t__SGB4940	sex	Male	-0.0143658	0.0385642	20	17	0.714112	0.910643
k__Bacteria.p__Firmicutes.c__Clostridia.o__Eubacteriales.f__Clostridiaceae.g__Clostridium.s__Clostridium_fessum.t__SGB4705	age	age	-0.00487439	0.0129472	20	19	0.711216	0.910643
k__Bacteria.p__Firmicutes.c__Clostridia.o__Eubacteriales.f__Eubacteriaceae.g__GGB3281.s__GGB3281_SGB4335.t__SGB4335	sex	Male	-0.0035624	0.00996798	20	9	0.725202	0.910643
k__Bacteria.p__Firmicutes.c__Clostridia.o__Eubacteriales.f__Oscillospiraceae.g__GGB9614.s__GGB9614_SGB15049.t__SGB15049	age	age	-0.000308093	0.0006649	20	9	0.648979	0.910643
k__Bacteria.p__Firmicutes.c__Clostridia.o__Eubacteriales.f__Lachnospiraceae.g__GGB3862.s__GGB3862_SGB5239.t__SGB5239	sex	Male	-0.0155844	0.0344965	20	11	0.657147	0.910643
k__Bacteria.p__Firmicutes.c__Clostridia.o__Eubacteriales.f__Lachnospiraceae.g__Oliverpabstia.s__Oliverpabstia_intestinalis.t__SGB4868	sex	Male	-0.0136574	0.0366581	20	13	0.714079	0.910643
k__Bacteria.p__Firmicutes.c__Clostridia.o__Eubacteriales.f__Lachnospiraceae.g__Simiaoa.s__Simiaoa_sunii.t__SGB4910	sex	Male	0.000337213	0.0010698	20	9	0.756439	0.910643
k__Bacteria.p__Firmicutes.c__Clostridia.o__Eubacteriales.f__Oscillospiraceae.g__Faecalibacterium.s__Faecalibacterium_prausnitzii.t__SGB15322	sex	Male	0.0114504	0.0287608	20	11	0.695493	0.910643
k__Bacteria.p__Bacillota.c__Clostridia.o__Eubacteriales.f__Eubacteriales_incertae_sedis.g__Candidatus_Cibionibacter.s__Candidatus_Cibionibacter_quicibialis.t__SGB15286	age	age	-0.00872592	0.0200418	20	15	0.668759	0.910643
k__Bacteria.p__Firmicutes.c__CFGB1765.o__OFGB1765.f__FGB1765.g__GGB4603.s__GGB4603_SGB6367.t__SGB6367	age	age	-0.00477941	0.011184	20	10	0.674494	0.910643
k__Bacteria.p__Firmicutes.c__Clostridia.o__Eubacteriales.f__Oscillospiraceae.g__Ruminococcus.s__Ruminococcus_SGB4421.t__SGB4421	sex	Male	-0.0201632	0.0585402	20	17	0.734745	0.910643
k__Bacteria.p__Firmicutes.c__Clostridia.o__Eubacteriales.f__Lachnospiraceae.g__GGB38239.s__GGB38239_SGB47716.t__SGB47716	sex	Male	-0.00193451	0.00646898	20	14	0.768532	0.910643
k__Bacteria.p__Bacteroidota.c__CFGB629.o__OFGB629.f__FGB629.g__GGB1495.s__GGB1495_SGB2071.t__SGB2071	sex	Male	-0.00595927	0.0163074	20	12	0.719295	0.910643
k__Bacteria.p__Firmicutes.c__Clostridia.o__Eubacteriales.f__Clostridiaceae.g__Clostridium.s__Clostridium_SGB4907.t__SGB4907	age	age	-0.00182871	0.00423503	20	10	0.671309	0.910643
k__Bacteria.p__Firmicutes.c__Clostridia.o__Eubacteriales.f__Lachnospiraceae.g__Coprococcus.s__Coprococcus_sp_OM04_5BH.t__SGB5115	sex	Male	-0.0150468	0.0365382	20	10	0.685623	0.910643
k__Bacteria.p__Firmicutes.c__Clostridia.o__Eubacteriales.f__Lachnospiraceae.g__Fusicatenibacter.s__Fusicatenibacter_sp_CLA_AA_H277.t__SGB4780	sex	Male	-0.000564441	0.00123813	20	10	0.654244	0.910643
k__Bacteria.p__Firmicutes.c__Firmicutes_unclassified	age	age	0.0061661	0.0158639	20	14	0.702332	0.910643
k__Bacteria.p__Proteobacteria.c__Deltaproteobacteria	age	age	-0.0210665	0.0497394	20	13	0.677214	0.910643
k__Bacteria.p__Bacteroidota.c__CFGB4448	age	age	-0.0101434	0.0337872	20	12	0.767655	0.910643
k__Bacteria.p__Firmicutes.c__CFGB49311	age	age	0.0090593	0.0281655	20	17	0.751643	0.910643
k__Bacteria.p__Firmicutes.c__Firmicutes_unclassified.o__Firmicutes_unclassified	age	age	0.0061661	0.0158639	20	14	0.702332	0.910643
k__Bacteria.p__Proteobacteria.c__Deltaproteobacteria.o__Desulfovibrionales	age	age	-0.0210665	0.0497394	20	13	0.677214	0.910643
k__Bacteria.p__Bacteroidota.c__CFGB4448.o__OFGB4448	age	age	-0.0101434	0.0337872	20	12	0.767655	0.910643
k__Bacteria.p__Firmicutes.c__CFGB49311.o__OFGB49311	age	age	0.0090593	0.0281655	20	17	0.751643	0.910643
k__Bacteria.p__Firmicutes.c__Firmicutes_unclassified.o__Firmicutes_unclassified.f__Firmicutes_unclassified	age	age	0.0061661	0.0158639	20	14	0.702332	0.910643
k__Bacteria.p__Proteobacteria.c__Deltaproteobacteria.o__Desulfovibrionales.f__Desulfovibrionaceae	age	age	-0.0210665	0.0497394	20	13	0.677214	0.910643
k__Bacteria.p__Bacteroidota.c__CFGB4448.o__OFGB4448.f__FGB4448	age	age	-0.0101434	0.0337872	20	12	0.767655	0.910643
k__Bacteria.p__Firmicutes.c__CFGB49311.o__OFGB49311.f__FGB49311	age	age	0.0090593	0.0281655	20	17	0.751643	0.910643
k__Bacteria.p__Firmicutes.c__Clostridia.o__Eubacteriales.f__Oscillospiraceae.g__Vescimonas	age	age	0.00515415	0.0111733	20	13	0.650437	0.910643
k__Bacteria.p__Firmicutes.c__Firmicutes_unclassified.o__Firmicutes_unclassified.f__Firmicutes_unclassified.g__GGB9511	age	age	0.00756481	0.0161514	20	13	0.645471	0.910643
k__Bacteria.p__Bacteroidota.c__CFGB4448.o__OFGB4448.f__FGB4448.g__GGB1617	age	age	-0.0101434	0.0337872	20	12	0.767655	0.910643
k__Bacteria.p__Firmicutes.c__CFGB49311.o__OFGB49311.f__FGB49311.g__GGB13315	age	age	0.0090593	0.0281655	20	17	0.751643	0.910643
k__Bacteria.p__Firmicutes.c__Firmicutes_unclassified.o__Firmicutes_unclassified.f__Firmicutes_unclassified.g__GGB9511.s__GGB9511_SGB14908	age	age	0.00756481	0.0161514	20	13	0.645471	0.910643
k__Bacteria.p__Firmicutes.c__Clostridia.o__Eubacteriales.f__Clostridiaceae.g__GGB3480.s__GGB3480_SGB4648	sex	Male	-0.0135586	0.0307108	20	9	0.66442	0.910643
k__Bacteria.p__Bacteroidota.c__CFGB4448.o__OFGB4448.f__FGB4448.g__GGB1617.s__GGB1617_SGB2214	age	age	-0.0101434	0.0337872	20	12	0.767655	0.910643
k__Bacteria.p__Firmicutes.c__CFGB49311.o__OFGB49311.f__FGB49311.g__GGB13315.s__GGB13315_SGB20561	age	age	0.0090593	0.0281655	20	17	0.751643	0.910643
k__Bacteria.p__Firmicutes.c__Firmicutes_unclassified.o__Firmicutes_unclassified.f__Firmicutes_unclassified.g__GGB9511.s__GGB9511_SGB14908.t__SGB14908	age	age	0.00756481	0.0161514	20	13	0.645471	0.910643
k__Bacteria.p__Firmicutes.c__Clostridia.o__Eubacteriales.f__Clostridiaceae.g__GGB3480.s__GGB3480_SGB4648.t__SGB4648	sex	Male	-0.0135586	0.0307108	20	9	0.66442	0.910643
k__Bacteria.p__Bacteroidota.c__CFGB4448.o__OFGB4448.f__FGB4448.g__GGB1617.s__GGB1617_SGB2214.t__SGB2214	age	age	-0.0101434	0.0337872	20	12	0.767655	0.910643
k__Bacteria.p__Firmicutes.c__CFGB49311.o__OFGB49311.f__FGB49311.g__GGB13315.s__GGB13315_SGB20561.t__SGB20561	age	age	0.0090593	0.0281655	20	17	0.751643	0.910643
k__Bacteria.p__Firmicutes.c__CFGB1473	sex	Male	-0.00342279	0.0114509	20	16	0.768631	0.910643
k__Bacteria.p__Firmicutes.c__CFGB1258	sex	Male	-0.0355512	0.0986175	20	18	0.722916	0.910643
k__Bacteria.p__Firmicutes.c__CFGB1473.o__OFGB1473	sex	Male	-0.00342279	0.0114509	20	16	0.768631	0.910643
k__Bacteria.p__Firmicutes.c__CFGB1258.o__OFGB1258	sex	Male	-0.0355512	0.0986175	20	18	0.722916	0.910643
k__Bacteria.p__Firmicutes.c__CFGB1473.o__OFGB1473.f__FGB1473	sex	Male	-0.00342279	0.0114509	20	16	0.768631	0.910643
k__Bacteria.p__Firmicutes.c__CFGB1258.o__OFGB1258.f__FGB1258	sex	Male	-0.0355512	0.0986175	20	18	0.722916	0.910643
k__Bacteria.p__Firmicutes.c__Clostridia.o__Eubacteriales.f__Lachnospiraceae.g__Wujia	age	age	0.00476374	0.0109477	20	11	0.668938	0.910643
k__Bacteria.p__Firmicutes.c__CFGB1473.o__OFGB1473.f__FGB1473.g__GGB3730	sex	Male	-0.00342279	0.0114509	20	16	0.768631	0.910643
k__Bacteria.p__Firmicutes.c__CFGB1258.o__OFGB1258.f__FGB1258.g__GGB3051	sex	Male	-0.0355512	0.0986175	20	18	0.722916	0.910643
k__Bacteria.p__Firmicutes.c__Clostridia.o__Eubacteriales.f__Lachnospiraceae.g__GGB3828	sex	Male	-0.00173602	0.00579937	20	11	0.768305	0.910643
k__Bacteria.p__Firmicutes.c__Clostridia.o__Eubacteriales.f__Lachnospiraceae.g__Wujia.s__Wujia_chipingensis	age	age	0.00476374	0.0109477	20	11	0.668938	0.910643
k__Bacteria.p__Firmicutes.c__CFGB1473.o__OFGB1473.f__FGB1473.g__GGB3730.s__GGB3730_SGB5060	sex	Male	-0.00342279	0.0114509	20	16	0.768631	0.910643
k__Bacteria.p__Firmicutes.c__CFGB1258.o__OFGB1258.f__FGB1258.g__GGB3051.s__GGB3051_SGB4051	sex	Male	-0.0355512	0.0986175	20	18	0.722916	0.910643
k__Bacteria.p__Firmicutes.c__Clostridia.o__Eubacteriales.f__Lachnospiraceae.g__GGB3828.s__GGB3828_SGB5197	sex	Male	-0.00173602	0.00579937	20	11	0.768305	0.910643
k__Bacteria.p__Firmicutes.c__Clostridia.o__Eubacteriales.f__Lachnospiraceae.g__Lachnospira.s__Lachnospira_pectinoschiza.t__SGB5075	age	age	-0.0649169	0.211808	20	9	0.762954	0.910643
k__Bacteria.p__Firmicutes.c__Clostridia.o__Eubacteriales.f__Lachnospiraceae.g__Wujia.s__Wujia_chipingensis.t__SGB5111	age	age	0.00476374	0.0109477	20	11	0.668938	0.910643
k__Bacteria.p__Firmicutes.c__CFGB1473.o__OFGB1473.f__FGB1473.g__GGB3730.s__GGB3730_SGB5060.t__SGB5060	sex	Male	-0.00342279	0.0114509	20	16	0.768631	0.910643
k__Bacteria.p__Firmicutes.c__CFGB1258.o__OFGB1258.f__FGB1258.g__GGB3051.s__GGB3051_SGB4051.t__SGB4051	sex	Male	-0.0355512	0.0986175	20	18	0.722916	0.910643
k__Bacteria.p__Firmicutes.c__Clostridia.o__Eubacteriales.f__Lachnospiraceae.g__GGB3828.s__GGB3828_SGB5197.t__SGB5197	sex	Male	-0.00173602	0.00579937	20	11	0.768305	0.910643
k__Bacteria.p__Proteobacteria.c__Deltaproteobacteria.o__Desulfovibrionales.f__Desulfovibrionaceae.g__GGB9813	age	age	0.0141739	0.0373924	20	10	0.709336	0.910643
k__Bacteria.p__Proteobacteria.c__Deltaproteobacteria.o__Desulfovibrionales.f__Desulfovibrionaceae.g__GGB9813	sex	Male	-0.0365425	0.091114	20	10	0.693369	0.910643
k__Bacteria.p__Firmicutes.c__Clostridia.o__Eubacteriales.f__Oscillospiraceae.g__GGB13512	sex	Male	-0.0733321	0.163742	20	10	0.659916	0.910643
k__Bacteria.p__Proteobacteria.c__Deltaproteobacteria.o__Desulfovibrionales.f__Desulfovibrionaceae.g__GGB9813.s__GGB9813_SGB15447	age	age	0.0141739	0.0373924	20	10	0.709336	0.910643
k__Bacteria.p__Proteobacteria.c__Deltaproteobacteria.o__Desulfovibrionales.f__Desulfovibrionaceae.g__GGB9813.s__GGB9813_SGB15447	sex	Male	-0.0365425	0.091114	20	10	0.693369	0.910643
k__Bacteria.p__Firmicutes.c__Clostridia.o__Eubacteriales.f__Oscillospiraceae.g__GGB13512.s__GGB13512_SGB20826	sex	Male	-0.0733321	0.163742	20	10	0.659916	0.910643
k__Bacteria.p__Proteobacteria.c__Deltaproteobacteria.o__Desulfovibrionales.f__Desulfovibrionaceae.g__GGB9813.s__GGB9813_SGB15447.t__SGB15447	age	age	0.0141739	0.0373924	20	10	0.709336	0.910643
k__Bacteria.p__Proteobacteria.c__Deltaproteobacteria.o__Desulfovibrionales.f__Desulfovibrionaceae.g__GGB9813.s__GGB9813_SGB15447.t__SGB15447	sex	Male	-0.0365425	0.091114	20	10	0.693369	0.910643
k__Bacteria.p__Firmicutes.c__Clostridia.o__Eubacteriales.f__Oscillospiraceae.g__GGB13512.s__GGB13512_SGB20826.t__SGB20826	sex	Male	-0.0733321	0.163742	20	10	0.659916	0.910643
k__Bacteria.p__Firmicutes.c__Clostridia.o__Eubacteriales.f__Oscillospiraceae.g__Ruminococcus.s__Ruminococcus_callidus.t__SGB4420	sex	Male	-0.00305328	0.00653213	20	12	0.646131	0.910643
k__Bacteria.p__Firmicutes.c__Clostridia.o__Eubacteriales.f__Lachnospiraceae.g__Lachnospiraceae_unclassified.s__Lachnospiraceae_bacterium.t__SGB4782	sex	Male	-0.00711234	0.020866	20	9	0.737387	0.910643
k__Bacteria.p__Firmicutes.c__CFGB3048.o__OFGB3048.f__FGB3048.g__GGB9559	age	age	-0.000146403	0.000459086	20	9	0.753687	0.910643
k__Bacteria.p__Firmicutes.c__CFGB3048.o__OFGB3048.f__FGB3048.g__GGB9559	sex	Male	0.000512414	0.00111865	20	9	0.652708	0.910643
k__Bacteria.p__Firmicutes.c__CFGB1359.o__OFGB1359.f__FGB1359.g__GGB3321	sex	Male	-0.00478106	0.0106575	20	9	0.659378	0.910643
k__Bacteria.p__Firmicutes.c__Clostridia.o__Eubacteriales.f__Oscillospiraceae.g__Vescimonas.s__Vescimonas_coprocola	sex	Male	-0.00773876	0.0159013	20	10	0.632704	0.910643
k__Bacteria.p__Firmicutes.c__CFGB3048.o__OFGB3048.f__FGB3048.g__GGB9559.s__GGB9559_SGB14969	age	age	-0.000146403	0.000459086	20	9	0.753687	0.910643
k__Bacteria.p__Firmicutes.c__CFGB3048.o__OFGB3048.f__FGB3048.g__GGB9559.s__GGB9559_SGB14969	sex	Male	0.000512414	0.00111865	20	9	0.652708	0.910643
k__Bacteria.p__Firmicutes.c__Clostridia.o__Eubacteriales.f__Lachnospiraceae.g__Blautia.s__Blautia_wexlerae	age	age	0.00391668	0.0113036	20	9	0.73322	0.910643
k__Bacteria.p__Firmicutes.c__Clostridia.o__Eubacteriales.f__Lachnospiraceae.g__Blautia.s__Blautia_wexlerae	sex	Male	0.00886602	0.0275435	20	9	0.751459	0.910643
k__Bacteria.p__Firmicutes.c__Clostridia.o__Eubacteriales.f__Oscillospiraceae.g__Vescimonas.s__Vescimonas_coprocola.t__SGB15089	sex	Male	-0.00773876	0.0159013	20	10	0.632704	0.910643
k__Bacteria.p__Firmicutes.c__CFGB3048.o__OFGB3048.f__FGB3048.g__GGB9559.s__GGB9559_SGB14969.t__SGB14969	age	age	-0.000146403	0.000459086	20	9	0.753687	0.910643
k__Bacteria.p__Firmicutes.c__CFGB3048.o__OFGB3048.f__FGB3048.g__GGB9559.s__GGB9559_SGB14969.t__SGB14969	sex	Male	0.000512414	0.00111865	20	9	0.652708	0.910643
k__Bacteria.p__Proteobacteria.c__CFGB8587	age	age	-0.036871	0.070519	20	16	0.607825	0.910643
k__Bacteria.p__Proteobacteria.c__CFGB8587.o__OFGB8587	age	age	-0.036871	0.070519	20	16	0.607825	0.910643
k__Bacteria.p__Proteobacteria.c__CFGB8587.o__OFGB8587.f__FGB8587	age	age	-0.036871	0.070519	20	16	0.607825	0.910643
k__Bacteria.p__Proteobacteria.c__CFGB8587.o__OFGB8587.f__FGB8587.g__GGB6593	age	age	-0.036974	0.0705247	20	15	0.606859	0.910643
k__Bacteria.p__Firmicutes.c__Clostridia.o__Eubacteriales.f__Eubacteriales_unclassified.g__Eubacteriales_unclassified	sex	Male	-0.139771	0.314582	20	15	0.662426	0.910643
k__Bacteria.p__Firmicutes.c__Clostridia.o__Eubacteriales.f__Oscillospiraceae.g__GGB9730	sex	Male	-0.00373815	0.0077333	20	12	0.63499	0.910643
k__Bacteria.p__Firmicutes.c__Clostridia.o__Eubacteriales.f__Oscillospiraceae.g__GGB9640	sex	Male	-0.002111	0.00546013	20	13	0.703834	0.910643
k__Bacteria.p__Firmicutes.c__CFGB1765.o__OFGB1765.f__FGB1765.g__GGB4604.s__GGB4604_SGB6370	sex	Male	0.00530442	0.0122203	20	9	0.6697	0.910643
k__Bacteria.p__Firmicutes.c__Clostridia.o__Eubacteriales.f__Eubacteriales_unclassified.g__Eubacteriales_unclassified.s__Bacteroides_pectinophilus	sex	Male	-0.140619	0.314563	20	15	0.660497	0.910643
k__Bacteria.p__Firmicutes.c__Clostridia.o__Eubacteriales.f__Oscillospiraceae.g__Oscillospiraceae_unclassified.s__Oscillospiraceae_bacterium_CLA_AA_H250	sex	Male	-0.0212538	0.0576258	20	9	0.716812	0.910643
k__Bacteria.p__Firmicutes.c__Clostridia.o__Eubacteriales.f__Oscillospiraceae.g__GGB9730.s__GGB9730_SGB15291	sex	Male	-0.00373815	0.0077333	20	12	0.63499	0.910643
k__Bacteria.p__Firmicutes.c__Clostridia.o__Eubacteriales.f__Oscillospiraceae.g__GGB9640.s__GGB9640_SGB15115	sex	Male	-0.002111	0.00546013	20	13	0.703834	0.910643
k__Bacteria.p__Firmicutes.c__CFGB1765.o__OFGB1765.f__FGB1765.g__GGB4604.s__GGB4604_SGB6370.t__SGB6370	sex	Male	0.00530442	0.0122203	20	9	0.6697	0.910643
k__Bacteria.p__Firmicutes.c__Clostridia.o__Eubacteriales.f__Eubacteriales_unclassified.g__Eubacteriales_unclassified.s__Bacteroides_pectinophilus.t__SGB5068	sex	Male	-0.140619	0.314563	20	15	0.660497	0.910643
k__Bacteria.p__Firmicutes.c__Clostridia.o__Eubacteriales.f__Oscillospiraceae.g__Oscillospiraceae_unclassified.s__Oscillospiraceae_bacterium_CLA_AA_H250.t__SGB14861	sex	Male	-0.0212538	0.0576258	20	9	0.716812	0.910643
k__Bacteria.p__Firmicutes.c__Clostridia.o__Eubacteriales.f__Oscillospiraceae.g__GGB9730.s__GGB9730_SGB15291.t__SGB15291	sex	Male	-0.00373815	0.0077333	20	12	0.63499	0.910643
k__Bacteria.p__Firmicutes.c__Clostridia.o__Eubacteriales.f__Oscillospiraceae.g__GGB9640.s__GGB9640_SGB15115.t__SGB15115	sex	Male	-0.002111	0.00546013	20	13	0.703834	0.910643
k__Bacteria.p__Bacteroidota.c__Bacteroidia.o__Bacteroidales.f__Prevotellaceae.g__Prevotellamassilia	age	age	-0.0387472	0.0853456	20	13	0.655569	0.910643
k__Bacteria.p__Bacteroidota.c__Bacteroidia.o__Bacteroidales.f__Prevotellaceae.g__Prevotellamassilia.s__Prevotellamassilia_timonensis	age	age	-0.0387472	0.0853456	20	13	0.655569	0.910643
k__Bacteria.p__Bacteroidota.c__Bacteroidia.o__Bacteroidales.f__Prevotellaceae.g__Prevotellamassilia.s__Prevotellamassilia_timonensis.t__SGB1477	age	age	-0.0387472	0.0853456	20	13	0.655569	0.910643
k__Bacteria.p__Bacteroidota.c__Bacteroidia.o__Bacteroidales.f__Prevotellaceae.g__Prevotella.s__Prevotella_pectinovora	age	age	0.00813031	0.0254471	20	9	0.753241	0.910643
k__Bacteria.p__Bacteroidota.c__Bacteroidia.o__Bacteroidales.f__Prevotellaceae.g__Prevotella.s__Prevotella_pectinovora.t__SGB1662	age	age	0.00813031	0.0254471	20	9	0.753241	0.910643
k__Bacteria.p__Firmicutes.c__Clostridia.o__Eubacteriales.f__Oscillospiraceae.g__Faecalibacterium.s__Faecalibacterium_prausnitzii	age	age	0.0112377	0.0380266	20	17	0.771173	0.912998
k__Bacteria	sex	Male	-1.45107	4.96348	20	20	0.773558	0.915164
k__Bacteria.p__Firmicutes.c__Clostridia.o__Eubacteriales.f__Lachnospiraceae.g__Coprococcus.s__Coprococcus_eutactus	age	age	-0.0275728	0.0961442	20	15	0.777742	0.91567
k__Bacteria.p__Firmicutes.c__Clostridia.o__Eubacteriales.f__Eubacteriales_unclassified.g__Gemmiger.s__Gemmiger_formicilis	sex	Male	-0.0164202	0.0573171	20	19	0.777973	0.91567
k__Bacteria.p__Firmicutes.c__Clostridia.o__Eubacteriales.f__Clostridiaceae.g__Clostridiaceae_unclassified.s__Clostridiaceae_bacterium_Marseille_Q4143	sex	Male	-0.00290467	0.0101607	20	17	0.778431	0.91567
k__Bacteria.p__Firmicutes.c__Clostridia.o__Eubacteriales.f__Clostridiaceae.g__Clostridiaceae_unclassified.s__Clostridiaceae_bacterium_Marseille_Q4143.t__SGB4768	sex	Male	-0.00290467	0.0101607	20	17	0.778431	0.91567
k__Bacteria.p__Firmicutes.c__Clostridia.o__Eubacteriales.f__Clostridiaceae.g__Clostridium.s__Clostridium_sp_AM49_4BH	sex	Male	-0.00398047	0.013729	20	9	0.775374	0.91567
k__Bacteria.p__Firmicutes.c__Clostridia.o__Eubacteriales.f__Oscillospiraceae.g__Oscillospiraceae_unclassified.s__Oscillospiraceae_bacterium_CLA_AA_H250	age	age	0.00678594	0.0236491	20	9	0.777624	0.91567
k__Bacteria.p__Firmicutes.c__Clostridia.o__Eubacteriales.f__Clostridiaceae.g__Clostridium.s__Clostridium_sp_AM49_4BH.t__SGB4652	sex	Male	-0.00398047	0.013729	20	9	0.775374	0.91567
k__Bacteria.p__Firmicutes.c__Clostridia.o__Eubacteriales.f__Oscillospiraceae.g__Oscillospiraceae_unclassified.s__Oscillospiraceae_bacterium_CLA_AA_H250.t__SGB14861	age	age	0.00678594	0.0236491	20	9	0.777624	0.91567
k__Bacteria.p__Lentisphaerae	age	age	-0.0891094	0.318029	20	11	0.782711	0.915785
k__Bacteria.p__Proteobacteria.c__CFGB2413	age	age	0.0350574	0.127967	20	20	0.78742	0.915785
k__Bacteria.p__Proteobacteria.c__CFGB2413.o__OFGB2413	age	age	0.0350574	0.127967	20	20	0.78742	0.915785
k__Bacteria.p__Proteobacteria.c__CFGB2413.o__OFGB2413.f__FGB2413	age	age	0.0350574	0.127967	20	20	0.78742	0.915785
k__Bacteria.p__Firmicutes.c__Clostridia.o__Eubacteriales.f__Oscillospiraceae.g__GGB3345	sex	Male	-0.0615418	0.217931	20	19	0.781053	0.915785
k__Bacteria.p__Actinobacteria.c__Coriobacteriia.o__Coriobacteriales.f__Coriobacteriaceae.g__Collinsella	age	age	0.0018137	0.00655137	20	12	0.785239	0.915785
k__Bacteria.p__Proteobacteria.c__CFGB2413.o__OFGB2413.f__FGB2413.g__GGB6625	age	age	0.0350574	0.127967	20	20	0.78742	0.915785
k__Bacteria.p__Firmicutes.c__Clostridia.o__Eubacteriales.f__Oscillospiraceae.g__GGB3345.s__GGB3345_SGB4425	sex	Male	-0.0615418	0.217931	20	19	0.781053	0.915785
k__Bacteria.p__Firmicutes.c__Clostridia.o__Eubacteriales.f__Eubacteriaceae.g__Eubacterium.s__Eubacterium_SGB4329	age	age	-0.0105711	0.0378415	20	15	0.783345	0.915785
k__Bacteria.p__Firmicutes.c__Clostridia.o__Eubacteriales.f__Oscillospiraceae.g__GGB9616.s__GGB9616_SGB15051	sex	Male	-0.00938616	0.0341381	20	10	0.786671	0.915785
k__Bacteria.p__Proteobacteria.c__CFGB2413.o__OFGB2413.f__FGB2413.g__GGB6625.s__GGB6625_SGB9360	age	age	0.0350574	0.127967	20	20	0.78742	0.915785
k__Bacteria.p__Firmicutes.c__Clostridia.o__Eubacteriales.f__Oscillospiraceae.g__GGB3345.s__GGB3345_SGB4425.t__SGB4425_group	sex	Male	-0.0615418	0.217931	20	19	0.781053	0.915785
k__Bacteria.p__Firmicutes.c__Clostridia.o__Eubacteriales.f__Eubacteriaceae.g__Eubacterium.s__Eubacterium_SGB4329.t__SGB4329	age	age	-0.0105711	0.0378415	20	15	0.783345	0.915785
k__Bacteria.p__Firmicutes.c__Clostridia.o__Eubacteriales.f__Oscillospiraceae.g__GGB9616.s__GGB9616_SGB15051.t__SGB15051	sex	Male	-0.00938616	0.0341381	20	10	0.786671	0.915785
k__Bacteria.p__Proteobacteria.c__CFGB2413.o__OFGB2413.f__FGB2413.g__GGB6625.s__GGB6625_SGB9360.t__SGB9360	age	age	0.0350574	0.127967	20	20	0.78742	0.915785
k__Bacteria.p__Firmicutes.c__Clostridia.o__Eubacteriales.f__Lachnospiraceae.g__Lachnospiraceae_unclassified.s__Lachnospiraceae_bacterium.t__SGB4782	age	age	0.00236231	0.00856322	20	9	0.785976	0.915785
k__Bacteria.p__Lentisphaerae.c__CFGB3176	age	age	-0.0385118	0.144306	20	11	0.792775	0.916194
k__Bacteria.p__Lentisphaerae.c__CFGB3176.o__OFGB3176	age	age	-0.0385118	0.144306	20	11	0.792775	0.916194
k__Bacteria.p__Lentisphaerae.c__CFGB3176.o__OFGB3176.f__FGB3176	age	age	-0.0385118	0.144306	20	11	0.792775	0.916194
k__Bacteria.p__Actinobacteria.c__Coriobacteriia.o__Coriobacteriales.f__Coriobacteriaceae.g__Collinsella.s__Collinsella_aerofaciens	age	age	0.00175047	0.00653246	20	12	0.79195	0.916194
k__Bacteria.p__Firmicutes.c__Clostridia.o__Eubacteriales.f__Oscillospiraceae.g__GGB3189	age	age	-0.00245816	0.009198	20	11	0.792492	0.916194
k__Bacteria.p__Firmicutes.c__Clostridia.o__Eubacteriales.f__Oscillospiraceae.g__GGB3189.s__GGB3189_SGB4212	age	age	-0.00245816	0.009198	20	11	0.792492	0.916194
k__Bacteria.p__Firmicutes.c__Clostridia.o__Eubacteriales.f__Oscillospiraceae.g__GGB3189.s__GGB3189_SGB4212.t__SGB4212	age	age	-0.00245816	0.009198	20	11	0.792492	0.916194
k__Bacteria.p__Bacteroidota.c__Bacteroidia.o__Bacteroidales.f__Prevotellaceae.g__Prevotella.s__Prevotella_sp_Marseille_P4119	age	age	0.003809	0.0140306	20	9	0.789293	0.916194
k__Bacteria.p__Bacteroidota.c__Bacteroidia.o__Bacteroidales.f__Prevotellaceae.g__Prevotella.s__Prevotella_sp_Marseille_P4119.t__SGB1676	age	age	0.003809	0.0140306	20	9	0.789293	0.916194
k__Bacteria.p__Firmicutes.c__CFGB1479	age	age	0.00419654	0.0166555	20	13	0.804092	0.918934
k__Bacteria.p__Firmicutes.c__CFGB1479.o__OFGB1479	age	age	0.00419654	0.0166555	20	13	0.804092	0.918934
k__Bacteria.p__Firmicutes.c__CFGB1479.o__OFGB1479.f__FGB1479	age	age	0.00419654	0.0166555	20	13	0.804092	0.918934
k__Bacteria.p__Firmicutes.c__Clostridia.o__Eubacteriales.f__Peptostreptococcaceae.g__Intestinibacter	sex	Male	0.0352281	0.143745	20	20	0.809333	0.918934
k__Bacteria.p__Bacteroidota.c__CFGB11479.o__OFGB11479.f__FGB11479.g__GGB1629	sex	Male	-0.011527	0.0453344	20	17	0.802341	0.918934
k__Bacteria.p__Firmicutes.c__Clostridia.o__Eubacteriales.f__Lachnospiraceae.g__Jutongia	sex	Male	0.0107179	0.0423368	20	12	0.803183	0.918934
k__Bacteria.p__Candidatus_Melainabacteria.c__CFGB2104.o__OFGB2104.f__FGB2104.g__GGB5996	sex	Male	0.00817307	0.034119	20	13	0.813547	0.918934
k__Bacteria.p__Firmicutes.c__Clostridia.o__Eubacteriales.f__Eubacteriales_unclassified.g__Gemmiger	sex	Male	-0.0139405	0.0574311	20	19	0.811116	0.918934
k__Bacteria.p__Firmicutes.c__Negativicutes.o__Veillonellales.f__Veillonellaceae.g__Allisonella	sex	Male	-0.0126184	0.052004	20	17	0.811185	0.918934
k__Bacteria.p__Firmicutes.c__Clostridia.o__Eubacteriales.f__Peptostreptococcaceae.g__Intestinibacter.s__Intestinibacter_bartlettii	sex	Male	0.0352281	0.143745	20	20	0.809333	0.918934
k__Bacteria.p__Bacteroidota.c__CFGB11479.o__OFGB11479.f__FGB11479.g__GGB1629.s__GGB1629_SGB2237	sex	Male	-0.011527	0.0453344	20	17	0.802341	0.918934
k__Bacteria.p__Firmicutes.c__Clostridia.o__Eubacteriales.f__Lachnospiraceae.g__Jutongia.s__Jutongia_huaianensis	sex	Male	0.0107179	0.0423368	20	12	0.803183	0.918934
k__Bacteria.p__Candidatus_Melainabacteria.c__CFGB2104.o__OFGB2104.f__FGB2104.g__GGB5996.s__GGB5996_SGB8619	sex	Male	0.00817307	0.034119	20	13	0.813547	0.918934
k__Bacteria.p__Firmicutes.c__Negativicutes.o__Veillonellales.f__Veillonellaceae.g__Allisonella.s__Allisonella_histaminiformans	sex	Male	-0.0126184	0.052004	20	17	0.811185	0.918934
k__Bacteria.p__Firmicutes.c__Clostridia.o__Eubacteriales.f__Oscillospiraceae.g__Faecalibacterium.s__Faecalibacterium_SGB15346	age	age	-0.000976152	0.00404864	20	15	0.812357	0.918934
k__Bacteria.p__Firmicutes.c__Clostridia.o__Eubacteriales.f__Oscillospiraceae.g__Oscillospiraceae_unclassified.s__Oscillospiraceae_bacterium_Marseille_Q3528	sex	Male	-0.00062106	0.00255781	20	13	0.811059	0.918934
k__Bacteria.p__Firmicutes.c__Clostridia.o__Eubacteriales.f__Oscillospiraceae.g__Ruminococcus.s__Ruminococcus_SGB4421	age	age	0.00584736	0.0240244	20	17	0.810614	0.918934
k__Bacteria.p__Bacteroidota.c__CFGB11479.o__OFGB11479.f__FGB11479.g__GGB1629.s__GGB1629_SGB2237.t__SGB2237	sex	Male	-0.011527	0.0453344	20	17	0.802341	0.918934
k__Bacteria.p__Firmicutes.c__Clostridia.o__Eubacteriales.f__Lachnospiraceae.g__Jutongia.s__Jutongia_huaianensis.t__SGB4655	sex	Male	0.0107179	0.0423368	20	12	0.803183	0.918934
k__Bacteria.p__Candidatus_Melainabacteria.c__CFGB2104.o__OFGB2104.f__FGB2104.g__GGB5996.s__GGB5996_SGB8619.t__SGB8619	sex	Male	0.00817307	0.034119	20	13	0.813547	0.918934
k__Bacteria.p__Firmicutes.c__Clostridia.o__Eubacteriales.f__Lachnospiraceae.g__Coprococcus.s__Coprococcus_eutactus.t__SGB5117	age	age	-0.0224794	0.0935499	20	11	0.812977	0.918934
k__Bacteria.p__Firmicutes.c__Negativicutes.o__Veillonellales.f__Veillonellaceae.g__Allisonella.s__Allisonella_histaminiformans.t__SGB5843	sex	Male	-0.0126184	0.052004	20	17	0.811185	0.918934
k__Bacteria.p__Firmicutes.c__Clostridia.o__Eubacteriales.f__Oscillospiraceae.g__Faecalibacterium.s__Faecalibacterium_SGB15346.t__SGB15346	age	age	-0.000976152	0.00404864	20	15	0.812357	0.918934
k__Bacteria.p__Firmicutes.c__Clostridia.o__Eubacteriales.f__Oscillospiraceae.g__Oscillospiraceae_unclassified.s__Oscillospiraceae_bacterium_Marseille_Q3528.t__SGB4778	sex	Male	-0.00062106	0.00255781	20	13	0.811059	0.918934
k__Bacteria.p__Firmicutes.c__Clostridia.o__Eubacteriales.f__Oscillospiraceae.g__Ruminococcus.s__Ruminococcus_SGB4421.t__SGB4421	age	age	0.00584736	0.0240244	20	17	0.810614	0.918934
k__Bacteria.p__Firmicutes.c__CFGB3048	age	age	-0.00012709	0.000512137	20	9	0.806986	0.918934
k__Bacteria.p__Firmicutes.c__CFGB3048.o__OFGB3048	age	age	-0.00012709	0.000512137	20	9	0.806986	0.918934
k__Bacteria.p__Firmicutes.c__CFGB3048.o__OFGB3048.f__FGB3048	age	age	-0.00012709	0.000512137	20	9	0.806986	0.918934
k__Bacteria.p__Firmicutes.c__Clostridia.o__Eubacteriales.f__Oscillospiraceae.g__GGB9730	age	age	-0.000790882	0.00317368	20	12	0.806192	0.918934
k__Bacteria.p__Firmicutes.c__Clostridia.o__Eubacteriales.f__Lachnospiraceae.g__Roseburia.s__Roseburia_lenta	age	age	0.000884638	0.00341062	20	12	0.798459	0.918934
k__Bacteria.p__Firmicutes.c__Clostridia.o__Eubacteriales.f__Oscillospiraceae.g__GGB9730.s__GGB9730_SGB15291	age	age	-0.000790882	0.00317368	20	12	0.806192	0.918934
k__Bacteria.p__Firmicutes.c__Clostridia.o__Eubacteriales.f__Lachnospiraceae.g__Roseburia.s__Roseburia_lenta.t__SGB4957	age	age	0.000884638	0.00341062	20	12	0.798459	0.918934
k__Bacteria.p__Firmicutes.c__Clostridia.o__Eubacteriales.f__Oscillospiraceae.g__GGB9730.s__GGB9730_SGB15291.t__SGB15291	age	age	-0.000790882	0.00317368	20	12	0.806192	0.918934
k__Bacteria.p__Bacteroidota.c__Bacteroidia.o__Bacteroidales.f__Prevotellaceae.g__Segatella.s__Segatella_copri	sex	Male	-0.211992	0.898227	20	20	0.816243	0.920718
k__Bacteria.p__Bacteroidota.c__Bacteroidia.o__Bacteroidales.f__Prevotellaceae.g__Segatella.s__Segatella_copri.t__SGB1626	sex	Male	-0.211992	0.898227	20	20	0.816243	0.920718
k__Bacteria.p__Firmicutes.c__Clostridia.o__Eubacteriales.f__Clostridiaceae.g__GGB3480.s__GGB3480_SGB4648	age	age	0.00294373	0.0126035	20	9	0.818112	0.921564
k__Bacteria.p__Firmicutes.c__Clostridia.o__Eubacteriales.f__Clostridiaceae.g__GGB3480.s__GGB3480_SGB4648.t__SGB4648	age	age	0.00294373	0.0126035	20	9	0.818112	0.921564
k__Bacteria.p__Firmicutes.c__CFGB342	age	age	0.000939479	0.00419533	20	9	0.825477	0.921584
k__Bacteria.p__Firmicutes.c__CFGB342.o__OFGB342	age	age	0.000939479	0.00419533	20	9	0.825477	0.921584
k__Bacteria.p__Firmicutes.c__CFGB342.o__OFGB342.f__FGB342	age	age	0.000939479	0.00419533	20	9	0.825477	0.921584
k__Bacteria.p__Bacteroidota.c__Bacteroidia.o__Bacteroidales.f__Muribaculaceae	age	age	-0.00237868	0.0103267	20	12	0.820575	0.921584
k__Bacteria.p__Bacteroidota.c__Bacteroidia.o__Bacteroidales.f__Prevotellaceae.g__GGB1239	age	age	0.0160844	0.0702959	20	20	0.821746	0.921584
k__Bacteria.p__Firmicutes.c__CFGB342.o__OFGB342.f__FGB342.g__GGB779	age	age	0.000939479	0.00419533	20	9	0.825477	0.921584
k__Bacteria.p__Bacteroidota.c__Bacteroidia.o__Bacteroidales.f__Prevotellaceae.g__GGB1239.s__GGB1239_SGB1657	age	age	0.0160844	0.0702959	20	20	0.821746	0.921584
k__Bacteria.p__Firmicutes.c__CFGB342.o__OFGB342.f__FGB342.g__GGB779.s__GGB779_SGB1022	age	age	0.000939479	0.00419533	20	9	0.825477	0.921584
k__Bacteria.p__Bacteroidota.c__Bacteroidia.o__Bacteroidales.f__Prevotellaceae.g__GGB1239.s__GGB1239_SGB1657.t__SGB1657_group	age	age	0.0160844	0.0702959	20	20	0.821746	0.921584
k__Bacteria.p__Firmicutes.c__CFGB342.o__OFGB342.f__FGB342.g__GGB779.s__GGB779_SGB1022.t__SGB1022	age	age	0.000939479	0.00419533	20	9	0.825477	0.921584
k__Bacteria.p__Firmicutes.c__Clostridia.o__Eubacteriales.f__Lachnospiraceae.g__Roseburia.s__Roseburia_sp_AF02_12	sex	Male	-0.00198213	0.00874319	20	10	0.823356	0.921584
k__Bacteria.p__Firmicutes.c__Clostridia.o__Eubacteriales.f__Lachnospiraceae.g__Roseburia.s__Roseburia_sp_AF02_12.t__SGB4938	sex	Male	-0.00198213	0.00874319	20	10	0.823356	0.921584
k__Bacteria.p__Firmicutes.c__Clostridia.o__Eubacteriales.f__Eubacteriaceae.g__GGB3277	sex	Male	0.000719064	0.00323065	20	9	0.826518	0.921584
k__Bacteria.p__Firmicutes.c__Clostridia.o__Eubacteriales.f__Eubacteriaceae.g__GGB3277.s__GGB3277_SGB4327	sex	Male	0.000719064	0.00323065	20	9	0.826518	0.921584
k__Bacteria.p__Firmicutes.c__Clostridia.o__Eubacteriales.f__Eubacteriaceae.g__GGB3277.s__GGB3277_SGB4327.t__SGB4327	sex	Male	0.000719064	0.00323065	20	9	0.826518	0.921584
k__Bacteria.p__Firmicutes.c__Clostridia.o__Eubacteriales.f__Oscillospiraceae.g__GGB9616	sex	Male	-0.00756692	0.0343492	20	11	0.828266	0.922909
k__Bacteria.p__Bacillota	sex	Male	0.0136933	0.06457	20	19	0.834575	0.923033
k__Bacteria.p__Firmicutes.c__CFGB342	sex	Male	0.00216558	0.0102228	20	9	0.834752	0.923033
k__Bacteria.p__Firmicutes.c__CFGB342.o__OFGB342	sex	Male	0.00216558	0.0102228	20	9	0.834752	0.923033
k__Bacteria.p__Firmicutes.c__CFGB342.o__OFGB342.f__FGB342	sex	Male	0.00216558	0.0102228	20	9	0.834752	0.923033
k__Bacteria.p__Firmicutes.c__CFGB342.o__OFGB342.f__FGB342.g__GGB779	sex	Male	0.00216558	0.0102228	20	9	0.834752	0.923033
k__Bacteria.p__Proteobacteria.c__Betaproteobacteria.o__Burkholderiales.f__Sutterellaceae.g__GGB6565	age	age	-0.003391	0.0160972	20	17	0.835658	0.923033
k__Bacteria.p__Firmicutes.c__CFGB342.o__OFGB342.f__FGB342.g__GGB779.s__GGB779_SGB1022	sex	Male	0.00216558	0.0102228	20	9	0.834752	0.923033
k__Bacteria.p__Proteobacteria.c__Betaproteobacteria.o__Burkholderiales.f__Sutterellaceae.g__GGB6565.s__GGB6565_SGB9274	age	age	-0.003391	0.0160972	20	17	0.835658	0.923033
k__Bacteria.p__Firmicutes.c__CFGB342.o__OFGB342.f__FGB342.g__GGB779.s__GGB779_SGB1022.t__SGB1022	sex	Male	0.00216558	0.0102228	20	9	0.834752	0.923033
k__Bacteria.p__Proteobacteria.c__Betaproteobacteria.o__Burkholderiales.f__Sutterellaceae.g__GGB6565.s__GGB6565_SGB9274.t__SGB9274	age	age	-0.003391	0.0160972	20	17	0.835658	0.923033
k__Bacteria.p__Firmicutes.c__Clostridia.o__Eubacteriales.f__Oscillospiraceae.g__GGB13512	age	age	0.0143683	0.0671985	20	10	0.833232	0.923033
k__Bacteria.p__Firmicutes.c__Clostridia.o__Eubacteriales.f__Oscillospiraceae.g__GGB13512.s__GGB13512_SGB20826	age	age	0.0143683	0.0671985	20	10	0.833232	0.923033
k__Bacteria.p__Firmicutes.c__Clostridia.o__Eubacteriales.f__Oscillospiraceae.g__GGB13512.s__GGB13512_SGB20826.t__SGB20826	age	age	0.0143683	0.0671985	20	10	0.833232	0.923033
k__Bacteria.p__Firmicutes.c__Clostridia.o__Eubacteriales.f__Peptostreptococcaceae	sex	Male	-0.0387527	0.185517	20	20	0.837016	0.923295
k__Bacteria.p__Firmicutes.c__Clostridia.o__Eubacteriales.f__Eubacteriales_unclassified.g__Eubacteriales_unclassified	age	age	0.0270203	0.129102	20	15	0.836706	0.923295
k__Bacteria.p__Firmicutes.c__Clostridia.o__Eubacteriales.f__Oscillospiraceae.g__Faecalibacterium	age	age	0.00856472	0.04144	20	17	0.838717	0.924541
k__Bacteria.p__Firmicutes.c__Clostridia.o__Eubacteriales.f__Eubacteriales_unclassified.g__Eubacteriales_unclassified.s__Bacteroides_pectinophilus	age	age	0.0264942	0.129094	20	15	0.839828	0.924541
k__Bacteria.p__Firmicutes.c__Clostridia.o__Eubacteriales.f__Eubacteriales_unclassified.g__Eubacteriales_unclassified.s__Bacteroides_pectinophilus.t__SGB5068	age	age	0.0264942	0.129094	20	15	0.839828	0.924541
k__Bacteria.p__Firmicutes.c__Clostridia.o__Eubacteriales.f__Lachnospiraceae.g__GGB58067	sex	Male	-0.000149627	0.000738625	20	9	0.841871	0.924936
k__Bacteria.p__Firmicutes.c__Clostridia.o__Eubacteriales.f__Lachnospiraceae.g__GGB58067.s__GGB58067_SGB79698	sex	Male	-0.000149627	0.000738625	20	9	0.841871	0.924936
k__Bacteria.p__Firmicutes.c__Clostridia.o__Eubacteriales.f__Lachnospiraceae.g__GGB58067.s__GGB58067_SGB79698.t__SGB79698	sex	Male	-0.000149627	0.000738625	20	9	0.841871	0.924936
k__Bacteria.p__Firmicutes.c__Clostridia.o__Eubacteriales.f__Lachnospiraceae.g__Roseburia.s__Roseburia_sp_AF02_12	age	age	-0.000718269	0.00358813	20	10	0.843716	0.925728
k__Bacteria.p__Firmicutes.c__Clostridia.o__Eubacteriales.f__Lachnospiraceae.g__Roseburia.s__Roseburia_sp_AF02_12.t__SGB4938	age	age	-0.000718269	0.00358813	20	10	0.843716	0.925728
k__Bacteria.p__Firmicutes.c__Clostridia.o__Eubacteriales.f__Oscillospiraceae.g__GGB9634	age	age	0.00539583	0.0273525	20	9	0.845956	0.927291
k__Bacteria.p__Firmicutes.c__Clostridia.o__Eubacteriales.f__Lachnospiraceae.g__GGB3588	sex	Male	0.0024786	0.0126843	20	15	0.847391	0.927291
k__Bacteria.p__Firmicutes.c__Clostridia.o__Eubacteriales.f__Lachnospiraceae.g__GGB3588.s__GGB3588_SGB4808	sex	Male	0.0024786	0.0126843	20	15	0.847391	0.927291
k__Bacteria.p__Firmicutes.c__Clostridia.o__Eubacteriales.f__Lachnospiraceae.g__GGB3588.s__GGB3588_SGB4808.t__SGB4808	sex	Male	0.0024786	0.0126843	20	15	0.847391	0.927291
k__Bacteria.p__Firmicutes.c__CFGB2837	age	age	-0.00353171	0.0184253	20	9	0.850266	0.928557
k__Bacteria.p__Firmicutes.c__CFGB2837.o__OFGB2837	age	age	-0.00353171	0.0184253	20	9	0.850266	0.928557
k__Bacteria.p__Firmicutes.c__Erysipelotrichia.o__Erysipelotrichales.f__Erysipelotrichaceae	age	age	-0.00545781	0.029536	20	19	0.855584	0.928557
k__Bacteria.p__Firmicutes.c__CFGB2837.o__OFGB2837.f__FGB2837	age	age	-0.00353171	0.0184253	20	9	0.850266	0.928557
k__Bacteria.p__Bacteroidota.c__Bacteroidia.o__Bacteroidales.f__Prevotellaceae.g__GGB12985	age	age	-0.0118999	0.0661424	20	20	0.859348	0.928557
k__Bacteria.p__Firmicutes.c__Negativicutes.o__Veillonellales.f__Veillonellaceae.g__GGB13177	sex	Male	0.00156883	0.00857265	20	17	0.85696	0.928557
k__Bacteria.p__Bacteroidota.c__Bacteroidia.o__Bacteroidales.f__Prevotellaceae.g__GGB12985.s__GGB12985_SGB20152	age	age	-0.0118999	0.0661424	20	20	0.859348	0.928557
k__Bacteria.p__Bacteroidota.c__Bacteroidia.o__Bacteroidales.f__Prevotellaceae.g__Segatella.s__Candidatus_Segatella_violae	sex	Male	0.00640364	0.0358591	20	12	0.86038	0.928557
k__Bacteria.p__Bacteroidota.c__Bacteroidia.o__Bacteroidales.f__Prevotellaceae.g__Prevotella.s__Prevotella_brevis	age	age	-0.0359837	0.194954	20	17	0.855746	0.928557
k__Bacteria.p__Firmicutes.c__Clostridia.o__Eubacteriales.f__Lachnospiraceae.g__Roseburia.s__Roseburia_intestinalis	age	age	-0.000940173	0.00515448	20	12	0.857427	0.928557
k__Bacteria.p__Firmicutes.c__Negativicutes.o__Veillonellales.f__Veillonellaceae.g__GGB13177.s__GGB13177_SGB20393	sex	Male	0.00156883	0.00857265	20	17	0.85696	0.928557
k__Bacteria.p__Bacteroidota.c__Bacteroidia.o__Bacteroidales.f__Prevotellaceae.g__GGB12985.s__GGB12985_SGB20152.t__SGB20152	age	age	-0.0118999	0.0661424	20	20	0.859348	0.928557
k__Bacteria.p__Bacteroidota.c__Bacteroidia.o__Bacteroidales.f__Prevotellaceae.g__Segatella.s__Candidatus_Segatella_violae.t__SGB20122	sex	Male	0.00640364	0.0358591	20	12	0.86038	0.928557
k__Bacteria.p__Bacteroidota.c__Bacteroidia.o__Bacteroidales.f__Prevotellaceae.g__Prevotella.s__Prevotella_brevis.t__SGB1606	age	age	-0.0359837	0.194954	20	17	0.855746	0.928557
k__Bacteria.p__Firmicutes.c__Clostridia.o__Eubacteriales.f__Lachnospiraceae.g__Roseburia.s__Roseburia_intestinalis.t__SGB4951	age	age	-0.000940173	0.00515448	20	12	0.857427	0.928557
k__Bacteria.p__Actinobacteria.c__Coriobacteriia.o__Coriobacteriales.f__Coriobacteriaceae.g__Collinsella.s__Collinsella_aerofaciens.t__SGB14535	sex	Male	-0.00104124	0.00555353	20	10	0.853494	0.928557
k__Bacteria.p__Firmicutes.c__Negativicutes.o__Veillonellales.f__Veillonellaceae.g__GGB13177.s__GGB13177_SGB20393.t__SGB20393	sex	Male	0.00156883	0.00857265	20	17	0.85696	0.928557
k__Bacteria.p__Firmicutes.c__Clostridia.o__Eubacteriales.f__Oscillospiraceae.g__Ruminococcus.s__Ruminococcus_callidus.t__SGB4422	age	age	0.00470772	0.0259131	20	16	0.857987	0.928557
k__Bacteria.p__Firmicutes.c__Clostridia.o__Eubacteriales.f__Oscillospiraceae.g__GGB9642	age	age	0.00374917	0.0209042	20	18	0.859783	0.928557
k__Bacteria.p__Firmicutes.c__Clostridia.o__Eubacteriales.f__Oscillospiraceae.g__GGB9642.s__GGB9642_SGB15119	age	age	0.00374917	0.0209042	20	18	0.859783	0.928557
k__Bacteria.p__Firmicutes.c__Clostridia.o__Eubacteriales.f__Oscillospiraceae.g__GGB9642.s__GGB9642_SGB15119.t__SGB15119	age	age	0.00374917	0.0209042	20	18	0.859783	0.928557
k__Bacteria.p__Firmicutes.c__Clostridia.o__Eubacteriales.f__Lachnospiraceae.g__GGB3740	age	age	0.00120106	0.00676847	20	12	0.861253	0.92889
k__Bacteria.p__Bacteroidota.c__CFGB582	age	age	0.0685244	0.432789	20	13	0.876061	0.933879
k__Bacteria.p__Firmicutes.c__CFGB330	age	age	0.00183096	0.0118853	20	15	0.879382	0.933879
k__Bacteria.p__Bacteroidota.c__CFGB1458	age	age	-0.00499443	0.0327569	20	15	0.880612	0.933879
k__Bacteria.p__Bacteroidota.c__CFGB582.o__OFGB582	age	age	0.0685244	0.432789	20	13	0.876061	0.933879
k__Bacteria.p__Firmicutes.c__CFGB330.o__OFGB330	age	age	0.00183096	0.0118853	20	15	0.879382	0.933879
k__Bacteria.p__Bacteroidota.c__CFGB1458.o__OFGB1458	age	age	-0.00499443	0.0327569	20	15	0.880612	0.933879
k__Bacteria.p__Bacteroidota.c__CFGB582.o__OFGB582.f__FGB582	age	age	0.0685244	0.432789	20	13	0.876061	0.933879
k__Bacteria.p__Firmicutes.c__CFGB330.o__OFGB330.f__FGB330	age	age	0.00183096	0.0118853	20	15	0.879382	0.933879
k__Bacteria.p__Bacteroidota.c__CFGB1458.o__OFGB1458.f__FGB1458	age	age	-0.00499443	0.0327569	20	15	0.880612	0.933879
k__Bacteria.p__Bacteroidota.c__CFGB582.o__OFGB582.f__FGB582.g__GGB1278	age	age	0.0685244	0.432789	20	13	0.876061	0.933879
k__Bacteria.p__Firmicutes.c__CFGB330.o__OFGB330.f__FGB330.g__GGB756	age	age	0.00183096	0.0118853	20	15	0.879382	0.933879
k__Bacteria.p__Bacteroidota.c__Bacteroidia.o__Bacteroidales.f__Prevotellaceae.g__GGB1247	sex	Male	-0.0307146	0.195569	20	20	0.877054	0.933879
k__Bacteria.p__Bacteroidota.c__CFGB1458.o__OFGB1458.f__FGB1458.g__GGB1458	age	age	-0.00499443	0.0327569	20	15	0.880612	0.933879
k__Bacteria.p__Bacteroidota.c__CFGB582.o__OFGB582.f__FGB582.g__GGB1278.s__GGB1278_SGB1715	age	age	0.0685244	0.432789	20	13	0.876061	0.933879
k__Bacteria.p__Firmicutes.c__Clostridia.o__Eubacteriales.f__Eubacteriaceae.g__Eubacterium.s__Eubacterium_sp_MSJ_13	sex	Male	-0.0250572	0.149351	20	16	0.86874	0.933879
k__Bacteria.p__Firmicutes.c__CFGB330.o__OFGB330.f__FGB330.g__GGB756.s__GGB756_SGB994	age	age	0.00183096	0.0118853	20	15	0.879382	0.933879
k__Bacteria.p__Bacteroidota.c__Bacteroidia.o__Bacteroidales.f__Prevotellaceae.g__GGB1247.s__GGB1247_SGB1668	sex	Male	-0.0307146	0.195569	20	20	0.877054	0.933879
k__Bacteria.p__Firmicutes.c__Erysipelotrichia.o__Erysipelotrichales.f__Erysipelotrichaceae.g__Holdemanella.s__Holdemanella_biformis	age	age	-0.000832474	0.00499545	20	9	0.869614	0.933879
k__Bacteria.p__Firmicutes.c__Clostridia.o__Eubacteriales.f__Oscillospiraceae.g__GGB9616.s__GGB9616_SGB15051	age	age	0.00217924	0.01401	20	10	0.878221	0.933879
k__Bacteria.p__Bacteroidota.c__CFGB1458.o__OFGB1458.f__FGB1458.g__GGB1458.s__GGB1458_SGB2021	age	age	-0.00499443	0.0327569	20	15	0.880612	0.933879
k__Bacteria.p__Bacteroidota.c__CFGB582.o__OFGB582.f__FGB582.g__GGB1278.s__GGB1278_SGB1715.t__SGB1715	age	age	0.0685244	0.432789	20	13	0.876061	0.933879
k__Bacteria.p__Firmicutes.c__Clostridia.o__Eubacteriales.f__Eubacteriaceae.g__Eubacterium.s__Eubacterium_sp_MSJ_13.t__SGB20555	sex	Male	-0.0250572	0.149351	20	16	0.86874	0.933879
k__Bacteria.p__Firmicutes.c__CFGB330.o__OFGB330.f__FGB330.g__GGB756.s__GGB756_SGB994.t__SGB994	age	age	0.00183096	0.0118853	20	15	0.879382	0.933879
k__Bacteria.p__Bacteroidota.c__Bacteroidia.o__Bacteroidales.f__Prevotellaceae.g__GGB1247.s__GGB1247_SGB1668.t__SGB1668	sex	Male	-0.0307146	0.195569	20	20	0.877054	0.933879
k__Bacteria.p__Firmicutes.c__Clostridia.o__Eubacteriales.f__Oscillospiraceae.g__GGB9616.s__GGB9616_SGB15051.t__SGB15051	age	age	0.00217924	0.01401	20	10	0.878221	0.933879
k__Bacteria.p__Bacteroidota.c__CFGB1458.o__OFGB1458.f__FGB1458.g__GGB1458.s__GGB1458_SGB2021.t__SGB2021	age	age	-0.00499443	0.0327569	20	15	0.880612	0.933879
k__Bacteria.p__Firmicutes.c__Clostridia.o__Eubacteriales.f__Oscillospiraceae.g__GGB9737	age	age	0.00077253	0.00518021	20	9	0.883205	0.934825
k__Bacteria.p__Firmicutes.c__Clostridia.o__Eubacteriales.f__Oscillospiraceae.g__GGB9737.s__GGB9737_SGB15309	age	age	0.00077253	0.00518021	20	9	0.883205	0.934825
k__Bacteria.p__Firmicutes.c__Clostridia.o__Eubacteriales.f__Oscillospiraceae.g__GGB9737.s__GGB9737_SGB15309.t__SGB15309_group	age	age	0.00077253	0.00518021	20	9	0.883205	0.934825
k__Bacteria.p__Bacteroidota.c__Bacteroidia.o__Bacteroidales.f__Prevotellaceae.g__Segatella.s__Candidatus_Segatella_intestinihominis	sex	Male	0.271587	1.89156	20	20	0.887522	0.93655
k__Bacteria.p__Bacteroidota.c__Bacteroidia.o__Bacteroidales.f__Prevotellaceae.g__Segatella.s__Candidatus_Segatella_intestinihominis.t__SGB1623	sex	Male	0.271587	1.89156	20	20	0.887522	0.93655
k__Bacteria.p__Firmicutes.c__CFGB3048	sex	Male	0.000178926	0.00124792	20	9	0.887677	0.93655
k__Bacteria.p__Firmicutes.c__CFGB3048.o__OFGB3048	sex	Male	0.000178926	0.00124792	20	9	0.887677	0.93655
k__Bacteria.p__Firmicutes.c__CFGB3048.o__OFGB3048.f__FGB3048	sex	Male	0.000178926	0.00124792	20	9	0.887677	0.93655
k__Bacteria.p__Firmicutes.c__Clostridia.o__Eubacteriales.f__Eubacteriaceae	sex	Male	0.0261358	0.184967	20	20	0.889294	0.937452
k__Bacteria.p__Firmicutes.c__Clostridia.o__Eubacteriales.f__Oscillospiraceae.g__Faecalibacterium.s__Faecalibacterium_prausnitzii.t__SGB15317	sex	Male	-0.00403998	0.0286896	20	17	0.88967	0.937452
k__Bacteria.p__Firmicutes.c__Clostridia.o__Eubacteriales.f__Oscillospiraceae.g__GGB9616	age	age	0.00194397	0.0140966	20	11	0.891937	0.939241
k__Bacteria.p__Firmicutes.c__Clostridia.o__Eubacteriales.f__Clostridiaceae.g__GGB3480	age	age	-0.0018416	0.0134268	20	9	0.892517	0.939251
k__Bacteria.p__Firmicutes.c__Clostridia.o__Eubacteriales.f__Lachnospiraceae.g__Dorea.s__Dorea_longicatena.t__SGB4581	age	age	0.000684006	0.00506347	20	13	0.89413	0.940349
k__Bacteria.p__Firmicutes.c__Clostridia.o__Eubacteriales.f__Lachnospiraceae.g__Dorea.s__Dorea_longicatena	age	age	0.000661573	0.00503914	20	15	0.89709	0.942859
k__Bacteria.p__Firmicutes.c__Clostridia.o__Eubacteriales.f__Oscillospiraceae.g__Oscillibacter.s__Oscillibacter_sp_ER4	age	age	0.00203469	0.0160685	20	15	0.900722	0.945472
k__Bacteria.p__Firmicutes.c__Clostridia.o__Eubacteriales.f__Oscillospiraceae.g__Oscillibacter.s__Oscillibacter_sp_ER4.t__SGB15254	age	age	0.00203469	0.0160685	20	15	0.900722	0.945472
k__Bacteria.p__Firmicutes.c__CFGB1298	age	age	-0.000798865	0.00668967	20	18	0.906344	0.9473
k__Bacteria.p__Firmicutes.c__CFGB1298.o__OFGB1298	age	age	-0.000798865	0.00668967	20	18	0.906344	0.9473
k__Bacteria.p__Firmicutes.c__CFGB1298.o__OFGB1298.f__FGB1298	age	age	-0.000798865	0.00668967	20	18	0.906344	0.9473
k__Bacteria.p__Firmicutes.c__CFGB1298.o__OFGB1298.f__FGB1298.g__GGB3118	age	age	-0.000798865	0.00668967	20	18	0.906344	0.9473
k__Bacteria.p__Firmicutes.c__Clostridia.o__Eubacteriales.f__Oscillospiraceae.g__GGB9595.s__GGB9595_SGB15019	age	age	0.00233326	0.0196904	20	14	0.907062	0.9473
k__Bacteria.p__Firmicutes.c__CFGB1298.o__OFGB1298.f__FGB1298.g__GGB3118.s__GGB3118_SGB4130	age	age	-0.000798865	0.00668967	20	18	0.906344	0.9473
k__Bacteria.p__Firmicutes.c__Clostridia.o__Eubacteriales.f__Oscillospiraceae.g__GGB9595.s__GGB9595_SGB15019.t__SGB15019	age	age	0.00233326	0.0196904	20	14	0.907062	0.9473
k__Bacteria.p__Firmicutes.c__CFGB1298.o__OFGB1298.f__FGB1298.g__GGB3118.s__GGB3118_SGB4130.t__SGB4130	age	age	-0.000798865	0.00668967	20	18	0.906344	0.9473
k__Bacteria.p__Bacteroidota.c__CFGB11479.o__OFGB11479.f__FGB11479.g__GGB1632	age	age	0.00309737	0.0283006	20	18	0.914131	0.95287
k__Bacteria.p__Bacteroidota.c__CFGB11479.o__OFGB11479.f__FGB11479.g__GGB1632.s__GGB1632_SGB2240	age	age	0.00309737	0.0283006	20	18	0.914131	0.95287
k__Bacteria.p__Bacteroidota.c__CFGB11479.o__OFGB11479.f__FGB11479.g__GGB1632.s__GGB1632_SGB2240.t__SGB2240	age	age	0.00309737	0.0283006	20	18	0.914131	0.95287
k__Bacteria.p__Firmicutes.c__Clostridia.o__Eubacteriales.f__Lachnospiraceae.g__Jutongia	age	age	0.00182346	0.0173747	20	12	0.917644	0.953517
k__Bacteria.p__Firmicutes.c__Clostridia.o__Eubacteriales.f__Lachnospiraceae.g__Jutongia.s__Jutongia_huaianensis	age	age	0.00182346	0.0173747	20	12	0.917644	0.953517
k__Bacteria.p__Firmicutes.c__Clostridia.o__Eubacteriales.f__Lachnospiraceae.g__Coprococcus.s__Coprococcus_sp_OM04_5BH	age	age	0.00158283	0.014995	20	10	0.917169	0.953517
k__Bacteria.p__Firmicutes.c__Clostridia.o__Eubacteriales.f__Lachnospiraceae.g__Jutongia.s__Jutongia_huaianensis.t__SGB4655	age	age	0.00182346	0.0173747	20	12	0.917644	0.953517
k__Bacteria.p__Firmicutes.c__Clostridia.o__Eubacteriales.f__Lachnospiraceae.g__Coprococcus.s__Coprococcus_sp_OM04_5BH.t__SGB5115	age	age	0.00158283	0.014995	20	10	0.917169	0.953517
k__Bacteria.p__Firmicutes.c__Clostridia.o__Eubacteriales.f__Lachnospiraceae.g__Brotolimicola	sex	Male	0.000240106	0.00247595	20	9	0.92388	0.958184
k__Bacteria.p__Firmicutes.c__Clostridia.o__Eubacteriales.f__Lachnospiraceae.g__Brotolimicola.s__Brotolimicola_acetigignens	sex	Male	0.000240106	0.00247595	20	9	0.92388	0.958184
k__Bacteria.p__Firmicutes.c__Clostridia.o__Eubacteriales.f__Lachnospiraceae.g__Brotolimicola.s__Brotolimicola_acetigignens.t__SGB4914	sex	Male	0.000240106	0.00247595	20	9	0.92388	0.958184
k__Bacteria.p__Firmicutes.c__CFGB10318	age	age	-0.00198654	0.0218818	20	10	0.928724	0.960009
k__Bacteria.p__Firmicutes.c__CFGB10318.o__OFGB10318	age	age	-0.00198654	0.0218818	20	10	0.928724	0.960009
k__Bacteria.p__Firmicutes.c__Clostridia.o__Eubacteriales.f__Eubacteriales_unclassified	age	age	0.0118038	0.128559	20	19	0.927918	0.960009
k__Bacteria.p__Actinobacteria.c__Coriobacteriia.o__Coriobacteriales.f__Coriobacteriaceae	sex	Male	-0.00151235	0.0167554	20	15	0.929135	0.960009
k__Bacteria.p__Firmicutes.c__CFGB10318.o__OFGB10318.f__FGB10318	age	age	-0.00198654	0.0218818	20	10	0.928724	0.960009
k__Bacteria.p__Firmicutes.c__Clostridia.o__Eubacteriales.f__Eubacteriales_unclassified.g__Gemmiger.s__Gemmiger_formicilis.t__SGB15292	age	age	0.0012067	0.0130014	20	16	0.927137	0.960009
k__Bacteria.p__Firmicutes.c__Clostridia.o__Eubacteriales.f__Oscillospiraceae.g__Vescimonas.s__Vescimonas_coprocola	age	age	-0.000577043	0.00652575	20	10	0.930572	0.960289
k__Bacteria.p__Firmicutes.c__Clostridia.o__Eubacteriales.f__Oscillospiraceae.g__Vescimonas.s__Vescimonas_coprocola.t__SGB15089	age	age	-0.000577043	0.00652575	20	10	0.930572	0.960289
k__Bacteria.p__Firmicutes.c__Clostridia.o__Eubacteriales.f__Lachnospiraceae.g__Lachnospira.s__Lachnospira_eligens	age	age	-0.000880862	0.0102567	20	14	0.932564	0.961141
k__Bacteria.p__Firmicutes.c__Clostridia.o__Eubacteriales.f__Lachnospiraceae.g__Lachnospira.s__Lachnospira_eligens.t__SGB5082	age	age	-0.000880862	0.0102567	20	14	0.932564	0.961141
k__Bacteria.p__Firmicutes.c__Clostridia.o__Eubacteriales.f__Lachnospiraceae.g__Brotolimicola	age	age	8.1856e-05	0.00101611	20	9	0.936734	0.963631
k__Bacteria.p__Firmicutes.c__Clostridia.o__Eubacteriales.f__Lachnospiraceae.g__Brotolimicola.s__Brotolimicola_acetigignens	age	age	8.1856e-05	0.00101611	20	9	0.936734	0.963631
k__Bacteria.p__Firmicutes.c__Clostridia.o__Eubacteriales.f__Lachnospiraceae.g__Brotolimicola.s__Brotolimicola_acetigignens.t__SGB4914	age	age	8.1856e-05	0.00101611	20	9	0.936734	0.963631
k__Bacteria.p__Firmicutes.c__Clostridia.o__Eubacteriales.f__Oscillospiraceae.g__GGB9595	age	age	0.00157277	0.0200157	20	14	0.938287	0.964627
k__Bacteria.p__Bacteroidota.c__Bacteroidia.o__Bacteroidales.f__Prevotellaceae.g__Segatella.s__Segatella_sanihominis	sex	Male	0.154418	2.14691	20	20	0.943501	0.968659
k__Bacteria.p__Firmicutes.c__Erysipelotrichia.o__Erysipelotrichales.f__Erysipelotrichaceae.g__Holdemanella.s__Holdemanella_biformis	sex	Male	0.00086818	0.0121724	20	9	0.943973	0.968659
k__Bacteria.p__Bacteroidota.c__Bacteroidia.o__Bacteroidales.f__Prevotellaceae.g__Segatella.s__Segatella_sanihominis.t__SGB1614	sex	Male	0.154418	2.14691	20	20	0.943501	0.968659
k__Bacteria.p__Firmicutes.c__Erysipelotrichia.o__Erysipelotrichales.f__Erysipelotrichaceae.g__Holdemanella.s__Holdemanella_porci	sex	Male	-0.00397349	0.0589118	20	19	0.947012	0.970569
k__Bacteria.p__Firmicutes.c__Erysipelotrichia.o__Erysipelotrichales.f__Erysipelotrichaceae.g__Holdemanella.s__Holdemanella_porci.t__SGB6796	sex	Male	-0.00397349	0.0589118	20	19	0.947012	0.970569
k__Bacteria.p__Proteobacteria.c__Epsilonproteobacteria.o__Campylobacterales.f__Helicobacteraceae	sex	Male	0.0149845	0.234924	20	11	0.949886	0.971449
k__Bacteria.p__Bacteroidota.c__Bacteroidia.o__Bacteroidales.f__Prevotellaceae.g__Segatella.s__Segatella_hominis	age	age	0.026957	0.425539	20	20	0.950228	0.971449
k__Bacteria.p__Firmicutes.c__Clostridia.o__Eubacteriales.f__Oscillospiraceae.g__Ruminococcus.s__Ruminococcus_callidus	age	age	-0.00178561	0.0275903	20	18	0.949153	0.971449
k__Bacteria.p__Firmicutes.c__Clostridia.o__Eubacteriales.f__Peptostreptococcaceae.g__Intestinibacter.s__Intestinibacter_bartlettii.t__SGB6140	age	age	-0.0014249	0.022082	20	20	0.949303	0.971449
k__Bacteria.p__Firmicutes.c__Clostridia.o__Eubacteriales.f__Clostridiaceae.g__Clostridium.s__Clostridium_sp_AF20_17LB	age	age	-0.000257893	0.00420938	20	17	0.951862	0.971913
k__Bacteria.p__Firmicutes.c__Clostridia.o__Eubacteriales.f__Clostridiaceae.g__Clostridium.s__Clostridium_sp_AF20_17LB.t__SGB4714	age	age	-0.000257893	0.00420938	20	17	0.951862	0.971913
k__Bacteria.p__Bacteroidota.c__Bacteroidia.o__Bacteroidales.f__Prevotellaceae.g__Prevotella.s__Prevotella_SGB1672	age	age	0.00151271	0.025354	20	19	0.953119	0.971993
k__Bacteria.p__Bacteroidota.c__Bacteroidia.o__Bacteroidales.f__Prevotellaceae.g__Prevotella.s__Prevotella_SGB1672.t__SGB1672	age	age	0.00151271	0.025354	20	19	0.953119	0.971993
k__Bacteria.p__Firmicutes.c__Clostridia.o__Eubacteriales.f__Lachnospiraceae.g__GGB38239	age	age	-0.000134798	0.00265481	20	14	0.960097	0.976088
k__Bacteria.p__Firmicutes.c__Clostridia.o__Eubacteriales.f__Lachnospiraceae.g__GGB38239.s__GGB38239_SGB47716	age	age	-0.000134798	0.00265481	20	14	0.960097	0.976088
k__Bacteria.p__Firmicutes.c__Clostridia.o__Eubacteriales.f__Lachnospiraceae.g__GGB38239.s__GGB38239_SGB47716.t__SGB47716	age	age	-0.000134798	0.00265481	20	14	0.960097	0.976088
k__Bacteria.p__Firmicutes.c__Clostridia.o__Eubacteriales.f__Lachnospiraceae.g__Blautia.s__Blautia_massiliensis	sex	Male	0.000203988	0.00397041	20	9	0.959624	0.976088
k__Bacteria.p__Firmicutes.c__Clostridia.o__Eubacteriales.f__Lachnospiraceae.g__Blautia.s__Blautia_massiliensis.t__SGB4826	sex	Male	0.000203988	0.00397041	20	9	0.959624	0.976088
k__Bacteria.p__Firmicutes.c__CFGB1765.o__OFGB1765.f__FGB1765.g__GGB4578	age	age	-0.000673149	0.0139961	20	13	0.962201	0.97642
k__Bacteria.p__Firmicutes.c__CFGB1765.o__OFGB1765.f__FGB1765.g__GGB4578.s__GGB4578_SGB6328	age	age	-0.000673149	0.0139961	20	13	0.962201	0.97642
k__Bacteria.p__Firmicutes.c__CFGB1765.o__OFGB1765.f__FGB1765.g__GGB4578.s__GGB4578_SGB6328.t__SGB6328	age	age	-0.000673149	0.0139961	20	13	0.962201	0.97642
k__Bacteria.p__Firmicutes.c__CFGB1337	sex	Male	0.00661307	0.149112	20	19	0.965142	0.976999
k__Bacteria.p__Firmicutes.c__CFGB1337.o__OFGB1337	sex	Male	0.00661307	0.149112	20	19	0.965142	0.976999
k__Bacteria.p__Firmicutes.c__CFGB1337.o__OFGB1337.f__FGB1337	sex	Male	0.00661307	0.149112	20	19	0.965142	0.976999
k__Bacteria.p__Firmicutes.c__Erysipelotrichia.o__Erysipelotrichales.f__Erysipelotrichaceae.g__Holdemanella	sex	Male	-0.00310362	0.0689818	20	19	0.964638	0.976999
k__Bacteria.p__Firmicutes.c__Clostridia.o__Eubacteriales.f__Lachnospiraceae.g__Coprococcus	age	age	-0.00445776	0.114986	20	20	0.969527	0.980835
k__Bacteria.p__Firmicutes.c__Clostridia.o__Eubacteriales.f__Lachnospiraceae.g__Lachnospira.s__Lachnospira_pectinoschiza.t__SGB5089	sex	Male	0.000858757	0.0258826	20	13	0.973918	0.984673
k__Bacteria.p__Firmicutes.c__Clostridia.o__Eubacteriales.f__Oscillospiraceae.g__GGB9640	age	age	6.30734e-05	0.00224079	20	13	0.977872	0.986854
k__Bacteria.p__Firmicutes.c__Clostridia.o__Eubacteriales.f__Oscillospiraceae.g__GGB9640.s__GGB9640_SGB15115	age	age	6.30734e-05	0.00224079	20	13	0.977872	0.986854
k__Bacteria.p__Firmicutes.c__Clostridia.o__Eubacteriales.f__Oscillospiraceae.g__GGB9640.s__GGB9640_SGB15115.t__SGB15115	age	age	6.30734e-05	0.00224079	20	13	0.977872	0.986854
k__Bacteria.p__Firmicutes.c__CFGB330	sex	Male	-0.000298418	0.0289609	20	15	0.991899	0.991899
k__Bacteria.p__Firmicutes.c__CFGB79015	sex	Male	-7.00426e-05	0.00554928	20	12	0.990076	0.991899
k__Bacteria.p__Firmicutes.c__CFGB330.o__OFGB330	sex	Male	-0.000298418	0.0289609	20	15	0.991899	0.991899
k__Bacteria.p__Firmicutes.c__CFGB79015.o__OFGB79015	sex	Male	-7.00426e-05	0.00554928	20	12	0.990076	0.991899
k__Bacteria.p__Firmicutes.c__CFGB330.o__OFGB330.f__FGB330	sex	Male	-0.000298418	0.0289609	20	15	0.991899	0.991899
k__Bacteria.p__Firmicutes.c__CFGB79015.o__OFGB79015.f__FGB79015	sex	Male	-7.00426e-05	0.00554928	20	12	0.990076	0.991899
k__Bacteria.p__Firmicutes.c__Clostridia.o__Eubacteriales.f__Oscillospiraceae.g__Oscillospiraceae_unclassified	age	age	0.00120377	0.059387	20	14	0.984064	0.991899
k__Bacteria.p__Firmicutes.c__CFGB330.o__OFGB330.f__FGB330.g__GGB756	sex	Male	-0.000298418	0.0289609	20	15	0.991899	0.991899
k__Bacteria.p__Firmicutes.c__CFGB79015.o__OFGB79015.f__FGB79015.g__GGB4672	sex	Male	-7.00426e-05	0.00554928	20	12	0.990076	0.991899
k__Bacteria.p__Firmicutes.c__CFGB330.o__OFGB330.f__FGB330.g__GGB756.s__GGB756_SGB994	sex	Male	-0.000298418	0.0289609	20	15	0.991899	0.991899
k__Bacteria.p__Firmicutes.c__CFGB79015.o__OFGB79015.f__FGB79015.g__GGB4672.s__GGB4672_SGB6461	sex	Male	-7.00426e-05	0.00554928	20	12	0.990076	0.991899
k__Bacteria.p__Firmicutes.c__CFGB330.o__OFGB330.f__FGB330.g__GGB756.s__GGB756_SGB994.t__SGB994	sex	Male	-0.000298418	0.0289609	20	15	0.991899	0.991899
k__Bacteria.p__Firmicutes.c__CFGB79015.o__OFGB79015.f__FGB79015.g__GGB4672.s__GGB4672_SGB6461.t__SGB6461	sex	Male	-7.00426e-05	0.00554928	20	12	0.990076	0.991899
k__Bacteria.p__Proteobacteria.c__CFGB8587.o__OFGB8587.f__FGB8587.g__GGB6593.s__GGB6593_SGB9321	age	age	-0.000658379	0.0557029	20	11	0.990707	0.991899
k__Bacteria.p__Proteobacteria.c__CFGB8587.o__OFGB8587.f__FGB8587.g__GGB6593.s__GGB6593_SGB9321.t__SGB9321	age	age	-0.000658379	0.0557029	20	11	0.990707	0.991899
Proximal Colon
feature	metadata	value	coef	stderr	N	N.not.0	pval	qval
k__Bacteria.p__Firmicutes.c__Clostridia.o__Eubacteriales.f__Lachnospiraceae.g__GGB3741	sex	Male	0.0376967	0.00658954	17	7	5.28964e-05	0.0720096
k__Bacteria.p__Firmicutes.c__Clostridia.o__Eubacteriales.f__Lachnospiraceae.g__GGB3741.s__GGB3741_SGB5080	sex	Male	0.0376967	0.00658954	17	7	5.28964e-05	0.0720096
k__Bacteria.p__Firmicutes.c__Clostridia.o__Eubacteriales.f__Lachnospiraceae.g__GGB3741.s__GGB3741_SGB5080.t__SGB5080	sex	Male	0.0376967	0.00658954	17	7	5.28964e-05	0.0720096
k__Bacteria.p__Firmicutes.c__CFGB8116	sex	Male	0.35555	0.0784794	17	10	0.000470915	0.213691
k__Bacteria.p__Firmicutes.c__CFGB8116.o__OFGB8116	sex	Male	0.35555	0.0784794	17	10	0.000470915	0.213691
k__Bacteria.p__Firmicutes.c__CFGB8116.o__OFGB8116.f__FGB8116	sex	Male	0.35555	0.0784794	17	10	0.000470915	0.213691
k__Bacteria.p__Firmicutes.c__CFGB8116.o__OFGB8116.f__FGB8116.g__GGB25027	sex	Male	0.35555	0.0784794	17	10	0.000470915	0.213691
k__Bacteria.p__Firmicutes.c__CFGB8116.o__OFGB8116.f__FGB8116.g__GGB25027.s__GGB25027_SGB36944	sex	Male	0.35555	0.0784794	17	10	0.000470915	0.213691
k__Bacteria.p__Firmicutes.c__CFGB8116.o__OFGB8116.f__FGB8116.g__GGB25027.s__GGB25027_SGB36944.t__SGB36944	sex	Male	0.35555	0.0784794	17	10	0.000470915	0.213691
k__Bacteria.p__Firmicutes.c__CFGB1765.o__OFGB1765.f__FGB1765.g__GGB4585	sex	Male	0.0581219	0.0134213	17	10	0.000691455	0.235325
k__Bacteria.p__Firmicutes.c__CFGB1765.o__OFGB1765.f__FGB1765.g__GGB4585.s__GGB4585_SGB6340	sex	Male	0.0581219	0.0134213	17	10	0.000691455	0.235325
k__Bacteria.p__Firmicutes.c__CFGB1765.o__OFGB1765.f__FGB1765.g__GGB4585.s__GGB4585_SGB6340.t__SGB6340	sex	Male	0.0581219	0.0134213	17	10	0.000691455	0.235325
k__Bacteria.p__Proteobacteria.c__Gammaproteobacteria.o__Aeromonadales.f__Succinivibrionaceae.g__GGB2726	age	age	-1.29542	0.316146	17	14	0.00108736	0.296052
k__Bacteria.p__Proteobacteria.c__Gammaproteobacteria.o__Aeromonadales.f__Succinivibrionaceae.g__GGB2726.s__GGB2726_SGB3668	age	age	-1.29542	0.316146	17	14	0.00108736	0.296052
k__Bacteria.p__Proteobacteria.c__Gammaproteobacteria.o__Aeromonadales.f__Succinivibrionaceae.g__GGB2726.s__GGB2726_SGB3668.t__SGB3668	age	age	-1.29542	0.316146	17	14	0.00108736	0.296052
k__Bacteria.p__Firmicutes.c__Bacilli.o__Lactobacillales.f__Lactobacillaceae.g__Limosilactobacillus.s__Limosilactobacillus_reuteri	sex	Male	0.494138	0.123123	17	13	0.00128199	0.307978
k__Bacteria.p__Firmicutes.c__Bacilli.o__Lactobacillales.f__Lactobacillaceae.g__Limosilactobacillus.s__Limosilactobacillus_reuteri.t__SGB7095	sex	Male	0.494138	0.123123	17	13	0.00128199	0.307978
k__Bacteria.p__Firmicutes.c__Bacilli.o__Lactobacillales.f__Lactobacillaceae.g__Limosilactobacillus	sex	Male	0.508244	0.133275	17	13	0.00189955	0.387888
k__Bacteria.p__Firmicutes.c__Clostridia.o__Eubacteriales.f__Lachnospiraceae.g__Blautia.s__Blautia_stercoris	age	age	-0.0095222	0.00249384	17	10	0.00188164	0.387888
k__Bacteria.p__Firmicutes.c__Clostridia.o__Eubacteriales.f__Lachnospiraceae.g__Blautia.s__Blautia_stercoris.t__SGB4788	age	age	-0.0095222	0.00249384	17	10	0.00188164	0.387888
k__Bacteria.p__Firmicutes.c__Clostridia.o__Eubacteriales.f__Oscillospiraceae.g__GGB3169	sex	Male	0.00639972	0.00172865	17	8	0.0023672	0.420333
k__Bacteria.p__Firmicutes.c__Clostridia.o__Eubacteriales.f__Oscillospiraceae.g__GGB3169.s__GGB3169_SGB4183	sex	Male	0.00639972	0.00172865	17	8	0.0023672	0.420333
k__Bacteria.p__Firmicutes.c__Clostridia.o__Eubacteriales.f__Oscillospiraceae.g__GGB3169.s__GGB3169_SGB4183.t__SGB4183	sex	Male	0.00639972	0.00172865	17	8	0.0023672	0.420333
k__Bacteria.p__Firmicutes.c__Negativicutes.o__Veillonellales	sex	Male	0.900973	0.257724	17	17	0.00356427	0.519874
k__Bacteria.p__Firmicutes.c__Negativicutes.o__Veillonellales.f__Veillonellaceae	sex	Male	0.900973	0.257724	17	17	0.00356427	0.519874
k__Bacteria.p__Firmicutes.c__Clostridia.o__Eubacteriales.f__Oscillospiraceae.g__GGB3169	age	age	0.00266204	0.000755829	17	8	0.00338387	0.519874
k__Bacteria.p__Firmicutes.c__Clostridia.o__Eubacteriales.f__Oscillospiraceae.g__GGB3169.s__GGB3169_SGB4183	age	age	0.00266204	0.000755829	17	8	0.00338387	0.519874
k__Bacteria.p__Firmicutes.c__Clostridia.o__Eubacteriales.f__Oscillospiraceae.g__GGB3169.s__GGB3169_SGB4183.t__SGB4183	age	age	0.00266204	0.000755829	17	8	0.00338387	0.519874
k__Bacteria.p__Firmicutes.c__Bacilli.o__Lactobacillales.f__Lactobacillaceae	sex	Male	2.05211	0.608925	17	15	0.00457768	0.644664
k__Bacteria.p__Bacteroidota.c__Bacteroidia.o__Bacteroidales.f__Prevotellaceae.g__GGB12985	age	age	0.0916694	0.0288741	17	17	0.00675051	0.672416
k__Bacteria.p__Firmicutes.c__CFGB2833.o__OFGB2833.f__FGB2833.g__GGB9057	age	age	-0.0539326	0.0169822	17	11	0.0067365	0.672416
k__Bacteria.p__Firmicutes.c__Erysipelotrichia.o__Erysipelotrichales.f__Coprobacillaceae.g__Catenibacterium.s__Catenibacterium_mitsuokai	sex	Male	0.913861	0.280639	17	15	0.00573966	0.672416
k__Bacteria.p__Bacteroidota.c__Bacteroidia.o__Bacteroidales.f__Prevotellaceae.g__GGB12985.s__GGB12985_SGB20152	age	age	0.0916694	0.0288741	17	17	0.00675051	0.672416
k__Bacteria.p__Firmicutes.c__Erysipelotrichia.o__Erysipelotrichales.f__Coprobacillaceae.g__Catenibacterium.s__Catenibacterium_mitsuokai.t__SGB6778	sex	Male	0.913861	0.280639	17	15	0.00573966	0.672416
k__Bacteria.p__Bacteroidota.c__Bacteroidia.o__Bacteroidales.f__Prevotellaceae.g__GGB12985.s__GGB12985_SGB20152.t__SGB20152	age	age	0.0916694	0.0288741	17	17	0.00675051	0.672416
k__Bacteria.p__Firmicutes.c__CFGB2837.o__OFGB2837.f__FGB2837.g__GGB9075	sex	Male	0.0587947	0.018492	17	9	0.00668819	0.672416
k__Bacteria.p__Firmicutes.c__CFGB2837.o__OFGB2837.f__FGB2837.g__GGB9075.s__GGB9075_SGB13997	sex	Male	0.0587947	0.018492	17	9	0.00668819	0.672416
k__Bacteria.p__Firmicutes.c__CFGB2837.o__OFGB2837.f__FGB2837.g__GGB9075.s__GGB9075_SGB13997.t__SGB13997	sex	Male	0.0587947	0.018492	17	9	0.00668819	0.672416
k__Bacteria.p__Firmicutes.c__Clostridia.o__Eubacteriales.f__Lachnospiraceae.g__GGB3741	age	age	0.00917372	0.00288119	17	7	0.00662812	0.672416
k__Bacteria.p__Firmicutes.c__Clostridia.o__Eubacteriales.f__Lachnospiraceae.g__GGB3741.s__GGB3741_SGB5080	age	age	0.00917372	0.00288119	17	7	0.00662812	0.672416
k__Bacteria.p__Firmicutes.c__Clostridia.o__Eubacteriales.f__Lachnospiraceae.g__GGB3741.s__GGB3741_SGB5080.t__SGB5080	age	age	0.00917372	0.00288119	17	7	0.00662812	0.672416
k__Bacteria.p__Firmicutes.c__Clostridia.o__Eubacteriales.f__Lachnospiraceae.g__Oliverpabstia	sex	Male	0.0939236	0.0300577	17	14	0.00745614	0.692065
k__Bacteria.p__Firmicutes.c__Clostridia.o__Eubacteriales.f__Lachnospiraceae.g__Oliverpabstia.s__Oliverpabstia_intestinalis	sex	Male	0.0939236	0.0300577	17	14	0.00745614	0.692065
k__Bacteria.p__Firmicutes.c__Clostridia.o__Eubacteriales.f__Lachnospiraceae.g__Oliverpabstia.s__Oliverpabstia_intestinalis.t__SGB4868	sex	Male	0.0939236	0.0300577	17	14	0.00745614	0.692065
k__Bacteria.p__Firmicutes.c__CFGB8116	age	age	0.1043	0.0343141	17	10	0.00883082	0.709862
k__Bacteria.p__Firmicutes.c__Negativicutes.o__Veillonellales	age	age	0.326327	0.112687	17	17	0.0117373	0.709862
k__Bacteria.p__Firmicutes.c__CFGB8116.o__OFGB8116	age	age	0.1043	0.0343141	17	10	0.00883082	0.709862
k__Bacteria.p__Firmicutes.c__Negativicutes.o__Veillonellales.f__Veillonellaceae	age	age	0.326327	0.112687	17	17	0.0117373	0.709862
k__Bacteria.p__Firmicutes.c__CFGB8116.o__OFGB8116.f__FGB8116	age	age	0.1043	0.0343141	17	10	0.00883082	0.709862
k__Bacteria.p__Firmicutes.c__CFGB2837.o__OFGB2837.f__FGB2837.g__GGB9076	sex	Male	0.171107	0.0583805	17	14	0.0109523	0.709862
k__Bacteria.p__Firmicutes.c__CFGB8116.o__OFGB8116.f__FGB8116.g__GGB25027	age	age	0.1043	0.0343141	17	10	0.00883082	0.709862
k__Bacteria.p__Firmicutes.c__CFGB2837.o__OFGB2837.f__FGB2837.g__GGB9076.s__GGB9076_SGB13998	sex	Male	0.171107	0.0583805	17	14	0.0109523	0.709862
k__Bacteria.p__Firmicutes.c__CFGB2833.o__OFGB2833.f__FGB2833.g__GGB9057.s__GGB9057_SGB13967	age	age	-0.0486019	0.0167122	17	8	0.0114555	0.709862
k__Bacteria.p__Firmicutes.c__CFGB8116.o__OFGB8116.f__FGB8116.g__GGB25027.s__GGB25027_SGB36944	age	age	0.1043	0.0343141	17	10	0.00883082	0.709862
k__Bacteria.p__Firmicutes.c__Clostridia.o__Eubacteriales.f__Oscillospiraceae.g__Ruminococcus.s__Ruminococcus_callidus	sex	Male	0.0676344	0.0229423	17	14	0.0105872	0.709862
k__Bacteria.p__Firmicutes.c__Clostridia.o__Eubacteriales.f__Clostridiaceae.g__Clostridium.s__Clostridium_sp_AF12_28	sex	Male	0.0163406	0.00566406	17	13	0.0119933	0.709862
k__Bacteria.p__Bacteroidota.c__Bacteroidia.o__Bacteroidales.f__Prevotellaceae.g__Segatella.s__Segatella_hominis.t__SGB1617	sex	Male	2.53255	0.839834	17	16	0.00926175	0.709862
k__Bacteria.p__Firmicutes.c__CFGB2837.o__OFGB2837.f__FGB2837.g__GGB9076.s__GGB9076_SGB13998.t__SGB13998	sex	Male	0.171107	0.0583805	17	14	0.0109523	0.709862
k__Bacteria.p__Firmicutes.c__CFGB2833.o__OFGB2833.f__FGB2833.g__GGB9057.s__GGB9057_SGB13967.t__SGB13967	age	age	-0.0486019	0.0167122	17	8	0.0114555	0.709862
k__Bacteria.p__Firmicutes.c__CFGB8116.o__OFGB8116.f__FGB8116.g__GGB25027.s__GGB25027_SGB36944.t__SGB36944	age	age	0.1043	0.0343141	17	10	0.00883082	0.709862
k__Bacteria.p__Firmicutes.c__Clostridia.o__Eubacteriales.f__Clostridiaceae.g__Clostridium.s__Clostridium_sp_AF12_28.t__SGB4715	sex	Male	0.0163406	0.00566406	17	13	0.0119933	0.709862
k__Bacteria.p__Firmicutes.c__CFGB1470	sex	Male	0.00619637	0.00210986	17	8	0.0108235	0.709862
k__Bacteria.p__Firmicutes.c__CFGB1470.o__OFGB1470	sex	Male	0.00619637	0.00210986	17	8	0.0108235	0.709862
k__Bacteria.p__Firmicutes.c__CFGB1470.o__OFGB1470.f__FGB1470	sex	Male	0.00619637	0.00210986	17	8	0.0108235	0.709862
k__Bacteria.p__Firmicutes.c__CFGB1470.o__OFGB1470.f__FGB1470.g__GGB3717	sex	Male	0.00619637	0.00210986	17	8	0.0108235	0.709862
k__Bacteria.p__Firmicutes.c__CFGB1470.o__OFGB1470.f__FGB1470.g__GGB3717.s__GGB3717_SGB5040	sex	Male	0.00619637	0.00210986	17	8	0.0108235	0.709862
k__Bacteria.p__Firmicutes.c__CFGB1470.o__OFGB1470.f__FGB1470.g__GGB3717.s__GGB3717_SGB5040.t__SGB5040	sex	Male	0.00619637	0.00210986	17	8	0.0108235	0.709862
k__Bacteria.p__Firmicutes.c__Bacilli.o__Lactobacillales.f__Lactobacillaceae.g__Lactobacillus.s__Lactobacillus_johnsonii	sex	Male	0.515016	0.174908	17	10	0.0106614	0.709862
k__Bacteria.p__Firmicutes.c__Bacilli.o__Lactobacillales.f__Lactobacillaceae.g__Lactobacillus.s__Lactobacillus_johnsonii.t__SGB7041	sex	Male	0.515016	0.174908	17	10	0.0106614	0.709862
k__Bacteria.p__Firmicutes.c__CFGB73062	age	age	-0.315508	0.113095	17	12	0.0144688	0.711937
k__Bacteria.p__Tenericutes.c__CFGB4862	age	age	-0.0228945	0.0081236	17	7	0.0136793	0.711937
k__Bacteria.p__Firmicutes.c__CFGB73062.o__OFGB73062	age	age	-0.315508	0.113095	17	12	0.0144688	0.711937
k__Bacteria.p__Tenericutes.c__CFGB4862.o__OFGB4862	age	age	-0.0228945	0.0081236	17	7	0.0136793	0.711937
k__Bacteria.p__Firmicutes.c__CFGB73062.o__OFGB73062.f__FGB73062	age	age	-0.315508	0.113095	17	12	0.0144688	0.711937
k__Bacteria.p__Tenericutes.c__CFGB4862.o__OFGB4862.f__FGB4862	age	age	-0.0228945	0.0081236	17	7	0.0136793	0.711937
k__Bacteria.p__Firmicutes.c__CFGB73062.o__OFGB73062.f__FGB73062.g__GGB9059	age	age	-0.315508	0.113095	17	12	0.0144688	0.711937
k__Bacteria.p__Tenericutes.c__CFGB4862.o__OFGB4862.f__FGB4862.g__GGB4748	age	age	-0.0228945	0.0081236	17	7	0.0136793	0.711937
k__Bacteria.p__Firmicutes.c__CFGB73062.o__OFGB73062.f__FGB73062.g__GGB9059.s__GGB9059_SGB13976	age	age	-0.315508	0.113095	17	12	0.0144688	0.711937
k__Bacteria.p__Firmicutes.c__Clostridia.o__Eubacteriales.f__Oscillospiraceae.g__Faecalibacterium.s__Faecalibacterium_prausnitzii	age	age	0.0646154	0.0231171	17	17	0.0143167	0.711937
k__Bacteria.p__Firmicutes.c__CFGB73062.o__OFGB73062.f__FGB73062.g__GGB9059.s__GGB9059_SGB13976.t__SGB13976	age	age	-0.315508	0.113095	17	12	0.0144688	0.711937
k__Bacteria.p__Firmicutes.c__CFGB1765.o__OFGB1765.f__FGB1765.g__GGB4585	age	age	0.016575	0.0058683	17	10	0.0135123	0.711937
k__Bacteria.p__Firmicutes.c__CFGB1765.o__OFGB1765.f__FGB1765.g__GGB4585.s__GGB4585_SGB6340	age	age	0.016575	0.0058683	17	10	0.0135123	0.711937
k__Bacteria.p__Firmicutes.c__CFGB1765.o__OFGB1765.f__FGB1765.g__GGB4585.s__GGB4585_SGB6340.t__SGB6340	age	age	0.016575	0.0058683	17	10	0.0135123	0.711937
k__Bacteria.p__Lentisphaerae.c__CFGB3176.o__OFGB3176.f__FGB3176.g__GGB13155	age	age	-0.032404	0.0117712	17	12	0.0155586	0.713945
k__Bacteria.p__Lentisphaerae.c__CFGB3176.o__OFGB3176.f__FGB3176.g__GGB13155.s__GGB13155_SGB26813	age	age	-0.032404	0.0117712	17	12	0.0155586	0.713945
k__Bacteria.p__Lentisphaerae.c__CFGB3176.o__OFGB3176.f__FGB3176.g__GGB13155.s__GGB13155_SGB26813.t__SGB26813	age	age	-0.032404	0.0117712	17	12	0.0155586	0.713945
k__Bacteria.p__Actinobacteria.c__Coriobacteriia.o__Coriobacteriales.f__Coriobacteriaceae.g__GGB9383	sex	Male	0.00670405	0.00242972	17	7	0.0153653	0.713945
k__Bacteria.p__Actinobacteria.c__Coriobacteriia.o__Coriobacteriales.f__Coriobacteriaceae.g__GGB9383.s__GGB9383_SGB72489	sex	Male	0.00670405	0.00242972	17	7	0.0153653	0.713945
k__Bacteria.p__Actinobacteria.c__Coriobacteriia.o__Coriobacteriales.f__Coriobacteriaceae.g__GGB9383.s__GGB9383_SGB72489.t__SGB72489	sex	Male	0.00670405	0.00242972	17	7	0.0153653	0.713945
k__Bacteria.p__Proteobacteria.c__Epsilonproteobacteria.o__Campylobacterales.f__Helicobacteraceae.g__Helicobacter	age	age	-0.712977	0.267301	17	10	0.0183963	0.715716
k__Bacteria.p__Firmicutes.c__Clostridia.o__Eubacteriales.f__Oscillospiraceae.g__GGB3345	age	age	0.103288	0.0378833	17	17	0.0163842	0.715716
k__Bacteria.p__Firmicutes.c__Clostridia.o__Eubacteriales.f__Oscillospiraceae.g__GGB3345	sex	Male	0.232806	0.0866424	17	17	0.0177021	0.715716
k__Bacteria.p__Firmicutes.c__Bacilli.o__Lactobacillales.f__Lactobacillaceae.g__Ligilactobacillus	sex	Male	0.875065	0.327517	17	14	0.0182352	0.715716
k__Bacteria.p__Firmicutes.c__Clostridia.o__Eubacteriales.f__Oscillospiraceae.g__GGB3345.s__GGB3345_SGB4425	age	age	0.103288	0.0378833	17	17	0.0163842	0.715716
k__Bacteria.p__Firmicutes.c__Clostridia.o__Eubacteriales.f__Oscillospiraceae.g__GGB3345.s__GGB3345_SGB4425	sex	Male	0.232806	0.0866424	17	17	0.0177021	0.715716
k__Bacteria.p__Firmicutes.c__Clostridia.o__Eubacteriales.f__Oscillospiraceae.g__Faecalibacterium.s__Faecalibacterium_prausnitzii.t__SGB15317	age	age	0.0164746	0.0061768	17	17	0.0184011	0.715716
k__Bacteria.p__Firmicutes.c__Clostridia.o__Eubacteriales.f__Oscillospiraceae.g__GGB3345.s__GGB3345_SGB4425.t__SGB4425_group	age	age	0.103288	0.0378833	17	17	0.0163842	0.715716
k__Bacteria.p__Firmicutes.c__Clostridia.o__Eubacteriales.f__Oscillospiraceae.g__GGB3345.s__GGB3345_SGB4425.t__SGB4425_group	sex	Male	0.232806	0.0866424	17	17	0.0177021	0.715716
k__Bacteria.p__Firmicutes.c__Clostridia.o__Eubacteriales.f__Oscillospiraceae.g__Ruminococcus.s__Ruminococcus_callidus.t__SGB4422	sex	Male	0.0530734	0.0197118	17	13	0.0175131	0.715716
k__Bacteria.p__Firmicutes.c__CFGB4605	age	age	0.0110538	0.00412633	17	14	0.0179862	0.715716
k__Bacteria.p__Firmicutes.c__CFGB4605.o__OFGB4605	age	age	0.0110538	0.00412633	17	14	0.0179862	0.715716
k__Bacteria.p__Firmicutes.c__CFGB4605.o__OFGB4605.f__FGB4605	age	age	0.0110538	0.00412633	17	14	0.0179862	0.715716
k__Bacteria.p__Firmicutes.c__CFGB4605.o__OFGB4605.f__FGB4605.g__GGB13404	age	age	0.0110538	0.00412633	17	14	0.0179862	0.715716
k__Bacteria.p__Firmicutes.c__CFGB4605.o__OFGB4605.f__FGB4605.g__GGB13404.s__GGB13404_SGB14252	age	age	0.0110538	0.00412633	17	14	0.0179862	0.715716
k__Bacteria.p__Firmicutes.c__CFGB4605.o__OFGB4605.f__FGB4605.g__GGB13404.s__GGB13404_SGB14252.t__SGB14252	age	age	0.0110538	0.00412633	17	14	0.0179862	0.715716
k__Bacteria.p__Proteobacteria.c__Epsilonproteobacteria.o__Campylobacterales.f__Helicobacteraceae	age	age	-0.862703	0.324613	17	10	0.0187475	0.722308
k__Bacteria.p__Candidatus_Melainabacteria.c__CFGB2104	age	age	-0.12342	0.0467543	17	12	0.0194138	0.725864
k__Bacteria.p__Candidatus_Melainabacteria.c__CFGB2104.o__OFGB2104	age	age	-0.12342	0.0467543	17	12	0.0194138	0.725864
k__Bacteria.p__Candidatus_Melainabacteria.c__CFGB2104.o__OFGB2104.f__FGB2104	age	age	-0.12342	0.0467543	17	12	0.0194138	0.725864
k__Bacteria.p__Bacteroidota.c__Bacteroidia.o__Bacteroidales.f__Prevotellaceae.g__Segatella.s__Segatella_hominis	sex	Male	2.88358	1.09386	17	16	0.0195507	0.725864
k__Bacteria.p__Candidatus_Melainabacteria.c__CFGB2104	sex	Male	-0.264293	0.106931	17	12	0.0269002	0.7423
k__Bacteria.p__Firmicutes.c__CFGB2932	age	age	-0.0361386	0.0142133	17	14	0.0234522	0.7423
k__Bacteria.p__Firmicutes.c__Bacilli	sex	Male	1.72909	0.685992	17	15	0.0244738	0.7423
k__Bacteria.p__Candidatus_Melainabacteria.c__CFGB2104.o__OFGB2104	sex	Male	-0.264293	0.106931	17	12	0.0269002	0.7423
k__Bacteria.p__Firmicutes.c__CFGB2932.o__OFGB2932	age	age	-0.0361386	0.0142133	17	14	0.0234522	0.7423
k__Bacteria.p__Firmicutes.c__Bacilli.o__Lactobacillales	sex	Male	1.74196	0.681393	17	15	0.0228289	0.7423
k__Bacteria.p__Candidatus_Melainabacteria.c__CFGB2104.o__OFGB2104.f__FGB2104	sex	Male	-0.264293	0.106931	17	12	0.0269002	0.7423
k__Bacteria.p__Firmicutes.c__CFGB2932.o__OFGB2932.f__FGB2932	age	age	-0.0361386	0.0142133	17	14	0.0234522	0.7423
k__Bacteria.p__Firmicutes.c__Negativicutes.o__Veillonellales.f__Veillonellaceae.g__GGB13181	sex	Male	0.609454	0.240203	17	17	0.0236961	0.7423
k__Bacteria.p__Firmicutes.c__Clostridia.o__Eubacteriales.f__Oscillospiraceae.g__Faecalibacterium	age	age	0.0672512	0.0265097	17	17	0.023714	0.7423
k__Bacteria.p__Firmicutes.c__CFGB1778.o__OFGB1778.f__FGB1778.g__GGB4715	age	age	-0.120039	0.0485479	17	11	0.0268504	0.7423
k__Bacteria.p__Firmicutes.c__CFGB2932.o__OFGB2932.f__FGB2932.g__GGB9261	age	age	-0.0361386	0.0142133	17	14	0.0234522	0.7423
k__Bacteria.p__Firmicutes.c__CFGB2833.o__OFGB2833.f__FGB2833.g__GGB74665	age	age	-0.0180928	0.00722169	17	15	0.0252054	0.7423
k__Bacteria.p__Firmicutes.c__Bacilli.o__Lactobacillales.f__Lactobacillaceae.g__Limosilactobacillus	age	age	0.144509	0.058273	17	13	0.0264756	0.7423
k__Bacteria.p__Firmicutes.c__Negativicutes.o__Veillonellales.f__Veillonellaceae.g__GGB13181.s__GGB13181_SGB20397	sex	Male	0.609454	0.240203	17	17	0.0236961	0.7423
k__Bacteria.p__Firmicutes.c__CFGB1778.o__OFGB1778.f__FGB1778.g__GGB4715.s__GGB4715_SGB6529	age	age	-0.120039	0.0485479	17	11	0.0268504	0.7423
k__Bacteria.p__Firmicutes.c__Clostridia.o__Eubacteriales.f__Oscillospiraceae.g__Ruminococcus.s__Ruminococcus_bromii	sex	Male	0.0690809	0.0274615	17	11	0.0247123	0.7423
k__Bacteria.p__Firmicutes.c__CFGB2932.o__OFGB2932.f__FGB2932.g__GGB9261.s__GGB9261_SGB14209	age	age	-0.0361386	0.0142133	17	14	0.0234522	0.7423
k__Bacteria.p__Firmicutes.c__CFGB2833.o__OFGB2833.f__FGB2833.g__GGB74665.s__GGB74665_SGB13972	age	age	-0.0180928	0.00722169	17	15	0.0252054	0.7423
k__Bacteria.p__Firmicutes.c__Clostridia.o__Eubacteriales.f__Oscillospiraceae.g__Ruminococcus.s__Ruminococcus_sp_AF13_28	sex	Male	0.118904	0.0469857	17	17	0.0240009	0.7423
k__Bacteria.p__Firmicutes.c__Bacilli.o__Lactobacillales.f__Lactobacillaceae.g__Ligilactobacillus.s__Ligilactobacillus_animalis	sex	Male	0.604899	0.231508	17	14	0.0204584	0.7423
k__Bacteria.p__Firmicutes.c__Clostridia.o__Eubacteriales.f__Clostridiaceae.g__Clostridiaceae_unclassified.s__Clostridiaceae_unclassified_SGB15090	sex	Male	0.232971	0.0911257	17	14	0.022824	0.7423
k__Bacteria.p__Firmicutes.c__Negativicutes.o__Veillonellales.f__Veillonellaceae.g__GGB13181.s__GGB13181_SGB20397.t__SGB20397	sex	Male	0.609454	0.240203	17	17	0.0236961	0.7423
k__Bacteria.p__Firmicutes.c__CFGB1778.o__OFGB1778.f__FGB1778.g__GGB4715.s__GGB4715_SGB6529.t__SGB6529	age	age	-0.120039	0.0485479	17	11	0.0268504	0.7423
k__Bacteria.p__Firmicutes.c__Clostridia.o__Eubacteriales.f__Oscillospiraceae.g__Ruminococcus.s__Ruminococcus_bromii.t__SGB4285	sex	Male	0.0690809	0.0274615	17	11	0.0247123	0.7423
k__Bacteria.p__Firmicutes.c__CFGB2932.o__OFGB2932.f__FGB2932.g__GGB9261.s__GGB9261_SGB14209.t__SGB14209	age	age	-0.0361386	0.0142133	17	14	0.0234522	0.7423
k__Bacteria.p__Firmicutes.c__CFGB2833.o__OFGB2833.f__FGB2833.g__GGB74665.s__GGB74665_SGB13972.t__SGB13972	age	age	-0.0180928	0.00722169	17	15	0.0252054	0.7423
k__Bacteria.p__Firmicutes.c__Clostridia.o__Eubacteriales.f__Oscillospiraceae.g__Ruminococcus.s__Ruminococcus_sp_AF13_28.t__SGB4834	sex	Male	0.118904	0.0469857	17	17	0.0240009	0.7423
k__Bacteria.p__Firmicutes.c__Bacilli.o__Lactobacillales.f__Lactobacillaceae.g__Ligilactobacillus.s__Ligilactobacillus_animalis.t__SGB7076	sex	Male	0.604899	0.231508	17	14	0.0204584	0.7423
k__Bacteria.p__Firmicutes.c__Clostridia.o__Eubacteriales.f__Clostridiaceae.g__Clostridiaceae_unclassified.s__Clostridiaceae_unclassified_SGB15090.t__SGB15090	sex	Male	0.232971	0.0911257	17	14	0.022824	0.7423
k__Bacteria.p__Firmicutes.c__Clostridia.o__Eubacteriales.f__Oscillospiraceae.g__GGB3214	age	age	0.0382102	0.0153046	17	12	0.0256317	0.7423
k__Bacteria.p__Proteobacteria.c__Deltaproteobacteria.o__Desulfovibrionales.f__Desulfovibrionaceae.g__GGB9819	age	age	0.00379978	0.0015069	17	8	0.0244254	0.7423
k__Bacteria.p__Firmicutes.c__Clostridia.o__Eubacteriales.f__Oscillospiraceae.g__GGB3214.s__GGB3214_SGB4246	age	age	0.0382102	0.0153046	17	12	0.0256317	0.7423
k__Bacteria.p__Proteobacteria.c__Deltaproteobacteria.o__Desulfovibrionales.f__Desulfovibrionaceae.g__GGB9819.s__GGB9819_SGB15460	age	age	0.00379978	0.0015069	17	8	0.0244254	0.7423
k__Bacteria.p__Firmicutes.c__Clostridia.o__Eubacteriales.f__Oscillospiraceae.g__GGB3214.s__GGB3214_SGB4246.t__SGB4246	age	age	0.0382102	0.0153046	17	12	0.0256317	0.7423
k__Bacteria.p__Proteobacteria.c__Deltaproteobacteria.o__Desulfovibrionales.f__Desulfovibrionaceae.g__GGB9819.s__GGB9819_SGB15460.t__SGB15460	age	age	0.00379978	0.0015069	17	8	0.0244254	0.7423
k__Bacteria.p__Bacteroidota.c__Bacteroidia.o__Bacteroidales.f__Prevotellaceae.g__Prevotella.s__Prevotella_pectinovora	sex	Male	0.842152	0.325822	17	8	0.021611	0.7423
k__Bacteria.p__Bacteroidota.c__Bacteroidia.o__Bacteroidales.f__Prevotellaceae.g__Prevotella.s__Prevotella_pectinovora.t__SGB1662	sex	Male	0.842152	0.325822	17	8	0.021611	0.7423
k__Bacteria.p__Firmicutes.c__Clostridia.o__Eubacteriales.f__Lachnospiraceae.g__Blautia.s__Blautia_glucerasea.t__SGB4804	sex	Male	0.0323736	0.0131863	17	9	0.0277701	0.756021
k__Bacteria.p__Firmicutes.c__CFGB1765.o__OFGB1765.f__FGB1765.g__GGB4604.s__GGB4604_SGB6370	sex	Male	0.0147196	0.00600385	17	10	0.0279528	0.756021
k__Bacteria.p__Firmicutes.c__CFGB1765.o__OFGB1765.f__FGB1765.g__GGB4604.s__GGB4604_SGB6370.t__SGB6370	sex	Male	0.0147196	0.00600385	17	10	0.0279528	0.756021
k__Bacteria.p__Firmicutes.c__CFGB2833	age	age	-0.127732	0.0524233	17	15	0.0287784	0.763188
k__Bacteria.p__Firmicutes.c__CFGB2833.o__OFGB2833	age	age	-0.127732	0.0524233	17	15	0.0287784	0.763188
k__Bacteria.p__Firmicutes.c__CFGB2833.o__OFGB2833.f__FGB2833	age	age	-0.127732	0.0524233	17	15	0.0287784	0.763188
[truncated: 7,614 more rows]
