# Supplementary material for: Intestinal microbiota profiles of captive-bred cynomolgus macaques reveal influence of biogeography and age
Source: Anim Microbiome. 2025 May 14;7:47. doi: 10.1186/s42523-025-00409-9 (PMC12080069; doi:10.1186/s42523-025-00409-9)
Supplement: Supplementary file 1 — Supplementary Material 1. Per sample read numbers following removal of reads mapping to the cynomolgus macaque genome. Per-sample read numbers for samples which retained > 1 million reads following removal of host genome reads, shown as abeeswarm plothistogramscatter plot. The correlation between age and the abundance of two putative novel bacterial species-level genome bins. SGBs were obtained from the intestinal metagenomes of captive cynomolgus macaques of differing ages. The SGBs are from theUBA11490 andRF16 genus in the proximal colon. Sample metadata. Associated metadata for each sample included within the analysis. Results of linear mixed effect models used to facilitate comparisons between alpha diversity and region. Linear mixed-effects models were used to examine the associations between region and three metrics of alpha diversityin metagenomic samples collected from different regions of the intestinal tract. Age was included as a fixed effect. Abbreviations: D = Duodenum, J = Jejunum, I = Ileum, C = Caecum, PC = Proximal Colon, DC = Distal Colon. Results of pairwise multiple comparisons following PERMANOVA. Pairwise comparisons were performed to assess differences in microbial community composition between intestinal regions and age groups. Age groups are defined as 4–7 years, 8–12 yearsand 13–20 years. Abbreviations: D = Duodenum, J = Jejunum, I = Ileum, C = Caecum, PC = Proximal Colon, DC = Distal Colon. Results of linear models used to facilitate comparisons between alpha diversity and age. Statistical results of linear models used to measure associations between three metrics of alpha diversityand age in samples from each region of the intestinal tract. Abbreviations: D = Duodenum, J = Jejunum, I = Ileum, C = Caecum, PC = Proximal Colon, DC = Distal Colon. Associations between taxonomic abundance and age, analysed using MaAsLin2. The effect of age on the differential abundance of taxa identified using reference-based computational profilingwas assesse [file 42523_2025_409_MOESM1_ESM.zip › Additional Files/Additional File 15.xlsx]

## Sheet: Sheet1
Duodenum
feature	metadata	value	coef	stderr	N	N.not.0	pval	qval
UNINTEGRATED.g__Clostridium.s__Clostridium_ventriculi	age	age	-31532.9	2874.56	4	2	0.0578747	0.11273
UNINTEGRATED.g__Lactobacillus.s__Lactobacillus_reuteri	age	age	-17687.9	1612.44	4	2	0.0578747	0.11273
X1CMET2.PWY..folate.transformations.III..E..coli.	age	age	-47.9992	4.37563	4	2	0.0578747	0.11273
ANAEROFRUCAT.PWY..homolactic.fermentation	age	age	-50.1445	4.5712	4	2	0.0578747	0.11273
ANAGLYCOLYSIS.PWY..glycolysis.III..from.glucose.	age	age	-89.7032	8.17739	4	2	0.0578747	0.11273
ANAGLYCOLYSIS.PWY..glycolysis.III..from.glucose..g__Clostridium.s__Clostridium_ventriculi	age	age	-60.6051	5.5248	4	2	0.0578747	0.11273
ARO.PWY..chorismate.biosynthesis.I	age	age	-47.1976	4.30256	4	2	0.0578747	0.11273
ARO.PWY..chorismate.biosynthesis.I.g__Clostridium.s__Clostridium_ventriculi	age	age	-40.9662	3.73451	4	2	0.0578747	0.11273
ASPASN.PWY..superpathway.of.L.aspartate.and.L.asparagine.biosynthesis	age	age	-39.1617	3.57	4	2	0.0578747	0.11273
ASPASN.PWY..superpathway.of.L.aspartate.and.L.asparagine.biosynthesis.unclassified	age	age	-5.5719	0.507937	4	2	0.0578747	0.11273
ASPASN.PWY..superpathway.of.L.aspartate.and.L.asparagine.biosynthesis.unclassified	sex	Male	21.2719	1.01587	4	2	0.0303797	0.11273
CITRULBIO.PWY..L.citrulline.biosynthesis	age	age	-41.3917	3.77329	4	2	0.0578747	0.11273
COA.PWY.1..superpathway.of.coenzyme.A.biosynthesis.III..mammals.	age	age	-58.1214	5.29838	4	2	0.0578747	0.11273
COA.PWY.1..superpathway.of.coenzyme.A.biosynthesis.III..mammals..g__Clostridium.s__Clostridium_ventriculi	age	age	-37.792	3.44514	4	2	0.0578747	0.11273
COA.PWY..coenzyme.A.biosynthesis.I..prokaryotic.	age	age	-56.264	5.12906	4	2	0.0578747	0.11273
COA.PWY..coenzyme.A.biosynthesis.I..prokaryotic..g__Clostridium.s__Clostridium_ventriculi	age	age	-38.3268	3.4939	4	2	0.0578747	0.11273
COA.PWY..coenzyme.A.biosynthesis.I..prokaryotic..g__Lactobacillus.s__Lactobacillus_reuteri	age	age	-16.4561	1.50015	4	2	0.0578747	0.11273
COBALSYN.PWY..superpathway.of.adenosylcobalamin.salvage.from.cobinamide.I	age	age	-67.742	6.1754	4	2	0.0578747	0.11273
COBALSYN.PWY..superpathway.of.adenosylcobalamin.salvage.from.cobinamide.I.g__Clostridium.s__Clostridium_ventriculi	age	age	-59.9494	5.46503	4	2	0.0578747	0.11273
COMPLETE.ARO.PWY..superpathway.of.aromatic.amino.acid.biosynthesis	age	age	-45.8992	4.1842	4	2	0.0578747	0.11273
DTDPRHAMSYN.PWY..dTDP..beta..L.rhamnose.biosynthesis	age	age	-62.0184	5.65363	4	2	0.0578747	0.11273
DTDPRHAMSYN.PWY..dTDP..beta..L.rhamnose.biosynthesis.g__Clostridium.s__Clostridium_ventriculi	age	age	-50.5245	4.60584	4	2	0.0578747	0.11273
FASYN.ELONG.PWY..fatty.acid.elongation....saturated	age	age	-33.3814	3.04307	4	2	0.0578747	0.11273
FERMENTATION.PWY..mixed.acid.fermentation	age	age	-10.3456	0.943107	4	2	0.0578747	0.11273
GLUCONEO.PWY..gluconeogenesis.I	age	age	-42.7422	3.8964	4	2	0.0578747	0.11273
GLYCOGENSYNTH.PWY..glycogen.biosynthesis.I..from.ADP.D.Glucose.	age	age	-77.1293	7.03115	4	2	0.0578747	0.11273
GLYCOGENSYNTH.PWY..glycogen.biosynthesis.I..from.ADP.D.Glucose..g__Clostridium.s__Clostridium_ventriculi	age	age	-76.8485	7.00555	4	2	0.0578747	0.11273
GLYCOLYSIS..glycolysis.I..from.glucose.6.phosphate.	age	age	-45.3025	4.1298	4	2	0.0578747	0.11273
HSERMETANA.PWY..L.methionine.biosynthesis.III	age	age	-34.1922	3.11698	4	2	0.0578747	0.11273
HSERMETANA.PWY..L.methionine.biosynthesis.III.unclassified	age	age	-4.11245	0.374893	4	2	0.0578747	0.11273
HSERMETANA.PWY..L.methionine.biosynthesis.III.unclassified	sex	Male	11.1418	0.749786	4	2	0.0427766	0.11273
ILEUSYN.PWY..L.isoleucine.biosynthesis.I..from.threonine.	age	age	-13.9612	1.27271	4	2	0.0578747	0.11273
ILEUSYN.PWY..L.isoleucine.biosynthesis.I..from.threonine.	sex	Male	47.9547	2.54543	4	2	0.03376	0.11273
LACTOSECAT.PWY..lactose.and.galactose.degradation.I	age	age	-90.6957	8.26787	4	2	0.0578747	0.11273
LACTOSECAT.PWY..lactose.and.galactose.degradation.I.g__Clostridium.s__Clostridium_ventriculi	age	age	-65.2545	5.94864	4	2	0.0578747	0.11273
NONOXIPENT.PWY..pentose.phosphate.pathway..non.oxidative.branch..I	age	age	-93.1604	8.49255	4	2	0.0578747	0.11273
NONOXIPENT.PWY..pentose.phosphate.pathway..non.oxidative.branch..I.g__Clostridium.s__Clostridium_ventriculi	age	age	-78.2761	7.13569	4	2	0.0578747	0.11273
OANTIGEN.PWY..O.antigen.building.blocks.biosynthesis..E..coli.	age	age	-76.3479	6.95991	4	2	0.0578747	0.11273
OANTIGEN.PWY..O.antigen.building.blocks.biosynthesis..E..coli..g__Clostridium.s__Clostridium_ventriculi	age	age	-59.6791	5.44038	4	2	0.0578747	0.11273
P122.PWY..heterolactic.fermentation	age	age	-15.3961	1.40352	4	2	0.0578747	0.11273
P161.PWY..acetylene.degradation..anaerobic.	age	age	-7.90818	0.720915	4	2	0.0578747	0.11273
P41.PWY..pyruvate.fermentation.to.acetate.and..S..lactate.I	age	age	-72.7445	6.63143	4	2	0.0578747	0.11273
PANTO.PWY..phosphopantothenate.biosynthesis.I	age	age	-78.8701	7.18984	4	2	0.0578747	0.11273
PANTO.PWY..phosphopantothenate.biosynthesis.I.g__Clostridium.s__Clostridium_ventriculi	age	age	-68.9761	6.2879	4	2	0.0578747	0.11273
PANTOSYN.PWY..superpathway.of.coenzyme.A.biosynthesis.I..bacteria.	age	age	-64.4138	5.872	4	2	0.0578747	0.11273
PANTOSYN.PWY..superpathway.of.coenzyme.A.biosynthesis.I..bacteria..g__Clostridium.s__Clostridium_ventriculi	age	age	-45.2988	4.12946	4	2	0.0578747	0.11273
PENTOSE.P.PWY..pentose.phosphate.pathway	age	age	-50.4399	4.59813	4	2	0.0578747	0.11273
PEPTIDOGLYCANSYN.PWY..peptidoglycan.biosynthesis.I..meso.diaminopimelate.containing.	age	age	-89.5259	8.16123	4	2	0.0578747	0.11273
PEPTIDOGLYCANSYN.PWY..peptidoglycan.biosynthesis.I..meso.diaminopimelate.containing..g__Clostridium.s__Clostridium_ventriculi	age	age	-59.1695	5.39393	4	2	0.0578747	0.11273
POLYISOPRENSYN.PWY..polyisoprenoid.biosynthesis..E..coli.	age	age	-8.42284	0.767831	4	2	0.0578747	0.11273
PPGPPMET.PWY..ppGpp.metabolism	age	age	-35.8355	3.26679	4	2	0.0578747	0.11273
PWY.101..photosynthesis.light.reactions	age	age	-45.515	4.14918	4	2	0.0578747	0.11273
PWY.101..photosynthesis.light.reactions.unclassified	age	age	-45.515	4.14918	4	2	0.0578747	0.11273
PWY.1042..glycolysis.IV	age	age	-92.8844	8.46739	4	2	0.0578747	0.11273
PWY.1042..glycolysis.IV.g__Clostridium.s__Clostridium_ventriculi	age	age	-63.5346	5.79185	4	2	0.0578747	0.11273
PWY.241..C4.photosynthetic.carbon.assimilation.cycle..NADP.ME.type	age	age	-36.152	3.29564	4	2	0.0578747	0.11273
PWY.241..C4.photosynthetic.carbon.assimilation.cycle..NADP.ME.type.g__Clostridium.s__Clostridium_ventriculi	age	age	-34.7564	3.16841	4	2	0.0578747	0.11273
PWY.2941..L.lysine.biosynthesis.II	age	age	-53.4575	4.87322	4	2	0.0578747	0.11273
PWY.2941..L.lysine.biosynthesis.II.g__Clostridium.s__Clostridium_ventriculi	age	age	-40.1671	3.66165	4	2	0.0578747	0.11273
PWY.3001..superpathway.of.L.isoleucine.biosynthesis.I	age	age	-21.146	1.92769	4	2	0.0578747	0.11273
PWY.3841..folate.transformations.II..plants.	age	age	-68.4199	6.2372	4	2	0.0578747	0.11273
PWY.3841..folate.transformations.II..plants..g__Clostridium.s__Clostridium_ventriculi	age	age	-37.2626	3.39688	4	2	0.0578747	0.11273
PWY.3841..folate.transformations.II..plants..unclassified	age	age	-5.4584	0.497591	4	2	0.0578747	0.11273
PWY.3841..folate.transformations.II..plants..unclassified	sex	Male	13.38	0.995183	4	2	0.0472637	0.11273
PWY.4041...gamma..glutamyl.cycle	age	age	-64.7758	5.905	4	2	0.0578747	0.11273
PWY.4041...gamma..glutamyl.cycle.g__Clostridium.s__Clostridium_ventriculi	age	age	-39.2635	3.57929	4	2	0.0578747	0.11273
PWY.4984..urea.cycle	age	age	-25.9927	2.36951	4	2	0.0578747	0.11273
PWY.5097..L.lysine.biosynthesis.VI	age	age	-52.1121	4.75057	4	2	0.0578747	0.11273
PWY.5097..L.lysine.biosynthesis.VI.g__Clostridium.s__Clostridium_ventriculi	age	age	-41.4846	3.78176	4	2	0.0578747	0.11273
PWY.5100..pyruvate.fermentation.to.acetate.and.lactate.II	age	age	-72.7445	6.63143	4	2	0.0578747	0.11273
PWY.5103..L.isoleucine.biosynthesis.III	age	age	-10.9751	1.0005	4	2	0.0578747	0.11273
PWY.5103..L.isoleucine.biosynthesis.III	sex	Male	46.4218	2.00099	4	2	0.0274242	0.11273
PWY.5136..fatty.acid..beta..oxidation.II..plant.peroxisome.	age	age	-35.4985	3.23606	4	2	0.0578747	0.11273
PWY.5188..tetrapyrrole.biosynthesis.I..from.glutamate.	age	age	-36.7956	3.35431	4	2	0.0578747	0.11273
PWY.5188..tetrapyrrole.biosynthesis.I..from.glutamate..g__Clostridium.s__Clostridium_ventriculi	age	age	-30.9244	2.81909	4	2	0.0578747	0.11273
PWY.5384..sucrose.degradation.IV..sucrose.phosphorylase.	age	age	-21.2488	1.93705	4	2	0.0578747	0.11273
PWY.5484..glycolysis.II..from.fructose.6.phosphate.	age	age	-42.3603	3.86159	4	2	0.0578747	0.11273
PWY.5659..GDP.mannose.biosynthesis	age	age	-45.8618	4.18078	4	2	0.0578747	0.11273
PWY.5659..GDP.mannose.biosynthesis.g__Clostridium.s__Clostridium_ventriculi	age	age	-43.2255	3.94046	4	2	0.0578747	0.11273
PWY.5667..CDP.diacylglycerol.biosynthesis.I	age	age	-64.0667	5.84035	4	2	0.0578747	0.11273
PWY.5667..CDP.diacylglycerol.biosynthesis.I.g__Clostridium.s__Clostridium_ventriculi	age	age	-32.7505	2.98555	4	2	0.0578747	0.11273
PWY.5686..UMP.biosynthesis.I	age	age	-79.3017	7.22919	4	2	0.0578747	0.11273
PWY.5686..UMP.biosynthesis.I.g__Clostridium.s__Clostridium_ventriculi	age	age	-47.9473	4.3709	4	2	0.0578747	0.11273
PWY.5695..inosine.5..phosphate.degradation	age	age	-63.5467	5.79296	4	2	0.0578747	0.11273
PWY.5723..Rubisco.shunt	age	age	-86.5572	7.8906	4	2	0.0578747	0.11273
PWY.5913..partial.TCA.cycle..obligate.autotrophs.	age	age	-23.3133	2.12525	4	2	0.0578747	0.11273
PWY.5941..glycogen.degradation.II	age	age	-74.9792	6.83514	4	2	0.0578747	0.11273
PWY.5941..glycogen.degradation.II.g__Clostridium.s__Clostridium_ventriculi	age	age	-52.7577	4.80942	4	2	0.0578747	0.11273
PWY.5941..glycogen.degradation.II.unclassified	age	age	-15.3622	1.40043	4	2	0.0578747	0.11273
PWY.5973..cis.vaccenate.biosynthesis	age	age	-45.0008	4.1023	4	2	0.0578747	0.11273
PWY.5981..CDP.diacylglycerol.biosynthesis.III	age	age	-39.8768	3.63519	4	2	0.0578747	0.11273
PWY.5989..stearate.biosynthesis.II..bacteria.and.plants.	age	age	-10.0693	0.917919	4	2	0.0578747	0.11273
PWY.6121..5.aminoimidazole.ribonucleotide.biosynthesis.I	age	age	-65.8128	5.99953	4	2	0.0578747	0.11273
PWY.6121..5.aminoimidazole.ribonucleotide.biosynthesis.I.g__Clostridium.s__Clostridium_ventriculi	age	age	-30.4753	2.77815	4	2	0.0578747	0.11273
PWY.6122..5.aminoimidazole.ribonucleotide.biosynthesis.II	age	age	-61.6401	5.61915	4	2	0.0578747	0.11273
PWY.6122..5.aminoimidazole.ribonucleotide.biosynthesis.II.g__Clostridium.s__Clostridium_ventriculi	age	age	-29.1724	2.65937	4	2	0.0578747	0.11273
PWY.6123..inosine.5..phosphate.biosynthesis.I	age	age	-66.2103	6.03577	4	2	0.0578747	0.11273
PWY.6123..inosine.5..phosphate.biosynthesis.I.g__Clostridium.s__Clostridium_ventriculi	age	age	-25.8723	2.35853	4	2	0.0578747	0.11273
PWY.6124..inosine.5..phosphate.biosynthesis.II	age	age	-66.293	6.04331	4	2	0.0578747	0.11273
PWY.6124..inosine.5..phosphate.biosynthesis.II.g__Clostridium.s__Clostridium_ventriculi	age	age	-35.4312	3.22992	4	2	0.0578747	0.11273
PWY.6125..superpathway.of.guanosine.nucleotides.de.novo.biosynthesis.II	age	age	-91.5502	8.34577	4	2	0.0578747	0.11273
PWY.6125..superpathway.of.guanosine.nucleotides.de.novo.biosynthesis.II.unclassified	age	age	-11.2321	1.02393	4	2	0.0578747	0.11273
PWY.6126..superpathway.of.adenosine.nucleotides.de.novo.biosynthesis.II	age	age	-106.528	9.71114	4	2	0.0578747	0.11273
PWY.6126..superpathway.of.adenosine.nucleotides.de.novo.biosynthesis.II.unclassified	age	age	-10.5512	0.961851	4	2	0.0578747	0.11273
PWY.6126..superpathway.of.adenosine.nucleotides.de.novo.biosynthesis.II.unclassified	sex	Male	32.7099	1.9237	4	2	0.0373971	0.11273
PWY.6147..6.hydroxymethyl.dihydropterin.diphosphate.biosynthesis.I	age	age	-45.2869	4.12838	4	2	0.0578747	0.11273
PWY.6151..S.adenosyl.L.methionine.salvage.I	age	age	-102.56	7.0235	4	3	0.0435289	0.11273
PWY.6151..S.adenosyl.L.methionine.salvage.I.g__Clostridium.s__Clostridium_ventriculi	age	age	-82.2529	7.49822	4	2	0.0578747	0.11273
PWY.6163..chorismate.biosynthesis.from.3.dehydroquinate	age	age	-46.549	4.24343	4	2	0.0578747	0.11273
PWY.6163..chorismate.biosynthesis.from.3.dehydroquinate.g__Clostridium.s__Clostridium_ventriculi	age	age	-41.9393	3.82321	4	2	0.0578747	0.11273
PWY.621..sucrose.degradation.III..sucrose.invertase.	age	age	-12.5269	1.14196	4	2	0.0578747	0.11273
PWY.621..sucrose.degradation.III..sucrose.invertase.	sex	Male	25.4292	2.28392	4	2	0.057025	0.11273
PWY.6277..superpathway.of.5.aminoimidazole.ribonucleotide.biosynthesis	age	age	-61.6401	5.61915	4	2	0.0578747	0.11273
PWY.6277..superpathway.of.5.aminoimidazole.ribonucleotide.biosynthesis.g__Clostridium.s__Clostridium_ventriculi	age	age	-29.1724	2.65937	4	2	0.0578747	0.11273
PWY.6282..palmitoleate.biosynthesis.I..from..5Z..dodec.5.enoate.	age	age	-30.2071	2.7537	4	2	0.0578747	0.11273
PWY.6292..superpathway.of.L.cysteine.biosynthesis..mammalian.	age	age	-22.3218	2.03487	4	2	0.0578747	0.11273
PWY.6293..superpathway.of.L.cysteine.biosynthesis..fungi.	age	age	-6.41889	0.58515	4	2	0.0578747	0.11273
PWY.6305..superpathway.of.putrescine.biosynthesis	age	age	-36.2139	3.30128	4	2	0.0578747	0.11273
PWY.6305..superpathway.of.putrescine.biosynthesis.g__Clostridium.s__Clostridium_ventriculi	age	age	-36.2139	3.30128	4	2	0.0578747	0.11273
PWY.6317..D.galactose.degradation.I..Leloir.pathway.	age	age	-70.8603	6.45966	4	2	0.0578747	0.11273
PWY.6317..D.galactose.degradation.I..Leloir.pathway..g__Clostridium.s__Clostridium_ventriculi	age	age	-48.3027	4.4033	4	2	0.0578747	0.11273
PWY.6385..peptidoglycan.biosynthesis.III..mycobacteria.	age	age	-87.1336	7.94315	4	2	0.0578747	0.11273
PWY.6385..peptidoglycan.biosynthesis.III..mycobacteria..g__Clostridium.s__Clostridium_ventriculi	age	age	-55.4903	5.05853	4	2	0.0578747	0.11273
PWY.6386..UDP.N.acetylmuramoyl.pentapeptide.biosynthesis.II..lysine.containing.	age	age	-96.7455	8.81937	4	2	0.0578747	0.11273
PWY.6386..UDP.N.acetylmuramoyl.pentapeptide.biosynthesis.II..lysine.containing..g__Clostridium.s__Clostridium_ventriculi	age	age	-64.1893	5.85153	4	2	0.0578747	0.11273
PWY.6387..UDP.N.acetylmuramoyl.pentapeptide.biosynthesis.I..meso.diaminopimelate.containing.	age	age	-93.0934	8.48645	4	2	0.0578747	0.11273
PWY.6387..UDP.N.acetylmuramoyl.pentapeptide.biosynthesis.I..meso.diaminopimelate.containing..g__Clostridium.s__Clostridium_ventriculi	age	age	-59.8448	5.45548	4	2	0.0578747	0.11273
PWY.6527..stachyose.degradation	age	age	-79.2895	7.22808	4	2	0.0578747	0.11273
PWY.6527..stachyose.degradation.g__Clostridium.s__Clostridium_ventriculi	age	age	-63.1928	5.76069	4	2	0.0578747	0.11273
PWY.6608..guanosine.nucleotides.degradation.III	age	age	-53.8034	4.90475	4	2	0.0578747	0.11273
PWY.6609..adenine.and.adenosine.salvage.III	age	age	-146.39	13.345	4	2	0.0578747	0.11273
PWY.6609..adenine.and.adenosine.salvage.III.g__Clostridium.s__Clostridium_ventriculi	age	age	-113.789	10.373	4	2	0.0578747	0.11273
PWY.6700..queuosine.biosynthesis.I..de.novo.	age	age	-49.2221	4.48711	4	2	0.0578747	0.11273
PWY.6700..queuosine.biosynthesis.I..de.novo..g__Clostridium.s__Clostridium_ventriculi	age	age	-42.659	3.88882	4	2	0.0578747	0.11273
PWY.6703..preQ0.biosynthesis	age	age	-54.887	5.00353	4	2	0.0578747	0.11273
PWY.6703..preQ0.biosynthesis.g__Clostridium.s__Clostridium_ventriculi	age	age	-44.0204	4.01292	4	2	0.0578747	0.11273
PWY.6731..starch.degradation.III	age	age	-67.8205	6.18255	4	2	0.0578747	0.11273
PWY.6731..starch.degradation.III.g__Clostridium.s__Clostridium_ventriculi	age	age	-47.5448	4.33421	4	2	0.0578747	0.11273
PWY.6823..molybdopterin.biosynthesis	age	age	-54.9826	5.01225	4	2	0.0578747	0.11273
PWY.6823..molybdopterin.biosynthesis.g__Clostridium.s__Clostridium_ventriculi	age	age	-54.9826	5.01225	4	2	0.0578747	0.11273
PWY.6892..thiazole.component.of.thiamine.diphosphate.biosynthesis.I	age	age	-107.959	9.84159	4	2	0.0578747	0.11273
PWY.6892..thiazole.component.of.thiamine.diphosphate.biosynthesis.I.g__Clostridium.s__Clostridium_ventriculi	age	age	-101.418	9.24531	4	2	0.0578747	0.11273
PWY.6897..thiamine.diphosphate.salvage.II	age	age	-14.5971	1.33068	4	2	0.0578747	0.11273
PWY.6901..superpathway.of.glucose.and.xylose.degradation	age	age	-31.3126	2.85447	4	2	0.0578747	0.11273
PWY.6936..seleno.amino.acid.biosynthesis..plants.	age	age	-34.6852	3.16193	4	2	0.0578747	0.11273
PWY.702..L.methionine.biosynthesis.II	age	age	-14.7198	1.34187	4	2	0.0578747	0.11273
PWY.7111..pyruvate.fermentation.to.isobutanol..engineered.	age	age	-12.0324	1.09688	4	2	0.0578747	0.11273
PWY.7111..pyruvate.fermentation.to.isobutanol..engineered.	sex	Male	69.3034	2.19377	4	2	0.0201452	0.11273
PWY.7117..C4.photosynthetic.carbon.assimilation.cycle..PEPCK.type	age	age	-26.4113	2.40767	4	2	0.0578747	0.11273
PWY.7197..pyrimidine.deoxyribonucleotide.phosphorylation	age	age	-26.0621	2.37584	4	2	0.0578747	0.11273
PWY.7199..pyrimidine.deoxyribonucleosides.salvage	age	age	-48.995	4.46641	4	2	0.0578747	0.11273
PWY.7208..superpathway.of.pyrimidine.nucleobases.salvage	age	age	-99.5092	9.07132	4	2	0.0578747	0.11273
PWY.7208..superpathway.of.pyrimidine.nucleobases.salvage.g__Clostridium.s__Clostridium_ventriculi	age	age	-57.6873	5.25881	4	2	0.0578747	0.11273
PWY.7220..adenosine.deoxyribonucleotides.de.novo.biosynthesis.II	age	age	-85.0051	7.74912	4	2	0.0578747	0.11273
PWY.7220..adenosine.deoxyribonucleotides.de.novo.biosynthesis.II.unclassified	age	age	-30.6312	2.79235	4	2	0.0578747	0.11273
PWY.7221..guanosine.ribonucleotides.de.novo.biosynthesis	age	age	-97.4288	8.88167	4	2	0.0578747	0.11273
PWY.7221..guanosine.ribonucleotides.de.novo.biosynthesis.g__Clostridium.s__Clostridium_ventriculi	age	age	-66.6745	6.07808	4	2	0.0578747	0.11273
PWY.7221..guanosine.ribonucleotides.de.novo.biosynthesis.unclassified	age	age	-10.742	0.979243	4	2	0.0578747	0.11273
PWY.7222..guanosine.deoxyribonucleotides.de.novo.biosynthesis.II	age	age	-85.0051	7.74912	4	2	0.0578747	0.11273
PWY.7222..guanosine.deoxyribonucleotides.de.novo.biosynthesis.II.unclassified	age	age	-30.6312	2.79235	4	2	0.0578747	0.11273
PWY.7228..superpathway.of.guanosine.nucleotides.de.novo.biosynthesis.I	age	age	-95.3274	8.6901	4	2	0.0578747	0.11273
PWY.7228..superpathway.of.guanosine.nucleotides.de.novo.biosynthesis.I.g__Clostridium.s__Clostridium_ventriculi	age	age	-56.467	5.14756	4	2	0.0578747	0.11273
PWY.7228..superpathway.of.guanosine.nucleotides.de.novo.biosynthesis.I.unclassified	age	age	-13.733	1.25191	4	2	0.0578747	0.11273
PWY.7229..superpathway.of.adenosine.nucleotides.de.novo.biosynthesis.I	age	age	-112.193	10.2276	4	2	0.0578747	0.11273
PWY.7229..superpathway.of.adenosine.nucleotides.de.novo.biosynthesis.I.unclassified	age	age	-9.52341	0.868159	4	2	0.0578747	0.11273
PWY.7229..superpathway.of.adenosine.nucleotides.de.novo.biosynthesis.I.unclassified	sex	Male	37.8448	1.73632	4	2	0.0291877	0.11273
PWY.7234..inosine.5..phosphate.biosynthesis.III	age	age	-49.927	4.55137	4	2	0.0578747	0.11273
PWY.7238..sucrose.biosynthesis.II	age	age	-72.3663	6.59695	4	2	0.0578747	0.11273
PWY.7238..sucrose.biosynthesis.II.g__Clostridium.s__Clostridium_ventriculi	age	age	-49.7479	4.53505	4	2	0.0578747	0.11273
PWY.7238..sucrose.biosynthesis.II.unclassified	age	age	-14.576	1.32876	4	2	0.0578747	0.11273
PWY.724..superpathway.of.L.lysine..L.threonine.and.L.methionine.biosynthesis.II	age	age	-33.0889	3.0164	4	2	0.0578747	0.11273
PWY.724..superpathway.of.L.lysine..L.threonine.and.L.methionine.biosynthesis.II.g__Clostridium.s__Clostridium_ventriculi	age	age	-27.3777	2.49577	4	2	0.0578747	0.11273
PWY.7282..4.amino.2.methyl.5.diphosphomethylpyrimidine.biosynthesis.II	age	age	-31.3212	2.85526	4	2	0.0578747	0.11273
PWY.7345..superpathway.of.anaerobic.sucrose.degradation	age	age	-29.6148	2.6997	4	2	0.0578747	0.11273
PWY.7357..thiamine.phosphate.formation.from.pyrithiamine.and.oxythiamine..yeast.	age	age	-15.8177	1.44195	4	2	0.0578747	0.11273
PWY.7663..gondoate.biosynthesis..anaerobic.	age	age	-44.9031	4.09339	4	2	0.0578747	0.11273
PWY.7663..gondoate.biosynthesis..anaerobic..unclassified	age	age	-6.48988	0.591621	4	2	0.0578747	0.11273
PWY.7663..gondoate.biosynthesis..anaerobic..unclassified	sex	Male	20.8374	1.18324	4	2	0.0361114	0.11273
PWY.7664..oleate.biosynthesis.IV..anaerobic.	age	age	-31.4386	2.86596	4	2	0.0578747	0.11273
PWY.7731..superpathway.of.photosynthetic.hydrogen.production	age	age	-22.5628	2.05684	4	2	0.0578747	0.11273
PWY.7761..NAD.salvage.pathway.II..PNC.IV.cycle.	age	age	-31.3729	2.85997	4	2	0.0578747	0.11273
PWY.7790..UMP.biosynthesis.II	age	age	-79.3017	7.22919	4	2	0.0578747	0.11273
PWY.7790..UMP.biosynthesis.II.g__Clostridium.s__Clostridium_ventriculi	age	age	-47.9473	4.3709	4	2	0.0578747	0.11273
PWY.7791..UMP.biosynthesis.III	age	age	-79.3017	7.22919	4	2	0.0578747	0.11273
PWY.7791..UMP.biosynthesis.III.g__Clostridium.s__Clostridium_ventriculi	age	age	-47.9473	4.3709	4	2	0.0578747	0.11273
PWY.7851..coenzyme.A.biosynthesis.II..eukaryotic.	age	age	-53.1855	4.84842	4	2	0.0578747	0.11273
PWY.7851..coenzyme.A.biosynthesis.II..eukaryotic..g__Clostridium.s__Clostridium_ventriculi	age	age	-34.3825	3.13433	4	2	0.0578747	0.11273
PWY.7953..UDP.N.acetylmuramoyl.pentapeptide.biosynthesis.III..meso.diaminopimelate.containing.	age	age	-69.8502	6.36758	4	2	0.0578747	0.11273
PWY.7953..UDP.N.acetylmuramoyl.pentapeptide.biosynthesis.III..meso.diaminopimelate.containing..g__Clostridium.s__Clostridium_ventriculi	age	age	-51.3138	4.6778	4	2	0.0578747	0.11273
PWY.7977..L.methionine.biosynthesis.IV	age	age	-49.6921	4.52996	4	2	0.0578747	0.11273
PWY.7977..L.methionine.biosynthesis.IV.g__Clostridium.s__Clostridium_ventriculi	age	age	-29.2031	2.66217	4	2	0.0578747	0.11273
PWY.7977..L.methionine.biosynthesis.IV.unclassified	age	age	-16.399	1.49494	4	2	0.0578747	0.11273
PWY.801..homocysteine.and.cysteine.interconversion	age	age	-13.3132	1.21364	4	2	0.0578747	0.11273
PWY.8178..pentose.phosphate.pathway..non.oxidative.branch..II	age	age	-91.3073	8.32363	4	2	0.0578747	0.11273
PWY.8178..pentose.phosphate.pathway..non.oxidative.branch..II.g__Clostridium.s__Clostridium_ventriculi	age	age	-63.2365	5.76467	4	2	0.0578747	0.11273
PWY.8187..L.arginine.degradation.XIII..reductive.Stickland.reaction.	age	age	-34.9553	3.18654	4	2	0.0578747	0.11273
PWY.841..superpathway.of.purine.nucleotides.de.novo.biosynthesis.I	age	age	-77.3289	7.04934	4	2	0.0578747	0.11273
PWY.I9..L.cysteine.biosynthesis.VI..from.L.methionine.	age	age	-39.9648	3.64321	4	2	0.0578747	0.11273
PWY0.1296..purine.ribonucleosides.degradation	age	age	-118.936	10.8423	4	2	0.0578747	0.11273
PWY0.1296..purine.ribonucleosides.degradation.g__Clostridium.s__Clostridium_ventriculi	age	age	-86.5301	7.88813	4	2	0.0578747	0.11273
PWY0.1297..superpathway.of.purine.deoxyribonucleosides.degradation	age	age	-11.3888	1.03821	4	2	0.0578747	0.11273
PWY0.1319..CDP.diacylglycerol.biosynthesis.II	age	age	-64.0667	5.84035	4	2	0.0578747	0.11273
PWY0.1319..CDP.diacylglycerol.biosynthesis.II.g__Clostridium.s__Clostridium_ventriculi	age	age	-32.7505	2.98555	4	2	0.0578747	0.11273
PWY0.1477..ethanolamine.utilization	age	age	-7.90818	0.720915	4	2	0.0578747	0.11273
PWY0.1586..peptidoglycan.maturation..meso.diaminopimelate.containing.	age	age	-100.523	9.16371	4	2	0.0578747	0.11273
PWY0.1586..peptidoglycan.maturation..meso.diaminopimelate.containing..g__Clostridium.s__Clostridium_ventriculi	age	age	-74.3784	6.78038	4	2	0.0578747	0.11273
PWY0.162..superpathway.of.pyrimidine.ribonucleotides.de.novo.biosynthesis	age	age	-42.6417	3.88724	4	2	0.0578747	0.11273
PWY0.862...5Z..dodecenoate.biosynthesis.I	age	age	-29.1747	2.65958	4	2	0.0578747	0.11273
PWY3O.4107..NAD.salvage.pathway.V..PNC.V.cycle.	age	age	-21.9871	2.00436	4	2	0.0578747	0.11273
PWY4FS.7..phosphatidylglycerol.biosynthesis.I..plastidic.	age	age	-51.5865	4.70266	4	2	0.0578747	0.11273
PWY4FS.8..phosphatidylglycerol.biosynthesis.II..non.plastidic.	age	age	-51.5865	4.70266	4	2	0.0578747	0.11273
PWY4LZ.257..superpathway.of.fermentation..Chlamydomonas.reinhardtii.	age	age	-14.4844	1.3204	4	2	0.0578747	0.11273
PWY66.429..fatty.acid.biosynthesis.initiation..mitochondria.	age	age	-37.7662	3.44279	4	2	0.0578747	0.11273
PWY66.429..fatty.acid.biosynthesis.initiation..mitochondria..g__Clostridium.s__Clostridium_ventriculi	age	age	-22.7876	2.07733	4	2	0.0578747	0.11273
PWY66.429..fatty.acid.biosynthesis.initiation..mitochondria..unclassified	age	age	-9.93401	0.90559	4	2	0.0578747	0.11273
PYRIDNUCSAL.PWY..NAD.salvage.pathway.I..PNC.VI.cycle.	age	age	-24.5086	2.23421	4	2	0.0578747	0.11273
RIBOSYN2.PWY..flavin.biosynthesis.I..bacteria.and.plants.	age	age	-61.1752	5.57676	4	2	0.0578747	0.11273
RIBOSYN2.PWY..flavin.biosynthesis.I..bacteria.and.plants..g__Clostridium.s__Clostridium_ventriculi	age	age	-31.6856	2.88848	4	2	0.0578747	0.11273
SER.GLYSYN.PWY..superpathway.of.L.serine.and.glycine.biosynthesis.I	age	age	-14.1509	1.29	4	2	0.0578747	0.11273
THISYN.PWY..superpathway.of.thiamine.diphosphate.biosynthesis.I	age	age	-21.7012	1.97829	4	2	0.0578747	0.11273
THISYNARA.PWY..superpathway.of.thiamine.diphosphate.biosynthesis.III..eukaryotes.	age	age	-22.5585	2.05645	4	2	0.0578747	0.11273
THRESYN.PWY..superpathway.of.L.threonine.biosynthesis	age	age	-35.4712	3.23358	4	2	0.0578747	0.11273
THRESYN.PWY..superpathway.of.L.threonine.biosynthesis.g__Clostridium.s__Clostridium_ventriculi	age	age	-22.1409	2.01838	4	2	0.0578747	0.11273
TRNA.CHARGING.PWY..tRNA.charging	age	age	-85.7656	7.81844	4	2	0.0578747	0.11273
TRNA.CHARGING.PWY..tRNA.charging.g__Clostridium.s__Clostridium_ventriculi	age	age	-51.217	4.66897	4	2	0.0578747	0.11273
UDPNAGSYN.PWY..UDP.N.acetyl.D.glucosamine.biosynthesis.I	age	age	-113.03	10.3038	4	2	0.0578747	0.11273
UDPNAGSYN.PWY..UDP.N.acetyl.D.glucosamine.biosynthesis.I.g__Clostridium.s__Clostridium_ventriculi	age	age	-89.0679	8.11948	4	2	0.0578747	0.11273
UDPNAGSYN.PWY..UDP.N.acetyl.D.glucosamine.biosynthesis.I.g__Lactobacillus.s__Lactobacillus_reuteri	age	age	-16.0543	1.46352	4	2	0.0578747	0.11273
UDPNAGSYN.PWY..UDP.N.acetyl.D.glucosamine.biosynthesis.I.unclassified	age	age	-9.15996	0.835027	4	2	0.0578747	0.11273
VALSYN.PWY..L.valine.biosynthesis	age	age	-24.1977	2.20588	4	2	0.0578747	0.11273
PWY.6151..S.adenosyl.L.methionine.salvage.I.unclassified	sex	Male	39.6577	3.74761	4	3	0.0599818	0.116328
PWY.7731..superpathway.of.photosynthetic.hydrogen.production	sex	Male	-41.3582	4.11368	4	2	0.0631136	0.121787
VALSYN.PWY..L.valine.biosynthesis	sex	Male	44.1954	4.41176	4	2	0.06334	0.121787
FERMENTATION.PWY..mixed.acid.fermentation	sex	Male	17.8771	1.88621	4	2	0.0669224	0.128125
PWY.5981..CDP.diacylglycerol.biosynthesis.III	sex	Male	-68.2977	7.27038	4	2	0.0675147	0.128709
PWY.101..photosynthesis.light.reactions	sex	Male	-75.7228	8.29835	4	2	0.0694889	0.130726
PWY.101..photosynthesis.light.reactions.unclassified	sex	Male	-75.7228	8.29835	4	2	0.0694889	0.130726
PWY.5136..fatty.acid..beta..oxidation.II..plant.peroxisome.	sex	Male	-59.207	6.47212	4	2	0.0693159	0.130726
PWY.6292..superpathway.of.L.cysteine.biosynthesis..mammalian.	sex	Male	-37.0017	4.06974	4	2	0.0697402	0.130726
COA.PWY..coenzyme.A.biosynthesis.I..prokaryotic..g__Lactobacillus.s__Lactobacillus_reuteri	sex	Male	-26.902	3.0003	4	2	0.0707082	0.131989
UDPNAGSYN.PWY..UDP.N.acetyl.D.glucosamine.biosynthesis.I.g__Lactobacillus.s__Lactobacillus_reuteri	sex	Male	-25.8969	2.92704	4	2	0.071651	0.133194
PWY.7221..guanosine.ribonucleotides.de.novo.biosynthesis.unclassified	sex	Male	16.8768	1.95849	4	2	0.0735483	0.136156
PWY.6703..preQ0.biosynthesis.g__Clostridium.s__Clostridium_ventriculi	sex	Male	-67.9569	8.02584	4	2	0.0748394	0.13741
PWY3O.4107..NAD.salvage.pathway.V..PNC.V.cycle.	sex	Male	-33.959	4.00872	4	2	0.0748043	0.13741
PYRIDNUCSAL.PWY..NAD.salvage.pathway.I..PNC.VI.cycle.	sex	Male	-37.5137	4.46843	4	2	0.075475	0.138012
UNINTEGRATED.g__Clostridium.s__Clostridium_ventriculi	sex	Male	-35696.7	5749.12	4	2	0.101658	0.141235
UNINTEGRATED.g__Lactobacillus.s__Lactobacillus_reuteri	sex	Male	-23920.6	3224.87	4	2	0.0853118	0.141235
ANAGLYCOLYSIS.PWY..glycolysis.III..from.glucose..g__Clostridium.s__Clostridium_ventriculi	sex	Male	-66.2947	11.0496	4	2	0.105141	0.141235
COA.PWY.1..superpathway.of.coenzyme.A.biosynthesis.III..mammals.	sex	Male	-66.5783	10.5968	4	2	0.100483	0.141235
COA.PWY.1..superpathway.of.coenzyme.A.biosynthesis.III..mammals..g__Clostridium.s__Clostridium_ventriculi	sex	Male	-40.2554	6.89028	4	2	0.107921	0.141235
COA.PWY..coenzyme.A.biosynthesis.I..prokaryotic..g__Clostridium.s__Clostridium_ventriculi	sex	Male	-44.022	6.98779	4	2	0.100217	0.141235
COBALSYN.PWY..superpathway.of.adenosylcobalamin.salvage.from.cobinamide.I	sex	Male	-85.1774	12.3508	4	2	0.0916715	0.141235
COBALSYN.PWY..superpathway.of.adenosylcobalamin.salvage.from.cobinamide.I.g__Clostridium.s__Clostridium_ventriculi	sex	Male	-70.1155	10.9301	4	2	0.098448	0.141235
DTDPRHAMSYN.PWY..dTDP..beta..L.rhamnose.biosynthesis.g__Clostridium.s__Clostridium_ventriculi	sex	Male	-73.7524	9.21168	4	2	0.0791042	0.141235
GLYCOGENSYNTH.PWY..glycogen.biosynthesis.I..from.ADP.D.Glucose..g__Clostridium.s__Clostridium_ventriculi	sex	Male	-90.9764	14.0111	4	2	0.0972803	0.141235
LACTOSECAT.PWY..lactose.and.galactose.degradation.I	sex	Male	-108.028	16.5357	4	2	0.0966966	0.141235
LACTOSECAT.PWY..lactose.and.galactose.degradation.I.g__Clostridium.s__Clostridium_ventriculi	sex	Male	-75.6445	11.8973	4	2	0.0993132	0.141235
OANTIGEN.PWY..O.antigen.building.blocks.biosynthesis..E..coli.	sex	Male	-82.6582	13.9198	4	2	0.106212	0.141235
OANTIGEN.PWY..O.antigen.building.blocks.biosynthesis..E..coli..g__Clostridium.s__Clostridium_ventriculi	sex	Male	-84.3011	10.8808	4	2	0.0817169	0.141235
PANTO.PWY..phosphopantothenate.biosynthesis.I	sex	Male	-80.7837	14.3797	4	2	0.112145	0.141235
PANTO.PWY..phosphopantothenate.biosynthesis.I.g__Clostridium.s__Clostridium_ventriculi	sex	Male	-75.649	12.5758	4	2	0.104872	0.141235
PANTOSYN.PWY..superpathway.of.coenzyme.A.biosynthesis.I..bacteria.	sex	Male	-71.7157	11.744	4	2	0.103334	0.141235
PANTOSYN.PWY..superpathway.of.coenzyme.A.biosynthesis.I..bacteria..g__Clostridium.s__Clostridium_ventriculi	sex	Male	-48.7985	8.25893	4	2	0.106734	0.141235
PEPTIDOGLYCANSYN.PWY..peptidoglycan.biosynthesis.I..meso.diaminopimelate.containing.	sex	Male	-98.137	16.3225	4	2	0.104924	0.141235
PEPTIDOGLYCANSYN.PWY..peptidoglycan.biosynthesis.I..meso.diaminopimelate.containing..g__Clostridium.s__Clostridium_ventriculi	sex	Male	-67.7077	10.7879	4	2	0.100587	0.141235
POLYISOPRENSYN.PWY..polyisoprenoid.biosynthesis..E..coli.	sex	Male	-10.9737	1.53566	4	2	0.088514	0.141235
PWY.1042..glycolysis.IV.g__Clostridium.s__Clostridium_ventriculi	sex	Male	-67.4336	11.5837	4	2	0.108301	0.141235
PWY.241..C4.photosynthetic.carbon.assimilation.cycle..NADP.ME.type.g__Clostridium.s__Clostridium_ventriculi	sex	Male	-35.9838	6.33682	4	2	0.110972	0.141235
PWY.2941..L.lysine.biosynthesis.II.g__Clostridium.s__Clostridium_ventriculi	sex	Male	-42.3217	7.32331	4	2	0.10908	0.141235
PWY.3841..folate.transformations.II..plants.	sex	Male	-70.3166	12.4744	4	2	0.111776	0.141235
PWY.3841..folate.transformations.II..plants..g__Clostridium.s__Clostridium_ventriculi	sex	Male	-38.2214	6.79376	4	2	0.111988	0.141235
PWY.4041...gamma..glutamyl.cycle	sex	Male	-88.957	11.81	4	2	0.0840267	0.141235
PWY.4041...gamma..glutamyl.cycle.g__Clostridium.s__Clostridium_ventriculi	sex	Male	-48.8875	7.15857	4	2	0.0925621	0.141235
PWY.5097..L.lysine.biosynthesis.VI.g__Clostridium.s__Clostridium_ventriculi	sex	Male	-45.5264	7.56352	4	2	0.104807	0.141235
PWY.5188..tetrapyrrole.biosynthesis.I..from.glutamate..g__Clostridium.s__Clostridium_ventriculi	sex	Male	-36.1587	5.63818	4	2	0.0984743	0.141235
PWY.5667..CDP.diacylglycerol.biosynthesis.I	sex	Male	-80.126	11.6807	4	2	0.0921568	0.141235
PWY.5667..CDP.diacylglycerol.biosynthesis.I.g__Clostridium.s__Clostridium_ventriculi	sex	Male	-45.7911	5.97111	4	2	0.0825488	0.141235
PWY.5686..UMP.biosynthesis.I	sex	Male	-109.321	14.4584	4	2	0.083711	0.141235
PWY.5686..UMP.biosynthesis.I.g__Clostridium.s__Clostridium_ventriculi	sex	Male	-66.9554	8.7418	4	2	0.0826506	0.141235
PWY.5695..inosine.5..phosphate.degradation	sex	Male	-73.472	11.5859	4	2	0.0995696	0.141235
PWY.5723..Rubisco.shunt	sex	Male	-103.685	15.7812	4	2	0.0961573	0.141235
PWY.5941..glycogen.degradation.II	sex	Male	-76.3183	13.6703	4	2	0.112836	0.141235
PWY.5941..glycogen.degradation.II.g__Clostridium.s__Clostridium_ventriculi	sex	Male	-62.32	9.61884	4	2	0.0974904	0.141235
PWY.5973..cis.vaccenate.biosynthesis	sex	Male	-47.5805	8.2046	4	2	0.108707	0.141235
PWY.5989..stearate.biosynthesis.II..bacteria.and.plants.	sex	Male	13.5073	1.83584	4	2	0.0859988	0.141235
PWY.6121..5.aminoimidazole.ribonucleotide.biosynthesis.I	sex	Male	-67.8722	11.9991	4	2	0.111396	0.141235
PWY.6121..5.aminoimidazole.ribonucleotide.biosynthesis.I.g__Clostridium.s__Clostridium_ventriculi	sex	Male	-31.0123	5.5563	4	2	0.112862	0.141235
PWY.6122..5.aminoimidazole.ribonucleotide.biosynthesis.II.g__Clostridium.s__Clostridium_ventriculi	sex	Male	-30.3838	5.31875	4	2	0.110324	0.141235
PWY.6123..inosine.5..phosphate.biosynthesis.I	sex	Male	-72.3491	12.0715	4	2	0.105251	0.141235
PWY.6123..inosine.5..phosphate.biosynthesis.I.g__Clostridium.s__Clostridium_ventriculi	sex	Male	-27.1364	4.71707	4	2	0.109567	0.141235
PWY.6124..inosine.5..phosphate.biosynthesis.II	sex	Male	-73.2497	12.0866	4	2	0.104108	0.141235
PWY.6124..inosine.5..phosphate.biosynthesis.II.g__Clostridium.s__Clostridium_ventriculi	sex	Male	-45.5869	6.45985	4	2	0.089615	0.141235
PWY.6125..superpathway.of.guanosine.nucleotides.de.novo.biosynthesis.II	sex	Male	-94.0097	16.6915	4	2	0.111867	0.141235
PWY.6125..superpathway.of.guanosine.nucleotides.de.novo.biosynthesis.II.unclassified	sex	Male	15.3608	2.04785	4	2	0.0843749	0.141235
PWY.6126..superpathway.of.adenosine.nucleotides.de.novo.biosynthesis.II	sex	Male	-116.108	19.4223	4	2	0.105516	0.141235
PWY.6147..6.hydroxymethyl.dihydropterin.diphosphate.biosynthesis.I	sex	Male	-60.4754	8.25676	4	2	0.0863842	0.141235
PWY.6151..S.adenosyl.L.methionine.salvage.I	sex	Male	-94.0074	14.047	4	3	0.0944279	0.141235
PWY.6151..S.adenosyl.L.methionine.salvage.I.g__Clostridium.s__Clostridium_ventriculi	sex	Male	-101.732	14.9964	4	2	0.0931741	0.141235
PWY.6277..superpathway.of.5.aminoimidazole.ribonucleotide.biosynthesis.g__Clostridium.s__Clostridium_ventriculi	sex	Male	-30.3838	5.31875	4	2	0.110324	0.141235
PWY.6305..superpathway.of.putrescine.biosynthesis	sex	Male	-37.4357	6.60257	4	2	0.111138	0.141235
PWY.6305..superpathway.of.putrescine.biosynthesis.g__Clostridium.s__Clostridium_ventriculi	sex	Male	-37.4357	6.60257	4	2	0.111138	0.141235
PWY.6317..D.galactose.degradation.I..Leloir.pathway..g__Clostridium.s__Clostridium_ventriculi	sex	Male	-50.3395	8.8066	4	2	0.110257	0.141235
PWY.6385..peptidoglycan.biosynthesis.III..mycobacteria.	sex	Male	-91.1278	15.8863	4	2	0.109878	0.141235
PWY.6385..peptidoglycan.biosynthesis.III..mycobacteria..g__Clostridium.s__Clostridium_ventriculi	sex	Male	-62.3478	10.1171	4	2	0.10241	0.141235
PWY.6386..UDP.N.acetylmuramoyl.pentapeptide.biosynthesis.II..lysine.containing.	sex	Male	-102.481	17.6387	4	2	0.10851	0.141235
PWY.6386..UDP.N.acetylmuramoyl.pentapeptide.biosynthesis.II..lysine.containing..g__Clostridium.s__Clostridium_ventriculi	sex	Male	-67.3543	11.7031	4	2	0.109522	0.141235
PWY.6387..UDP.N.acetylmuramoyl.pentapeptide.biosynthesis.I..meso.diaminopimelate.containing.	sex	Male	-102.203	16.9729	4	2	0.104768	0.141235
PWY.6387..UDP.N.acetylmuramoyl.pentapeptide.biosynthesis.I..meso.diaminopimelate.containing..g__Clostridium.s__Clostridium_ventriculi	sex	Male	-64.3917	10.911	4	2	0.106858	0.141235
PWY.6527..stachyose.degradation.g__Clostridium.s__Clostridium_ventriculi	sex	Male	-73.1739	11.5214	4	2	0.0994209	0.141235
PWY.6608..guanosine.nucleotides.degradation.III	sex	Male	-57.04	9.8095	4	2	0.108423	0.141235
PWY.6609..adenine.and.adenosine.salvage.III	sex	Male	-155.976	26.69	4	2	0.107891	0.141235
PWY.6609..adenine.and.adenosine.salvage.III.g__Clostridium.s__Clostridium_ventriculi	sex	Male	-147.601	20.7461	4	2	0.0888977	0.141235
PWY.6700..queuosine.biosynthesis.I..de.novo..g__Clostridium.s__Clostridium_ventriculi	sex	Male	-59.4315	7.77764	4	2	0.0828418	0.141235
PWY.6703..preQ0.biosynthesis	sex	Male	-72.1877	10.0071	4	2	0.0876929	0.141235
PWY.6731..starch.degradation.III	sex	Male	-83.3386	12.3651	4	2	0.0937724	0.141235
PWY.6731..starch.degradation.III.g__Clostridium.s__Clostridium_ventriculi	sex	Male	-56.9392	8.66843	4	2	0.0961806	0.141235
PWY.6823..molybdopterin.biosynthesis	sex	Male	-75.4177	10.0245	4	2	0.0841262	0.141235
PWY.6823..molybdopterin.biosynthesis.g__Clostridium.s__Clostridium_ventriculi	sex	Male	-80.7603	10.0245	4	2	0.0786193	0.141235
PWY.6892..thiazole.component.of.thiamine.diphosphate.biosynthesis.I	sex	Male	-142.044	19.6832	4	2	0.0876586	0.141235
PWY.6892..thiazole.component.of.thiamine.diphosphate.biosynthesis.I.g__Clostridium.s__Clostridium_ventriculi	sex	Male	-130.896	18.4906	4	2	0.0893391	0.141235
PWY.7208..superpathway.of.pyrimidine.nucleobases.salvage	sex	Male	-101.934	18.1426	4	2	0.112133	0.141235
PWY.7208..superpathway.of.pyrimidine.nucleobases.salvage.g__Clostridium.s__Clostridium_ventriculi	sex	Male	-73.2578	10.5176	4	2	0.090779	0.141235
PWY.7221..guanosine.ribonucleotides.de.novo.biosynthesis	sex	Male	-101.905	17.7633	4	2	0.109867	0.141235
PWY.7221..guanosine.ribonucleotides.de.novo.biosynthesis.g__Clostridium.s__Clostridium_ventriculi	sex	Male	-77.908	12.1562	4	2	0.0985387	0.141235
PWY.7228..superpathway.of.guanosine.nucleotides.de.novo.biosynthesis.I	sex	Male	-99.2071	17.3802	4	2	0.11041	0.141235
PWY.7228..superpathway.of.guanosine.nucleotides.de.novo.biosynthesis.I.g__Clostridium.s__Clostridium_ventriculi	sex	Male	-68.8148	10.2951	4	2	0.0945412	0.141235
PWY.7228..superpathway.of.guanosine.nucleotides.de.novo.biosynthesis.I.unclassified	sex	Male	15.3809	2.50381	4	2	0.102732	0.141235
PWY.7229..superpathway.of.adenosine.nucleotides.de.novo.biosynthesis.I	sex	Male	-123.264	20.4552	4	2	0.104691	0.141235
PWY.7234..inosine.5..phosphate.biosynthesis.III	sex	Male	-63.2727	9.10275	4	2	0.0909633	0.141235
PWY.7238..sucrose.biosynthesis.II.g__Clostridium.s__Clostridium_ventriculi	sex	Male	-56.3158	9.0701	4	2	0.10166	0.141235
PWY.7282..4.amino.2.methyl.5.diphosphomethylpyrimidine.biosynthesis.II	sex	Male	-38.5726	5.71053	4	2	0.0935696	0.141235
PWY.7761..NAD.salvage.pathway.II..PNC.IV.cycle.	sex	Male	-43.5128	5.71994	4	2	0.0832091	0.141235
PWY.7790..UMP.biosynthesis.II	sex	Male	-109.321	14.4584	4	2	0.083711	0.141235
PWY.7790..UMP.biosynthesis.II.g__Clostridium.s__Clostridium_ventriculi	sex	Male	-66.9554	8.7418	4	2	0.0826506	0.141235
PWY.7791..UMP.biosynthesis.III	sex	Male	-109.321	14.4584	4	2	0.083711	0.141235
PWY.7791..UMP.biosynthesis.III.g__Clostridium.s__Clostridium_ventriculi	sex	Male	-66.9554	8.7418	4	2	0.0826506	0.141235
PWY.7851..coenzyme.A.biosynthesis.II..eukaryotic.	sex	Male	-62.0833	9.69683	4	2	0.0986372	0.141235
PWY.7851..coenzyme.A.biosynthesis.II..eukaryotic..g__Clostridium.s__Clostridium_ventriculi	sex	Male	-36.3982	6.26865	4	2	0.108576	0.141235
PWY.7953..UDP.N.acetylmuramoyl.pentapeptide.biosynthesis.III..meso.diaminopimelate.containing..g__Clostridium.s__Clostridium_ventriculi	sex	Male	-53.2699	9.35559	4	2	0.110679	0.141235
PWY.7977..L.methionine.biosynthesis.IV.g__Clostridium.s__Clostridium_ventriculi	sex	Male	-32.4573	5.32434	4	2	0.10351	0.141235
PWY.801..homocysteine.and.cysteine.interconversion	sex	Male	-19.5315	2.42727	4	2	0.0787122	0.141235
PWY.8178..pentose.phosphate.pathway..non.oxidative.branch..II.g__Clostridium.s__Clostridium_ventriculi	sex	Male	-64.8615	11.5293	4	2	0.111991	0.141235
PWY.841..superpathway.of.purine.nucleotides.de.novo.biosynthesis.I	sex	Male	-82.9175	14.0987	4	2	0.107221	0.141235
PWY0.1296..purine.ribonucleosides.degradation	sex	Male	-138.039	21.6845	4	2	0.0991956	0.141235
PWY0.1296..purine.ribonucleosides.degradation.g__Clostridium.s__Clostridium_ventriculi	sex	Male	-105.673	15.7763	4	2	0.0943463	0.141235
PWY0.1319..CDP.diacylglycerol.biosynthesis.II	sex	Male	-80.126	11.6807	4	2	0.0921568	0.141235
PWY0.1319..CDP.diacylglycerol.biosynthesis.II.g__Clostridium.s__Clostridium_ventriculi	sex	Male	-45.7911	5.97111	4	2	0.0825488	0.141235
PWY0.162..superpathway.of.pyrimidine.ribonucleotides.de.novo.biosynthesis	sex	Male	-43.3965	7.77449	4	2	0.112853	0.141235
PWY4FS.7..phosphatidylglycerol.biosynthesis.I..plastidic.	sex	Male	-64.7415	9.40532	4	2	0.0918424	0.141235
PWY4FS.8..phosphatidylglycerol.biosynthesis.II..non.plastidic.	sex	Male	-64.7415	9.40532	4	2	0.0918424	0.141235
PWY66.429..fatty.acid.biosynthesis.initiation..mitochondria..g__Clostridium.s__Clostridium_ventriculi	sex	Male	-23.3586	4.15466	4	2	0.11206	0.141235
PWY66.429..fatty.acid.biosynthesis.initiation..mitochondria..unclassified	sex	Male	-10.9674	1.81118	4	2	0.104192	0.141235
RIBOSYN2.PWY..flavin.biosynthesis.I..bacteria.and.plants.	sex	Male	-66.2549	11.1535	4	2	0.106175	0.141235
SER.GLYSYN.PWY..superpathway.of.L.serine.and.glycine.biosynthesis.I	sex	Male	18.1466	2.58	4	2	0.0899091	0.141235
THISYNARA.PWY..superpathway.of.thiamine.diphosphate.biosynthesis.III..eukaryotes.	sex	Male	-26.6524	4.11289	4	2	0.0974719	0.141235
TRNA.CHARGING.PWY..tRNA.charging.g__Clostridium.s__Clostridium_ventriculi	sex	Male	-59.4066	9.33794	4	2	0.0992561	0.141235
UDPNAGSYN.PWY..UDP.N.acetyl.D.glucosamine.biosynthesis.I	sex	Male	-137.143	20.6077	4	2	0.0949511	0.141235
UDPNAGSYN.PWY..UDP.N.acetyl.D.glucosamine.biosynthesis.I.g__Clostridium.s__Clostridium_ventriculi	sex	Male	-114.788	16.239	4	2	0.0894682	0.141235
DTDPRHAMSYN.PWY..dTDP..beta..L.rhamnose.biosynthesis	sex	Male	-62.1006	11.3073	4	2	0.11466	0.141899
PWY.7220..adenosine.deoxyribonucleotides.de.novo.biosynthesis.II	sex	Male	-85.3459	15.4982	4	2	0.11436	0.141899
PWY.7222..guanosine.deoxyribonucleotides.de.novo.biosynthesis.II	sex	Male	-85.3459	15.4982	4	2	0.11436	0.141899
THISYN.PWY..superpathway.of.thiamine.diphosphate.biosynthesis.I	sex	Male	-21.8409	3.95658	4	2	0.114089	0.141899
PWY.6527..stachyose.degradation	sex	Male	-78.7052	14.4562	4	2	0.115642	0.142721
COA.PWY..coenzyme.A.biosynthesis.I..prokaryotic.	sex	Male	-55.1542	10.2581	4	2	0.117067	0.142796
NONOXIPENT.PWY..pentose.phosphate.pathway..non.oxidative.branch..I.g__Clostridium.s__Clostridium_ventriculi	sex	Male	-76.5934	14.2714	4	2	0.117274	0.142796
PWY.6122..5.aminoimidazole.ribonucleotide.biosynthesis.II	sex	Male	-60.1362	11.2383	4	2	0.117615	0.142796
PWY.6277..superpathway.of.5.aminoimidazole.ribonucleotide.biosynthesis	sex	Male	-60.1362	11.2383	4	2	0.117615	0.142796
PWY.724..superpathway.of.L.lysine..L.threonine.and.L.methionine.biosynthesis.II.g__Clostridium.s__Clostridium_ventriculi	sex	Male	-26.8153	4.99154	4	2	0.117163	0.142796
PWY.7663..gondoate.biosynthesis..anaerobic.	sex	Male	-43.8782	8.18678	4	2	0.11743	0.142796
X1CMET2.PWY..folate.transformations.III..E..coli.	sex	Male	-46.5851	8.75126	4	2	0.118215	0.143084
PWY0.1586..peptidoglycan.maturation..meso.diaminopimelate.containing..g__Clostridium.s__Clostridium_ventriculi	sex	Male	-72.0149	13.5608	4	2	0.118491	0.143084
RIBOSYN2.PWY..flavin.biosynthesis.I..bacteria.and.plants..g__Clostridium.s__Clostridium_ventriculi	sex	Male	-30.4012	5.77696	4	2	0.119548	0.143972
PWY66.429..fatty.acid.biosynthesis.initiation..mitochondria.	sex	Male	-35.979	6.88557	4	2	0.120379	0.144584
ARO.PWY..chorismate.biosynthesis.I.g__Clostridium.s__Clostridium_ventriculi	sex	Male	-38.8357	7.46901	4	2	0.12096	0.144893
PWY.7953..UDP.N.acetylmuramoyl.pentapeptide.biosynthesis.III..meso.diaminopimelate.containing.	sex	Male	-65.1895	12.7352	4	2	0.122821	0.14673
PWY.6897..thiamine.diphosphate.salvage.II	sex	Male	-13.565	2.66135	4	2	0.123334	0.146951
PWY.6901..superpathway.of.glucose.and.xylose.degradation	sex	Male	-28.8201	5.70895	4	2	0.124496	0.147942
THRESYN.PWY..superpathway.of.L.threonine.biosynthesis.g__Clostridium.s__Clostridium_ventriculi	sex	Male	-20.2551	4.03676	4	2	0.125235	0.148426
P41.PWY..pyruvate.fermentation.to.acetate.and..S..lactate.I	sex	Male	-65.9754	13.2629	4	2	0.126295	0.148895
PWY.5100..pyruvate.fermentation.to.acetate.and.lactate.II	sex	Male	-65.9754	13.2629	4	2	0.126295	0.148895
PWY.6163..chorismate.biosynthesis.from.3.dehydroquinate.g__Clostridium.s__Clostridium_ventriculi	sex	Male	-37.4645	7.64641	4	2	0.128172	0.150712
TRNA.CHARGING.PWY..tRNA.charging	sex	Male	-76.3429	15.6369	4	2	0.128616	0.150838
PWY.7977..L.methionine.biosynthesis.IV	sex	Male	-43.8268	9.05992	4	2	0.129775	0.151799
PWY.7199..pyrimidine.deoxyribonucleosides.salvage	sex	Male	-42.5001	8.93282	4	2	0.131887	0.153869
PWY.5659..GDP.mannose.biosynthesis.g__Clostridium.s__Clostridium_ventriculi	sex	Male	-37.1567	7.88092	4	2	0.133055	0.154828
GLYCOGENSYNTH.PWY..glycogen.biosynthesis.I..from.ADP.D.Glucose.	sex	Male	-65.9457	14.0623	4	2	0.13375	0.155233
PWY.8178..pentose.phosphate.pathway..non.oxidative.branch..II	sex	Male	-77.7169	16.6473	4	2	0.134336	0.155511
PENTOSE.P.PWY..pentose.phosphate.pathway	sex	Male	-42.384	9.19626	4	2	0.136022	0.157056
ANAGLYCOLYSIS.PWY..glycolysis.III..from.glucose.	sex	Male	-73.9578	16.3548	4	2	0.13855	0.159155
THRESYN.PWY..superpathway.of.L.threonine.biosynthesis	sex	Male	-29.2861	6.46715	4	2	0.138362	0.159155
NONOXIPENT.PWY..pentose.phosphate.pathway..non.oxidative.branch..I	sex	Male	-76.2643	16.9851	4	2	0.139507	0.159844
PWY.6317..D.galactose.degradation.I..Leloir.pathway.	sex	Male	-57.8477	12.9193	4	2	0.139883	0.159866
PWY.2941..L.lysine.biosynthesis.II	sex	Male	-43.0941	9.74643	4	2	0.1416	0.161112
PWY.5659..GDP.mannose.biosynthesis	sex	Male	-36.946	8.36157	4	2	0.141692	0.161112
PWY.1042..glycolysis.IV	sex	Male	-73.4628	16.9348	4	2	0.144235	0.163588
PWY.5097..L.lysine.biosynthesis.VI	sex	Male	-39.9522	9.50114	4	2	0.148635	0.167079
PWY.6700..queuosine.biosynthesis.I..de.novo.	sex	Male	-37.692	8.97423	4	2	0.148805	0.167079
PWY.7238..sucrose.biosynthesis.II	sex	Male	-55.7328	13.1939	4	2	0.147986	0.167079
PWY.7357..thiamine.phosphate.formation.from.pyrithiamine.and.oxythiamine..yeast.	sex	Male	-12.1552	2.88389	4	2	0.1483	0.167079
PWY.5188..tetrapyrrole.biosynthesis.I..from.glutamate.	sex	Male	-27.0604	6.70862	4	2	0.154707	0.173272
PWY.702..L.methionine.biosynthesis.II	sex	Male	10.7796	2.68373	4	2	0.155337	0.173544
PPGPPMET.PWY..ppGpp.metabolism	sex	Male	-26.0915	6.53358	4	2	0.156204	0.174078
PWY.8187..L.arginine.degradation.XIII..reductive.Stickland.reaction.	sex	Male	-24.5249	6.37308	4	2	0.161854	0.179926
FASYN.ELONG.PWY..fatty.acid.elongation....saturated	sex	Male	-22.8138	6.08613	4	2	0.165969	0.182798
P122.PWY..heterolactic.fermentation	sex	Male	-10.5955	2.80703	4	2	0.164871	0.182798
PWY.7238..sucrose.biosynthesis.II.unclassified	sex	Male	9.99038	2.65752	4	2	0.165513	0.182798
PWY0.1586..peptidoglycan.maturation..meso.diaminopimelate.containing.	sex	Male	-68.6566	18.3274	4	2	0.166069	0.182798
CITRULBIO.PWY..L.citrulline.biosynthesis	sex	Male	-27.7637	7.54657	4	2	0.16896	0.185525
PWY.5913..partial.TCA.cycle..obligate.autotrophs.	sex	Male	-15.5799	4.2505	4	2	0.169556	0.185724
ANAEROFRUCAT.PWY..homolactic.fermentation	sex	Male	-32.9988	9.14241	4	2	0.172062	0.188009
UDPNAGSYN.PWY..UDP.N.acetyl.D.glucosamine.biosynthesis.I.unclassified	sex	Male	-5.76295	1.67005	4	2	0.179568	0.195734
PWY.6282..palmitoleate.biosynthesis.I..from..5Z..dodec.5.enoate.	sex	Male	-18.5909	5.50739	4	2	0.183349	0.19937
PWY.724..superpathway.of.L.lysine..L.threonine.and.L.methionine.biosynthesis.II	sex	Male	-20.2386	6.03281	4	2	0.184428	0.200057
PWY.7664..oleate.biosynthesis.IV..anaerobic.	sex	Male	-19.0534	5.73193	4	2	0.186034	0.201312
PWY.5941..glycogen.degradation.II.unclassified	sex	Male	-9.08545	2.80085	4	2	0.190371	0.205509
ASPASN.PWY..superpathway.of.L.aspartate.and.L.asparagine.biosynthesis	sex	Male	-22.9041	7.14001	4	2	0.192379	0.20668
GLUCONEO.PWY..gluconeogenesis.I	sex	Male	-25.0429	7.79281	4	2	0.192056	0.20668
PWY.6293..superpathway.of.L.cysteine.biosynthesis..fungi.	sex	Male	-3.66698	1.1703	4	2	0.196669	0.210784
PWY.5484..glycolysis.II..from.fructose.6.phosphate.	sex	Male	-23.1826	7.72318	4	2	0.204725	0.218895
ARO.PWY..chorismate.biosynthesis.I	sex	Male	-24.8227	8.60511	4	2	0.212439	0.226064
PWY.4984..urea.cycle	sex	Male	-13.687	4.73902	4	2	0.2122	0.226064
GLYCOLYSIS..glycolysis.I..from.glucose.6.phosphate.	sex	Male	-23.4866	8.25961	4	2	0.215282	0.228546
PWY.6936..seleno.amino.acid.biosynthesis..plants.	sex	Male	17.8147	6.32385	4	2	0.217153	0.229987
PWY0.862...5Z..dodecenoate.biosynthesis.I	sex	Male	-14.6706	5.31917	4	2	0.221436	0.23397
PWY.241..C4.photosynthetic.carbon.assimilation.cycle..NADP.ME.type	sex	Male	-17.9655	6.59128	4	2	0.223859	0.235974
PWY.6151..S.adenosyl.L.methionine.salvage.I.unclassified	age	age	-4.95965	1.87381	4	3	0.229967	0.241844
COMPLETE.ARO.PWY..superpathway.of.aromatic.amino.acid.biosynthesis	sex	Male	-21.9835	8.3684	4	2	0.231558	0.242946
PWY.6163..chorismate.biosynthesis.from.3.dehydroquinate	sex	Male	-18.2718	8.48687	4	2	0.276821	0.289757
PWY.7220..adenosine.deoxyribonucleotides.de.novo.biosynthesis.II.unclassified	sex	Male	-10.8158	5.58471	4	2	0.303438	0.31614
PWY.7222..guanosine.deoxyribonucleotides.de.novo.biosynthesis.II.unclassified	sex	Male	-10.8158	5.58471	4	2	0.303438	0.31614
PWY.3001..superpathway.of.L.isoleucine.biosynthesis.I	sex	Male	6.98942	3.85537	4	2	0.320902	0.333559
PWY.7977..L.methionine.biosynthesis.IV.unclassified	sex	Male	-5.02159	2.98989	4	2	0.341887	0.35455
PWY.I9..L.cysteine.biosynthesis.VI..from.L.methionine.	sex	Male	-11.41	7.28643	4	2	0.361802	0.374336
HSERMETANA.PWY..L.methionine.biosynthesis.III	sex	Male	-9.23342	6.23395	4	2	0.378059	0.390255
UNINTEGRATED	age	age	-144477	102851	4	3	0.393849	0.40562
PWY.7117..C4.photosynthetic.carbon.assimilation.cycle..PEPCK.type	sex	Male	-5.89407	4.81534	4	2	0.436091	0.448093
P161.PWY..acetylene.degradation..anaerobic.	sex	Male	1.46995	1.44183	4	2	0.493853	0.505128
PWY0.1477..ethanolamine.utilization	sex	Male	1.46995	1.44183	4	2	0.493853	0.505128
PWY.5384..sucrose.degradation.IV..sucrose.phosphorylase.	sex	Male	-3.56542	3.87411	4	2	0.5264	0.537192
UNINTEGRATED	sex	Male	-136638	205701	4	3	0.626729	0.638125
UNMAPPED	age	age	-239665	452916	4	3	0.690156	0.701111
UNINTEGRATED.unclassified	sex	Male	93101.1	231893	4	3	0.756949	0.767224
PWY0.1297..superpathway.of.purine.deoxyribonucleosides.degradation	sex	Male	0.275092	2.07642	4	2	0.916147	0.926487
PWY.7197..pyrimidine.deoxyribonucleotide.phosphorylation	sex	Male	0.511731	4.75168	4	2	0.931703	0.940096
UNMAPPED	sex	Male	-88137.3	905833	4	3	0.938251	0.944577
PWY.7345..superpathway.of.anaerobic.sucrose.degradation	sex	Male	-0.402192	5.39941	4	2	0.952667	0.956939
UNINTEGRATED.unclassified	age	age	-821.007	115946	4	3	0.995492	0.995492
PWY4LZ.257..superpathway.of.fermentation..Chlamydomonas.reinhardtii.	sex	Male	0.0201769	2.6408	4	2	0.995136	0.995492
Jejunum
feature	metadata	value	coef	stderr	N	N.not.0	pval	qval
UNINTEGRATED.g__Clostridium.s__Clostridium_ventriculi	age	age	-77634	23271.2	8	4	0.0206416	0.382399
ANAGLYCOLYSIS.PWY..glycolysis.III..from.glucose..g__Clostridium.s__Clostridium_ventriculi	age	age	-139.626	43.8564	8	4	0.0244364	0.382399
ARO.PWY..chorismate.biosynthesis.I.g__Clostridium.s__Clostridium_ventriculi	age	age	-117.035	35.6867	8	4	0.0219665	0.382399
CITRULBIO.PWY..L.citrulline.biosynthesis	age	age	-118.514	29.7394	8	5	0.0104778	0.382399
COA.PWY.1..superpathway.of.coenzyme.A.biosynthesis.III..mammals..g__Clostridium.s__Clostridium_ventriculi	age	age	-113.661	33.53	8	4	0.0194651	0.382399
COA.PWY..coenzyme.A.biosynthesis.I..prokaryotic..g__Clostridium.s__Clostridium_ventriculi	age	age	-108.674	31.5175	8	4	0.0182763	0.382399
COBALSYN.PWY..superpathway.of.adenosylcobalamin.salvage.from.cobinamide.I.g__Clostridium.s__Clostridium_ventriculi	age	age	-128.257	43.0653	8	4	0.0308636	0.382399
DTDPRHAMSYN.PWY..dTDP..beta..L.rhamnose.biosynthesis.g__Clostridium.s__Clostridium_ventriculi	age	age	-96.5111	18.6096	8	4	0.00350745	0.382399
DTDPRHAMSYN.PWY..dTDP..beta..L.rhamnose.biosynthesis.g__Clostridium.s__Clostridium_ventriculi	sex	Male	-112.546	35.9572	8	4	0.0259577	0.382399
GLYCOGENSYNTH.PWY..glycogen.biosynthesis.I..from.ADP.D.Glucose..g__Clostridium.s__Clostridium_ventriculi	age	age	-159.169	52.4179	8	4	0.0288645	0.382399
LACTOSECAT.PWY..lactose.and.galactose.degradation.I.g__Clostridium.s__Clostridium_ventriculi	age	age	-181.186	53.8384	8	4	0.0199904	0.382399
NONOXIPENT.PWY..pentose.phosphate.pathway..non.oxidative.branch..I.g__Clostridium.s__Clostridium_ventriculi	age	age	-190.035	59.6556	8	4	0.0243866	0.382399
OANTIGEN.PWY..O.antigen.building.blocks.biosynthesis..E..coli..g__Clostridium.s__Clostridium_ventriculi	age	age	-118.065	27.5765	8	4	0.00785333	0.382399
PANTO.PWY..phosphopantothenate.biosynthesis.I.g__Clostridium.s__Clostridium_ventriculi	age	age	-156.761	52.8294	8	4	0.0312538	0.382399
PANTOSYN.PWY..superpathway.of.coenzyme.A.biosynthesis.I..bacteria..g__Clostridium.s__Clostridium_ventriculi	age	age	-128.206	39.5358	8	4	0.0228785	0.382399
PEPTIDOGLYCANSYN.PWY..peptidoglycan.biosynthesis.I..meso.diaminopimelate.containing..g__Clostridium.s__Clostridium_ventriculi	age	age	-151.325	45.8272	8	4	0.0214263	0.382399
POLYISOPRENSYN.PWY..polyisoprenoid.biosynthesis..E..coli.	age	age	-34.3274	11.0497	8	6	0.0266521	0.382399
PWY.1042..glycolysis.IV.g__Clostridium.s__Clostridium_ventriculi	age	age	-150.932	50.65	8	4	0.0308034	0.382399
PWY.241..C4.photosynthetic.carbon.assimilation.cycle..NADP.ME.type	age	age	-124.566	38.2243	8	7	0.0224748	0.382399
PWY.241..C4.photosynthetic.carbon.assimilation.cycle..NADP.ME.type.g__Clostridium.s__Clostridium_ventriculi	age	age	-110.034	30.9813	8	4	0.0163593	0.382399
PWY.2941..L.lysine.biosynthesis.II.g__Clostridium.s__Clostridium_ventriculi	age	age	-123.26	33.233	8	4	0.0138698	0.382399
PWY.3841..folate.transformations.II..plants..g__Clostridium.s__Clostridium_ventriculi	age	age	-101.903	29.2296	8	4	0.0175396	0.382399
PWY.4041...gamma..glutamyl.cycle	age	age	-140.753	30.9934	8	7	0.00616075	0.382399
PWY.4041...gamma..glutamyl.cycle.g__Clostridium.s__Clostridium_ventriculi	age	age	-95.1215	25.7151	8	4	0.0140132	0.382399
PWY.4984..urea.cycle	age	age	-75.1063	21.6634	8	4	0.0179076	0.382399
PWY.5030..L.histidine.degradation.III.unclassified	age	age	9.11041	2.96429	8	5	0.0276769	0.382399
PWY.5030..L.histidine.degradation.III.unclassified	sex	Male	27.5572	5.72755	8	5	0.0048351	0.382399
PWY.5097..L.lysine.biosynthesis.VI	age	age	-136.723	44.8915	8	8	0.0285666	0.382399
PWY.5097..L.lysine.biosynthesis.VI.g__Clostridium.s__Clostridium_ventriculi	age	age	-121.573	32.9615	8	4	0.01417	0.382399
PWY.5188..tetrapyrrole.biosynthesis.I..from.glutamate..g__Clostridium.s__Clostridium_ventriculi	age	age	-76.0885	22.4182	8	4	0.0193759	0.382399
PWY.5265..peptidoglycan.biosynthesis.II..staphylococci.	age	age	-121.905	34.767	8	4	0.0171677	0.382399
PWY.5659..GDP.mannose.biosynthesis.g__Clostridium.s__Clostridium_ventriculi	age	age	-130.001	37.6437	8	4	0.0181698	0.382399
PWY.5667..CDP.diacylglycerol.biosynthesis.I.g__Clostridium.s__Clostridium_ventriculi	age	age	-88.7932	21.6431	8	4	0.00933102	0.382399
PWY.5686..UMP.biosynthesis.I.g__Clostridium.s__Clostridium_ventriculi	age	age	-113.847	32.9373	8	4	0.018111	0.382399
PWY.5910..superpathway.of.geranylgeranyldiphosphate.biosynthesis.I..via.mevalonate.	age	age	-15.5129	4.21134	8	5	0.0142401	0.382399
PWY.5941..glycogen.degradation.II.g__Clostridium.s__Clostridium_ventriculi	age	age	-127.313	42.2157	8	4	0.0295591	0.382399
PWY.6121..5.aminoimidazole.ribonucleotide.biosynthesis.I.g__Clostridium.s__Clostridium_ventriculi	age	age	-83.3601	27.0015	8	4	0.0272447	0.382399
PWY.6122..5.aminoimidazole.ribonucleotide.biosynthesis.II.g__Clostridium.s__Clostridium_ventriculi	age	age	-85.5987	26.6131	8	4	0.0235595	0.382399
PWY.6123..inosine.5..phosphate.biosynthesis.I.g__Clostridium.s__Clostridium_ventriculi	age	age	-77.9421	23.8661	8	4	0.0223019	0.382399
PWY.6124..inosine.5..phosphate.biosynthesis.II.g__Clostridium.s__Clostridium_ventriculi	age	age	-77.0996	23.1723	8	4	0.0208421	0.382399
PWY.6147..6.hydroxymethyl.dihydropterin.diphosphate.biosynthesis.I	age	age	-43.9409	10.6865	8	7	0.00924763	0.382399
PWY.6151..S.adenosyl.L.methionine.salvage.I.g__Clostridium.s__Clostridium_ventriculi	age	age	-180.2	58.6975	8	4	0.0277843	0.382399
PWY.6163..chorismate.biosynthesis.from.3.dehydroquinate.g__Clostridium.s__Clostridium_ventriculi	age	age	-122.165	39.0184	8	4	0.0259294	0.382399
PWY.6277..superpathway.of.5.aminoimidazole.ribonucleotide.biosynthesis.g__Clostridium.s__Clostridium_ventriculi	age	age	-85.5987	26.6131	8	4	0.0235595	0.382399
PWY.6305..superpathway.of.putrescine.biosynthesis	age	age	-97.7591	32.8833	8	6	0.0310527	0.382399
PWY.6305..superpathway.of.putrescine.biosynthesis.g__Clostridium.s__Clostridium_ventriculi	age	age	-100.634	29.6626	8	4	0.0194061	0.382399
PWY.6317..D.galactose.degradation.I..Leloir.pathway.	age	age	-127.062	41.9584	8	8	0.0291385	0.382399
PWY.6317..D.galactose.degradation.I..Leloir.pathway..g__Clostridium.s__Clostridium_ventriculi	age	age	-131.797	39.4735	8	4	0.0205782	0.382399
PWY.6385..peptidoglycan.biosynthesis.III..mycobacteria..g__Clostridium.s__Clostridium_ventriculi	age	age	-137.222	42.4795	8	4	0.0231977	0.382399
PWY.6386..UDP.N.acetylmuramoyl.pentapeptide.biosynthesis.II..lysine.containing..g__Clostridium.s__Clostridium_ventriculi	age	age	-165.839	50.8327	8	4	0.0223851	0.382399
PWY.6387..UDP.N.acetylmuramoyl.pentapeptide.biosynthesis.I..meso.diaminopimelate.containing..g__Clostridium.s__Clostridium_ventriculi	age	age	-159.476	48.0315	8	4	0.0210031	0.382399
PWY.6527..stachyose.degradation.g__Clostridium.s__Clostridium_ventriculi	age	age	-155.246	48.6625	8	4	0.0242578	0.382399
PWY.6609..adenine.and.adenosine.salvage.III.g__Clostridium.s__Clostridium_ventriculi	age	age	-254.449	73.4388	8	4	0.01795	0.382399
PWY.6612..superpathway.of.tetrahydrofolate.biosynthesis	sex	Male	-58.125	19.3927	8	7	0.030194	0.382399
PWY.6700..queuosine.biosynthesis.I..de.novo..g__Clostridium.s__Clostridium_ventriculi	age	age	-96.6087	30.4201	8	4	0.0246535	0.382399
PWY.6703..preQ0.biosynthesis.g__Clostridium.s__Clostridium_ventriculi	age	age	-97.2357	25.3969	8	4	0.0122646	0.382399
PWY.6731..starch.degradation.III	age	age	-162.498	45.5557	8	5	0.0160944	0.382399
PWY.6731..starch.degradation.III.g__Clostridium.s__Clostridium_ventriculi	age	age	-123.806	39.4507	8	4	0.0257175	0.382399
PWY.6823..molybdopterin.biosynthesis.g__Clostridium.s__Clostridium_ventriculi	age	age	-106.559	29.5372	8	4	0.0154192	0.382399
PWY.6892..thiazole.component.of.thiamine.diphosphate.biosynthesis.I	age	age	-198.484	60.8722	8	5	0.0224291	0.382399
PWY.6892..thiazole.component.of.thiamine.diphosphate.biosynthesis.I.g__Clostridium.s__Clostridium_ventriculi	age	age	-198.018	60.9554	8	4	0.022732	0.382399
PWY.7208..superpathway.of.pyrimidine.nucleobases.salvage.g__Clostridium.s__Clostridium_ventriculi	age	age	-134.669	40.0655	8	4	0.0200814	0.382399
PWY.7221..guanosine.ribonucleotides.de.novo.biosynthesis.g__Clostridium.s__Clostridium_ventriculi	age	age	-141.524	46.1679	8	4	0.027929	0.382399
PWY.7228..superpathway.of.guanosine.nucleotides.de.novo.biosynthesis.I.g__Clostridium.s__Clostridium_ventriculi	age	age	-126.101	38.1582	8	4	0.0213649	0.382399
PWY.7238..sucrose.biosynthesis.II.g__Clostridium.s__Clostridium_ventriculi	age	age	-119.163	39.4296	8	4	0.0293433	0.382399
PWY.724..superpathway.of.L.lysine..L.threonine.and.L.methionine.biosynthesis.II.g__Clostridium.s__Clostridium_ventriculi	age	age	-83.3926	21.976	8	4	0.0126971	0.382399
PWY.7761..NAD.salvage.pathway.II..PNC.IV.cycle.	age	age	-68.3776	21.2631	8	5	0.023576	0.382399
PWY.7790..UMP.biosynthesis.II.g__Clostridium.s__Clostridium_ventriculi	age	age	-113.847	32.9373	8	4	0.018111	0.382399
PWY.7791..UMP.biosynthesis.III.g__Clostridium.s__Clostridium_ventriculi	age	age	-113.847	32.9373	8	4	0.018111	0.382399
PWY.7851..coenzyme.A.biosynthesis.II..eukaryotic..g__Clostridium.s__Clostridium_ventriculi	age	age	-108.132	31.5252	8	4	0.0186352	0.382399
PWY.7953..UDP.N.acetylmuramoyl.pentapeptide.biosynthesis.III..meso.diaminopimelate.containing..g__Clostridium.s__Clostridium_ventriculi	age	age	-137.554	40.1118	8	4	0.0186501	0.382399
PWY.7977..L.methionine.biosynthesis.IV.g__Clostridium.s__Clostridium_ventriculi	age	age	-92.2932	26.2767	8	4	0.0170576	0.382399
PWY.8178..pentose.phosphate.pathway..non.oxidative.branch..II.g__Clostridium.s__Clostridium_ventriculi	age	age	-159.79	49.2342	8	4	0.0228091	0.382399
PWY.922..mevalonate.pathway.I..eukaryotes.and.bacteria.	age	age	-13.986	3.34958	8	5	0.00869305	0.382399
PWY.922..mevalonate.pathway.I..eukaryotes.and.bacteria.	sex	Male	-21.6325	6.472	8	5	0.020497	0.382399
PWY0.1296..purine.ribonucleosides.degradation.g__Clostridium.s__Clostridium_ventriculi	age	age	-177.706	53.5885	8	4	0.0210981	0.382399
PWY0.1319..CDP.diacylglycerol.biosynthesis.II.g__Clostridium.s__Clostridium_ventriculi	age	age	-88.7932	21.6431	8	4	0.00933102	0.382399
PWY66.429..fatty.acid.biosynthesis.initiation..mitochondria..g__Clostridium.s__Clostridium_ventriculi	age	age	-83.9938	23.4098	8	4	0.0157416	0.382399
RIBOSYN2.PWY..flavin.biosynthesis.I..bacteria.and.plants.	age	age	-126.09	38.299	8	7	0.0216594	0.382399
RIBOSYN2.PWY..flavin.biosynthesis.I..bacteria.and.plants..g__Clostridium.s__Clostridium_ventriculi	age	age	-95.4589	26.9199	8	4	0.0164567	0.382399
THISYNARA.PWY..superpathway.of.thiamine.diphosphate.biosynthesis.III..eukaryotes.	age	age	-57.7592	11.552	8	5	0.00410495	0.382399
THISYNARA.PWY..superpathway.of.thiamine.diphosphate.biosynthesis.III..eukaryotes.	sex	Male	-73.5045	22.3206	8	5	0.0216388	0.382399
THRESYN.PWY..superpathway.of.L.threonine.biosynthesis.g__Clostridium.s__Clostridium_ventriculi	age	age	-69.4038	18.0672	8	4	0.012106	0.382399
TRNA.CHARGING.PWY..tRNA.charging.g__Clostridium.s__Clostridium_ventriculi	age	age	-125.989	39.7059	8	4	0.0247302	0.382399
UDPNAGSYN.PWY..UDP.N.acetyl.D.glucosamine.biosynthesis.I.g__Clostridium.s__Clostridium_ventriculi	age	age	-159.679	50.2906	8	4	0.0246724	0.382399
PWY.6606..guanosine.nucleotides.degradation.II	age	age	-39.6946	13.6454	8	5	0.0334381	0.404368
FOLSYN.PWY..superpathway.of.tetrahydrofolate.biosynthesis.and.salvage	sex	Male	-75.7466	26.5022	8	7	0.0354843	0.411405
PANTOSYN.PWY..superpathway.of.coenzyme.A.biosynthesis.I..bacteria.	age	age	-143.776	49.8756	8	6	0.0344791	0.411405
PWY.4041...gamma..glutamyl.cycle	sex	Male	-169.901	59.8848	8	7	0.0363688	0.411405
PWY.5136..fatty.acid..beta..oxidation.II..plant.peroxisome.	age	age	-34.8674	12.2922	8	7	0.0363935	0.411405
PWY.6612..superpathway.of.tetrahydrofolate.biosynthesis	age	age	-28.5235	10.0367	8	7	0.0361646	0.411405
PWY.6859..all.trans.farnesol.biosynthesis	age	age	-22.717	7.98715	8	6	0.0360686	0.411405
PWY.5659..GDP.mannose.biosynthesis	age	age	-115.667	41.2444	8	8	0.0377957	0.418165
PWY.6293..superpathway.of.L.cysteine.biosynthesis..fungi.	age	age	-17.9009	6.37028	8	4	0.0375453	0.418165
COBALSYN.PWY..superpathway.of.adenosylcobalamin.salvage.from.cobinamide.I	age	age	-127.181	46.345	8	6	0.0405875	0.433662
FOLSYN.PWY..superpathway.of.tetrahydrofolate.biosynthesis.and.salvage	age	age	-37.8003	13.7162	8	7	0.0400294	0.433662
PWY.801..homocysteine.and.cysteine.interconversion	age	age	-23.1423	8.45069	8	4	0.0408643	0.433662
PWY0.1586..peptidoglycan.maturation..meso.diaminopimelate.containing..g__Clostridium.s__Clostridium_ventriculi	age	age	-163.902	59.766	8	4	0.040676	0.433662
COA.PWY..coenzyme.A.biosynthesis.I..prokaryotic.	age	age	-104.403	38.571	8	8	0.0424399	0.445833
PWY.6527..stachyose.degradation	age	age	-137.442	52.0793	8	8	0.0460264	0.478675
OANTIGEN.PWY..O.antigen.building.blocks.biosynthesis..E..coli..g__Clostridium.s__Clostridium_ventriculi	sex	Male	-138.91	53.2828	8	4	0.0478414	0.483059
P41.PWY..pyruvate.fermentation.to.acetate.and..S..lactate.I	age	age	-99.7	38.1666	8	8	0.0475414	0.483059
PWY.5100..pyruvate.fermentation.to.acetate.and.lactate.II	age	age	-99.7	38.1666	8	8	0.0475414	0.483059
PWY4FS.7..phosphatidylglycerol.biosynthesis.I..plastidic.	age	age	-90.3054	34.8942	8	8	0.0489567	0.484904
PWY4FS.8..phosphatidylglycerol.biosynthesis.II..non.plastidic.	age	age	-90.2933	34.8741	8	8	0.0488887	0.484904
COA.PWY.1..superpathway.of.coenzyme.A.biosynthesis.III..mammals.	age	age	-116.874	46.3612	8	6	0.0531126	0.494798
P161.PWY..acetylene.degradation..anaerobic.	age	age	42.4203	16.8428	8	8	0.0532657	0.494798
PWY.5910..superpathway.of.geranylgeranyldiphosphate.biosynthesis.I..via.mevalonate.	sex	Male	-20.849	8.13708	8	5	0.0505103	0.494798
PWY.6823..molybdopterin.biosynthesis	age	age	-91.8807	36.0896	8	7	0.0515223	0.494798
PWY.7851..coenzyme.A.biosynthesis.II..eukaryotic.	age	age	-109.827	43.6119	8	6	0.0532859	0.494798
PWY0.1298..superpathway.of.pyrimidine.deoxyribonucleosides.degradation	sex	Male	83.7917	32.9302	8	8	0.0516085	0.494798
PWY0.1477..ethanolamine.utilization	age	age	42.4203	16.8428	8	8	0.0532657	0.494798
UNINTEGRATED.g__Clostridium.s__Clostridium_ventriculi	sex	Male	-94052.7	44964.2	8	4	0.0907012	0.502792
ANAEROFRUCAT.PWY..homolactic.fermentation	age	age	-71.8035	33.5048	8	8	0.0849855	0.502792
ANAGLYCOLYSIS.PWY..glycolysis.III..from.glucose..g__Clostridium.s__Clostridium_ventriculi	sex	Male	-175.503	84.7386	8	4	0.0931075	0.502792
ARO.PWY..chorismate.biosynthesis.I.g__Clostridium.s__Clostridium_ventriculi	sex	Male	-141.561	68.9532	8	4	0.0952782	0.502792
CITRULBIO.PWY..L.citrulline.biosynthesis	sex	Male	-124.971	57.462	8	5	0.081643	0.502792
COA.PWY.1..superpathway.of.coenzyme.A.biosynthesis.III..mammals..g__Clostridium.s__Clostridium_ventriculi	sex	Male	-131.887	64.7862	8	4	0.0973977	0.502792
COA.PWY..coenzyme.A.biosynthesis.I..prokaryotic..g__Clostridium.s__Clostridium_ventriculi	sex	Male	-121.854	60.8977	8	4	0.101814	0.502792
COBALSYN.PWY..superpathway.of.adenosylcobalamin.salvage.from.cobinamide.I.g__Clostridium.s__Clostridium_ventriculi	sex	Male	-170.287	83.21	8	4	0.0960735	0.502792
DTDPRHAMSYN.PWY..dTDP..beta..L.rhamnose.biosynthesis.unclassified	sex	Male	122.645	58.3048	8	8	0.0893536	0.502792
GLYCOCAT.PWY..glycogen.degradation.I	age	age	-43.4035	17.9549	8	4	0.0603135	0.502792
GLYCOGENSYNTH.PWY..glycogen.biosynthesis.I..from.ADP.D.Glucose..g__Clostridium.s__Clostridium_ventriculi	sex	Male	-211.246	101.281	8	4	0.0913928	0.502792
HSERMETANA.PWY..L.methionine.biosynthesis.III.unclassified	sex	Male	120.352	60.1104	8	7	0.101656	0.502792
LACTOSECAT.PWY..lactose.and.galactose.degradation.I.g__Clostridium.s__Clostridium_ventriculi	sex	Male	-228.541	104.026	8	4	0.0793969	0.502792
LACTOSECAT.PWY..lactose.and.galactose.degradation.I.unclassified	age	age	69.5938	32.9316	8	7	0.0882536	0.502792
LACTOSECAT.PWY..lactose.and.galactose.degradation.I.unclassified	sex	Male	137.021	63.6299	8	7	0.083883	0.502792
NONOXIPENT.PWY..pentose.phosphate.pathway..non.oxidative.branch..I	age	age	-155.39	65.9448	8	8	0.0650439	0.502792
NONOXIPENT.PWY..pentose.phosphate.pathway..non.oxidative.branch..I.g__Clostridium.s__Clostridium_ventriculi	sex	Male	-247.463	115.265	8	4	0.0845764	0.502792
P125.PWY..superpathway.of..R.R..butanediol.biosynthesis.unclassified	sex	Male	51.0677	23.7427	8	7	0.0841513	0.502792
P161.PWY..acetylene.degradation..anaerobic.	sex	Male	78.3471	32.5434	8	8	0.061055	0.502792
P161.PWY..acetylene.degradation..anaerobic..unclassified	age	age	36.81	17.5778	8	8	0.0904257	0.502792
PANTO.PWY..phosphopantothenate.biosynthesis.I	age	age	-163.489	67.8679	8	6	0.0609447	0.502792
PANTO.PWY..phosphopantothenate.biosynthesis.I.g__Clostridium.s__Clostridium_ventriculi	sex	Male	-214.199	102.076	8	4	0.0899328	0.502792
PANTOSYN.PWY..superpathway.of.coenzyme.A.biosynthesis.I..bacteria.	sex	Male	-195.656	96.3687	8	6	0.0980759	0.502792
PANTOSYN.PWY..superpathway.of.coenzyme.A.biosynthesis.I..bacteria..g__Clostridium.s__Clostridium_ventriculi	sex	Male	-154.658	76.3904	8	4	0.0987929	0.502792
PEPTIDOGLYCANSYN.PWY..peptidoglycan.biosynthesis.I..meso.diaminopimelate.containing.	age	age	-127.254	58.4516	8	8	0.0814115	0.502792
PEPTIDOGLYCANSYN.PWY..peptidoglycan.biosynthesis.I..meso.diaminopimelate.containing..g__Clostridium.s__Clostridium_ventriculi	sex	Male	-188.828	88.5465	8	4	0.0861281	0.502792
POLYISOPRENSYN.PWY..polyisoprenoid.biosynthesis..E..coli.	sex	Male	-53.2213	21.35	8	6	0.0549725	0.502792
PWY.241..C4.photosynthetic.carbon.assimilation.cycle..NADP.ME.type	sex	Male	-151.585	73.8563	8	7	0.095347	0.502792
PWY.241..C4.photosynthetic.carbon.assimilation.cycle..NADP.ME.type.g__Clostridium.s__Clostridium_ventriculi	sex	Male	-120.298	59.8616	8	4	0.100697	0.502792
PWY.2941..L.lysine.biosynthesis.II	age	age	-98.2732	41.8059	8	8	0.0655028	0.502792
PWY.2941..L.lysine.biosynthesis.II.g__Clostridium.s__Clostridium_ventriculi	sex	Male	-144.563	64.2122	8	4	0.0741532	0.502792
PWY.3841..folate.transformations.II..plants..g__Clostridium.s__Clostridium_ventriculi	sex	Male	-120.858	56.4769	8	4	0.085322	0.502792
PWY.4041...gamma..glutamyl.cycle.g__Clostridium.s__Clostridium_ventriculi	sex	Male	-112.531	49.6863	8	4	0.0729095	0.502792
PWY.4984..urea.cycle	sex	Male	-85.0817	41.8577	8	4	0.097781	0.502792
PWY.5030..L.histidine.degradation.III	sex	Male	27.8187	11.6366	8	7	0.0623406	0.502792
PWY.5097..L.lysine.biosynthesis.VI.g__Clostridium.s__Clostridium_ventriculi	sex	Male	-140.802	63.6876	8	4	0.0780232	0.502792
PWY.5121..superpathway.of.geranylgeranyl.diphosphate.biosynthesis.II..via.MEP.	age	age	-25.4372	11.6929	8	6	0.0815804	0.502792
PWY.5265..peptidoglycan.biosynthesis.II..staphylococci.	sex	Male	-163.404	67.1763	8	4	0.0592009	0.502792
PWY.5659..GDP.mannose.biosynthesis.g__Clostridium.s__Clostridium_ventriculi	sex	Male	-171.119	72.7345	8	4	0.0653445	0.502792
PWY.5659..GDP.mannose.biosynthesis.unclassified	sex	Male	53.3615	21.5469	8	7	0.0560795	0.502792
PWY.5667..CDP.diacylglycerol.biosynthesis.I.g__Clostridium.s__Clostridium_ventriculi	sex	Male	-88.4647	41.8185	8	4	0.0880122	0.502792
PWY.5686..UMP.biosynthesis.I.g__Clostridium.s__Clostridium_ventriculi	sex	Male	-129.418	63.6409	8	4	0.0976657	0.502792
PWY.5855..ubiquinol.7.biosynthesis..early.decarboxylation..unclassified	age	age	-4.28058	1.89332	8	4	0.0732709	0.502792
PWY.5941..glycogen.degradation.II.g__Clostridium.s__Clostridium_ventriculi	sex	Male	-162.192	81.5685	8	4	0.103459	0.502792
PWY.6147..6.hydroxymethyl.dihydropterin.diphosphate.biosynthesis.I	sex	Male	-44.2035	20.6484	8	7	0.0852336	0.502792
PWY.6151..S.adenosyl.L.methionine.salvage.I.g__Clostridium.s__Clostridium_ventriculi	sex	Male	-232.225	113.414	8	4	0.0959376	0.502792
PWY.6163..chorismate.biosynthesis.from.3.dehydroquinate.g__Clostridium.s__Clostridium_ventriculi	sex	Male	-152.529	75.3907	8	4	0.0989683	0.502792
PWY.6292..superpathway.of.L.cysteine.biosynthesis..mammalian.	age	age	-28.0684	11.9268	8	5	0.0652845	0.502792
PWY.6305..superpathway.of.putrescine.biosynthesis.g__Clostridium.s__Clostridium_ventriculi	sex	Male	-124.223	57.3136	8	4	0.0824101	0.502792
PWY.6317..D.galactose.degradation.I..Leloir.pathway..g__Clostridium.s__Clostridium_ventriculi	sex	Male	-162.771	76.2701	8	4	0.0859521	0.502792
PWY.6385..peptidoglycan.biosynthesis.III..mycobacteria.	age	age	-118.903	57.6689	8	8	0.0942143	0.502792
PWY.6385..peptidoglycan.biosynthesis.III..mycobacteria..g__Clostridium.s__Clostridium_ventriculi	sex	Male	-169.574	82.0782	8	4	0.0937152	0.502792
PWY.6386..UDP.N.acetylmuramoyl.pentapeptide.biosynthesis.II..lysine.containing.	age	age	-147.602	63.173	8	8	0.0666725	0.502792
PWY.6386..UDP.N.acetylmuramoyl.pentapeptide.biosynthesis.II..lysine.containing..g__Clostridium.s__Clostridium_ventriculi	sex	Male	-212.991	98.218	8	4	0.0822937	0.502792
PWY.6387..UDP.N.acetylmuramoyl.pentapeptide.biosynthesis.I..meso.diaminopimelate.containing.	age	age	-141.214	60.505	8	8	0.0668841	0.502792
PWY.6387..UDP.N.acetylmuramoyl.pentapeptide.biosynthesis.I..meso.diaminopimelate.containing..g__Clostridium.s__Clostridium_ventriculi	sex	Male	-202.827	92.8057	8	4	0.0805527	0.502792
PWY.6527..stachyose.degradation.g__Clostridium.s__Clostridium_ventriculi	sex	Male	-197.169	94.0249	8	4	0.0900975	0.502792
PWY.6608..guanosine.nucleotides.degradation.III.unclassified	sex	Male	32.5473	14.7479	8	5	0.0784083	0.502792
PWY.6609..adenine.and.adenosine.salvage.III.g__Clostridium.s__Clostridium_ventriculi	sex	Male	-324.775	141.897	8	4	0.0707552	0.502792
PWY.6703..preQ0.biosynthesis	age	age	-96.1206	40.3801	8	8	0.0631342	0.502792
PWY.6731..starch.degradation.III	sex	Male	-188.584	88.0221	8	5	0.0850525	0.502792
PWY.6731..starch.degradation.III.g__Clostridium.s__Clostridium_ventriculi	sex	Male	-154.118	76.226	8	4	0.099135	0.502792
PWY.6823..molybdopterin.biosynthesis.g__Clostridium.s__Clostridium_ventriculi	sex	Male	-128.385	57.0713	8	4	0.0743184	0.502792
PWY.6859..all.trans.farnesol.biosynthesis	sex	Male	-31.7177	15.4326	8	6	0.0950074	0.502792
PWY.6892..thiazole.component.of.thiamine.diphosphate.biosynthesis.I.g__Clostridium.s__Clostridium_ventriculi	sex	Male	-240.863	117.777	8	4	0.0962443	0.502792
PWY.7013...S..propane.1.2.diol.degradation	sex	Male	65.3837	30.4119	8	5	0.084252	0.502792
PWY.7208..superpathway.of.pyrimidine.nucleobases.salvage	age	age	-111.935	48.2098	8	8	0.0678987	0.502792
PWY.7208..superpathway.of.pyrimidine.nucleobases.salvage.g__Clostridium.s__Clostridium_ventriculi	sex	Male	-153.961	77.4139	8	4	0.103408	0.502792
PWY.7221..guanosine.ribonucleotides.de.novo.biosynthesis.g__Clostridium.s__Clostridium_ventriculi	sex	Male	-180.835	89.2048	8	4	0.0984639	0.502792
PWY.7228..superpathway.of.guanosine.nucleotides.de.novo.biosynthesis.I.g__Clostridium.s__Clostridium_ventriculi	sex	Male	-147.041	73.7287	8	4	0.102678	0.502792
PWY.7238..sucrose.biosynthesis.II.g__Clostridium.s__Clostridium_ventriculi	sex	Male	-153.159	76.1852	8	4	0.100602	0.502792
PWY.724..superpathway.of.L.lysine..L.threonine.and.L.methionine.biosynthesis.II	age	age	-84.7956	34.7737	8	8	0.0587625	0.502792
PWY.724..superpathway.of.L.lysine..L.threonine.and.L.methionine.biosynthesis.II.g__Clostridium.s__Clostridium_ventriculi	sex	Male	-91.9582	42.4617	8	4	0.082593	0.502792
PWY.7388..octanoyl..acyl.carrier.protein..biosynthesis..mitochondria..yeast.	age	age	-7.72409	3.67432	8	4	0.089505	0.502792
PWY.7388..octanoyl..acyl.carrier.protein..biosynthesis..mitochondria..yeast.	sex	Male	-16.4517	7.09945	8	4	0.0682809	0.502792
PWY.7790..UMP.biosynthesis.II.g__Clostridium.s__Clostridium_ventriculi	sex	Male	-129.418	63.6409	8	4	0.0976657	0.502792
PWY.7791..UMP.biosynthesis.III.g__Clostridium.s__Clostridium_ventriculi	sex	Male	-129.418	63.6409	8	4	0.0976657	0.502792
PWY.7851..coenzyme.A.biosynthesis.II..eukaryotic..g__Clostridium.s__Clostridium_ventriculi	sex	Male	-122.28	60.9124	8	4	0.100972	0.502792
PWY.7953..UDP.N.acetylmuramoyl.pentapeptide.biosynthesis.III..meso.diaminopimelate.containing.	age	age	-119.81	50.965	8	8	0.0654932	0.502792
PWY.7953..UDP.N.acetylmuramoyl.pentapeptide.biosynthesis.III..meso.diaminopimelate.containing..g__Clostridium.s__Clostridium_ventriculi	sex	Male	-161.729	77.5033	8	4	0.091277	0.502792
PWY.7977..L.methionine.biosynthesis.IV	age	age	-95.4056	41.2612	8	7	0.0687154	0.502792
PWY.8178..pentose.phosphate.pathway..non.oxidative.branch..II	age	age	-131.508	64.5706	8	8	0.0972819	0.502792
PWY.8178..pentose.phosphate.pathway..non.oxidative.branch..II.g__Clostridium.s__Clostridium_ventriculi	sex	Male	-196.713	95.1295	8	4	0.0934958	0.502792
PWY.8187..L.arginine.degradation.XIII..reductive.Stickland.reaction..unclassified	sex	Male	22.831	11.1736	8	7	0.0964616	0.502792
PWY0.1296..purine.ribonucleosides.degradation.g__Clostridium.s__Clostridium_ventriculi	sex	Male	-219.698	103.543	8	4	0.0873052	0.502792
PWY0.1297..superpathway.of.purine.deoxyribonucleosides.degradation.unclassified	age	age	33.985	16.0411	8	7	0.0876585	0.502792
PWY0.1297..superpathway.of.purine.deoxyribonucleosides.degradation.unclassified	sex	Male	61.8557	30.9943	8	7	0.102499	0.502792
PWY0.1298..superpathway.of.pyrimidine.deoxyribonucleosides.degradation	age	age	39.9493	17.043	8	8	0.0660481	0.502792
PWY0.1298..superpathway.of.pyrimidine.deoxyribonucleosides.degradation.unclassified	age	age	31.4488	14.2289	8	7	0.0780835	0.502792
PWY0.1298..superpathway.of.pyrimidine.deoxyribonucleosides.degradation.unclassified	sex	Male	66.3411	27.4928	8	7	0.0606363	0.502792
PWY0.1319..CDP.diacylglycerol.biosynthesis.II.g__Clostridium.s__Clostridium_ventriculi	sex	Male	-88.4647	41.8185	8	4	0.0880122	0.502792
PWY0.1477..ethanolamine.utilization	sex	Male	78.3471	32.5434	8	8	0.061055	0.502792
PWY0.1477..ethanolamine.utilization.unclassified	age	age	36.81	17.5778	8	8	0.0904257	0.502792
PWY66.429..fatty.acid.biosynthesis.initiation..mitochondria..g__Clostridium.s__Clostridium_ventriculi	sex	Male	-90.8674	45.232	8	4	0.100785	0.502792
PYRIDNUCSAL.PWY..NAD.salvage.pathway.I..PNC.VI.cycle.	age	age	-36.7406	14.8865	8	5	0.0566657	0.502792
RIBOSYN2.PWY..flavin.biosynthesis.I..bacteria.and.plants.	sex	Male	-155.75	74.0006	8	7	0.0892178	0.502792
RIBOSYN2.PWY..flavin.biosynthesis.I..bacteria.and.plants..g__Clostridium.s__Clostridium_ventriculi	sex	Male	-105.628	52.0143	8	4	0.0980162	0.502792
THISYN.PWY..superpathway.of.thiamine.diphosphate.biosynthesis.I	age	age	-50.403	21.3377	8	5	0.0645777	0.502792
THRESYN.PWY..superpathway.of.L.threonine.biosynthesis.g__Clostridium.s__Clostridium_ventriculi	sex	Male	-74.2286	34.9091	8	4	0.0868054	0.502792
TRNA.CHARGING.PWY..tRNA.charging.g__Clostridium.s__Clostridium_ventriculi	sex	Male	-158.833	76.719	8	4	0.0932017	0.502792
UDPNAGSYN.PWY..UDP.N.acetyl.D.glucosamine.biosynthesis.I	age	age	-131.446	64.3588	8	8	0.0965745	0.502792
UDPNAGSYN.PWY..UDP.N.acetyl.D.glucosamine.biosynthesis.I.g__Clostridium.s__Clostridium_ventriculi	sex	Male	-206.479	97.1707	8	4	0.0869629	0.502792
PWY.1042..glycolysis.IV.g__Clostridium.s__Clostridium_ventriculi	sex	Male	-192.944	97.8652	8	4	0.105717	0.509007
PWY.7392..taxadiene.biosynthesis..engineered.	age	age	-20.5996	10.445	8	5	0.105628	0.509007
COBALSYN.PWY..superpathway.of.adenosylcobalamin.salvage.from.cobinamide.I	sex	Male	-173.817	89.547	8	6	0.109921	0.518921
GLYCOGENSYNTH.PWY..glycogen.biosynthesis.I..from.ADP.D.Glucose.	age	age	-107.294	55.1178	8	8	0.109141	0.518921
P161.PWY..acetylene.degradation..anaerobic..unclassified	sex	Male	65.9321	33.9635	8	8	0.109893	0.518921
PWY.7977..L.methionine.biosynthesis.IV.g__Clostridium.s__Clostridium_ventriculi	sex	Male	-98.4246	50.7714	8	4	0.110271	0.518921
PWY0.1477..ethanolamine.utilization.unclassified	sex	Male	65.9321	33.9635	8	8	0.109893	0.518921
PWY.6545..pyrimidine.deoxyribonucleotides.de.novo.biosynthesis.III	age	age	-51.2189	26.5398	8	4	0.111506	0.522371
PWY.6163..chorismate.biosynthesis.from.3.dehydroquinate	age	age	-86.1832	44.7533	8	8	0.112101	0.522801
ARO.PWY..chorismate.biosynthesis.I	age	age	-80.8506	43.7751	8	8	0.124034	0.535131
COA.PWY.1..superpathway.of.coenzyme.A.biosynthesis.III..mammals.	sex	Male	-166.414	89.5783	8	6	0.122324	0.535131
HSERMETANA.PWY..L.methionine.biosynthesis.III.unclassified	age	age	58.1325	31.1101	8	7	0.120629	0.535131
PWY.2941..L.lysine.biosynthesis.II.unclassified	sex	Male	89.7424	48.7399	8	7	0.124947	0.535131
PWY.5030..L.histidine.degradation.III	age	age	11.3976	6.02253	8	7	0.116985	0.535131
PWY.5188..tetrapyrrole.biosynthesis.I..from.glutamate..g__Clostridium.s__Clostridium_ventriculi	sex	Male	-80.9796	43.3161	8	4	0.120491	0.535131
PWY.5659..GDP.mannose.biosynthesis	sex	Male	-147.252	79.6917	8	8	0.123903	0.535131
PWY.5659..GDP.mannose.biosynthesis.unclassified	age	age	20.6967	11.1516	8	7	0.122609	0.535131
PWY.5686..UMP.biosynthesis.I	age	age	-105.843	55.8286	8	8	0.116482	0.535131
PWY.5723..Rubisco.shunt	age	age	-98.7709	53.4105	8	5	0.123663	0.535131
PWY.5855..ubiquinol.7.biosynthesis..early.decarboxylation..unclassified	sex	Male	-6.88198	3.65825	8	4	0.11869	0.535131
PWY.6122..5.aminoimidazole.ribonucleotide.biosynthesis.II.g__Clostridium.s__Clostridium_ventriculi	sex	Male	-95.2226	51.4213	8	4	0.123261	0.535131
PWY.6277..superpathway.of.5.aminoimidazole.ribonucleotide.biosynthesis.g__Clostridium.s__Clostridium_ventriculi	sex	Male	-95.2226	51.4213	8	4	0.123261	0.535131
PWY.6892..thiazole.component.of.thiamine.diphosphate.biosynthesis.I	sex	Male	-223.754	117.616	8	5	0.115506	0.535131
PWY.7184..pyrimidine.deoxyribonucleotides.de.novo.biosynthesis.I	age	age	-40.8689	22.0283	8	5	0.122711	0.535131
PWY.7211..superpathway.of.pyrimidine.deoxyribonucleotides.de.novo.biosynthesis	age	age	-11.9262	6.45003	8	5	0.123705	0.535131
PWY.7328..superpathway.of.UDP.glucose.derived.O.antigen.building.blocks.biosynthesis	age	age	38.8499	20.5703	8	6	0.117565	0.535131
PWY.7791..UMP.biosynthesis.III	age	age	-106.247	56.5469	8	8	0.119041	0.535131
PWY.7851..coenzyme.A.biosynthesis.II..eukaryotic.	sex	Male	-156.367	84.2661	8	6	0.122658	0.535131
PWY0.166..superpathway.of.pyrimidine.deoxyribonucleotides.de.novo.biosynthesis..E..coli.	age	age	-36.8233	20.0051	8	5	0.125035	0.535131
PWY.6305..superpathway.of.putrescine.biosynthesis	sex	Male	-116.513	63.5366	8	6	0.126151	0.535499
PWY.6317..D.galactose.degradation.I..Leloir.pathway.	sex	Male	-148.746	81.0713	8	8	0.125995	0.535499
PWY.6700..queuosine.biosynthesis.I..de.novo..g__Clostridium.s__Clostridium_ventriculi	sex	Male	-107.497	58.7772	8	4	0.126948	0.536689
PWY.6151..S.adenosyl.L.methionine.salvage.I	age	age	-122.707	67.3674	8	8	0.128168	0.539655
PWY.7790..UMP.biosynthesis.II	age	age	-102.613	56.5931	8	8	0.129542	0.543242
GLUCONEO.PWY..gluconeogenesis.I	age	age	-60.6265	33.7069	8	8	0.131989	0.551278
COMPLETE.ARO.PWY..superpathway.of.aromatic.amino.acid.biosynthesis	age	age	-73.8578	41.2951	8	8	0.133717	0.551512
PWY.6703..preQ0.biosynthesis.g__Clostridium.s__Clostridium_ventriculi	sex	Male	-87.6383	49.0715	8	4	0.134166	0.551512
PWY.7328..superpathway.of.UDP.glucose.derived.O.antigen.building.blocks.biosynthesis.unclassified	age	age	24.3036	13.5661	8	6	0.13321	0.551512
PWY0.1296..purine.ribonucleosides.degradation	age	age	-136.291	76.0907	8	8	0.133265	0.551512
PWY.6609..adenine.and.adenosine.salvage.III	age	age	-177.8	100.512	8	8	0.137133	0.559791
PWY.7357..thiamine.phosphate.formation.from.pyrithiamine.and.oxythiamine..yeast.	age	age	-34.8427	19.7046	8	7	0.137256	0.559791
OANTIGEN.PWY..O.antigen.building.blocks.biosynthesis..E..coli.	age	age	-81.1939	46.4119	8	8	0.140628	0.571299
PWY0.1586..peptidoglycan.maturation..meso.diaminopimelate.containing..g__Clostridium.s__Clostridium_ventriculi	sex	Male	-200.915	115.479	8	4	0.142374	0.576143
PWY.6125..superpathway.of.guanosine.nucleotides.de.novo.biosynthesis.II	age	age	-86.4503	49.805	8	8	0.143122	0.576925
PWY.6124..inosine.5..phosphate.biosynthesis.II.g__Clostridium.s__Clostridium_ventriculi	sex	Male	-77.5462	44.7731	8	4	0.143824	0.577515
PWY.6121..5.aminoimidazole.ribonucleotide.biosynthesis.I.g__Clostridium.s__Clostridium_ventriculi	sex	Male	-89.8023	52.1719	8	4	0.145822	0.581051
PWY.6123..inosine.5..phosphate.biosynthesis.I.g__Clostridium.s__Clostridium_ventriculi	sex	Male	-79.5049	46.1137	8	4	0.145291	0.581051
HISDEG.PWY..L.histidine.degradation.I.unclassified	sex	Male	18.4583	10.8931	8	6	0.150945	0.596894
PWY.7228..superpathway.of.guanosine.nucleotides.de.novo.biosynthesis.I	age	age	-88.2108	52.0195	8	8	0.150705	0.596894
GLYCOGENSYNTH.PWY..glycogen.biosynthesis.I..from.ADP.D.Glucose..unclassified	sex	Male	89.0292	52.947	8	7	0.153499	0.600146
PWY.6292..superpathway.of.L.cysteine.biosynthesis..mammalian.	sex	Male	-38.8096	23.0447	8	5	0.152981	0.600146
PWY0.1296..purine.ribonucleosides.degradation.unclassified	sex	Male	141.977	84.2456	8	7	0.15275	0.600146
PANTO.PWY..phosphopantothenate.biosynthesis.I	sex	Male	-220.065	131.133	8	6	0.154153	0.600445
PWY.5130..2.oxobutanoate.degradation.I	age	age	7.3843	4.40927	8	4	0.154842	0.600552
PWY.7199..pyrimidine.deoxyribonucleosides.salvage.unclassified	age	age	47.3511	28.3646	8	7	0.155913	0.600552
PWY.8187..L.arginine.degradation.XIII..reductive.Stickland.reaction.	age	age	-30.0365	17.9697	8	8	0.155484	0.600552
VALSYN.PWY..L.valine.biosynthesis.unclassified	sex	Male	167.236	100.491	8	8	0.156959	0.60235
OANTIGEN.PWY..O.antigen.building.blocks.biosynthesis..E..coli..unclassified	sex	Male	98.1704	59.344	8	7	0.15898	0.607866
PWY.7220..adenosine.deoxyribonucleotides.de.novo.biosynthesis.II	age	age	-70.8016	43.2599	8	8	0.162628	0.613545
PWY.7222..guanosine.deoxyribonucleotides.de.novo.biosynthesis.II	age	age	-70.8016	43.2599	8	8	0.162628	0.613545
PWY0.1586..peptidoglycan.maturation..meso.diaminopimelate.containing.	age	age	-116.766	71.0296	8	8	0.161116	0.613545
PWY3O.4107..NAD.salvage.pathway.V..PNC.V.cycle.	age	age	-22.2097	13.5779	8	6	0.162825	0.613545
COA.PWY..coenzyme.A.biosynthesis.I..prokaryotic.	sex	Male	-120.674	74.5263	8	8	0.166326	0.617023
HISDEG.PWY..L.histidine.degradation.I	sex	Male	44.6015	27.4139	8	6	0.164672	0.617023
PWY.5667..CDP.diacylglycerol.biosynthesis.I	age	age	-67.1431	41.4305	8	8	0.166025	0.617023
PWY.6527..stachyose.degradation	sex	Male	-162.882	100.627	8	8	0.166442	0.617023
PWY.6527..stachyose.degradation.unclassified	sex	Male	59.1901	36.5958	8	7	0.166715	0.617023
X1CMET2.PWY..folate.transformations.III..E..coli.	age	age	-65.2709	40.9859	8	7	0.172146	0.619427
GLYCOCAT.PWY..glycogen.degradation.I	sex	Male	-55.2326	34.6922	8	4	0.172244	0.619427
METHGLYUT.PWY..superpathway.of.methylglyoxal.degradation	sex	Male	-22.8213	14.257	8	6	0.17034	0.619427
PWY.5676..acetyl.CoA.fermentation.to.butanoate.II.unclassified	age	age	4.90205	3.07601	8	4	0.171898	0.619427
PWY.6353..purine.nucleotides.degradation.II..aerobic.	sex	Male	45.7887	28.6713	8	4	0.171151	0.619427
PWY.6353..purine.nucleotides.degradation.II..aerobic..unclassified	sex	Male	30.205	18.9747	8	4	0.172292	0.619427
PWY.6606..guanosine.nucleotides.degradation.II.unclassified	sex	Male	6.85124	4.26717	8	4	0.169276	0.619427
PWY.7199..pyrimidine.deoxyribonucleosides.salvage.unclassified	sex	Male	87.1873	54.8055	8	7	0.172517	0.619427
SALVADEHYPOX.PWY..adenosine.nucleotides.degradation.II.unclassified	sex	Male	24.12	15.1706	8	4	0.172725	0.619427
PWY.5097..L.lysine.biosynthesis.VI	sex	Male	-137.31	86.7387	8	8	0.174263	0.619783
PWY.5384..sucrose.degradation.IV..sucrose.phosphorylase..unclassified	sex	Male	52.7109	33.32	8	6	0.174503	0.619783
PWY.5484..glycolysis.II..from.fructose.6.phosphate.	age	age	-59.6969	37.7476	8	8	0.174612	0.619783
PWY0.1319..CDP.diacylglycerol.biosynthesis.II	age	age	-65.8161	41.7085	8	8	0.175395	0.620445
METHGLYUT.PWY..superpathway.of.methylglyoxal.degradation	age	age	-11.5912	7.37871	8	6	0.177006	0.621915
PWY.6126..superpathway.of.adenosine.nucleotides.de.novo.biosynthesis.II	age	age	-85.6706	54.478	8	8	0.176625	0.621915
GLUTORN.PWY..L.ornithine.biosynthesis.I	sex	Male	55.5251	35.4663	8	8	0.178224	0.624084
SALVADEHYPOX.PWY..adenosine.nucleotides.degradation.II	sex	Male	38.3523	24.5658	8	4	0.179228	0.625493
ASPASN.PWY..superpathway.of.L.aspartate.and.L.asparagine.biosynthesis.unclassified	sex	Male	83.7003	54.1664	8	8	0.182948	0.634149
PWY.6901..superpathway.of.glucose.and.xylose.degradation	age	age	-57.4243	37.123	8	6	0.182566	0.634149
PWY0.1297..superpathway.of.purine.deoxyribonucleosides.degradation	sex	Male	56.3197	36.5061	8	8	0.183537	0.634149
PWY.5154..L.arginine.biosynthesis.III..via.N.acetyl.L.citrulline.	sex	Male	47.6261	30.9617	8	8	0.184607	0.635733
PWY.6527..stachyose.degradation.unclassified	age	age	28.8621	18.9401	8	7	0.188049	0.645449
PWY.621..sucrose.degradation.III..sucrose.invertase..unclassified	sex	Male	78.9116	51.9425	8	7	0.189177	0.647183
PWY.5855..ubiquinol.7.biosynthesis..early.decarboxylation.	sex	Male	-10.122	6.70212	8	5	0.191361	0.65251
PWY.6700..queuosine.biosynthesis.I..de.novo.	age	age	-83.6529	55.6398	8	8	0.193041	0.656087
PWY.6386..UDP.N.acetylmuramoyl.pentapeptide.biosynthesis.II..lysine.containing.	sex	Male	-182.996	122.062	8	8	0.194102	0.656276
PWY0.1296..purine.ribonucleosides.degradation.unclassified	age	age	65.3223	43.6013	8	7	0.194359	0.656276
UNMAPPED	age	age	61800.1	41859.4	8	8	0.199875	0.668391
BRANCHED.CHAIN.AA.SYN.PWY..superpathway.of.branched.chain.amino.acid.biosynthesis	sex	Male	137.533	93.0769	8	8	0.199552	0.668391
DTDPRHAMSYN.PWY..dTDP..beta..L.rhamnose.biosynthesis.unclassified	age	age	44.6069	30.1756	8	8	0.199396	0.668391
PWY.6387..UDP.N.acetylmuramoyl.pentapeptide.biosynthesis.I..meso.diaminopimelate.containing.	sex	Male	-172.044	116.907	8	8	0.201092	0.670308
PWY.5723..Rubisco.shunt	sex	Male	-151.42	103.199	8	5	0.202224	0.671926
PWY.5188..tetrapyrrole.biosynthesis.I..from.glutamate.	age	age	-59.8779	41.0183	8	8	0.204171	0.676237
NONOXIPENT.PWY..pentose.phosphate.pathway..non.oxidative.branch..I	sex	Male	-184.568	127.417	8	8	0.207139	0.683887
GLUTORN.PWY..L.ornithine.biosynthesis.I.unclassified	sex	Male	27.1381	18.7758	8	7	0.207976	0.684478
PWY.841..superpathway.of.purine.nucleotides.de.novo.biosynthesis.I	age	age	-67.1212	46.5674	8	8	0.209044	0.685823
ILEUSYN.PWY..L.isoleucine.biosynthesis.I..from.threonine.	sex	Male	148.715	103.925	8	8	0.211845	0.692826
UNINTEGRATED	age	age	-52894.8	37336.2	8	8	0.215746	0.694632
PWY.2941..L.lysine.biosynthesis.II.unclassified	age	age	35.9722	25.2253	8	7	0.21319	0.694632
PWY.5154..L.arginine.biosynthesis.III..via.N.acetyl.L.citrulline..unclassified	sex	Male	32.6651	23.0914	8	7	0.21633	0.694632
PWY.7208..superpathway.of.pyrimidine.nucleobases.salvage	sex	Male	-131.745	93.1501	8	8	0.216405	0.694632
PWY0.1297..superpathway.of.purine.deoxyribonucleosides.degradation	age	age	26.8272	18.8937	8	8	0.214869	0.694632
THRESYN.PWY..superpathway.of.L.threonine.biosynthesis.unclassified	sex	Male	93.6491	66.1602	8	8	0.216084	0.694632
LACTOSECAT.PWY..lactose.and.galactose.degradation.I	age	age	-102.772	72.8232	8	8	0.217258	0.695227
GOLPDLCAT.PWY..superpathway.of.glycerol.degradation.to.1.3.propanediol.unclassified	sex	Male	7.7365	5.52413	8	4	0.220266	0.702688
ANAEROFRUCAT.PWY..homolactic.fermentation	sex	Male	-89.4805	64.7375	8	8	0.225467	0.707058
ANAGLYCOLYSIS.PWY..glycolysis.III..from.glucose.	age	age	-86.8565	63.6115	8	8	0.230342	0.707058
GLYCOGENSYNTH.PWY..glycogen.biosynthesis.I..from.ADP.D.Glucose..unclassified	age	age	37.1515	27.4027	8	7	0.233193	0.707058
GLYCOLYSIS..glycolysis.I..from.glucose.6.phosphate.	age	age	-53.9635	39.7482	8	8	0.232638	0.707058
GOLPDLCAT.PWY..superpathway.of.glycerol.degradation.to.1.3.propanediol	age	age	6.92328	4.9803	8	5	0.223197	0.707058
P221.PWY..octane.oxidation	age	age	-12.2855	9.05572	8	4	0.232928	0.707058
PENTOSE.P.PWY..pentose.phosphate.pathway	age	age	-55.8623	40.9235	8	8	0.230454	0.707058
PEPTIDOGLYCANSYN.PWY..peptidoglycan.biosynthesis.I..meso.diaminopimelate.containing.	sex	Male	-154.242	112.939	8	8	0.230258	0.707058
PWY.5103..L.isoleucine.biosynthesis.III	sex	Male	140.305	101.502	8	8	0.225442	0.707058
PWY.5981..CDP.diacylglycerol.biosynthesis.III	age	age	-43.3097	31.8144	8	7	0.231548	0.707058
PWY.5981..CDP.diacylglycerol.biosynthesis.III	sex	Male	-83.8302	61.4713	8	7	0.230839	0.707058
PWY.6121..5.aminoimidazole.ribonucleotide.biosynthesis.I	age	age	-57.4638	41.9869	8	8	0.229408	0.707058
PWY.6897..thiamine.diphosphate.salvage.II	age	age	-20.1858	14.5855	8	7	0.224961	0.707058
PWY.7111..pyruvate.fermentation.to.isobutanol..engineered.	sex	Male	167.824	122.931	8	8	0.230412	0.707058
PWY.7229..superpathway.of.adenosine.nucleotides.de.novo.biosynthesis.I	age	age	-80.8475	59.5169	8	8	0.232412	0.707058
PWY.7953..UDP.N.acetylmuramoyl.pentapeptide.biosynthesis.III..meso.diaminopimelate.containing..unclassified	sex	Male	48.513	35.5616	8	8	0.230702	0.707058
PWY.801..homocysteine.and.cysteine.interconversion	sex	Male	-22.5882	16.3283	8	4	0.225129	0.707058
PWY0.1586..peptidoglycan.maturation..meso.diaminopimelate.containing..unclassified	sex	Male	151.769	113.395	8	8	0.238395	0.720729
ARGSYNBSUB.PWY..L.arginine.biosynthesis.II..acetyl.cycle.	sex	Male	71.2022	53.7093	8	8	0.242278	0.727891
ASPASN.PWY..superpathway.of.L.aspartate.and.L.asparagine.biosynthesis.unclassified	age	age	36.8576	28.0338	8	8	0.245663	0.727891
OANTIGEN.PWY..O.antigen.building.blocks.biosynthesis..E..coli..unclassified	age	age	40.5928	30.7135	8	7	0.243521	0.727891
P41.PWY..pyruvate.fermentation.to.acetate.and..S..lactate.I	sex	Male	-97.0944	73.7448	8	8	0.245082	0.727891
PWY.5100..pyruvate.fermentation.to.acetate.and.lactate.II	sex	Male	-97.0944	73.7448	8	8	0.245082	0.727891
PWY.5837..2.carboxy.1.4.naphthoquinol.biosynthesis	sex	Male	19.158	14.5553	8	5	0.24521	0.727891
PWY.7396..butanol.and.isobutanol.biosynthesis..engineered.	sex	Male	-24.5011	18.5968	8	4	0.244814	0.727891
BRANCHED.CHAIN.AA.SYN.PWY..superpathway.of.branched.chain.amino.acid.biosynthesis	age	age	62.6425	48.1719	8	8	0.250175	0.73706
PWY.7221..guanosine.ribonucleotides.de.novo.biosynthesis	age	age	-94.7404	72.8109	8	8	0.249925	0.73706
SER.GLYSYN.PWY..superpathway.of.L.serine.and.glycine.biosynthesis.I.unclassified	sex	Male	75.3869	58.123	8	7	0.251245	0.738122
TRNA.CHARGING.PWY..tRNA.charging	age	age	-80.6944	62.4111	8	8	0.252545	0.739849
PWY66.429..fatty.acid.biosynthesis.initiation..mitochondria..unclassified	age	age	34.053	26.3837	8	8	0.253269	0.739886
PWY.101..photosynthesis.light.reactions	sex	Male	-44.581	34.7189	8	5	0.255401	0.740803
PWY.1042..glycolysis.IV	age	age	-81.2124	63.6077	8	8	0.257764	0.740803
PWY.3841..folate.transformations.II..plants.	age	age	-61.0765	47.9947	8	8	0.259135	0.740803
PWY.6122..5.aminoimidazole.ribonucleotide.biosynthesis.II	age	age	-56.9506	44.8448	8	8	0.259993	0.740803
PWY.621..sucrose.degradation.III..sucrose.invertase.	sex	Male	85.1854	66.8018	8	8	0.258277	0.740803
PWY.6277..superpathway.of.5.aminoimidazole.ribonucleotide.biosynthesis	age	age	-56.9506	44.8448	8	8	0.259993	0.740803
PWY.7953..UDP.N.acetylmuramoyl.pentapeptide.biosynthesis.III..meso.diaminopimelate.containing.	sex	Male	-125.827	98.4736	8	8	0.257436	0.740803
PWY.I9..L.cysteine.biosynthesis.VI..from.L.methionine..unclassified	sex	Male	84.0577	65.8425	8	7	0.257803	0.740803
VALSYN.PWY..L.valine.biosynthesis	sex	Male	137.227	106.779	8	8	0.255047	0.740803
PWY.7111..pyruvate.fermentation.to.isobutanol..engineered.	age	age	80.2537	63.6229	8	8	0.262815	0.742737
PWY.724..superpathway.of.L.lysine..L.threonine.and.L.methionine.biosynthesis.II	sex	Male	-84.7579	67.1893	8	8	0.262787	0.742737
PWY.8178..pentose.phosphate.pathway..non.oxidative.branch..II	sex	Male	-157.565	124.762	8	8	0.26231	0.742737
ARGSYN.PWY..L.arginine.biosynthesis.I..via.L.ornithine.	sex	Male	56.9348	45.828	8	8	0.269193	0.75152
GLUCONEO.PWY..gluconeogenesis.I	sex	Male	-80.7685	65.1279	8	8	0.269942	0.75152
HISTSYN.PWY..L.histidine.biosynthesis.unclassified	sex	Male	30.8214	24.7988	8	7	0.269024	0.75152
ILEUSYN.PWY..L.isoleucine.biosynthesis.I..from.threonine.	age	age	66.6534	53.7865	8	8	0.270258	0.75152
PWY.6385..peptidoglycan.biosynthesis.III..mycobacteria.	sex	Male	-138.262	111.427	8	8	0.269712	0.75152
PWY.6608..guanosine.nucleotides.degradation.III	age	age	-55.3347	44.5306	8	7	0.269104	0.75152
PWY.5130..2.oxobutanoate.degradation.I.unclassified	age	age	3.4321	2.78773	8	4	0.273016	0.753149
PWY.5855..ubiquinol.7.biosynthesis..early.decarboxylation.	age	age	-4.28036	3.46868	8	5	0.272037	0.753149
PWY.5941..glycogen.degradation.II	age	age	-76.1602	61.8229	8	8	0.272754	0.753149
P221.PWY..octane.oxidation	sex	Male	-21.2918	17.4973	8	4	0.277957	0.753622
PWY.5686..UMP.biosynthesis.I	sex	Male	-132.479	107.871	8	8	0.274054	0.753622
PWY.5861..superpathway.of.demethylmenaquinol.8.biosynthesis.I	sex	Male	25.7045	21.0421	8	5	0.276318	0.753622
PWY.621..sucrose.degradation.III..sucrose.invertase..unclassified	age	age	32.8405	26.8828	8	7	0.276302	0.753622
PWY.6609..adenine.and.adenosine.salvage.III.unclassified	sex	Male	151.202	123.947	8	8	0.276903	0.753622
PWY.702..L.methionine.biosynthesis.II.unclassified	age	age	37.7008	31.0042	8	7	0.27826	0.753622
PWY66.429..fatty.acid.biosynthesis.initiation..mitochondria.	age	age	-54.3141	44.553	8	8	0.277181	0.753622
PWY.6803..phosphatidylcholine.acyl.editing	sex	Male	65.3659	54.0712	8	4	0.280749	0.755331
PWY.7791..UMP.biosynthesis.III	sex	Male	-131.757	109.259	8	8	0.281797	0.755331
PWY4FS.7..phosphatidylglycerol.biosynthesis.I..plastidic.	sex	Male	-81.3957	67.422	8	8	0.281323	0.755331
PWY4FS.8..phosphatidylglycerol.biosynthesis.II..non.plastidic.	sex	Male	-81.3663	67.3831	8	8	0.281231	0.755331
P125.PWY..superpathway.of..R.R..butanediol.biosynthesis.unclassified	age	age	14.613	12.288	8	7	0.28775	0.766959
PWY.7731..superpathway.of.photosynthetic.hydrogen.production	sex	Male	-14.8025	12.4425	8	4	0.287582	0.766959
PWY.7977..L.methionine.biosynthesis.IV	sex	Male	-94.6761	79.7242	8	7	0.288347	0.766959
PWY.5121..superpathway.of.geranylgeranyl.diphosphate.biosynthesis.II..via.MEP.	sex	Male	-26.5913	22.5927	8	6	0.292174	0.769179
PWY.6292..superpathway.of.L.cysteine.biosynthesis..mammalian..unclassified	age	age	2.63129	2.2393	8	4	0.29288	0.769179
PWY.7400..L.arginine.biosynthesis.IV..archaebacteria.	sex	Male	53.5836	45.3096	8	8	0.29013	0.769179
UDPNAGSYN.PWY..UDP.N.acetyl.D.glucosamine.biosynthesis.I	sex	Male	-146.776	124.353	8	8	0.290963	0.769179
VALSYN.PWY..L.valine.biosynthesis	age	age	65.031	55.2633	8	8	0.292261	0.769179
PWY.101..photosynthesis.light.reactions	age	age	-20.9108	17.9687	8	5	0.297041	0.770841
PWY.5130..2.oxobutanoate.degradation.I.unclassified	sex	Male	6.28695	5.38641	8	4	0.295766	0.770841
PWY.6163..chorismate.biosynthesis.from.3.dehydroquinate	sex	Male	-100.655	86.4715	8	8	0.296931	0.770841
PWY.6609..adenine.and.adenosine.salvage.III.unclassified	age	age	74.6213	64.1489	8	8	0.297218	0.770841
PWY0.1415..superpathway.of.heme.b.biosynthesis.from.uroporphyrinogen.III	sex	Male	12.7109	10.8605	8	4	0.294593	0.770841
PWY.5103..L.isoleucine.biosynthesis.III	age	age	60.7598	52.5323	8	8	0.299683	0.771662
PWY.5136..fatty.acid..beta..oxidation.II..plant.peroxisome.	sex	Male	-27.544	23.7508	8	7	0.298532	0.771662
PWY.6151..S.adenosyl.L.methionine.salvage.I	sex	Male	-150.525	130.166	8	8	0.299761	0.771662
GLCMANNANAUT.PWY..superpathway.of.N.acetylglucosamine..N.acetylmannosamine.and.N.acetylneuraminate.degradation	sex	Male	66.1915	57.7557	8	8	0.303642	0.773329
HISDEG.PWY..L.histidine.degradation.I.unclassified	age	age	6.45105	5.63772	8	6	0.304319	0.773329
PWY.5837..2.carboxy.1.4.naphthoquinol.biosynthesis.unclassified	sex	Male	11.7716	10.2657	8	4	0.303402	0.773329
PWY.5941..glycogen.degradation.II.unclassified	sex	Male	80.5618	70.5113	8	6	0.304973	0.773329
PWY.6823..molybdopterin.biosynthesis	sex	Male	-79.5532	69.7318	8	7	0.305614	0.773329
PWY.I9..L.cysteine.biosynthesis.VI..from.L.methionine..unclassified	age	age	39.0457	34.0767	8	7	0.303733	0.773329
PWY0.166..superpathway.of.pyrimidine.deoxyribonucleotides.de.novo.biosynthesis..E..coli..unclassified	sex	Male	10.4187	9.05284	8	4	0.301829	0.773329
ARGSYN.PWY..L.arginine.biosynthesis.I..via.L.ornithine..unclassified	sex	Male	46.7644	41.2994	8	7	0.30886	0.779647
PANTO.PWY..phosphopantothenate.biosynthesis.I.unclassified	sex	Male	-31.8751	28.3883	8	5	0.312515	0.781286
PWY.6387..UDP.N.acetylmuramoyl.pentapeptide.biosynthesis.I..meso.diaminopimelate.containing..unclassified	sex	Male	62.4829	55.5024	8	8	0.311378	0.781286
PWY0.1586..peptidoglycan.maturation..meso.diaminopimelate.containing..unclassified	age	age	66.1067	58.6874	8	8	0.311127	0.781286
THRESYN.PWY..superpathway.of.L.threonine.biosynthesis.unclassified	age	age	38.5016	34.2412	8	8	0.311897	0.781286
PWY.5384..sucrose.degradation.IV..sucrose.phosphorylase..unclassified	age	age	19.2364	17.2447	8	6	0.31536	0.782777
PWY.7228..superpathway.of.guanosine.nucleotides.de.novo.biosynthesis.I	sex	Male	-112.19	100.511	8	8	0.315089	0.782777
VALSYN.PWY..L.valine.biosynthesis.unclassified	age	age	58.0148	52.0091	8	8	0.315369	0.782777
PWY66.389..phytol.degradation.unclassified	sex	Male	14.1825	12.7876	8	4	0.31787	0.787108
PWY.6125..superpathway.of.guanosine.nucleotides.de.novo.biosynthesis.II	sex	Male	-106.306	96.2324	8	8	0.319602	0.787646
PWY.6608..guanosine.nucleotides.degradation.III.unclassified	age	age	8.44334	7.63275	8	5	0.319002	0.787646
GLCMANNANAUT.PWY..superpathway.of.N.acetylglucosamine..N.acetylmannosamine.and.N.acetylneuraminate.degradation	age	age	32.8143	29.8914	8	8	0.322331	0.790623
PWY.7117..C4.photosynthetic.carbon.assimilation.cycle..PEPCK.type	age	age	-28.9178	26.3049	8	8	0.321717	0.790623
PENTOSE.P.PWY..pentose.phosphate.pathway	sex	Male	-86.4808	79.0717	8	8	0.323956	0.791228
PWY.6151..S.adenosyl.L.methionine.salvage.I.unclassified	age	age	50.9349	46.6662	8	7	0.324846	0.791228
PWY.7790..UMP.biosynthesis.II	sex	Male	-119.347	109.348	8	8	0.32486	0.791228
PWY.6385..peptidoglycan.biosynthesis.III..mycobacteria..unclassified	sex	Male	64.2771	59.6667	8	8	0.330568	0.799514
PWY.6386..UDP.N.acetylmuramoyl.pentapeptide.biosynthesis.II..lysine.containing..unclassified	sex	Male	62.1746	57.6356	8	8	0.329966	0.799514
PWY.7211..superpathway.of.pyrimidine.deoxyribonucleotides.de.novo.biosynthesis	sex	Male	-13.4639	12.4626	8	5	0.329322	0.799514
ARGSYNBSUB.PWY..L.arginine.biosynthesis.II..acetyl.cycle..unclassified	sex	Male	51.7343	48.1488	8	7	0.331706	0.800405
X1CMET2.PWY..folate.transformations.III..E..coli.	sex	Male	-82.8099	79.1923	8	7	0.343603	0.816436
ARO.PWY..chorismate.biosynthesis.I	sex	Male	-89.0756	84.5816	8	8	0.340489	0.816436
COMPLETE.ARO.PWY..superpathway.of.aromatic.amino.acid.biosynthesis	sex	Male	-82.9051	79.7897	8	8	0.346396	0.816436
DTDPRHAMSYN.PWY..dTDP..beta..L.rhamnose.biosynthesis	age	age	-45.3977	44.1557	8	8	0.351032	0.816436
GLCMANNANAUT.PWY..superpathway.of.N.acetylglucosamine..N.acetylmannosamine.and.N.acetylneuraminate.degradation.unclassified	sex	Male	61.2876	60.1357	8	8	0.354882	0.816436
P164.PWY..purine.nucleobases.degradation.I..anaerobic.	sex	Male	-32.4746	31.9881	8	5	0.356587	0.816436
PEPTIDOGLYCANSYN.PWY..peptidoglycan.biosynthesis.I..meso.diaminopimelate.containing..unclassified	sex	Male	58.8599	57.511	8	8	0.353034	0.816436
PWY.241..C4.photosynthetic.carbon.assimilation.cycle..NADP.ME.type.unclassified	sex	Male	-28.3993	27.9702	8	4	0.356529	0.816436
PWY.5189..tetrapyrrole.biosynthesis.II..from.glycine.	sex	Male	-28.9374	27.7938	8	6	0.345509	0.816436
PWY.5676..acetyl.CoA.fermentation.to.butanoate.II	age	age	4.47148	4.24564	8	5	0.340465	0.816436
PWY.5861..superpathway.of.demethylmenaquinol.8.biosynthesis.I.unclassified	sex	Male	15.9799	15.7904	8	4	0.357976	0.816436
PWY.6121..5.aminoimidazole.ribonucleotide.biosynthesis.I.unclassified	sex	Male	67.0327	65.3168	8	8	0.351827	0.816436
PWY.6122..5.aminoimidazole.ribonucleotide.biosynthesis.II.unclassified	sex	Male	68.2677	66.2703	8	8	0.350174	0.816436
PWY.6151..S.adenosyl.L.methionine.salvage.I.unclassified	sex	Male	92.1209	90.1677	8	7	0.353803	0.816436
PWY.6277..superpathway.of.5.aminoimidazole.ribonucleotide.biosynthesis.unclassified	sex	Male	68.2677	66.2703	8	8	0.350174	0.816436
PWY.6385..peptidoglycan.biosynthesis.III..mycobacteria..unclassified	age	age	31.8074	30.8805	8	8	0.350227	0.816436
PWY.6386..UDP.N.acetylmuramoyl.pentapeptide.biosynthesis.II..lysine.containing..unclassified	age	age	30.5545	29.8292	8	8	0.352665	0.816436
PWY.6387..UDP.N.acetylmuramoyl.pentapeptide.biosynthesis.I..meso.diaminopimelate.containing..unclassified	age	age	29.7726	28.7252	8	8	0.347489	0.816436
PWY.6588..pyruvate.fermentation.to.acetone.unclassified	age	age	2.6651	2.62621	8	4	0.35676	0.816436
PWY.7221..guanosine.ribonucleotides.de.novo.biosynthesis	sex	Male	-146.949	140.684	8	8	0.344084	0.816436
PWY.7234..inosine.5..phosphate.biosynthesis.III.unclassified	sex	Male	70.2801	67.486	8	8	0.345401	0.816436
PWY.7328..superpathway.of.UDP.glucose.derived.O.antigen.building.blocks.biosynthesis.unclassified	sex	Male	27.0613	26.2123	8	6	0.349216	0.816436
PWY.7400..L.arginine.biosynthesis.IV..archaebacteria..unclassified	sex	Male	40.6738	40.1442	8	7	0.357459	0.816436
PWY.8004..Entner.Doudoroff.pathway.I.unclassified	sex	Male	-18.9701	18.131	8	6	0.343353	0.816436
PYRIDNUCSYN.PWY..NAD.de.novo.biosynthesis.I..from.aspartate.	sex	Male	20.2579	19.7952	8	5	0.353067	0.816436
PWY.7953..UDP.N.acetylmuramoyl.pentapeptide.biosynthesis.III..meso.diaminopimelate.containing..unclassified	age	age	18.57	18.4049	8	8	0.359294	0.81765
GLYCOGENSYNTH.PWY..glycogen.biosynthesis.I..from.ADP.D.Glucose.	sex	Male	-106.681	106.498	8	8	0.362462	0.818381
HISDEG.PWY..L.histidine.degradation.I	age	age	14.0394	14.188	8	6	0.367844	0.818381
PEPTIDOGLYCANSYN.PWY..peptidoglycan.biosynthesis.I..meso.diaminopimelate.containing..unclassified	age	age	29.9176	29.7648	8	8	0.360968	0.818381
PWY.5345..superpathway.of.L.methionine.biosynthesis..by.sulfhydrylation.	sex	Male	35.8668	36.149	8	5	0.36666	0.818381
PWY.6700..queuosine.biosynthesis.I..de.novo.	sex	Male	-105.951	107.506	8	8	0.369621	0.818381
PWY.6901..superpathway.of.glucose.and.xylose.degradation	sex	Male	-71.1822	71.7284	8	6	0.366576	0.818381
PWY.7013...S..propane.1.2.diol.degradation	age	age	15.6349	15.7397	8	5	0.366151	0.818381
PWY.7220..adenosine.deoxyribonucleotides.de.novo.biosynthesis.II	sex	Male	-82.4304	83.586	8	8	0.369333	0.818381
PWY.7222..guanosine.deoxyribonucleotides.de.novo.biosynthesis.II	sex	Male	-82.4304	83.586	8	8	0.369333	0.818381
PWY.7345..superpathway.of.anaerobic.sucrose.degradation	age	age	-31.0143	31.4749	8	7	0.369693	0.818381
PWY.7396..butanol.and.isobutanol.biosynthesis..engineered.	age	age	-9.4637	9.62476	8	4	0.370631	0.818381
PWY.7761..NAD.salvage.pathway.II..PNC.IV.cycle.	sex	Male	-41.0134	41.0842	8	5	0.363975	0.818381
PWY.8187..L.arginine.degradation.XIII..reductive.Stickland.reaction.	sex	Male	-34.4087	34.7207	8	8	0.367184	0.818381
THISYN.PWY..superpathway.of.thiamine.diphosphate.biosynthesis.I	sex	Male	-40.5383	41.2283	8	5	0.370632	0.818381
PANTOSYN.PWY..superpathway.of.coenzyme.A.biosynthesis.I..bacteria..unclassified	sex	Male	-25.21	25.8919	8	4	0.374943	0.824398
PWY.7392..taxadiene.biosynthesis..engineered.	sex	Male	-19.6794	20.1817	8	5	0.37429	0.824398
PWY.5897..superpathway.of.menaquinol.11.biosynthesis	sex	Male	19.3338	20.024	8	4	0.378623	0.82551
PWY.5898..superpathway.of.menaquinol.12.biosynthesis	sex	Male	19.3338	20.024	8	4	0.378623	0.82551
PWY.5899..superpathway.of.menaquinol.13.biosynthesis	sex	Male	19.3338	20.024	8	4	0.378623	0.82551
PWY.7238..sucrose.biosynthesis.II	age	age	-53.5347	55.1703	8	8	0.376437	0.82551
P185.PWY..formaldehyde.assimilation.III..dihydroxyacetone.cycle.	sex	Male	-17.0775	17.7602	8	4	0.380432	0.827717
PWY.5686..UMP.biosynthesis.I.unclassified	age	age	29.3184	30.7093	8	8	0.383569	0.828143
PWY.5838..superpathway.of.menaquinol.8.biosynthesis.I	sex	Male	19.4937	20.4297	8	4	0.383812	0.828143
PWY.702..L.methionine.biosynthesis.II.unclassified	sex	Male	57.2301	59.9058	8	7	0.383282	0.828143
PWY.7731..superpathway.of.photosynthetic.hydrogen.production	age	age	-6.14961	6.43961	8	4	0.383451	0.828143
PWY.2941..L.lysine.biosynthesis.II	sex	Male	-76.4963	80.7766	8	8	0.387119	0.833549
PWY.6126..superpathway.of.adenosine.nucleotides.de.novo.biosynthesis.II	sex	Male	-99.4792	105.261	8	8	0.388019	0.833761
PWY.6123..inosine.5..phosphate.biosynthesis.I	age	age	-46.4845	49.6933	8	8	0.392509	0.841669
PWY.5484..glycolysis.II..from.fructose.6.phosphate.	sex	Male	-67.4586	72.9353	8	8	0.397457	0.850526
PWY.6270..isoprene.biosynthesis.I	age	age	-26.1927	28.4706	8	7	0.399787	0.853755
PWY.6121..5.aminoimidazole.ribonucleotide.biosynthesis.I.unclassified	age	age	30.9697	33.8047	8	8	0.401621	0.854439
PWY.8004..Entner.Doudoroff.pathway.I	sex	Male	-23.0732	25.2476	8	7	0.402699	0.854439
SER.GLYSYN.PWY..superpathway.of.L.serine.and.glycine.biosynthesis.I.unclassified	age	age	27.5388	30.0815	8	7	0.401937	0.854439
TRNA.CHARGING.PWY..tRNA.charging.unclassified	sex	Male	82.2415	90.1351	8	8	0.403394	0.854439
UNINTEGRATED.unclassified	age	age	23298.7	25833.7	8	8	0.408464	0.855443
ARGSYNBSUB.PWY..L.arginine.biosynthesis.II..acetyl.cycle.	age	age	25.154	27.7972	8	8	0.407001	0.855443
P441.PWY..superpathway.of.N.acetylneuraminate.degradation	age	age	28.1354	31.2423	8	7	0.409103	0.855443
POLYISOPRENSYN.PWY..polyisoprenoid.biosynthesis..E..coli..unclassified	sex	Male	-18.7172	20.863	8	5	0.410751	0.855443
PWY.6270..isoprene.biosynthesis.I.unclassified	sex	Male	-35.5356	39.5076	8	5	0.409631	0.855443
PWY.7883..anhydromuropeptides.recycling.II	age	age	-33.5821	37.4766	8	5	0.411271	0.855443
PWY.8004..Entner.Doudoroff.pathway.I.unclassified	age	age	-8.41009	9.38371	8	6	0.411192	0.855443
PWY.8178..pentose.phosphate.pathway..non.oxidative.branch..II.unclassified	sex	Male	62.2114	68.8659	8	7	0.407743	0.855443
PWY66.429..fatty.acid.biosynthesis.initiation..mitochondria.	sex	Male	-77.6562	86.0846	8	8	0.40836	0.855443
PWY.7198..pyrimidine.deoxyribonucleotides.de.novo.biosynthesis.IV	age	age	12.896	14.5062	8	5	0.414721	0.860897
P441.PWY..superpathway.of.N.acetylneuraminate.degradation	sex	Male	53.2756	60.3658	8	7	0.417886	0.865739
PWY.7790..UMP.biosynthesis.II.unclassified	age	age	29.4904	33.5472	8	8	0.419598	0.867558
PWY.7197..pyrimidine.deoxyribonucleotide.phosphorylation	age	age	-29.6909	33.9448	8	8	0.421767	0.870314
PWY.6961..L.ascorbate.degradation.II..bacterial..aerobic.	sex	Male	28.8688	33.208	8	5	0.424423	0.874058
PWY.5676..acetyl.CoA.fermentation.to.butanoate.II.unclassified	sex	Male	5.13807	5.94342	8	4	0.426834	0.877287
PWY0.1319..CDP.diacylglycerol.biosynthesis.II.unclassified	age	age	28.2201	33.0834	8	8	0.432612	0.88741
NONOXIPENT.PWY..pentose.phosphate.pathway..non.oxidative.branch..I.unclassified	sex	Male	59.5254	69.9409	8	7	0.433582	0.887647
PWY.6122..5.aminoimidazole.ribonucleotide.biosynthesis.II.unclassified	age	age	29.0156	34.2981	8	8	0.436167	0.889439
PWY.6277..superpathway.of.5.aminoimidazole.ribonucleotide.biosynthesis.unclassified	age	age	29.0156	34.2981	8	8	0.436167	0.889439
PWY.6936..seleno.amino.acid.biosynthesis..plants..unclassified	age	age	33.8133	40.1503	8	8	0.438109	0.88991
UDPNAGSYN.PWY..UDP.N.acetyl.D.glucosamine.biosynthesis.I.unclassified	sex	Male	65.0639	77.1155	8	8	0.437318	0.88991
GLUCOSE1PMETAB.PWY..glucose.and.glucose.1.phosphate.degradation	age	age	-41.8018	49.7826	8	5	0.439376	0.890742
PWY.7791..UMP.biosynthesis.III.unclassified	age	age	27.4062	32.7743	8	8	0.441155	0.892609
ANAGLYCOLYSIS.PWY..glycolysis.III..from.glucose.	sex	Male	-101.936	122.909	8	8	0.444675	0.897985
PWY66.429..fatty.acid.biosynthesis.initiation..mitochondria..unclassified	sex	Male	42.1434	50.9781	8	8	0.446053	0.899022
PWY.5136..fatty.acid..beta..oxidation.II..plant.peroxisome..unclassified	sex	Male	14.7503	17.9644	8	6	0.44896	0.90313
PWY.5667..CDP.diacylglycerol.biosynthesis.I.unclassified	age	age	27.0543	33.0568	8	8	0.450347	0.903312
PWY.6124..inosine.5..phosphate.biosynthesis.II	age	age	-40.633	49.6995	8	8	0.450788	0.903312
ARGININE.SYN4.PWY..L.ornithine.biosynthesis.II.unclassified	sex	Male	7.80855	9.84312	8	4	0.463568	0.904066
GLYCOLYSIS..glycolysis.I..from.glucose.6.phosphate.	sex	Male	-61.6384	76.8007	8	8	0.458653	0.904066
GOLPDLCAT.PWY..superpathway.of.glycerol.degradation.to.1.3.propanediol.unclassified	age	age	2.26502	2.85901	8	4	0.464133	0.904066
HISTSYN.PWY..L.histidine.biosynthesis	age	age	18.0542	22.5701	8	8	0.460058	0.904066
PWY.5941..glycogen.degradation.II.unclassified	age	age	29.3165	36.4931	8	6	0.458248	0.904066
PWY.6545..pyrimidine.deoxyribonucleotides.de.novo.biosynthesis.III	sex	Male	-41.6444	51.2798	8	4	0.453646	0.904066
PWY.6606..guanosine.nucleotides.degradation.II.unclassified	age	age	1.74574	2.20847	8	4	0.465073	0.904066
PWY.6609..adenine.and.adenosine.salvage.III	sex	Male	-157.289	194.207	8	8	0.454796	0.904066
PWY.6961..L.ascorbate.degradation.II..bacterial..aerobic..unclassified	sex	Male	18.5105	22.9639	8	5	0.456812	0.904066
PWY.7221..guanosine.ribonucleotides.de.novo.biosynthesis.unclassified	age	age	38.5274	47.8601	8	8	0.457374	0.904066
PWY.7229..superpathway.of.adenosine.nucleotides.de.novo.biosynthesis.I	sex	Male	-92.3177	114.998	8	8	0.458545	0.904066
PWY.7761..NAD.salvage.pathway.II..PNC.IV.cycle..unclassified	sex	Male	19.984	24.9426	8	4	0.459379	0.904066
PWY.7883..anhydromuropeptides.recycling.II.unclassified	age	age	-13.0997	16.5494	8	5	0.464499	0.904066
PWY0.301..L.ascorbate.degradation.I..bacterial..anaerobic..unclassified	sex	Male	17.5793	22.1065	8	5	0.462555	0.904066
SALVADEHYPOX.PWY..adenosine.nucleotides.degradation.II	age	age	10.0918	12.714	8	4	0.463328	0.904066
UDPNAGSYN.PWY..UDP.N.acetyl.D.glucosamine.biosynthesis.I.unclassified	age	age	32.1144	39.9111	8	8	0.45756	0.904066
P164.PWY..purine.nucleobases.degradation.I..anaerobic.	age	age	-12.9935	16.5554	8	5	0.468081	0.908216
PWY.6936..seleno.amino.acid.biosynthesis..plants..unclassified	sex	Male	60.7362	77.5778	8	8	0.469122	0.908541
COMPLETE.ARO.PWY..superpathway.of.aromatic.amino.acid.biosynthesis.unclassified	age	age	20.0945	26.1071	8	7	0.476252	0.911254
GLUTORN.PWY..L.ornithine.biosynthesis.I	age	age	14.0772	18.3555	8	8	0.477761	0.911254
PWY.6124..inosine.5..phosphate.biosynthesis.II.unclassified	age	age	31.0218	39.9188	8	8	0.472233	0.911254
PWY.6588..pyruvate.fermentation.to.acetone.unclassified	sex	Male	3.9412	5.07432	8	4	0.472464	0.911254
PWY.7234..inosine.5..phosphate.biosynthesis.III.unclassified	age	age	27.0544	34.9273	8	8	0.4736	0.911254
PWY.841..superpathway.of.purine.nucleotides.de.novo.biosynthesis.I	sex	Male	-68.7528	89.9767	8	8	0.479285	0.911254
PWY.841..superpathway.of.purine.nucleotides.de.novo.biosynthesis.I.unclassified	age	age	31.7515	41.5394	8	7	0.479146	0.911254
PWY.841..superpathway.of.purine.nucleotides.de.novo.biosynthesis.I.unclassified	sex	Male	61.9761	80.2617	8	7	0.474907	0.911254
SALVADEHYPOX.PWY..adenosine.nucleotides.degradation.II.unclassified	age	age	6.01515	7.85155	8	4	0.478199	0.911254
TRNA.CHARGING.PWY..tRNA.charging.unclassified	age	age	35.8959	46.6494	8	8	0.476366	0.911254
HEME.BIOSYNTHESIS.II.1..heme.b.biosynthesis.V..aerobic.	sex	Male	-23.4002	31.3684	8	6	0.489244	0.912291
HEME.BIOSYNTHESIS.II.1..heme.b.biosynthesis.V..aerobic..unclassified	sex	Male	-22.8963	30.7194	8	5	0.4896	0.912291
P461.PWY..hexitol.fermentation.to.lactate..formate..ethanol.and.acetate	sex	Male	32.842	44.0551	8	5	0.489524	0.912291
PWY.6123..inosine.5..phosphate.biosynthesis.I.unclassified	sex	Male	58.5814	78.203	8	8	0.487524	0.912291
PWY.6124..inosine.5..phosphate.biosynthesis.II.unclassified	sex	Male	57.5065	77.1305	8	8	0.489469	0.912291
PWY.621..sucrose.degradation.III..sucrose.invertase.	age	age	26.1215	34.5732	8	8	0.483975	0.912291
PWY.6317..D.galactose.degradation.I..Leloir.pathway..unclassified	sex	Male	40.0559	53.1829	8	8	0.485277	0.912291
PWY.6353..purine.nucleotides.degradation.II..aerobic.	age	age	11.1528	14.8388	8	4	0.486144	0.912291
PWY.6606..guanosine.nucleotides.degradation.II	sex	Male	-20.0132	26.3654	8	5	0.482041	0.912291
PWY.7184..pyrimidine.deoxyribonucleotides.de.novo.biosynthesis.I.unclassified	sex	Male	6.38164	8.5778	8	5	0.490356	0.912291
PWY66.409..superpathway.of.purine.nucleotide.salvage	sex	Male	-43.6246	58.3859	8	7	0.488583	0.912291
PYRIDNUCSYN.PWY..NAD.de.novo.biosynthesis.I..from.aspartate.	age	age	7.63391	10.245	8	5	0.489711	0.912291
HISTSYN.PWY..L.histidine.biosynthesis	sex	Male	32.1461	43.6096	8	8	0.494156	0.914021
PWY.6123..inosine.5..phosphate.biosynthesis.I.unclassified	age	age	29.907	40.4739	8	8	0.493161	0.914021
PWY.6353..purine.nucleotides.degradation.II..aerobic..unclassified	age	age	7.22751	9.82033	8	4	0.494802	0.914021
PWY.6519..8.amino.7.oxononanoate.biosynthesis.I	sex	Male	11.4756	15.5223	8	4	0.492951	0.914021
POLYAMSYN.PWY..superpathway.of.polyamine.biosynthesis.I	sex	Male	8.18605	11.2123	8	4	0.498087	0.916832
PWY.7238..sucrose.biosynthesis.II.unclassified	sex	Male	82.6171	113.128	8	7	0.497973	0.916832
ARGSYNBSUB.PWY..L.arginine.biosynthesis.II..acetyl.cycle..unclassified	age	age	18.1068	24.9194	8	7	0.500041	0.918803
PWY.6588..pyruvate.fermentation.to.acetone	age	age	3.87796	5.35321	8	5	0.501276	0.919449
ARG.POLYAMINE.SYN..superpathway.of.arginine.and.polyamine.biosynthesis	sex	Male	13.8826	19.5162	8	4	0.508675	0.927472
ARGSYN.PWY..L.arginine.biosynthesis.I..via.L.ornithine.	age	age	16.8021	23.7182	8	8	0.510343	0.927472
PWY.6293..superpathway.of.L.cysteine.biosynthesis..fungi.	sex	Male	-8.70525	12.3086	8	4	0.511001	0.927472
PWY.6969..TCA.cycle.V..2.oxoglutarate.synthase.	sex	Male	-11.1642	15.7099	8	5	0.509068	0.927472
PWY.7198..pyrimidine.deoxyribonucleotides.de.novo.biosynthesis.IV.unclassified	age	age	3.36695	4.74745	8	4	0.509884	0.927472
PWY.7198..pyrimidine.deoxyribonucleotides.de.novo.biosynthesis.IV.unclassified	sex	Male	6.55338	9.17295	8	4	0.506922	0.927472
PWY.5981..CDP.diacylglycerol.biosynthesis.III.unclassified	age	age	13.2486	18.8333	8	7	0.513163	0.928156
PWY.6317..D.galactose.degradation.I..Leloir.pathway..unclassified	age	age	19.3967	27.5247	8	8	0.512457	0.928156
PWY.4041...gamma..glutamyl.cycle.unclassified	sex	Male	-14.5239	20.6944	8	5	0.514102	0.928239
NONOXIPENT.PWY..pentose.phosphate.pathway..non.oxidative.branch..I.unclassified	age	age	25.2895	36.1978	8	7	0.515925	0.929917
NONMEVIPP.PWY..methylerythritol.phosphate.pathway.I	age	age	-36.9383	52.9987	8	8	0.516891	0.930047
GLCMANNANAUT.PWY..superpathway.of.N.acetylglucosamine..N.acetylmannosamine.and.N.acetylneuraminate.degradation.unclassified	age	age	21.6093	31.1232	8	8	0.518417	0.93118
LACTOSECAT.PWY..lactose.and.galactose.degradation.I	sex	Male	-96.9275	140.708	8	8	0.521567	0.932941
PWY.5941..glycogen.degradation.II	sex	Male	-82.3155	119.453	8	8	0.521425	0.932941
PWY.6270..isoprene.biosynthesis.I.unclassified	age	age	-14.0667	20.4471	8	5	0.522088	0.932941
PWY.5345..superpathway.of.L.methionine.biosynthesis..by.sulfhydrylation..unclassified	sex	Male	18.0704	26.3654	8	5	0.523579	0.934001
BIOTIN.BIOSYNTHESIS.PWY..biotin.biosynthesis.I	sex	Male	11.9407	17.4632	8	4	0.524518	0.934074
PPGPPMET.PWY..ppGpp.metabolism	age	age	-16.3032	23.9007	8	6	0.525471	0.93417
PWY.7117..C4.photosynthetic.carbon.assimilation.cycle..PEPCK.type	sex	Male	-34.2606	50.826	8	8	0.530163	0.934525
PWY.7238..sucrose.biosynthesis.II.unclassified	age	age	39.5378	58.5491	8	7	0.529453	0.934525
PWY.7357..thiamine.phosphate.formation.from.pyrithiamine.and.oxythiamine..yeast.	sex	Male	-25.7654	38.0729	8	7	0.528609	0.934525
PWY0.301..L.ascorbate.degradation.I..bacterial..anaerobic.	sex	Male	27.1667	40.1884	8	6	0.52905	0.934525
PWY3O.4107..NAD.salvage.pathway.V..PNC.V.cycle.	sex	Male	-17.7231	26.235	8	6	0.529303	0.934525
HOMOSER.METSYN.PWY..L.methionine.biosynthesis.I.unclassified	sex	Male	-9.67995	14.5009	8	6	0.533996	0.935947
PWY.3841..folate.transformations.II..plants..unclassified	age	age	29.7304	44.808	8	8	0.53637	0.935947
PWY.6803..phosphatidylcholine.acyl.editing	age	age	18.6911	27.9845	8	4	0.53378	0.935947
PWY.7229..superpathway.of.adenosine.nucleotides.de.novo.biosynthesis.I.unclassified	sex	Male	64.5497	96.3782	8	8	0.532696	0.935947
PWY.7328..superpathway.of.UDP.glucose.derived.O.antigen.building.blocks.biosynthesis	sex	Male	26.4106	39.7456	8	6	0.53579	0.935947
PWY66.389..phytol.degradation	age	age	-8.22604	12.3946	8	5	0.536268	0.935947
DAPLYSINESYN.PWY..L.lysine.biosynthesis.I	age	age	-29.0201	44.1486	8	8	0.540019	0.937285
HSERMETANA.PWY..L.methionine.biosynthesis.III	sex	Male	49.4675	75.1765	8	8	0.539611	0.937285
METSYN.PWY..superpathway.of.L.homoserine.and.L.methionine.biosynthesis.unclassified	sex	Male	-14.8633	22.6537	8	6	0.540741	0.937285
PWY.7184..pyrimidine.deoxyribonucleotides.de.novo.biosynthesis.I	sex	Male	-28.0036	42.5627	8	5	0.539659	0.937285
PWY.5686..UMP.biosynthesis.I.unclassified	sex	Male	38.8298	59.3359	8	8	0.541751	0.937473
P42.PWY..incomplete.reductive.TCA.cycle	age	age	6.01909	9.22976	8	5	0.543097	0.938241
ARGSYN.PWY..L.arginine.biosynthesis.I..via.L.ornithine..unclassified	age	age	13.5217	21.3745	8	7	0.554786	0.938502
ARO.PWY..chorismate.biosynthesis.I.unclassified	age	age	16.4173	26.1486	8	8	0.557661	0.938502
MET.SAM.PWY..superpathway.of.S.adenosyl.L.methionine.biosynthesis.unclassified	sex	Male	-15.4474	24.2592	8	6	0.552284	0.938502
PWY.2942..L.lysine.biosynthesis.III	sex	Male	-47.3835	75.475	8	6	0.557687	0.938502
PWY.5188..tetrapyrrole.biosynthesis.I..from.glutamate.	sex	Male	-49.9239	79.2548	8	8	0.55641	0.938502
PWY.5347..superpathway.of.L.methionine.biosynthesis..transsulfuration..unclassified	sex	Male	-15.4197	24.2431	8	6	0.552717	0.938502
PWY.5384..sucrose.degradation.IV..sucrose.phosphorylase.	sex	Male	36.3341	56.4336	8	8	0.548045	0.938502
PWY.5667..CDP.diacylglycerol.biosynthesis.I.unclassified	sex	Male	41.2179	63.8718	8	8	0.547159	0.938502
PWY.5918..superpathway.of.heme.b.biosynthesis.from.glutamate	sex	Male	-26.6512	41.3277	8	7	0.547426	0.938502
PWY.5918..superpathway.of.heme.b.biosynthesis.from.glutamate.unclassified	sex	Male	-24.5537	38.5588	8	5	0.552272	0.938502
PWY.6897..thiamine.diphosphate.salvage.II	sex	Male	-17.9708	28.1818	8	7	0.551738	0.938502
PWY.7229..superpathway.of.adenosine.nucleotides.de.novo.biosynthesis.I.unclassified	age	age	31.6565	49.8805	8	8	0.553558	0.938502
PWY.7560..methylerythritol.phosphate.pathway.II	age	age	-17.5446	27.5184	8	8	0.551807	0.938502
PWY0.1261..anhydromuropeptides.recycling.I	age	age	-25.7541	40.7968	8	6	0.555589	0.938502
PWY0.1319..CDP.diacylglycerol.biosynthesis.II.unclassified	sex	Male	40.5721	63.9231	8	8	0.553525	0.938502
PWY66.409..superpathway.of.purine.nucleotide.salvage	age	age	-19.1328	30.2176	8	7	0.554448	0.938502
COMPLETE.ARO.PWY..superpathway.of.aromatic.amino.acid.biosynthesis.unclassified	sex	Male	31.4761	50.4438	8	7	0.559999	0.939354
OANTIGEN.PWY..O.antigen.building.blocks.biosynthesis..E..coli.	sex	Male	-55.9905	89.6763	8	8	0.55977	0.939354
PYRIDNUCSAL.PWY..NAD.salvage.pathway.I..PNC.VI.cycle.	sex	Male	-17.8609	28.7634	8	5	0.561836	0.940917
P122.PWY..heterolactic.fermentation	age	age	-11.2285	18.2261	8	6	0.564811	0.941598
PWY.5723..Rubisco.shunt.unclassified	sex	Male	23.4808	38.1288	8	4	0.564959	0.941598
PWY4LZ.257..superpathway.of.fermentation..Chlamydomonas.reinhardtii.	age	age	-12.0134	19.4753	8	6	0.564333	0.941598
PWY.3001..superpathway.of.L.isoleucine.biosynthesis.I	sex	Male	46.5594	76.4363	8	8	0.569053	0.945763
PWY.6126..superpathway.of.adenosine.nucleotides.de.novo.biosynthesis.II.unclassified	sex	Male	54.9505	90.266	8	8	0.569276	0.945763
FOLSYN.PWY..superpathway.of.tetrahydrofolate.biosynthesis.and.salvage.unclassified	sex	Male	-16.6331	27.7025	8	6	0.574403	0.946362
P41.PWY..pyruvate.fermentation.to.acetate.and..S..lactate.I.unclassified	age	age	16.3725	27.2182	8	7	0.573721	0.946362
PWY.5100..pyruvate.fermentation.to.acetate.and.lactate.II.unclassified	age	age	16.3725	27.2182	8	7	0.573721	0.946362
PWY.5130..2.oxobutanoate.degradation.I	sex	Male	5.09312	8.51953	8	4	0.576007	0.946362
PWY.5981..CDP.diacylglycerol.biosynthesis.III.unclassified	sex	Male	21.9037	36.3895	8	7	0.573475	0.946362
PWY.6969..TCA.cycle.V..2.oxoglutarate.synthase.	age	age	4.8917	8.13063	8	5	0.573651	0.946362
PWY.8187..L.arginine.degradation.XIII..reductive.Stickland.reaction..unclassified	age	age	3.46521	5.78287	8	7	0.575141	0.946362
PWY.3781..aerobic.respiration.I..cytochrome.c.	age	age	2.04675	3.47371	8	4	0.581334	0.94803
PWY.3781..aerobic.respiration.I..cytochrome.c..unclassified	age	age	2.05184	3.47199	8	4	0.580241	0.94803
PWY.3841..folate.transformations.II..plants.	sex	Male	-55.0089	92.7345	8	8	0.578869	0.94803
PWY.6895..superpathway.of.thiamine.diphosphate.biosynthesis.II	age	age	-12.6131	21.3518	8	5	0.580391	0.94803
PWY.7221..guanosine.ribonucleotides.de.novo.biosynthesis.unclassified	sex	Male	54.4502	92.4745	8	8	0.58158	0.94803
PWY.6703..preQ0.biosynthesis	sex	Male	-45.7807	78.0218	8	8	0.582851	0.948615
PWY.4041...gamma..glutamyl.cycle.unclassified	age	age	-6.21922	10.7104	8	5	0.586648	0.94962
PWY.6163..chorismate.biosynthesis.from.3.dehydroquinate.unclassified	age	age	14.0355	24.2637	8	8	0.588034	0.94962
PWY.6612..superpathway.of.tetrahydrofolate.biosynthesis.unclassified	sex	Male	-12.3325	21.1574	8	6	0.585261	0.94962
PWY.8178..pentose.phosphate.pathway..non.oxidative.branch..II.unclassified	age	age	20.6259	35.6415	8	7	0.587878	0.94962
PWY0.1296..purine.ribonucleosides.degradation	sex	Male	-85.1096	147.021	8	8	0.58776	0.94962
P125.PWY..superpathway.of..R.R..butanediol.biosynthesis	sex	Male	21.131	36.7632	8	7	0.59033	0.95094
PWY.7228..superpathway.of.guanosine.nucleotides.de.novo.biosynthesis.I.unclassified	age	age	26.1743	45.5817	8	8	0.59068	0.95094
PWY.1042..glycolysis.IV	sex	Male	-70.096	122.902	8	8	0.593119	0.950976
PWY.3001..superpathway.of.L.isoleucine.biosynthesis.I.unclassified	age	age	20.918	36.7096	8	7	0.593445	0.950976
PWY.7790..UMP.biosynthesis.II.unclassified	sex	Male	36.9611	64.8194	8	8	0.593198	0.950976
P461.PWY..hexitol.fermentation.to.lactate..formate..ethanol.and.acetate.unclassified	age	age	-3.44207	6.14922	8	4	0.599793	0.95526
PWY.5695..inosine.5..phosphate.degradation	age	age	-33.3586	59.3648	8	8	0.598422	0.95526
PWY.6126..superpathway.of.adenosine.nucleotides.de.novo.biosynthesis.II.unclassified	age	age	26.2051	46.7171	8	8	0.59905	0.95526
PWY.7208..superpathway.of.pyrimidine.nucleobases.salvage.unclassified	sex	Male	45.6786	81.4525	8	8	0.599133	0.95526
ARO.PWY..chorismate.biosynthesis.I.unclassified	sex	Male	27.6882	50.5239	8	8	0.607245	0.964176
PWY.6608..guanosine.nucleotides.degradation.III	sex	Male	-47.1909	86.0413	8	7	0.60696	0.964176
NAD.BIOSYNTHESIS.II..NAD.salvage.pathway.III..to.nicotinamide.riboside..unclassified	sex	Male	-5.81273	10.769	8	5	0.612519	0.96666
PWY.6519..8.amino.7.oxononanoate.biosynthesis.I	age	age	4.35405	8.03358	8	4	0.611102	0.96666
PWY.702..L.methionine.biosynthesis.II	age	age	18.087	33.5098	8	8	0.612528	0.96666
TRNA.CHARGING.PWY..tRNA.charging	sex	Male	-65.5543	120.59	8	8	0.610058	0.96666
ASPASN.PWY..superpathway.of.L.aspartate.and.L.asparagine.biosynthesis	sex	Male	28.632	53.9696	8	8	0.618459	0.968671
PWY.6630..superpathway.of.L.tyrosine.biosynthesis	age	age	13.8527	26.006	8	8	0.617074	0.968671
PWY.6936..seleno.amino.acid.biosynthesis..plants.	age	age	-24.1248	45.3936	8	8	0.617856	0.968671
PWY.7228..superpathway.of.guanosine.nucleotides.de.novo.biosynthesis.I.unclassified	sex	Male	46.9636	88.0723	8	8	0.616709	0.968671
PWY0.166..superpathway.of.pyrimidine.deoxyribonucleotides.de.novo.biosynthesis..E..coli.	sex	Male	-20.6754	38.6535	8	5	0.615648	0.968671
PWY.6588..pyruvate.fermentation.to.acetone	sex	Male	-5.46118	10.3434	8	5	0.620092	0.969768
ARGININE.SYN4.PWY..L.ornithine.biosynthesis.II	age	age	-2.91542	5.55157	8	5	0.621923	0.97075
BIOTIN.BIOSYNTHESIS.PWY..biotin.biosynthesis.I	age	age	4.63821	9.03806	8	4	0.629683	0.97075
P185.PWY..formaldehyde.assimilation.III..dihydroxyacetone.cycle.	age	age	4.81396	9.19176	8	4	0.622845	0.97075
PPGPPMET.PWY..ppGpp.metabolism.unclassified	age	age	-11.2455	21.9219	8	6	0.629818	0.97075
PWY.3001..superpathway.of.L.isoleucine.biosynthesis.I.unclassified	sex	Male	36.6212	70.9298	8	7	0.627657	0.97075
PWY.3841..folate.transformations.II..plants..unclassified	sex	Male	44.9082	86.5772	8	8	0.626097	0.97075
PWY.5667..CDP.diacylglycerol.biosynthesis.I	sex	Male	-41.3218	80.0513	8	8	0.627729	0.97075
PWY.7117..C4.photosynthetic.carbon.assimilation.cycle..PEPCK.type.unclassified	sex	Male	25.3517	49.4555	8	8	0.630054	0.97075
PWY0.1319..CDP.diacylglycerol.biosynthesis.II	sex	Male	-41.8456	80.5885	8	8	0.625744	0.97075
PYRIDNUCSAL.PWY..NAD.salvage.pathway.I..PNC.VI.cycle..unclassified	sex	Male	11.327	21.975	8	4	0.62821	0.97075
PWY.7663..gondoate.biosynthesis..anaerobic.	sex	Male	-35.3775	69.3293	8	8	0.631576	0.971655
PWY.6630..superpathway.of.L.tyrosine.biosynthesis.unclassified	sex	Male	14.9421	29.5376	8	6	0.634458	0.973209
PWY.7208..superpathway.of.pyrimidine.nucleobases.salvage.unclassified	age	age	21.3511	42.1557	8	8	0.634056	0.973209
PWY.6125..superpathway.of.guanosine.nucleotides.de.novo.biosynthesis.II.unclassified	age	age	22.125	44.1836	8	8	0.637806	0.975519
PWY.7400..L.arginine.biosynthesis.IV..archaebacteria..unclassified	age	age	10.4029	20.7766	8	7	0.637839	0.975519
GLUTORN.PWY..L.ornithine.biosynthesis.I.unclassified	age	age	4.83416	9.71741	8	7	0.639956	0.975886
PWY0.166..superpathway.of.pyrimidine.deoxyribonucleotides.de.novo.biosynthesis..E..coli..unclassified	age	age	2.33544	4.68529	8	4	0.639309	0.975886
PWY.6121..5.aminoimidazole.ribonucleotide.biosynthesis.I	sex	Male	-39.8675	81.1264	8	8	0.643937	0.980518
FERMENTATION.PWY..mixed.acid.fermentation	age	age	-18.6228	39.8764	8	6	0.660133	0.9818
HOMOSER.METSYN.PWY..L.methionine.biosynthesis.I.unclassified	age	age	-3.56793	7.50494	8	6	0.654537	0.9818
MET.SAM.PWY..superpathway.of.S.adenosyl.L.methionine.biosynthesis.unclassified	age	age	-5.93346	12.5553	8	6	0.656417	0.9818
PWY.1042..glycolysis.IV.unclassified	sex	Male	38.0356	80.9489	8	8	0.658226	0.9818
PWY.241..C4.photosynthetic.carbon.assimilation.cycle..NADP.ME.type.unclassified	age	age	-6.9343	14.4759	8	4	0.652139	0.9818
PWY.5840..superpathway.of.menaquinol.7.biosynthesis	sex	Male	6.71764	14.2618	8	4	0.657459	0.9818
PWY.5913..partial.TCA.cycle..obligate.autotrophs.	age	age	-19.4156	40.8985	8	4	0.654993	0.9818
PWY.5913..partial.TCA.cycle..obligate.autotrophs..unclassified	age	age	-15.9811	33.2049	8	4	0.650636	0.9818
PWY.6122..5.aminoimidazole.ribonucleotide.biosynthesis.II	sex	Male	-41.2537	86.6484	8	8	0.654076	0.9818
PWY.6125..superpathway.of.guanosine.nucleotides.de.novo.biosynthesis.II.unclassified	sex	Male	40.1725	85.3707	8	8	0.657764	0.9818
PWY.6277..superpathway.of.5.aminoimidazole.ribonucleotide.biosynthesis	sex	Male	-41.2537	86.6484	8	8	0.654076	0.9818
PWY.7220..adenosine.deoxyribonucleotides.de.novo.biosynthesis.II.unclassified	sex	Male	39.8525	85.0748	8	8	0.659181	0.9818
PWY.7222..guanosine.deoxyribonucleotides.de.novo.biosynthesis.II.unclassified	sex	Male	39.8525	85.0748	8	8	0.659181	0.9818
PWY.7791..UMP.biosynthesis.III.unclassified	sex	Male	30.4312	63.3259	8	8	0.651126	0.9818
PWY0.862...5Z..dodecenoate.biosynthesis.I	sex	Male	-30.0578	64.5052	8	8	0.660827	0.9818
PWY3O.4107..NAD.salvage.pathway.V..PNC.V.cycle..unclassified	sex	Male	10.0838	20.9363	8	4	0.6504	0.9818
THRESYN.PWY..superpathway.of.L.threonine.biosynthesis	age	age	-18.1873	38.4192	8	8	0.655881	0.9818
UNMAPPED	sex	Male	24586.2	80880.1	8	8	0.773385	0.984091
UNINTEGRATED	sex	Male	-16716	72140.4	8	8	0.825944	0.984091
UNINTEGRATED.unclassified	sex	Male	14551.2	49915.4	8	8	0.782363	0.984091
X1CMET2.PWY..folate.transformations.III..E..coli..unclassified	age	age	-8.13176	30.2642	8	6	0.798901	0.984091
X1CMET2.PWY..folate.transformations.III..E..coli..unclassified	sex	Male	-13.5625	58.4761	8	6	0.825785	0.984091
ANAEROFRUCAT.PWY..homolactic.fermentation.unclassified	age	age	-7.53376	34.4965	8	6	0.835758	0.984091
ANAEROFRUCAT.PWY..homolactic.fermentation.unclassified	sex	Male	-11.781	66.6536	8	6	0.866642	0.984091
ANAGLYCOLYSIS.PWY..glycolysis.III..from.glucose..unclassified	age	age	-8.96048	42.6461	8	8	0.841873	0.984091
ARG.POLYAMINE.SYN..superpathway.of.arginine.and.polyamine.biosynthesis	age	age	2.77747	10.1006	8	4	0.794332	0.984091
ARGININE.SYN4.PWY..L.ornithine.biosynthesis.II.unclassified	age	age	1.70319	5.0943	8	4	0.751697	0.984091
BRANCHED.CHAIN.AA.SYN.PWY..superpathway.of.branched.chain.amino.acid.biosynthesis.unclassified	age	age	12.6845	50.3112	8	8	0.810984	0.984091
BRANCHED.CHAIN.AA.SYN.PWY..superpathway.of.branched.chain.amino.acid.biosynthesis.unclassified	sex	Male	29.6058	97.2105	8	8	0.772975	0.984091
CALVIN.PWY..Calvin.Benson.Bassham.cycle	age	age	-15.1152	84.6708	8	6	0.865325	0.984091
CALVIN.PWY..Calvin.Benson.Bassham.cycle.unclassified	age	age	-14.5952	53.3268	8	6	0.795266	0.984091
CALVIN.PWY..Calvin.Benson.Bassham.cycle.unclassified	sex	Male	-23.6712	103.037	8	6	0.8274	0.984091
COA.PWY.1..superpathway.of.coenzyme.A.biosynthesis.III..mammals..unclassified	age	age	4.9501	20.8344	8	5	0.821626	0.984091
COA.PWY.1..superpathway.of.coenzyme.A.biosynthesis.III..mammals..unclassified	sex	Male	11.6196	40.2558	8	5	0.784438	0.984091
COA.PWY..coenzyme.A.biosynthesis.I..prokaryotic..unclassified	age	age	9.73161	24.6354	8	8	0.709114	0.984091
COA.PWY..coenzyme.A.biosynthesis.I..prokaryotic..unclassified	sex	Male	7.86823	47.6002	8	8	0.875185	0.984091
DAPLYSINESYN.PWY..L.lysine.biosynthesis.I.unclassified	sex	Male	19.0102	72.7248	8	7	0.804211	0.984091
DENOVOPURINE2.PWY..superpathway.of.purine.nucleotides.de.novo.biosynthesis.II.unclassified	age	age	-5.10782	21.799	8	5	0.824033	0.984091
DENOVOPURINE2.PWY..superpathway.of.purine.nucleotides.de.novo.biosynthesis.II.unclassified	sex	Male	-14.9445	42.1197	8	5	0.737207	0.984091
DTDPRHAMSYN.PWY..dTDP..beta..L.rhamnose.biosynthesis	sex	Male	-15.0179	85.3168	8	8	0.867181	0.984091
FASYN.ELONG.PWY..fatty.acid.elongation....saturated	age	age	-13.0408	35.1409	8	8	0.725768	0.984091
FASYN.ELONG.PWY..fatty.acid.elongation....saturated	sex	Male	-26.9022	67.8987	8	8	0.708293	0.984091
FERMENTATION.PWY..mixed.acid.fermentation.unclassified	age	age	-13.0661	32.4106	8	6	0.703503	0.984091
FERMENTATION.PWY..mixed.acid.fermentation.unclassified	sex	Male	-11.0305	62.6233	8	6	0.867095	0.984091
FOLSYN.PWY..superpathway.of.tetrahydrofolate.biosynthesis.and.salvage.unclassified	age	age	5.26682	14.3374	8	6	0.728395	0.984091
FUCCAT.PWY..fucose.degradation	age	age	-6.78999	26.4684	8	6	0.807761	0.984091
FUCCAT.PWY..fucose.degradation	sex	Male	-10.2792	51.1418	8	6	0.848623	0.984091
FUCCAT.PWY..fucose.degradation.unclassified	age	age	-8.81282	25.6086	8	6	0.744745	0.984091
FUCCAT.PWY..fucose.degradation.unclassified	sex	Male	-17.7646	49.4804	8	6	0.734241	0.984091
GALACTARDEG.PWY..D.galactarate.degradation.I	age	age	-2.73382	16.17	8	4	0.872371	0.984091
GALACTARDEG.PWY..D.galactarate.degradation.I	sex	Male	-6.51542	31.2434	8	4	0.843038	0.984091
GLUCARGALACTSUPER.PWY..superpathway.of.D.glucarate.and.D.galactarate.degradation	age	age	-2.73382	16.17	8	4	0.872371	0.984091
GLUCARGALACTSUPER.PWY..superpathway.of.D.glucarate.and.D.galactarate.degradation	sex	Male	-6.51542	31.2434	8	4	0.843038	0.984091
GLUCONEO.PWY..gluconeogenesis.I.unclassified	age	age	-14.0337	30.8199	8	6	0.667951	0.984091
GLUCONEO.PWY..gluconeogenesis.I.unclassified	sex	Male	-17.9803	59.5497	8	6	0.774855	0.984091
GLUCOSE1PMETAB.PWY..glucose.and.glucose.1.phosphate.degradation	sex	Male	-15.6058	96.1892	8	5	0.877469	0.984091
GLUCOSE1PMETAB.PWY..glucose.and.glucose.1.phosphate.degradation.unclassified	age	age	-4.52536	10.6981	8	5	0.689869	0.984091
GLUCOSE1PMETAB.PWY..glucose.and.glucose.1.phosphate.degradation.unclassified	sex	Male	-3.73944	20.6707	8	5	0.863547	0.984091
GLYCOLYSIS.E.D..superpathway.of.glycolysis.and.the.Entner.Doudoroff.pathway	age	age	5.51847	18.7868	8	5	0.780757	0.984091
GLYCOLYSIS.E.D..superpathway.of.glycolysis.and.the.Entner.Doudoroff.pathway.unclassified	age	age	-4.95691	12.7277	8	4	0.712972	0.984091
GLYCOLYSIS.E.D..superpathway.of.glycolysis.and.the.Entner.Doudoroff.pathway.unclassified	sex	Male	-10.484	24.5922	8	4	0.68761	0.984091
GLYCOLYSIS..glycolysis.I..from.glucose.6.phosphate..unclassified	age	age	-14.2709	38.7484	8	7	0.727731	0.984091
GLYCOLYSIS..glycolysis.I..from.glucose.6.phosphate..unclassified	sex	Male	-21.9398	74.869	8	7	0.781262	0.984091
GOLPDLCAT.PWY..superpathway.of.glycerol.degradation.to.1.3.propanediol	sex	Male	2.02314	9.62285	8	5	0.841777	0.984091
HEME.BIOSYNTHESIS.II.1..heme.b.biosynthesis.V..aerobic.	age	age	-5.86361	16.2347	8	6	0.732726	0.984091
HEME.BIOSYNTHESIS.II.1..heme.b.biosynthesis.V..aerobic..unclassified	age	age	-4.84695	15.8988	8	5	0.772753	0.984091
HEME.BIOSYNTHESIS.II..heme.b.biosynthesis.I..aerobic.	age	age	-3.23579	18.1445	8	7	0.865461	0.984091
HEME.BIOSYNTHESIS.II..heme.b.biosynthesis.I..aerobic..unclassified	age	age	-3.14322	18.2553	8	5	0.870047	0.984091
HEMESYN2.PWY..heme.b.biosynthesis.II..oxygen.independent.	age	age	-8.02928	28.377	8	7	0.788555	0.984091
HEMESYN2.PWY..heme.b.biosynthesis.II..oxygen.independent.	sex	Male	-11.1813	54.8296	8	7	0.846451	0.984091
HEMESYN2.PWY..heme.b.biosynthesis.II..oxygen.independent..unclassified	age	age	-7.34056	26.9524	8	6	0.79624	0.984091
HEMESYN2.PWY..heme.b.biosynthesis.II..oxygen.independent..unclassified	sex	Male	-18.4951	52.077	8	6	0.736969	0.984091
HISTSYN.PWY..L.histidine.biosynthesis.unclassified	age	age	4.83969	12.8346	8	7	0.721587	0.984091
HOMOSER.METSYN.PWY..L.methionine.biosynthesis.I	age	age	1.84557	9.52348	8	6	0.853966	0.984091
HOMOSER.METSYN.PWY..L.methionine.biosynthesis.I	sex	Male	6.91953	18.4011	8	6	0.722316	0.984091
ILEUSYN.PWY..L.isoleucine.biosynthesis.I..from.threonine..unclassified	sex	Male	25.0685	117.232	8	8	0.839122	0.984091
MET.SAM.PWY..superpathway.of.S.adenosyl.L.methionine.biosynthesis	age	age	2.32091	16.1525	8	6	0.891359	0.984091
MET.SAM.PWY..superpathway.of.S.adenosyl.L.methionine.biosynthesis	sex	Male	10.2335	31.2096	8	6	0.756275	0.984091
METSYN.PWY..superpathway.of.L.homoserine.and.L.methionine.biosynthesis	age	age	2.61923	14.9451	8	6	0.867754	0.984091
METSYN.PWY..superpathway.of.L.homoserine.and.L.methionine.biosynthesis	sex	Male	9.81364	28.8766	8	6	0.747782	0.984091
METSYN.PWY..superpathway.of.L.homoserine.and.L.methionine.biosynthesis.unclassified	age	age	-5.21665	11.7244	8	6	0.674965	0.984091
NAD.BIOSYNTHESIS.II..NAD.salvage.pathway.III..to.nicotinamide.riboside..unclassified	age	age	-2.46406	5.57346	8	5	0.67688	0.984091
NAGLIPASYN.PWY..lipid.IVA.biosynthesis..E..coli.	age	age	-4.22269	26.0212	8	5	0.877441	0.984091
NAGLIPASYN.PWY..lipid.IVA.biosynthesis..E..coli..unclassified	age	age	-6.96482	23.605	8	5	0.77981	0.984091
NAGLIPASYN.PWY..lipid.IVA.biosynthesis..E..coli..unclassified	sex	Male	-16.272	45.6092	8	5	0.735827	0.984091
NONMEVIPP.PWY..methylerythritol.phosphate.pathway.I	sex	Male	-20.212	102.403	8	8	0.851305	0.984091
NONMEVIPP.PWY..methylerythritol.phosphate.pathway.I.unclassified	age	age	-4.76004	25.3024	8	6	0.858175	0.984091
NONMEVIPP.PWY..methylerythritol.phosphate.pathway.I.unclassified	sex	Male	7.64379	48.8889	8	6	0.881874	0.984091
P122.PWY..heterolactic.fermentation.unclassified	age	age	-4.88292	16.0957	8	5	0.773826	0.984091
P125.PWY..superpathway.of..R.R..butanediol.biosynthesis	age	age	4.68187	19.0268	8	7	0.815412	0.984091
P41.PWY..pyruvate.fermentation.to.acetate.and..S..lactate.I.unclassified	sex	Male	23.609	52.5907	8	7	0.672278	0.984091
P42.PWY..incomplete.reductive.TCA.cycle	sex	Male	-4.6007	17.8336	8	5	0.806704	0.984091
P441.PWY..superpathway.of.N.acetylneuraminate.degradation.unclassified	age	age	-4.6002	29.9737	8	6	0.884026	0.984091
P441.PWY..superpathway.of.N.acetylneuraminate.degradation.unclassified	sex	Male	-8.78501	57.9147	8	6	0.885363	0.984091
P461.PWY..hexitol.fermentation.to.lactate..formate..ethanol.and.acetate	age	age	3.38354	22.8007	8	5	0.887829	0.984091
P461.PWY..hexitol.fermentation.to.lactate..formate..ethanol.and.acetate.unclassified	sex	Male	-4.56519	11.8814	8	4	0.716606	0.984091
PANTO.PWY..phosphopantothenate.biosynthesis.I.unclassified	age	age	-3.92768	14.6923	8	5	0.799893	0.984091
PANTOSYN.PWY..superpathway.of.coenzyme.A.biosynthesis.I..bacteria..unclassified	age	age	-1.98696	13.4004	8	4	0.887919	0.984091
PENTOSE.P.PWY..pentose.phosphate.pathway.unclassified	age	age	8.06487	38.2853	8	7	0.841474	0.984091
PENTOSE.P.PWY..pentose.phosphate.pathway.unclassified	sex	Male	12.9192	73.9742	8	7	0.868211	0.984091
PHOSLIPSYN.PWY..superpathway.of.phospholipid.biosynthesis.I..bacteria.	age	age	-10.4135	48.3812	8	7	0.838086	0.984091
PHOSLIPSYN.PWY..superpathway.of.phospholipid.biosynthesis.I..bacteria.	sex	Male	37.3892	93.4813	8	7	0.705697	0.984091
POLYAMSYN.PWY..superpathway.of.polyamine.biosynthesis.I	age	age	1.72355	5.8029	8	4	0.778399	0.984091
POLYISOPRENSYN.PWY..polyisoprenoid.biosynthesis..E..coli..unclassified	age	age	-1.67914	10.7976	8	5	0.882502	0.984091
PPGPPMET.PWY..ppGpp.metabolism	sex	Male	-14.5281	46.1805	8	6	0.765774	0.984091
PRPP.PWY..superpathway.of.histidine..purine..and.pyrimidine.biosynthesis	sex	Male	8.13963	42.4634	8	5	0.85553	0.984091
PWY.101..photosynthesis.light.reactions.unclassified	age	age	1.92425	11.4624	8	5	0.87326	0.984091
PWY.101..photosynthesis.light.reactions.unclassified	sex	Male	-6.29097	22.1474	8	5	0.78776	0.984091
PWY.1042..glycolysis.IV.unclassified	age	age	6.95916	41.895	8	8	0.874579	0.984091
PWY.1269..CMP.3.deoxy.D.manno.octulosonate.biosynthesis.unclassified	age	age	-4.75242	21.8643	8	8	0.836519	0.984091
PWY.1269..CMP.3.deoxy.D.manno.octulosonate.biosynthesis.unclassified	sex	Male	-7.37333	42.2458	8	8	0.868293	0.984091
PWY.2942..L.lysine.biosynthesis.III	age	age	5.64475	39.062	8	6	0.890744	0.984091
PWY.2942..L.lysine.biosynthesis.III.unclassified	sex	Male	-14.1682	49.4259	8	6	0.785875	0.984091
PWY.3001..superpathway.of.L.isoleucine.biosynthesis.I	age	age	12.196	39.5595	8	8	0.770288	0.984091
PWY.3781..aerobic.respiration.I..cytochrome.c.	sex	Male	-2.79151	6.71184	8	4	0.694726	0.984091
PWY.3781..aerobic.respiration.I..cytochrome.c..unclassified	sex	Male	-2.79446	6.70851	8	4	0.694282	0.984091
PWY.5097..L.lysine.biosynthesis.VI.unclassified	sex	Male	16.8385	75.0739	8	7	0.831407	0.984091
PWY.5100..pyruvate.fermentation.to.acetate.and.lactate.II.unclassified	sex	Male	23.609	52.5907	8	7	0.672278	0.984091
PWY.5136..fatty.acid..beta..oxidation.II..plant.peroxisome..unclassified	age	age	1.90774	9.29745	8	6	0.845516	0.984091
PWY.5154..L.arginine.biosynthesis.III..via.N.acetyl.L.citrulline..unclassified	age	age	4.28151	11.9509	8	7	0.734779	0.984091
PWY.5188..tetrapyrrole.biosynthesis.I..from.glutamate..unclassified	sex	Male	11.1282	64.1176	8	7	0.86902	0.984091
PWY.5189..tetrapyrrole.biosynthesis.II..from.glycine.	age	age	5.80677	14.3846	8	6	0.703134	0.984091
PWY.5345..superpathway.of.L.methionine.biosynthesis..by.sulfhydrylation.	age	age	-2.68904	18.7089	8	5	0.891326	0.984091
PWY.5345..superpathway.of.L.methionine.biosynthesis..by.sulfhydrylation..unclassified	age	age	-4.58878	13.6454	8	5	0.750308	0.984091
PWY.5347..superpathway.of.L.methionine.biosynthesis..transsulfuration.	age	age	2.76697	15.8556	8	6	0.868311	0.984091
PWY.5347..superpathway.of.L.methionine.biosynthesis..transsulfuration.	sex	Male	10.0738	30.636	8	6	0.755616	0.984091
PWY.5347..superpathway.of.L.methionine.biosynthesis..transsulfuration..unclassified	age	age	-5.48631	12.547	8	6	0.680163	0.984091
PWY.5484..glycolysis.II..from.fructose.6.phosphate..unclassified	age	age	-12.1038	33.8614	8	7	0.735347	0.984091
PWY.5484..glycolysis.II..from.fructose.6.phosphate..unclassified	sex	Male	-21.018	65.4264	8	7	0.761017	0.984091
PWY.5676..acetyl.CoA.fermentation.to.butanoate.II	sex	Male	1.20734	8.20336	8	5	0.888744	0.984091
PWY.5695..inosine.5..phosphate.degradation	sex	Male	-51.6832	114.704	8	8	0.671158	0.984091
PWY.5695..inosine.5..phosphate.degradation.unclassified	age	age	-13.6426	52.3105	8	8	0.804648	0.984091
PWY.5695..inosine.5..phosphate.degradation.unclassified	sex	Male	-17.6891	101.074	8	8	0.867937	0.984091
PWY.5837..2.carboxy.1.4.naphthoquinol.biosynthesis	age	age	2.94773	7.53311	8	5	0.711693	0.984091
PWY.5837..2.carboxy.1.4.naphthoquinol.biosynthesis.unclassified	age	age	1.21221	5.31298	8	4	0.828559	0.984091
PWY.5838..superpathway.of.menaquinol.8.biosynthesis.I	age	age	3.26532	10.5734	8	4	0.769909	0.984091
PWY.5840..superpathway.of.menaquinol.7.biosynthesis	age	age	-1.11145	7.38119	8	4	0.886194	0.984091
PWY.5861..superpathway.of.demethylmenaquinol.8.biosynthesis.I	age	age	4.80715	10.8903	8	5	0.677349	0.984091
PWY.5861..superpathway.of.demethylmenaquinol.8.biosynthesis.I.unclassified	age	age	1.37997	8.17229	8	4	0.872526	0.984091
PWY.5897..superpathway.of.menaquinol.11.biosynthesis	age	age	3.03336	10.3634	8	4	0.78151	0.984091
PWY.5898..superpathway.of.menaquinol.12.biosynthesis	age	age	3.03336	10.3634	8	4	0.78151	0.984091
PWY.5899..superpathway.of.menaquinol.13.biosynthesis	age	age	3.03336	10.3634	8	4	0.78151	0.984091
PWY.5913..partial.TCA.cycle..obligate.autotrophs..unclassified	sex	Male	-10.0832	64.1579	8	4	0.881266	0.984091
PWY.5918..superpathway.of.heme.b.biosynthesis.from.glutamate	age	age	-5.4802	21.3891	8	7	0.807993	0.984091
PWY.5918..superpathway.of.heme.b.biosynthesis.from.glutamate.unclassified	age	age	-4.71557	19.9561	8	5	0.822577	0.984091
PWY.5920..superpathway.of.heme.b.biosynthesis.from.glycine	sex	Male	-10.7571	31.1386	8	4	0.743809	0.984091
PWY.5973..cis.vaccenate.biosynthesis	sex	Male	-31.6675	76.4027	8	8	0.695704	0.984091
PWY.5973..cis.vaccenate.biosynthesis.unclassified	age	age	12.1433	33.5907	8	7	0.732493	0.984091
PWY.5989..stearate.biosynthesis.II..bacteria.and.plants.	age	age	-15.4299	40.3327	8	7	0.717765	0.984091
PWY.5989..stearate.biosynthesis.II..bacteria.and.plants.	sex	Male	-20.012	77.9301	8	7	0.807569	0.984091
PWY.5989..stearate.biosynthesis.II..bacteria.and.plants..unclassified	age	age	-10.5721	38.048	8	5	0.792241	0.984091
PWY.5989..stearate.biosynthesis.II..bacteria.and.plants..unclassified	sex	Male	-13.5797	73.5157	8	5	0.860709	0.984091
PWY.6123..inosine.5..phosphate.biosynthesis.I	sex	Male	-28.0007	96.0165	8	8	0.782286	0.984091
PWY.6124..inosine.5..phosphate.biosynthesis.II	sex	Male	-29.6021	96.0285	8	8	0.770311	0.984091
PWY.6163..chorismate.biosynthesis.from.3.dehydroquinate.unclassified	sex	Male	18.4036	46.882	8	8	0.710827	0.984091
PWY.6270..isoprene.biosynthesis.I	sex	Male	-23.9165	55.0104	8	7	0.681858	0.984091
PWY.6282..palmitoleate.biosynthesis.I..from..5Z..dodec.5.enoate.	age	age	-12.5823	33.4753	8	8	0.722434	0.984091
PWY.6282..palmitoleate.biosynthesis.I..from..5Z..dodec.5.enoate.	sex	Male	-24.3417	64.6804	8	8	0.722106	0.984091
PWY.6292..superpathway.of.L.cysteine.biosynthesis..mammalian..unclassified	sex	Male	1.20754	4.32674	8	4	0.791353	0.984091
PWY.6612..superpathway.of.tetrahydrofolate.biosynthesis.unclassified	age	age	4.20987	10.95	8	6	0.716443	0.984091
PWY.6628..superpathway.of.L.phenylalanine.biosynthesis	age	age	9.79165	32.7368	8	8	0.776895	0.984091
PWY.6628..superpathway.of.L.phenylalanine.biosynthesis	sex	Male	-21.7215	63.2534	8	8	0.745262	0.984091
PWY.6628..superpathway.of.L.phenylalanine.biosynthesis.unclassified	age	age	-9.06142	24.0439	8	6	0.721735	0.984091
PWY.6629..superpathway.of.L.tryptophan.biosynthesis	age	age	-6.22386	38.9221	8	7	0.879215	0.984091
PWY.6629..superpathway.of.L.tryptophan.biosynthesis	sex	Male	-27.6664	75.2046	8	7	0.728021	0.984091
PWY.6629..superpathway.of.L.tryptophan.biosynthesis.unclassified	age	age	6.07267	29.7279	8	6	0.846193	0.984091
PWY.6630..superpathway.of.L.tyrosine.biosynthesis.unclassified	age	age	-6.44517	15.2872	8	6	0.690824	0.984091
PWY.6700..queuosine.biosynthesis.I..de.novo..unclassified	age	age	8.53487	41.6587	8	8	0.845748	0.984091
PWY.6700..queuosine.biosynthesis.I..de.novo..unclassified	sex	Male	-13.6507	80.4923	8	8	0.871981	0.984091
PWY.6703..preQ0.biosynthesis.unclassified	age	age	-6.07572	23.1706	8	8	0.803615	0.984091
PWY.6703..preQ0.biosynthesis.unclassified	sex	Male	-9.69648	44.7699	8	8	0.837091	0.984091
PWY.6803..phosphatidylcholine.acyl.editing.unclassified	sex	Male	-3.72467	13.6966	8	4	0.796539	0.984091
PWY.6823..molybdopterin.biosynthesis.unclassified	sex	Male	13.4402	35.2318	8	6	0.718521	0.984091
PWY.6859..all.trans.farnesol.biosynthesis.unclassified	age	age	1.41347	3.95994	8	4	0.735705	0.984091
PWY.6895..superpathway.of.thiamine.diphosphate.biosynthesis.II	sex	Male	8.48166	41.2556	8	5	0.845221	0.984091
PWY.6897..thiamine.diphosphate.salvage.II.unclassified	age	age	-3.5271	13.2982	8	5	0.801418	0.984091
PWY.6897..thiamine.diphosphate.salvage.II.unclassified	sex	Male	5.73021	25.6945	8	5	0.83235	0.984091
PWY.6901..superpathway.of.glucose.and.xylose.degradation.unclassified	age	age	-11.8273	35.0137	8	5	0.74924	0.984091
PWY.6901..superpathway.of.glucose.and.xylose.degradation.unclassified	sex	Male	-16.2315	67.6529	8	5	0.819915	0.984091
PWY.6961..L.ascorbate.degradation.II..bacterial..aerobic.	age	age	-4.01194	17.1868	8	5	0.824682	0.984091
PWY.702..L.methionine.biosynthesis.II	sex	Male	27.9154	64.747	8	8	0.684318	0.984091
PWY.7111..pyruvate.fermentation.to.isobutanol..engineered..unclassified	age	age	-10.6694	53.1525	8	8	0.848818	0.984091
PWY.7111..pyruvate.fermentation.to.isobutanol..engineered..unclassified	sex	Male	32.6727	102.7	8	8	0.76324	0.984091
PWY.7115..C4.photosynthetic.carbon.assimilation.cycle..NAD.ME.type	age	age	3.34498	21.4495	8	7	0.882176	0.984091
PWY.7115..C4.photosynthetic.carbon.assimilation.cycle..NAD.ME.type	sex	Male	6.68681	41.4444	8	7	0.878139	0.984091
PWY.7115..C4.photosynthetic.carbon.assimilation.cycle..NAD.ME.type.unclassified	sex	Male	5.84564	31.1306	8	7	0.858434	0.984091
PWY.7117..C4.photosynthetic.carbon.assimilation.cycle..PEPCK.type.unclassified	age	age	6.46991	25.5956	8	8	0.810506	0.984091
PWY.7187..pyrimidine.deoxyribonucleotides.de.novo.biosynthesis.II	sex	Male	6.71178	21.7979	8	5	0.770565	0.984091
PWY.7187..pyrimidine.deoxyribonucleotides.de.novo.biosynthesis.II.unclassified	age	age	-1.63034	9.03749	8	5	0.863924	0.984091
PWY.7187..pyrimidine.deoxyribonucleotides.de.novo.biosynthesis.II.unclassified	sex	Male	-7.73169	17.4621	8	5	0.676431	0.984091
PWY.7197..pyrimidine.deoxyribonucleotide.phosphorylation	sex	Male	-28.1895	65.5876	8	8	0.685234	0.984091
PWY.7197..pyrimidine.deoxyribonucleotide.phosphorylation.unclassified	age	age	13.9743	37.4133	8	8	0.724081	0.984091
PWY.7197..pyrimidine.deoxyribonucleotide.phosphorylation.unclassified	sex	Male	27.4214	72.2893	8	8	0.720019	0.984091
PWY.7198..pyrimidine.deoxyribonucleotides.de.novo.biosynthesis.IV	sex	Male	-7.03153	28.0286	8	5	0.811898	0.984091
PWY.7199..pyrimidine.deoxyribonucleosides.salvage	sex	Male	33.9365	90.9428	8	8	0.724325	0.984091
PWY.7220..adenosine.deoxyribonucleotides.de.novo.biosynthesis.II.unclassified	age	age	17.1115	44.0304	8	8	0.713547	0.984091
PWY.7222..guanosine.deoxyribonucleotides.de.novo.biosynthesis.II.unclassified	age	age	17.1115	44.0304	8	8	0.713547	0.984091
PWY.7234..inosine.5..phosphate.biosynthesis.III	age	age	-11.9169	39.8876	8	8	0.77714	0.984091
PWY.7238..sucrose.biosynthesis.II	sex	Male	-42.8147	106.599	8	8	0.704539	0.984091
PWY.724..superpathway.of.L.lysine..L.threonine.and.L.methionine.biosynthesis.II.unclassified	sex	Male	19.2866	66.0286	8	7	0.781946	0.984091
PWY.7345..superpathway.of.anaerobic.sucrose.degradation.unclassified	age	age	-9.56909	30.1266	8	4	0.763603	0.984091
PWY.7345..superpathway.of.anaerobic.sucrose.degradation.unclassified	sex	Male	-19.7327	58.2102	8	4	0.748391	0.984091
PWY.7356..thiamine.diphosphate.salvage.IV..yeast.	age	age	-2.47509	10.8811	8	4	0.829069	0.984091
PWY.7357..thiamine.phosphate.formation.from.pyrithiamine.and.oxythiamine..yeast..unclassified	age	age	-5.54503	18.1183	8	6	0.771903	0.984091
PWY.7400..L.arginine.biosynthesis.IV..archaebacteria.	age	age	10.381	23.4499	8	8	0.676486	0.984091
PWY.7560..methylerythritol.phosphate.pathway.II.unclassified	age	age	-5.10068	21.12	8	6	0.818752	0.984091
PWY.7663..gondoate.biosynthesis..anaerobic..unclassified	sex	Male	-20.0666	67.7284	8	8	0.778928	0.984091
PWY.7664..oleate.biosynthesis.IV..anaerobic.	age	age	-13.9658	34.6864	8	8	0.703857	0.984091
PWY.7664..oleate.biosynthesis.IV..anaerobic.	sex	Male	-27.8558	67.0204	8	8	0.694915	0.984091
PWY.7761..NAD.salvage.pathway.II..PNC.IV.cycle..unclassified	age	age	2.88603	12.909	8	4	0.831942	0.984091
PWY.7851..coenzyme.A.biosynthesis.II..eukaryotic..unclassified	age	age	4.86584	18.3779	8	5	0.801758	0.984091
PWY.7851..coenzyme.A.biosynthesis.II..eukaryotic..unclassified	sex	Male	12.2258	35.5095	8	5	0.744631	0.984091
PWY.7858...5Z..dodecenoate.biosynthesis.II.unclassified	age	age	-9.90417	28.763	8	5	0.744602	0.984091
PWY.7883..anhydromuropeptides.recycling.II	sex	Male	-27.4111	72.4117	8	5	0.720566	0.984091
PWY.7977..L.methionine.biosynthesis.IV.unclassified	age	age	-6.88127	31.0116	8	6	0.833175	0.984091
PWY.8004..Entner.Doudoroff.pathway.I	age	age	-3.52299	13.0669	8	7	0.798232	0.984091
PWY.8073..lipid.IVA.biosynthesis..P..putida.	age	age	-4.22269	26.0212	8	5	0.877441	0.984091
PWY.8073..lipid.IVA.biosynthesis..P..putida..unclassified	age	age	-6.96482	23.605	8	5	0.77981	0.984091
PWY.8073..lipid.IVA.biosynthesis..P..putida..unclassified	sex	Male	-16.272	45.6092	8	5	0.735827	0.984091
PWY.I9..L.cysteine.biosynthesis.VI..from.L.methionine.	sex	Male	20.2093	70.8965	8	8	0.787034	0.984091
PWY0.1061..superpathway.of.L.alanine.biosynthesis.unclassified	age	age	-4.48222	24.6178	8	7	0.862677	0.984091
PWY0.1241..ADP.L.glycero..beta..D.manno.heptose.biosynthesis	age	age	-4.32348	17.9952	8	5	0.81967	0.984091
PWY0.1241..ADP.L.glycero..beta..D.manno.heptose.biosynthesis.unclassified	age	age	-5.04548	17.4162	8	5	0.783675	0.984091
PWY0.1261..anhydromuropeptides.recycling.I	sex	Male	-19.8048	78.8269	8	6	0.811624	0.984091
PWY0.1261..anhydromuropeptides.recycling.I.unclassified	age	age	-12.3622	27.0858	8	6	0.667237	0.984091
PWY0.1261..anhydromuropeptides.recycling.I.unclassified	sex	Male	-9.86059	52.3348	8	6	0.857961	0.984091
PWY0.1415..superpathway.of.heme.b.biosynthesis.from.uroporphyrinogen.III	age	age	2.33567	5.62086	8	4	0.694981	0.984091
PWY0.1415..superpathway.of.heme.b.biosynthesis.from.uroporphyrinogen.III.unclassified	age	age	-0.815823	3.31306	8	4	0.815283	0.984091
PWY0.1479..tRNA.processing	age	age	-8.85103	50.3099	8	5	0.867252	0.984091
PWY0.1479..tRNA.processing	sex	Male	15.6821	97.208	8	5	0.878153	0.984091
PWY0.1479..tRNA.processing.unclassified	age	age	-9.29142	35.0652	8	5	0.801605	0.984091
PWY0.1479..tRNA.processing.unclassified	sex	Male	-11.6011	67.7524	8	5	0.870759	0.984091
PWY0.1586..peptidoglycan.maturation..meso.diaminopimelate.containing.	sex	Male	-28.9158	137.242	8	8	0.841445	0.984091
PWY0.162..superpathway.of.pyrimidine.ribonucleotides.de.novo.biosynthesis	age	age	-14.0358	37.6492	8	8	0.724575	0.984091
PWY0.162..superpathway.of.pyrimidine.ribonucleotides.de.novo.biosynthesis.unclassified	age	age	-6.6285	30.2355	8	7	0.83514	0.984091
PWY0.301..L.ascorbate.degradation.I..bacterial..anaerobic.	age	age	-3.68822	20.7995	8	6	0.866214	0.984091
PWY0.862...5Z..dodecenoate.biosynthesis.I	age	age	-14.0158	33.3846	8	8	0.69204	0.984091
PWY0.862...5Z..dodecenoate.biosynthesis.I.unclassified	sex	Male	-10.092	67.2756	8	7	0.886621	0.984091
PWY1ZNC.1..assimilatory.sulfate.reduction.IV	age	age	-4.23142	15.7826	8	4	0.799327	0.984091
PWY4FS.7..phosphatidylglycerol.biosynthesis.I..plastidic..unclassified	age	age	-9.74582	35.9922	8	7	0.797386	0.984091
PWY4FS.8..phosphatidylglycerol.biosynthesis.II..non.plastidic..unclassified	age	age	-9.61492	35.9637	8	7	0.799876	0.984091
PWY66.389..phytol.degradation	sex	Male	-5.05029	23.9487	8	5	0.841306	0.984091
PWY66.389..phytol.degradation.unclassified	age	age	1.84687	6.61823	8	4	0.791374	0.984091
PWY66.409..superpathway.of.purine.nucleotide.salvage.unclassified	age	age	6.59505	27.3295	8	6	0.818894	0.984091
REDCITCYC..TCA.cycle.VI..Helicobacter.	age	age	1.52878	3.80293	8	4	0.704292	0.984091
REDCITCYC..TCA.cycle.VI..Helicobacter.	sex	Male	2.26605	7.34796	8	4	0.770219	0.984091
RIBOSYN2.PWY..flavin.biosynthesis.I..bacteria.and.plants..unclassified	age	age	-8.10136	26.3681	8	5	0.771045	0.984091
RIBOSYN2.PWY..flavin.biosynthesis.I..bacteria.and.plants..unclassified	sex	Male	-20.3467	50.9481	8	5	0.706114	0.984091
SER.GLYSYN.PWY..superpathway.of.L.serine.and.glycine.biosynthesis.I	age	age	13.8822	38.9759	8	8	0.736246	0.984091
SER.GLYSYN.PWY..superpathway.of.L.serine.and.glycine.biosynthesis.I	sex	Male	28.1729	75.3086	8	8	0.72367	0.984091
SO4ASSIM.PWY..assimilatory.sulfate.reduction.I	sex	Male	15.5919	37.8859	8	5	0.697717	0.984091
SO4ASSIM.PWY..assimilatory.sulfate.reduction.I.unclassified	age	age	-5.36288	14.2406	8	5	0.721931	0.984091
SO4ASSIM.PWY..assimilatory.sulfate.reduction.I.unclassified	sex	Male	-6.48343	27.5155	8	5	0.823068	0.984091
SULFATE.CYS.PWY..superpathway.of.sulfate.assimilation.and.cysteine.biosynthesis	age	age	-6.12749	25.2832	8	5	0.818133	0.984091
SULFATE.CYS.PWY..superpathway.of.sulfate.assimilation.and.cysteine.biosynthesis.unclassified	age	age	-8.14713	20.5954	8	5	0.70873	0.984091
SULFATE.CYS.PWY..superpathway.of.sulfate.assimilation.and.cysteine.biosynthesis.unclassified	sex	Male	-9.91374	39.7942	8	5	0.813174	0.984091
THRESYN.PWY..superpathway.of.L.threonine.biosynthesis	sex	Male	11.0922	74.233	8	8	0.887059	0.984091
TRPSYN.PWY..L.tryptophan.biosynthesis	age	age	12.4425	33.0997	8	7	0.722406	0.984091
TRPSYN.PWY..L.tryptophan.biosynthesis	sex	Male	-25.1344	63.9546	8	7	0.710514	0.984091
CALVIN.PWY..Calvin.Benson.Bassham.cycle	sex	Male	-23.1253	163.6	8	6	0.89311	0.984359
PWY0.162..superpathway.of.pyrimidine.ribonucleotides.de.novo.biosynthesis.unclassified	sex	Male	-8.2279	58.4205	8	7	0.893495	0.984359
PWY.7282..4.amino.2.methyl.5.diphosphomethylpyrimidine.biosynthesis.II.unclassified	age	age	-3.15629	22.6352	8	6	0.894544	0.984471
PWY.7560..methylerythritol.phosphate.pathway.II.unclassified	sex	Male	5.55083	40.8077	8	6	0.897109	0.986251
PWY4LZ.257..superpathway.of.fermentation..Chlamydomonas.reinhardtii.	sex	Male	-5.05118	37.6299	8	6	0.898454	0.986687
PWY0.1061..superpathway.of.L.alanine.biosynthesis	age	age	3.65578	27.5656	8	7	0.899665	0.986975
PWY.7356..thiamine.diphosphate.salvage.IV..yeast.	sex	Male	2.69685	21.0243	8	4	0.902933	0.988474
PWY.7977..L.methionine.biosynthesis.IV.unclassified	sex	Male	-7.75815	59.9201	8	6	0.902029	0.988474
NAGLIPASYN.PWY..lipid.IVA.biosynthesis..E..coli.	sex	Male	-5.90153	50.2778	8	5	0.91113	0.989118
PHOSLIPSYN.PWY..superpathway.of.phospholipid.biosynthesis.I..bacteria..unclassified	age	age	-4.6347	37.9444	8	7	0.907542	0.989118
PWY.5103..L.isoleucine.biosynthesis.III.unclassified	sex	Male	14.0028	118.017	8	8	0.910172	0.989118
PWY.6936..seleno.amino.acid.biosynthesis..plants.	sex	Male	10.3842	87.7087	8	8	0.910364	0.989118
PWY.7199..pyrimidine.deoxyribonucleosides.salvage	age	age	-5.75758	47.0674	8	8	0.907405	0.989118
PWY.7282..4.amino.2.methyl.5.diphosphomethylpyrimidine.biosynthesis.II	age	age	-4.0747	33.1103	8	6	0.90685	0.989118
PWY.7663..gondoate.biosynthesis..anaerobic.	age	age	4.42336	35.8813	8	8	0.906689	0.989118
PWY.8073..lipid.IVA.biosynthesis..P..putida.	sex	Male	-5.90153	50.2778	8	5	0.91113	0.989118
ANAGLYCOLYSIS.PWY..glycolysis.III..from.glucose..unclassified	sex	Male	-8.6069	82.4001	8	8	0.920871	0.990665
DAPLYSINESYN.PWY..L.lysine.biosynthesis.I.unclassified	age	age	-4.0011	37.6386	8	7	0.919475	0.990665
DENOVOPURINE2.PWY..superpathway.of.purine.nucleotides.de.novo.biosynthesis.II	age	age	-2.03475	25.9748	8	5	0.940599	0.990665
FASYN.ELONG.PWY..fatty.acid.elongation....saturated.unclassified	age	age	2.65492	35.6334	8	7	0.943496	0.990665
FERMENTATION.PWY..mixed.acid.fermentation	sex	Male	-5.21825	77.0484	8	6	0.948628	0.990665
GLYCOLYSIS.E.D..superpathway.of.glycolysis.and.the.Entner.Doudoroff.pathway	sex	Male	-3.35814	36.2995	8	5	0.929884	0.990665
HEME.BIOSYNTHESIS.II..heme.b.biosynthesis.I..aerobic.	sex	Male	-2.30103	35.0584	8	7	0.950213	0.990665
ILEUSYN.PWY..L.isoleucine.biosynthesis.I..from.threonine..unclassified	age	age	6.18729	60.6735	8	8	0.922738	0.990665
NAD.BIOSYNTHESIS.II..NAD.salvage.pathway.III..to.nicotinamide.riboside.	age	age	-0.73002	6.91639	8	5	0.920044	0.990665
NAD.BIOSYNTHESIS.II..NAD.salvage.pathway.III..to.nicotinamide.riboside.	sex	Male	1.29287	13.3637	8	5	0.926688	0.990665
P122.PWY..heterolactic.fermentation.unclassified	sex	Male	-3.36068	31.0998	8	5	0.91815	0.990665
PHOSLIPSYN.PWY..superpathway.of.phospholipid.biosynthesis.I..bacteria..unclassified	sex	Male	6.36403	73.3156	8	7	0.934197	0.990665
PPGPPMET.PWY..ppGpp.metabolism.unclassified	sex	Male	-2.75521	42.3571	8	6	0.950657	0.990665
PRPP.PWY..superpathway.of.histidine..purine..and.pyrimidine.biosynthesis	age	age	2.0686	21.9769	8	5	0.928665	0.990665
PWY.5097..L.lysine.biosynthesis.VI.unclassified	age	age	-4.16701	38.8544	8	7	0.918764	0.990665
PWY.5920..superpathway.of.heme.b.biosynthesis.from.glycine	age	age	-1.43405	16.1158	8	4	0.932549	0.990665
PWY.5973..cis.vaccenate.biosynthesis	age	age	-2.87145	39.5422	8	8	0.944926	0.990665
PWY.6147..6.hydroxymethyl.dihydropterin.diphosphate.biosynthesis.I.unclassified	age	age	-1.5724	13.8253	8	6	0.913874	0.990665
PWY.6147..6.hydroxymethyl.dihydropterin.diphosphate.biosynthesis.I.unclassified	sex	Male	-2.37396	26.7129	8	6	0.932636	0.990665
PWY.6282..palmitoleate.biosynthesis.I..from..5Z..dodec.5.enoate..unclassified	sex	Male	-4.62281	66.2876	8	7	0.947105	0.990665
PWY.6628..superpathway.of.L.phenylalanine.biosynthesis.unclassified	sex	Male	-3.02295	46.4573	8	6	0.95064	0.990665
PWY.6629..superpathway.of.L.tryptophan.biosynthesis.unclassified	sex	Male	-5.47894	57.4398	8	6	0.927713	0.990665
PWY.6630..superpathway.of.L.tyrosine.biosynthesis	sex	Male	-4.17568	50.2484	8	8	0.936996	0.990665
PWY.7115..C4.photosynthetic.carbon.assimilation.cycle..NAD.ME.type.unclassified	age	age	-1.22467	16.1116	8	7	0.942358	0.990665
PWY.7234..inosine.5..phosphate.biosynthesis.III	sex	Male	8.21554	77.0702	8	8	0.919253	0.990665
PWY.7345..superpathway.of.anaerobic.sucrose.degradation	sex	Male	6.55713	60.8152	8	7	0.918331	0.990665
PWY.7357..thiamine.phosphate.formation.from.pyrithiamine.and.oxythiamine..yeast..unclassified	sex	Male	-2.38029	35.0078	8	6	0.948426	0.990665
PWY.7560..methylerythritol.phosphate.pathway.II	sex	Male	-4.66851	53.1706	8	8	0.933442	0.990665
PWY.7663..gondoate.biosynthesis..anaerobic..unclassified	age	age	3.28572	35.0528	8	8	0.928959	0.990665
PWY.7664..oleate.biosynthesis.IV..anaerobic..unclassified	sex	Male	-6.32748	68.5503	8	7	0.930041	0.990665
PWY.7858...5Z..dodecenoate.biosynthesis.II	age	age	-2.07516	29.6705	8	6	0.946952	0.990665
PWY.7883..anhydromuropeptides.recycling.II.unclassified	sex	Male	-2.464	31.9765	8	5	0.941567	0.990665
PWY.I9..L.cysteine.biosynthesis.VI..from.L.methionine.	age	age	3.42323	36.6924	8	8	0.929292	0.990665
PWY0.1061..superpathway.of.L.alanine.biosynthesis	sex	Male	-3.92625	53.2619	8	7	0.944095	0.990665
PWY0.1061..superpathway.of.L.alanine.biosynthesis.unclassified	sex	Male	-4.88803	47.5661	8	7	0.922145	0.990665
PWY0.162..superpathway.of.pyrimidine.ribonucleotides.de.novo.biosynthesis	sex	Male	5.10667	72.7453	8	8	0.946756	0.990665
PWY4FS.7..phosphatidylglycerol.biosynthesis.I..plastidic..unclassified	sex	Male	4.58795	69.5436	8	7	0.949956	0.990665
PWY4FS.8..phosphatidylglycerol.biosynthesis.II..non.plastidic..unclassified	sex	Male	4.5439	69.4884	8	7	0.950397	0.990665
TRPSYN.PWY..L.tryptophan.biosynthesis.unclassified	age	age	2.1115	29.3087	8	6	0.94536	0.990665
TRPSYN.PWY..L.tryptophan.biosynthesis.unclassified	sex	Male	-4.19278	56.6298	8	6	0.943851	0.990665
FASYN.ELONG.PWY..fatty.acid.elongation....saturated.unclassified	sex	Male	-3.91571	68.8503	8	7	0.956849	0.994742
PWY.5384..sucrose.degradation.IV..sucrose.phosphorylase.	age	age	1.60148	29.2072	8	8	0.958396	0.994742
PWY.5973..cis.vaccenate.biosynthesis.unclassified	sex	Male	-3.56956	64.9034	8	7	0.95827	0.994742
PWY.7282..4.amino.2.methyl.5.diphosphomethylpyrimidine.biosynthesis.II.unclassified	sex	Male	2.45756	43.7353	8	6	0.957365	0.994742
PWY.5188..tetrapyrrole.biosynthesis.I..from.glutamate..unclassified	age	age	-1.75056	33.184	8	7	0.959971	0.995384
ARGININE.SYN4.PWY..L.ornithine.biosynthesis.II	sex	Male	0.504713	10.7266	8	5	0.964293	0.995484
PWY.2942..L.lysine.biosynthesis.III.unclassified	age	age	1.23541	25.5803	8	6	0.963351	0.995484
PWY.6803..phosphatidylcholine.acyl.editing.unclassified	age	age	0.3496	7.08865	8	4	0.962575	0.995484
PWY.6859..all.trans.farnesol.biosynthesis.unclassified	sex	Male	0.344692	7.65134	8	4	0.965811	0.995484
PWY1ZNC.1..assimilatory.sulfate.reduction.IV	sex	Male	1.41053	30.4948	8	4	0.964898	0.995484
PWY3O.4107..NAD.salvage.pathway.V..PNC.V.cycle..unclassified	age	age	0.550901	10.8355	8	4	0.96142	0.995484
ASPASN.PWY..superpathway.of.L.aspartate.and.L.asparagine.biosynthesis	age	age	0.793438	27.9319	8	8	0.978437	0.996248
DAPLYSINESYN.PWY..L.lysine.biosynthesis.I	sex	Male	1.04184	85.3032	8	8	0.990728	0.996248
DENOVOPURINE2.PWY..superpathway.of.purine.nucleotides.de.novo.biosynthesis.II	sex	Male	0.732203	50.188	8	5	0.988924	0.996248
HEME.BIOSYNTHESIS.II..heme.b.biosynthesis.I..aerobic..unclassified	sex	Male	0.753914	35.2726	8	5	0.983774	0.996248
P122.PWY..heterolactic.fermentation	sex	Male	-1.44032	35.2161	8	6	0.968959	0.996248
PWY.1269..CMP.3.deoxy.D.manno.octulosonate.biosynthesis	age	age	-0.747172	24.4961	8	8	0.976847	0.996248
PWY.1269..CMP.3.deoxy.D.manno.octulosonate.biosynthesis	sex	Male	0.763997	47.3309	8	8	0.987746	0.996248
PWY.5723..Rubisco.shunt.unclassified	age	age	0.355954	19.7335	8	4	0.986306	0.996248
PWY.5913..partial.TCA.cycle..obligate.autotrophs.	sex	Male	-1.22375	79.0235	8	4	0.988243	0.996248
PWY.6282..palmitoleate.biosynthesis.I..from..5Z..dodec.5.enoate..unclassified	age	age	1.16838	34.3071	8	7	0.97415	0.996248
PWY.6823..molybdopterin.biosynthesis.unclassified	age	age	-0.24138	18.2342	8	6	0.98995	0.996248
PWY.6961..L.ascorbate.degradation.II..bacterial..aerobic..unclassified	age	age	-0.352616	11.8849	8	5	0.977479	0.996248
PWY.7184..pyrimidine.deoxyribonucleotides.de.novo.biosynthesis.I.unclassified	age	age	0.065245	4.43943	8	5	0.988843	0.996248
PWY.7187..pyrimidine.deoxyribonucleotides.de.novo.biosynthesis.II	age	age	-0.393553	11.2815	8	5	0.973521	0.996248
PWY.724..superpathway.of.L.lysine..L.threonine.and.L.methionine.biosynthesis.II.unclassified	age	age	0.365522	34.173	8	7	0.991879	0.996248
PWY.7282..4.amino.2.methyl.5.diphosphomethylpyrimidine.biosynthesis.II	sex	Male	-1.06759	63.9751	8	6	0.987331	0.996248
PWY.7664..oleate.biosynthesis.IV..anaerobic..unclassified	age	age	1.41291	35.4781	8	7	0.969774	0.996248
PWY.7858...5Z..dodecenoate.biosynthesis.II	sex	Male	1.5569	57.3289	8	6	0.979385	0.996248
PWY.7858...5Z..dodecenoate.biosynthesis.II.unclassified	sex	Male	-1.82137	55.5754	8	5	0.975124	0.996248
PWY0.1241..ADP.L.glycero..beta..D.manno.heptose.biosynthesis	sex	Male	0.712056	34.77	8	5	0.984453	0.996248
PWY0.1241..ADP.L.glycero..beta..D.manno.heptose.biosynthesis.unclassified	sex	Male	-0.421144	33.6513	8	5	0.990499	0.996248
PWY0.1415..superpathway.of.heme.b.biosynthesis.from.uroporphyrinogen.III.unclassified	sex	Male	-0.0759653	6.40145	8	4	0.990991	0.996248
PWY0.301..L.ascorbate.degradation.I..bacterial..anaerobic..unclassified	age	age	0.104541	11.4412	8	5	0.993063	0.996248
PWY0.862...5Z..dodecenoate.biosynthesis.I.unclassified	age	age	0.938586	34.8184	8	7	0.979537	0.996248
PWY66.409..superpathway.of.purine.nucleotide.salvage.unclassified	sex	Male	-1.11799	52.8056	8	6	0.983927	0.996248
PYRIDNUCSAL.PWY..NAD.salvage.pathway.I..PNC.VI.cycle..unclassified	age	age	-0.290864	11.3731	8	4	0.980586	0.996248
SO4ASSIM.PWY..assimilatory.sulfate.reduction.I	age	age	0.171122	19.6078	8	5	0.993374	0.996248
SULFATE.CYS.PWY..superpathway.of.sulfate.assimilation.and.cysteine.biosynthesis	sex	Male	-1.45189	48.8518	8	5	0.97744	0.996248
PWY.5103..L.isoleucine.biosynthesis.III.unclassified	age	age	0.409203	61.0794	8	8	0.994914	0.996831
HSERMETANA.PWY..L.methionine.biosynthesis.III	age	age	0.21039	38.9075	8	8	0.995895	0.996853
PWY.5154..L.arginine.biosynthesis.III..via.N.acetyl.L.citrulline.	age	age	0.026956	16.0242	8	8	0.998723	0.998723
Ileum
feature	metadata	value	coef	stderr	N	N.not.0	pval	qval
PWY66.409..superpathway.of.purine.nucleotide.salvage.unclassified	sex	Male	179.69	17.0459	11	7	5.71792e-06	0.0063469
PWY.7400..L.arginine.biosynthesis.IV..archaebacteria..unclassified	sex	Male	177.946	20.1039	11	9	2.09419e-05	0.0116228
NAD.BIOSYNTHESIS.II..NAD.salvage.pathway.III..to.nicotinamide.riboside..unclassified	sex	Male	41.8512	5.04793	11	8	3.37418e-05	0.0124845
PWY.7117..C4.photosynthetic.carbon.assimilation.cycle..PEPCK.type.unclassified	sex	Male	207.933	26.8065	11	7	5.44963e-05	0.0151227
DAPLYSINESYN.PWY..L.lysine.biosynthesis.I.unclassified	sex	Male	199.495	27.8464	11	9	9.57565e-05	0.021258
GLCMANNANAUT.PWY..superpathway.of.N.acetylglucosamine..N.acetylmannosamine.and.N.acetylneuraminate.degradation.unclassified	sex	Male	159.538	24.2459	11	11	0.000172958	0.0254198
P441.PWY..superpathway.of.N.acetylneuraminate.degradation.unclassified	sex	Male	132.56	20.913	11	9	0.000223319	0.0254198
PWY.5837..2.carboxy.1.4.naphthoquinol.biosynthesis.unclassified	sex	Male	39.9276	6.41197	11	5	0.000251908	0.0254198
PWY.621..sucrose.degradation.III..sucrose.invertase..unclassified	sex	Male	193.17	30.9005	11	9	0.000245346	0.0254198
PWY.7111..pyruvate.fermentation.to.isobutanol..engineered..unclassified	sex	Male	334.985	49.29	11	11	0.000138358	0.0254198
PWY.7883..anhydromuropeptides.recycling.II.unclassified	sex	Male	81.6459	12.8113	11	6	0.000215253	0.0254198
FASYN.ELONG.PWY..fatty.acid.elongation....saturated.unclassified	sex	Male	156.67	28.0424	11	11	0.00051812	0.0306807
FOLSYN.PWY..superpathway.of.tetrahydrofolate.biosynthesis.and.salvage.unclassified	sex	Male	87.4312	14.9541	11	5	0.000384243	0.0306807
P41.PWY..pyruvate.fermentation.to.acetate.and..S..lactate.I.unclassified	sex	Male	144.808	26.7291	11	11	0.000632575	0.0306807
PENTOSE.P.PWY..pentose.phosphate.pathway.unclassified	sex	Male	185.166	31.3875	11	9	0.000362013	0.0306807
PWY.5100..pyruvate.fermentation.to.acetate.and.lactate.II.unclassified	sex	Male	144.191	26.3415	11	11	0.000591716	0.0306807
PWY.6612..superpathway.of.tetrahydrofolate.biosynthesis.unclassified	sex	Male	65.1216	11.1979	11	5	0.000398055	0.0306807
PWY.702..L.methionine.biosynthesis.II.unclassified	sex	Male	249.405	46.0712	11	10	0.000635727	0.0306807
PWY.7234..inosine.5..phosphate.biosynthesis.III.unclassified	sex	Male	237.925	41.7365	11	11	0.000454047	0.0306807
PWY.7400..L.arginine.biosynthesis.IV..archaebacteria.	sex	Male	176.071	31.188	11	10	0.000483969	0.0306807
PWY.7664..oleate.biosynthesis.IV..anaerobic..unclassified	sex	Male	153.871	27.972	11	11	0.000573137	0.0306807
PWY.I9..L.cysteine.biosynthesis.VI..from.L.methionine..unclassified	sex	Male	297.186	53.2889	11	11	0.000524204	0.0306807
PWY0.1586..peptidoglycan.maturation..meso.diaminopimelate.containing..unclassified	sex	Male	486.998	87.5331	11	11	0.000532432	0.0306807
PWY.6282..palmitoleate.biosynthesis.I..from..5Z..dodec.5.enoate..unclassified	sex	Male	146.539	27.4489	11	11	0.000695286	0.0310449
PWY0.862...5Z..dodecenoate.biosynthesis.I.unclassified	sex	Male	155.667	29.1842	11	11	0.000699209	0.0310449
PWY0.1241..ADP.L.glycero..beta..D.manno.heptose.biosynthesis.unclassified	sex	Male	78.5414	15.6438	11	10	0.0010261	0.0438066
GLCMANNANAUT.PWY..superpathway.of.N.acetylglucosamine..N.acetylmannosamine.and.N.acetylneuraminate.degradation	sex	Male	164.71	33.4205	11	11	0.00115172	0.044085
P122.PWY..heterolactic.fermentation	sex	Male	72.5262	14.7713	11	9	0.00117889	0.044085
PWY.7282..4.amino.2.methyl.5.diphosphomethylpyrimidine.biosynthesis.II.unclassified	sex	Male	97.6216	19.6711	11	8	0.00110315	0.044085
PWY.7858...5Z..dodecenoate.biosynthesis.II.unclassified	sex	Male	122.793	25.052	11	9	0.00119149	0.044085
P125.PWY..superpathway.of..R.R..butanediol.biosynthesis.unclassified	sex	Male	69.6867	14.7343	11	7	0.00148377	0.0486517
P161.PWY..acetylene.degradation..anaerobic..unclassified	sex	Male	161.615	34.0395	11	10	0.00144919	0.0486517
PWY.2941..L.lysine.biosynthesis.II.unclassified	sex	Male	192.896	40.4669	11	10	0.00141446	0.0486517
PWY0.1297..superpathway.of.purine.deoxyribonucleosides.degradation.unclassified	sex	Male	165.107	34.9346	11	10	0.00149023	0.0486517
PWY.7115..C4.photosynthetic.carbon.assimilation.cycle..NAD.ME.type.unclassified	sex	Male	73.9353	15.906	11	8	0.00164838	0.0522773
NONOXIPENT.PWY..pentose.phosphate.pathway..non.oxidative.branch..I.unclassified	sex	Male	207.569	45.7464	11	11	0.00190578	0.0540235
PWY.5103..L.isoleucine.biosynthesis.III.unclassified	sex	Male	277.595	61.3984	11	11	0.00194679	0.0540235
PWY.5659..GDP.mannose.biosynthesis.unclassified	sex	Male	112.913	24.6626	11	11	0.00180601	0.0540235
PWY0.1061..superpathway.of.L.alanine.biosynthesis.unclassified	sex	Male	99.2952	21.5829	11	9	0.001754	0.0540235
PWY0.1477..ethanolamine.utilization.unclassified	sex	Male	158.471	34.822	11	11	0.00187219	0.0540235
PWY0.1261..anhydromuropeptides.recycling.I.unclassified	sex	Male	113.203	25.1903	11	7	0.00201829	0.0546414
P161.PWY..acetylene.degradation..anaerobic.	sex	Male	163.299	36.9391	11	11	0.00222426	0.055043
PWY.5154..L.arginine.biosynthesis.III..via.N.acetyl.L.citrulline..unclassified	sex	Male	85.5294	19.3579	11	9	0.00223147	0.055043
PWY.5384..sucrose.degradation.IV..sucrose.phosphorylase..unclassified	sex	Male	122.979	27.7359	11	9	0.0021856	0.055043
PWY.7197..pyrimidine.deoxyribonucleotide.phosphorylation.unclassified	sex	Male	158.967	35.7033	11	11	0.00213232	0.055043
PWY.6936..seleno.amino.acid.biosynthesis..plants..unclassified	sex	Male	302.408	68.9499	11	11	0.00233026	0.0562302
PWY0.1241..ADP.L.glycero..beta..D.manno.heptose.biosynthesis	sex	Male	73.0209	16.8698	11	10	0.00251711	0.0594466
PWY.5989..stearate.biosynthesis.II..bacteria.and.plants..unclassified	sex	Male	126.392	29.448	11	10	0.00264407	0.0604093
PWY.621..sucrose.degradation.III..sucrose.invertase.	sex	Male	227.929	53.369	11	10	0.00272114	0.0604093
PWY.7392..taxadiene.biosynthesis..engineered..unclassified	sex	Male	62.5378	14.6391	11	5	0.00271691	0.0604093
PWY0.1477..ethanolamine.utilization	sex	Male	160.194	37.9446	11	11	0.00290877	0.0621046
PYRIDNUCSAL.PWY..NAD.salvage.pathway.I..PNC.VI.cycle..unclassified	sex	Male	32.9105	7.7957	11	5	0.0029094	0.0621046
MET.SAM.PWY..superpathway.of.S.adenosyl.L.methionine.biosynthesis.unclassified	sex	Male	34.5203	8.23587	11	8	0.0030317	0.0634942
ILEUSYN.PWY..L.isoleucine.biosynthesis.I..from.threonine..unclassified	sex	Male	302.005	72.9113	11	11	0.00324408	0.066684
PWY.7858...5Z..dodecenoate.biosynthesis.II	sex	Male	130.582	31.7128	11	10	0.0033551	0.067712
P441.PWY..superpathway.of.N.acetylneuraminate.degradation	sex	Male	202.652	49.7604	11	10	0.00357073	0.0692532
PWY.5121..superpathway.of.geranylgeranyl.diphosphate.biosynthesis.II..via.MEP..unclassified	sex	Male	65.0869	16.0196	11	6	0.00361864	0.0692532
PWY0.1479..tRNA.processing.unclassified	sex	Male	106.496	26.0547	11	9	0.00349815	0.0692532
PWY.7117..C4.photosynthetic.carbon.assimilation.cycle..PEPCK.type.unclassified	age	age	43.69	10.8438	11	7	0.00379311	0.0713618
PWY.5188..tetrapyrrole.biosynthesis.I..from.glutamate..unclassified	sex	Male	109.296	27.5648	11	9	0.00414743	0.0767275
PWY.5861..superpathway.of.demethylmenaquinol.8.biosynthesis.I.unclassified	sex	Male	48.3284	12.3304	11	5	0.00442181	0.0800486
PWY0.1298..superpathway.of.pyrimidine.deoxyribonucleosides.degradation.unclassified	sex	Male	125.067	31.9735	11	9	0.00447118	0.0800486
PWY.8178..pentose.phosphate.pathway..non.oxidative.branch..II.unclassified	sex	Male	169.88	43.6885	11	11	0.00461936	0.0813887
PWY.3001..superpathway.of.L.isoleucine.biosynthesis.I.unclassified	sex	Male	235.775	61.1206	11	9	0.00482576	0.0836967
PWY.7111..pyruvate.fermentation.to.isobutanol..engineered.	sex	Male	454.37	118.721	11	11	0.00503777	0.0860295
METSYN.PWY..superpathway.of.L.homoserine.and.L.methionine.biosynthesis.unclassified	sex	Male	33.4671	8.80882	11	8	0.00524206	0.0868461
PWY.5347..superpathway.of.L.methionine.biosynthesis..transsulfuration..unclassified	sex	Male	37.6438	9.89324	11	8	0.00519947	0.0868461
HOMOSER.METSYN.PWY..L.methionine.biosynthesis.I.unclassified	sex	Male	20.2787	5.38248	11	8	0.00548488	0.0886503
PWY.5837..2.carboxy.1.4.naphthoquinol.biosynthesis	sex	Male	44.9338	11.937	11	5	0.00551069	0.0886503
PWY.6282..palmitoleate.biosynthesis.I..from..5Z..dodec.5.enoate.	sex	Male	160.211	43.1764	11	11	0.00595118	0.0943688
ASPASN.PWY..superpathway.of.L.aspartate.and.L.asparagine.biosynthesis.unclassified	sex	Male	195.431	53.5802	11	10	0.00651843	0.0985303
FASYN.ELONG.PWY..fatty.acid.elongation....saturated	sex	Male	170.494	46.8115	11	11	0.00656868	0.0985303
METHGLYUT.PWY..superpathway.of.methylglyoxal.degradation	sex	Male	18.2643	4.98243	11	5	0.00634832	0.0985303
PWY.7664..oleate.biosynthesis.IV..anaerobic.	sex	Male	167.103	45.839	11	11	0.00653729	0.0985303
ANAEROFRUCAT.PWY..homolactic.fermentation.unclassified	sex	Male	87.7023	24.6149	11	10	0.00736865	0.0997463
BRANCHED.CHAIN.AA.SYN.PWY..superpathway.of.branched.chain.amino.acid.biosynthesis.unclassified	sex	Male	269.428	75.4775	11	11	0.00729744	0.0997463
DENOVOPURINE2.PWY..superpathway.of.purine.nucleotides.de.novo.biosynthesis.II.unclassified	sex	Male	64.1453	17.9108	11	6	0.0071739	0.0997463
HEME.BIOSYNTHESIS.II..heme.b.biosynthesis.I..aerobic..unclassified	sex	Male	64.2717	17.9021	11	7	0.00708274	0.0997463
PWY.5981..CDP.diacylglycerol.biosynthesis.III.unclassified	sex	Male	105.005	29.4089	11	5	0.00728818	0.0997463
PWY0.162..superpathway.of.pyrimidine.ribonucleotides.de.novo.biosynthesis.unclassified	sex	Male	84.8267	23.8016	11	10	0.00735876	0.0997463
PWY4FS.7..phosphatidylglycerol.biosynthesis.I..plastidic..unclassified	sex	Male	121.851	34.0969	11	10	0.00725476	0.0997463
PWY4FS.8..phosphatidylglycerol.biosynthesis.II..non.plastidic..unclassified	sex	Male	121.482	34.0512	11	10	0.00731896	0.0997463
PWY.7238..sucrose.biosynthesis.II.unclassified	sex	Male	265.08	74.8126	11	11	0.00758372	0.101421
POLYISOPRENSYN.PWY..polyisoprenoid.biosynthesis..E..coli..unclassified	sex	Male	71.8721	20.5544	11	7	0.00811857	0.103654
PWY.5989..stearate.biosynthesis.II..bacteria.and.plants.	sex	Male	134.059	38.1804	11	10	0.00794752	0.103654
PWY.6901..superpathway.of.glucose.and.xylose.degradation.unclassified	sex	Male	98.1101	27.9606	11	7	0.00797482	0.103654
PWY.7392..taxadiene.biosynthesis..engineered.	sex	Male	82.1	23.5761	11	6	0.00829103	0.103654
PWY0.862...5Z..dodecenoate.biosynthesis.I	sex	Male	155.709	44.735	11	11	0.00831103	0.103654
UDPNAGSYN.PWY..UDP.N.acetyl.D.glucosamine.biosynthesis.I.unclassified	sex	Male	226.816	65.0675	11	11	0.00824846	0.103654
PWY.7115..C4.photosynthetic.carbon.assimilation.cycle..NAD.ME.type	sex	Male	93.5459	27.1356	11	8	0.00872885	0.107656
NAGLIPASYN.PWY..lipid.IVA.biosynthesis..E..coli..unclassified	sex	Male	72.9567	21.332	11	8	0.00908707	0.108459
PHOSLIPSYN.PWY..superpathway.of.phospholipid.biosynthesis.I..bacteria..unclassified	sex	Male	127.602	37.2824	11	10	0.00905342	0.108459
PWY.8073..lipid.IVA.biosynthesis..P..putida..unclassified	sex	Male	72.9567	21.332	11	8	0.00908707	0.108459
PWY.6124..inosine.5..phosphate.biosynthesis.II.unclassified	sex	Male	195.774	57.8057	11	11	0.00954573	0.112721
PWY.6630..superpathway.of.L.tyrosine.biosynthesis.unclassified	sex	Male	75.8033	22.5674	11	8	0.00994696	0.115012
PWY.7234..inosine.5..phosphate.biosynthesis.III.unclassified	age	age	56.7397	16.8833	11	11	0.00992138	0.115012
PWY.6823..molybdopterin.biosynthesis.unclassified	sex	Male	63.8102	19.1112	11	9	0.010248	0.117271
PWY0.1297..superpathway.of.purine.deoxyribonucleosides.degradation	sex	Male	161.396	48.5437	11	11	0.0104657	0.118048
THRESYN.PWY..superpathway.of.L.threonine.biosynthesis.unclassified	sex	Male	218.744	65.8721	11	11	0.0105286	0.118048
HEME.BIOSYNTHESIS.II..heme.b.biosynthesis.I..aerobic.	sex	Male	65.0347	19.66	11	7	0.0107306	0.118179
NAGLIPASYN.PWY..lipid.IVA.biosynthesis..E..coli.	sex	Male	72.6421	22.0177	11	8	0.0108709	0.118179
P125.PWY..superpathway.of..R.R..butanediol.biosynthesis	sex	Male	68.8233	20.9385	11	8	0.0110726	0.118179
PWY.8073..lipid.IVA.biosynthesis..P..putida.	sex	Male	72.6421	22.0177	11	8	0.0108709	0.118179
VALSYN.PWY..L.valine.biosynthesis.unclassified	sex	Male	318.96	96.927	11	11	0.0110101	0.118179
PWY.702..L.methionine.biosynthesis.II	sex	Male	258.123	78.7221	11	11	0.011206	0.118464
PWY.6859..all.trans.farnesol.biosynthesis.unclassified	sex	Male	52.7987	16.2208	11	5	0.0116137	0.121615
GLCMANNANAUT.PWY..superpathway.of.N.acetylglucosamine..N.acetylmannosamine.and.N.acetylneuraminate.degradation.unclassified	age	age	31.7635	9.80795	11	11	0.0119035	0.123485
P122.PWY..heterolactic.fermentation.unclassified	sex	Male	46.1974	14.3418	11	7	0.0122176	0.124417
PWY.6123..inosine.5..phosphate.biosynthesis.I.unclassified	sex	Male	195.441	60.6497	11	11	0.012194	0.124417
PWY.I9..L.cysteine.biosynthesis.VI..from.L.methionine.	sex	Male	299.884	93.817	11	11	0.0126793	0.127946
PENTOSE.P.PWY..pentose.phosphate.pathway.unclassified	age	age	40.445	12.6969	11	9	0.0128918	0.128841
PWY.621..sucrose.degradation.III..sucrose.invertase..unclassified	age	age	39.7479	12.4999	11	9	0.0130002	0.128841
PWY4LZ.257..superpathway.of.fermentation..Chlamydomonas.reinhardtii..unclassified	sex	Male	58.0216	18.3135	11	5	0.0132297	0.129955
PWY0.1298..superpathway.of.pyrimidine.deoxyribonucleosides.degradation	sex	Male	131.867	42.0202	11	10	0.0138432	0.134789
PWY.4041...gamma..glutamyl.cycle.unclassified	sex	Male	36.8489	11.8504	11	7	0.0144564	0.138777
PWY.5384..sucrose.degradation.IV..sucrose.phosphorylase.	sex	Male	200.373	64.483	11	10	0.0145028	0.138777
PWY.702..L.methionine.biosynthesis.II.unclassified	age	age	57.7997	18.6367	11	10	0.014635	0.138845
FOLSYN.PWY..superpathway.of.tetrahydrofolate.biosynthesis.and.salvage.unclassified	age	age	18.6849	6.04924	11	5	0.0149166	0.140318
PWY.6317..D.galactose.degradation.I..Leloir.pathway..unclassified	sex	Male	136.78	44.3662	11	11	0.0150489	0.140372
DAPLYSINESYN.PWY..L.lysine.biosynthesis.I	sex	Male	209.121	68.3418	11	11	0.0155842	0.143922
OANTIGEN.PWY..O.antigen.building.blocks.biosynthesis..E..coli..unclassified	sex	Male	220.861	72.2825	11	11	0.0156888	0.143922
PWY.6612..superpathway.of.tetrahydrofolate.biosynthesis.unclassified	age	age	13.7277	4.52975	11	5	0.0162954	0.147056
PWY.7357..thiamine.phosphate.formation.from.pyrithiamine.and.oxythiamine..yeast.	age	age	-47.7168	15.7357	11	11	0.0162503	0.147056
PWY.7400..L.arginine.biosynthesis.IV..archaebacteria..unclassified	age	age	24.5301	8.13242	11	9	0.0166523	0.1479
SER.GLYSYN.PWY..superpathway.of.L.serine.and.glycine.biosynthesis.I.unclassified	sex	Male	165.906	55.0047	11	11	0.0166554	0.1479
P441.PWY..superpathway.of.N.acetylneuraminate.degradation.unclassified	age	age	25.2803	8.45974	11	9	0.0173786	0.151226
PWY.5941..glycogen.degradation.II.unclassified	sex	Male	181.565	60.8044	11	11	0.0174386	0.151226
PWY0.1061..superpathway.of.L.alanine.biosynthesis	sex	Male	101.427	33.9037	11	10	0.0172909	0.151226
PWY.2941..L.lysine.biosynthesis.II.unclassified	age	age	48.4602	16.3697	11	10	0.018136	0.153434
PWY.7345..superpathway.of.anaerobic.sucrose.degradation.unclassified	sex	Male	67.2295	22.7281	11	8	0.0182019	0.153434
PWY.I9..L.cysteine.biosynthesis.VI..from.L.methionine..unclassified	age	age	63.9452	21.5564	11	11	0.0179694	0.153434
PWY66.409..superpathway.of.purine.nucleotide.salvage	sex	Male	163.277	55.2282	11	9	0.0182462	0.153434
HOMOSER.METSYN.PWY..L.methionine.biosynthesis.I	sex	Male	19.0845	6.53252	11	9	0.0192481	0.15809
LACTOSECAT.PWY..lactose.and.galactose.degradation.I.unclassified	sex	Male	215.894	73.8368	11	10	0.0191756	0.15809
PWY.7220..adenosine.deoxyribonucleotides.de.novo.biosynthesis.II.unclassified	sex	Male	158.266	54.3389	11	11	0.0195121	0.15809
PWY.7222..guanosine.deoxyribonucleotides.de.novo.biosynthesis.II.unclassified	sex	Male	158.266	54.3389	11	11	0.0195121	0.15809
PWY3O.4107..NAD.salvage.pathway.V..PNC.V.cycle..unclassified	sex	Male	25.8129	8.85027	11	6	0.0193913	0.15809
PWY.5347..superpathway.of.L.methionine.biosynthesis..transsulfuration.	sex	Male	35.4677	12.2222	11	9	0.0198334	0.158382
PWY.5861..superpathway.of.demethylmenaquinol.8.biosynthesis.I	sex	Male	52.2097	17.9836	11	5	0.0197946	0.158382
DAPLYSINESYN.PWY..L.lysine.biosynthesis.I.unclassified	age	age	32.5588	11.2644	11	9	0.0201864	0.158914
METSYN.PWY..superpathway.of.L.homoserine.and.L.methionine.biosynthesis	sex	Male	31.5338	10.9046	11	9	0.0201438	0.158914
PWY.6609..adenine.and.adenosine.salvage.III.unclassified	sex	Male	327.436	116.076	11	11	0.0224638	0.173159
PWY0.1586..peptidoglycan.maturation..meso.diaminopimelate.containing..unclassified	age	age	100.039	35.4089	11	11	0.0223132	0.173159
TRPSYN.PWY..L.tryptophan.biosynthesis.unclassified	sex	Male	161.943	57.2863	11	10	0.0222562	0.173159
DENOVOPURINE2.PWY..superpathway.of.purine.nucleotides.de.novo.biosynthesis.II	sex	Male	68.1074	24.4194	11	6	0.023592	0.176204
FUCCAT.PWY..fucose.degradation	sex	Male	79.3532	29.1494	11	8	0.0261557	0.176204
FUCCAT.PWY..fucose.degradation.unclassified	sex	Male	79.9737	29.0241	11	8	0.0248499	0.176204
HEMESYN2.PWY..heme.b.biosynthesis.II..oxygen.independent..unclassified	sex	Male	77.8264	28.334	11	7	0.025185	0.176204
HSERMETANA.PWY..L.methionine.biosynthesis.III.unclassified	sex	Male	216.397	79.3883	11	11	0.0260137	0.176204
MET.SAM.PWY..superpathway.of.S.adenosyl.L.methionine.biosynthesis	sex	Male	32.3016	11.8387	11	9	0.0259073	0.176204
P161.PWY..acetylene.degradation..anaerobic.	age	age	40.8015	14.9426	11	11	0.0258237	0.176204
P161.PWY..acetylene.degradation..anaerobic..unclassified	age	age	38.021	13.7697	11	10	0.0246285	0.176204
P185.PWY..formaldehyde.assimilation.III..dihydroxyacetone.cycle..unclassified	sex	Male	34.677	12.4412	11	5	0.0236575	0.176204
P441.PWY..superpathway.of.N.acetylneuraminate.degradation	age	age	55.6004	20.1291	11	10	0.0245913	0.176204
PWY.5121..superpathway.of.geranylgeranyl.diphosphate.biosynthesis.II..via.MEP.	sex	Male	86.0809	31.064	11	7	0.024256	0.176204
PWY.5384..sucrose.degradation.IV..sucrose.phosphorylase..unclassified	age	age	31.2487	11.2197	11	9	0.0237351	0.176204
PWY.5484..glycolysis.II..from.fructose.6.phosphate..unclassified	sex	Male	78.3092	28.7863	11	10	0.0262341	0.176204
PWY.5838..superpathway.of.menaquinol.8.biosynthesis.I	sex	Male	35.1613	13.0126	11	5	0.0269862	0.176204
PWY.5897..superpathway.of.menaquinol.11.biosynthesis	sex	Male	34.8588	12.7357	11	5	0.025564	0.176204
PWY.5898..superpathway.of.menaquinol.12.biosynthesis	sex	Male	34.8588	12.7357	11	5	0.025564	0.176204
PWY.5899..superpathway.of.menaquinol.13.biosynthesis	sex	Male	34.8588	12.7357	11	5	0.025564	0.176204
PWY.5913..partial.TCA.cycle..obligate.autotrophs..unclassified	sex	Male	86.779	30.9937	11	7	0.0232016	0.176204
PWY.6527..stachyose.degradation.unclassified	sex	Male	119.339	44.142	11	11	0.0269266	0.176204
PWY.7013...S..propane.1.2.diol.degradation.unclassified	sex	Male	37.4532	13.5426	11	6	0.024463	0.176204
PWY.7117..C4.photosynthetic.carbon.assimilation.cycle..PEPCK.type	sex	Male	201.144	74.0792	11	8	0.0264421	0.176204
PWY.841..superpathway.of.purine.nucleotides.de.novo.biosynthesis.I.unclassified	sex	Male	181.311	65.6392	11	11	0.0245899	0.176204
PWY0.1296..purine.ribonucleosides.degradation.unclassified	sex	Male	236.107	86.4053	11	11	0.0257441	0.176204
PWY0.1297..superpathway.of.purine.deoxyribonucleosides.degradation.unclassified	age	age	38.2436	14.1317	11	10	0.0268145	0.176204
PWY0.1479..tRNA.processing	sex	Male	111.745	40.1782	11	11	0.0238787	0.176204
PWY4LZ.257..superpathway.of.fermentation..Chlamydomonas.reinhardtii.	sex	Male	107.012	39.4536	11	9	0.0265616	0.176204
PWY.7663..gondoate.biosynthesis..anaerobic..unclassified	sex	Male	147.308	54.7019	11	11	0.0273723	0.176647
PWY0.1319..CDP.diacylglycerol.biosynthesis.II.unclassified	sex	Male	168.211	62.3991	11	10	0.027254	0.176647
GLCMANNANAUT.PWY..superpathway.of.N.acetylglucosamine..N.acetylmannosamine.and.N.acetylneuraminate.degradation	age	age	36.2831	13.5193	11	11	0.0277618	0.178125
PWY.6607..guanosine.nucleotides.degradation.I.unclassified	sex	Male	14.9625	5.5903	11	5	0.0280773	0.179114
P108.PWY..pyruvate.fermentation.to.propanoate.I	age	age	-10.3875	3.91021	11	8	0.028962	0.182658
PWY.5667..CDP.diacylglycerol.biosynthesis.I.unclassified	sex	Male	164.394	61.8446	11	10	0.0288867	0.182658
P125.PWY..superpathway.of..R.R..butanediol.biosynthesis.unclassified	age	age	15.7	5.96031	11	7	0.0299868	0.188053
PWY.7282..4.amino.2.methyl.5.diphosphomethylpyrimidine.biosynthesis.II	sex	Male	99.4536	38.0486	11	10	0.0309442	0.192967
HOMOSER.METSYN.PWY..L.methionine.biosynthesis.I.unclassified	age	age	5.66369	2.17732	11	8	0.0315578	0.195693
DENOVOPURINE2.PWY..superpathway.of.purine.nucleotides.de.novo.biosynthesis.II.unclassified	age	age	18.6726	7.24527	11	6	0.0327581	0.196617
FERMENTATION.PWY..mixed.acid.fermentation.unclassified	sex	Male	80.0411	31.0073	11	10	0.0325472	0.196617
HEMESYN2.PWY..heme.b.biosynthesis.II..oxygen.independent.	sex	Male	78.8716	30.6061	11	7	0.0327695	0.196617
METSYN.PWY..superpathway.of.L.homoserine.and.L.methionine.biosynthesis.unclassified	age	age	9.22628	3.56334	11	8	0.0321521	0.196617
PWY.5030..L.histidine.degradation.III.unclassified	age	age	7.79767	3.02112	11	7	0.0325629	0.196617
PWY.5347..superpathway.of.L.methionine.biosynthesis..transsulfuration..unclassified	age	age	10.3381	4.00201	11	8	0.0324527	0.196617
PWY0.1477..ethanolamine.utilization.unclassified	age	age	36.113	14.0862	11	11	0.0334531	0.199639
MET.SAM.PWY..superpathway.of.S.adenosyl.L.methionine.biosynthesis.unclassified	age	age	8.5028	3.33157	11	8	0.0340586	0.202166
ARGSYNBSUB.PWY..L.arginine.biosynthesis.II..acetyl.cycle..unclassified	sex	Male	159.565	63.6693	11	9	0.0365896	0.2057
PWY.5838..superpathway.of.menaquinol.8.biosynthesis.I.unclassified	age	age	8.50235	3.39136	11	5	0.0365378	0.2057
PWY.5897..superpathway.of.menaquinol.11.biosynthesis.unclassified	age	age	8.16615	3.23422	11	5	0.0355354	0.2057
PWY.5897..superpathway.of.menaquinol.11.biosynthesis.unclassified	sex	Male	20.0725	7.99521	11	5	0.0363387	0.2057
PWY.5898..superpathway.of.menaquinol.12.biosynthesis.unclassified	age	age	8.16615	3.23422	11	5	0.0355354	0.2057
PWY.5898..superpathway.of.menaquinol.12.biosynthesis.unclassified	sex	Male	20.0725	7.99521	11	5	0.0363387	0.2057
PWY.5899..superpathway.of.menaquinol.13.biosynthesis.unclassified	age	age	8.16615	3.23422	11	5	0.0355354	0.2057
PWY.5899..superpathway.of.menaquinol.13.biosynthesis.unclassified	sex	Male	20.0725	7.99521	11	5	0.0363387	0.2057
PWY.5981..CDP.diacylglycerol.biosynthesis.III.unclassified	age	age	29.7692	11.8965	11	5	0.0368073	0.2057
PWY.7187..pyrimidine.deoxyribonucleotides.de.novo.biosynthesis.II	sex	Male	23.5866	9.31158	11	6	0.035089	0.2057
PWY0.1261..anhydromuropeptides.recycling.I	sex	Male	125.875	50.3273	11	8	0.0368777	0.2057
PWY0.1477..ethanolamine.utilization	age	age	38.6721	15.3493	11	11	0.0358388	0.2057
GOLPDLCAT.PWY..superpathway.of.glycerol.degradation.to.1.3.propanediol.unclassified	sex	Male	16.1887	6.52089	11	6	0.0379584	0.206428
PWY.5030..L.histidine.degradation.III.unclassified	sex	Male	18.5476	7.46841	11	7	0.0379055	0.206428
PWY.5345..superpathway.of.L.methionine.biosynthesis..by.sulfhydrylation..unclassified	sex	Male	52.0921	20.9046	11	8	0.0374115	0.206428
PWY.6282..palmitoleate.biosynthesis.I..from..5Z..dodec.5.enoate..unclassified	age	age	27.585	11.1036	11	11	0.0378556	0.206428
PWY.7187..pyrimidine.deoxyribonucleotides.de.novo.biosynthesis.II.unclassified	sex	Male	20.5456	8.26068	11	6	0.0376887	0.206428
PWY.7234..inosine.5..phosphate.biosynthesis.III	sex	Male	244.341	98.5329	11	11	0.038124	0.206428
FASYN.ELONG.PWY..fatty.acid.elongation....saturated.unclassified	age	age	28.0733	11.3437	11	11	0.0384224	0.207034
PWY.7883..anhydromuropeptides.recycling.II	sex	Male	123.362	49.9354	11	6	0.0386844	0.207438
PWY.6121..5.aminoimidazole.ribonucleotide.biosynthesis.I.unclassified	sex	Male	167.213	67.9079	11	11	0.0391751	0.208059
PWY.7115..C4.photosynthetic.carbon.assimilation.cycle..NAD.ME.type.unclassified	age	age	15.8452	6.43429	11	8	0.0391585	0.208059
PWY.5136..fatty.acid..beta..oxidation.II..plant.peroxisome..unclassified	sex	Male	34.0382	13.9997	11	8	0.0411152	0.212496
PWY.5838..superpathway.of.menaquinol.8.biosynthesis.I.unclassified	sex	Male	20.3391	8.38367	11	5	0.0414573	0.212496
PWY.6151..S.adenosyl.L.methionine.salvage.I.unclassified	sex	Male	238.906	98.5287	11	11	0.041542	0.212496
PWY.6897..thiamine.diphosphate.salvage.II	age	age	-48.2757	19.8986	11	11	0.0414549	0.212496
PWY.6936..seleno.amino.acid.biosynthesis..plants.	sex	Male	285.545	117.249	11	11	0.0408586	0.212496
PWY.7111..pyruvate.fermentation.to.isobutanol..engineered..unclassified	age	age	48.6367	19.9388	11	11	0.0406088	0.212496
PWY.7392..taxadiene.biosynthesis..engineered..unclassified	age	age	14.4308	5.9218	11	5	0.0407615	0.212496
TRNA.CHARGING.PWY..tRNA.charging.unclassified	sex	Male	199.418	81.5504	11	11	0.0402284	0.212496
P122.PWY..heterolactic.fermentation	age	age	14.4569	5.97529	11	9	0.0418864	0.213275
NAD.BIOSYNTHESIS.II..NAD.salvage.pathway.III..to.nicotinamide.riboside..unclassified	age	age	4.85066	2.04199	11	8	0.0448624	0.226568
PWY.6859..all.trans.farnesol.biosynthesis.unclassified	age	age	15.5828	6.56162	11	5	0.0449055	0.226568
POLYISOPRENSYN.PWY..polyisoprenoid.biosynthesis..E..coli..unclassified	age	age	19.6183	8.31468	11	7	0.0459959	0.23102
PWY.7664..oleate.biosynthesis.IV..anaerobic..unclassified	age	age	26.5986	11.3152	11	11	0.0466316	0.233158
SULFATE.CYS.PWY..superpathway.of.sulfate.assimilation.and.cysteine.biosynthesis.unclassified	sex	Male	39.7019	16.9481	11	9	0.0472262	0.235072
PWY.5913..partial.TCA.cycle..obligate.autotrophs.	sex	Male	92.0947	39.5127	11	10	0.0481045	0.238375
LACTOSECAT.PWY..lactose.and.galactose.degradation.I.unclassified	age	age	69.5283	29.8685	11	10	0.0483262	0.238409
PWY.6628..superpathway.of.L.phenylalanine.biosynthesis.unclassified	sex	Male	75.3532	32.4889	11	8	0.0489691	0.240512
PWY.6607..guanosine.nucleotides.degradation.I	sex	Male	14.9282	6.45785	11	5	0.0495629	0.242356
P125.PWY..superpathway.of..R.R..butanediol.biosynthesis	age	age	19.471	8.47002	11	8	0.0505647	0.24617
GLYCOLYSIS..glycolysis.I..from.glucose.6.phosphate..unclassified	sex	Male	82.0992	35.8101	11	10	0.051055	0.246396
PWY0.1298..superpathway.of.pyrimidine.deoxyribonucleosides.degradation.unclassified	age	age	29.6554	12.9339	11	9	0.0510384	0.246396
PWY.7392..taxadiene.biosynthesis..engineered.	age	age	21.7	9.53698	11	6	0.05245	0.252033
PWY.5659..GDP.mannose.biosynthesis.unclassified	age	age	22.507	9.97652	11	11	0.0540593	0.258646
PWY.6126..superpathway.of.adenosine.nucleotides.de.novo.biosynthesis.II.unclassified	sex	Male	175.862	78.2528	11	11	0.0547928	0.258809
PWY.7229..superpathway.of.adenosine.nucleotides.de.novo.biosynthesis.I.unclassified	sex	Male	196.655	87.472	11	11	0.0547199	0.258809
PWY.7883..anhydromuropeptides.recycling.II.unclassified	age	age	11.6656	5.18242	11	6	0.0544819	0.258809
PWY.8187..L.arginine.degradation.XIII..reductive.Stickland.reaction..unclassified	age	age	8.73062	3.9084	11	11	0.0559635	0.263218
PWY66.409..superpathway.of.purine.nucleotide.salvage.unclassified	age	age	15.3562	6.8954	11	7	0.0565596	0.264899
GLYCOGENSYNTH.PWY..glycogen.biosynthesis.I..from.ADP.D.Glucose..unclassified	sex	Male	160.646	72.2357	11	11	0.0568334	0.265063
PWY.241..C4.photosynthetic.carbon.assimilation.cycle..NADP.ME.type.unclassified	age	age	12.2496	5.52252	11	6	0.0573496	0.266352
HOMOSER.METSYN.PWY..L.methionine.biosynthesis.I	age	age	5.8428	2.64253	11	9	0.0579849	0.26818
PWY.724..superpathway.of.L.lysine..L.threonine.and.L.methionine.biosynthesis.II.unclassified	sex	Male	126.8	57.4528	11	9	0.0583506	0.268752
PWY.7345..superpathway.of.anaerobic.sucrose.degradation	sex	Male	170.056	77.2588	11	9	0.0588911	0.27012
DENOVOPURINE2.PWY..superpathway.of.purine.nucleotides.de.novo.biosynthesis.II	age	age	21.6715	9.87813	11	6	0.0595593	0.272061
METSYN.PWY..superpathway.of.L.homoserine.and.L.methionine.biosynthesis	age	age	9.63909	4.41112	11	9	0.0603731	0.274648
PWY.5347..superpathway.of.L.methionine.biosynthesis..transsulfuration.	age	age	10.775	4.94411	11	9	0.0609227	0.275614
PWY.6122..5.aminoimidazole.ribonucleotide.biosynthesis.II.unclassified	sex	Male	155.001	71.3469	11	11	0.0615786	0.275614
PWY.6277..superpathway.of.5.aminoimidazole.ribonucleotide.biosynthesis.unclassified	sex	Male	155.001	71.3469	11	11	0.0615786	0.275614
PWY.6629..superpathway.of.L.tryptophan.biosynthesis.unclassified	sex	Male	143.913	66.2221	11	10	0.0615118	0.275614
P185.PWY..formaldehyde.assimilation.III..dihydroxyacetone.cycle.	age	age	16.5516	7.64561	11	5	0.0623161	0.277795
PWY.6607..guanosine.nucleotides.degradation.I	age	age	5.63626	2.61233	11	5	0.0630287	0.278864
PWY0.1298..superpathway.of.pyrimidine.deoxyribonucleosides.degradation	age	age	36.669	16.998	11	10	0.0630585	0.278864
PWY.3001..superpathway.of.L.isoleucine.biosynthesis.I	sex	Male	210.361	98.7116	11	11	0.0656842	0.284803
PWY.5030..L.histidine.degradation.III	age	age	11.9127	5.58424	11	7	0.0654593	0.284803
PWY.5121..superpathway.of.geranylgeranyl.diphosphate.biosynthesis.II..via.MEP..unclassified	age	age	13.8745	6.48027	11	6	0.0646712	0.284803
PWY.5154..L.arginine.biosynthesis.III..via.N.acetyl.L.citrulline.	age	age	-63.6265	29.8339	11	11	0.0655177	0.284803
PWY.6607..guanosine.nucleotides.degradation.I.unclassified	age	age	4.83346	2.26139	11	5	0.0650406	0.284803
MET.SAM.PWY..superpathway.of.S.adenosyl.L.methionine.biosynthesis	age	age	10.1489	4.78901	11	9	0.0669071	0.288976
ARGSYN.PWY..L.arginine.biosynthesis.I..via.L.ornithine..unclassified	sex	Male	128.786	60.9813	11	9	0.0676738	0.290693
PWY.7187..pyrimidine.deoxyribonucleotides.de.novo.biosynthesis.II.unclassified	age	age	7.05222	3.34161	11	6	0.0678283	0.290693
NAD.BIOSYNTHESIS.II..NAD.salvage.pathway.III..to.nicotinamide.riboside.	age	age	21.699	10.3877	11	8	0.0701356	0.296844
PWY.4041...gamma..glutamyl.cycle.unclassified	age	age	10.0391	4.79374	11	7	0.069561	0.296844
PWY.6936..seleno.amino.acid.biosynthesis..plants..unclassified	age	age	58.3196	27.8916	11	11	0.0699161	0.296844
PWY4LZ.257..superpathway.of.fermentation..Chlamydomonas.reinhardtii..unclassified	age	age	15.4617	7.40819	11	5	0.0703334	0.296844
PWY.5130..2.oxobutanoate.degradation.I.unclassified	sex	Male	7.44084	3.59263	11	5	0.0721013	0.302009
PWY.6282..palmitoleate.biosynthesis.I..from..5Z..dodec.5.enoate.	age	age	36.2151	17.4657	11	11	0.0718382	0.302009
FASYN.ELONG.PWY..fatty.acid.elongation....saturated	age	age	39.0699	18.9362	11	11	0.0729919	0.302317
PWY.702..L.methionine.biosynthesis.II	age	age	65.7592	31.8447	11	11	0.0727926	0.302317
PWY.7208..superpathway.of.pyrimidine.nucleobases.salvage.unclassified	sex	Male	147.302	71.2851	11	11	0.0726369	0.302317
SALVADEHYPOX.PWY..adenosine.nucleotides.degradation.II.unclassified	sex	Male	13.8174	6.70901	11	7	0.0734142	0.302936
PWY.621..sucrose.degradation.III..sucrose.invertase.	age	age	44.4041	21.5888	11	10	0.073724	0.303088
PWY.7560..methylerythritol.phosphate.pathway.II.unclassified	sex	Male	57.8728	28.2125	11	9	0.0743558	0.304557
PWY.5130..2.oxobutanoate.degradation.I	sex	Male	32.7059	16.0875	11	6	0.0764995	0.311161
PWY.6125..superpathway.of.guanosine.nucleotides.de.novo.biosynthesis.II.unclassified	sex	Male	140.95	69.3393	11	11	0.0765287	0.311161
PWY.7664..oleate.biosynthesis.IV..anaerobic.	age	age	37.3518	18.5428	11	11	0.0787444	0.319001
P185.PWY..formaldehyde.assimilation.III..dihydroxyacetone.cycle.	sex	Male	37.7657	18.9004	11	5	0.0807489	0.325932
PWY0.862...5Z..dodecenoate.biosynthesis.I	age	age	35.9027	18.0962	11	11	0.082537	0.331942
PWY0.862...5Z..dodecenoate.biosynthesis.I.unclassified	age	age	23.1654	11.8056	11	11	0.0853624	0.342066
PWY.I9..L.cysteine.biosynthesis.VI..from.L.methionine.	age	age	74.1976	37.9508	11	11	0.0863095	0.344617
P108.PWY..pyruvate.fermentation.to.propanoate.I.unclassified	age	age	-6.79425	3.5343	11	6	0.0907824	0.361177
PWY.5121..superpathway.of.geranylgeranyl.diphosphate.biosynthesis.II..via.MEP.	age	age	23.9979	12.566	11	7	0.0925674	0.366964
GALACTARDEG.PWY..D.galactarate.degradation.I.unclassified	age	age	3.53298	1.86001	11	5	0.0940483	0.368882
GLUCARGALACTSUPER.PWY..superpathway.of.D.glucarate.and.D.galactarate.degradation.unclassified	age	age	3.53298	1.86001	11	5	0.0940483	0.368882
PWY.5130..2.oxobutanoate.degradation.I	age	age	12.3821	6.5077	11	6	0.0935801	0.368882
PWY.5676..acetyl.CoA.fermentation.to.butanoate.II.unclassified	age	age	4.44168	2.34862	11	6	0.0952514	0.371272
PWY.6147..6.hydroxymethyl.dihydropterin.diphosphate.biosynthesis.I	age	age	-34.33	18.1575	11	11	0.0953267	0.371272
PWY.5838..superpathway.of.menaquinol.8.biosynthesis.I	age	age	9.90017	5.26384	11	5	0.0967882	0.371782
PWY.5897..superpathway.of.menaquinol.11.biosynthesis	age	age	9.68923	5.15186	11	5	0.0967972	0.371782
PWY.5898..superpathway.of.menaquinol.12.biosynthesis	age	age	9.68923	5.15186	11	5	0.0967972	0.371782
PWY.5899..superpathway.of.menaquinol.13.biosynthesis	age	age	9.68923	5.15186	11	5	0.0967972	0.371782
PWY.7111..pyruvate.fermentation.to.isobutanol..engineered.	age	age	89.9019	48.0249	11	11	0.098107	0.374223
PWY.7228..superpathway.of.guanosine.nucleotides.de.novo.biosynthesis.I.unclassified	sex	Male	148.088	79.083	11	11	0.0980199	0.374223
PWY.5918..superpathway.of.heme.b.biosynthesis.from.glutamate.unclassified	sex	Male	20.3995	10.9767	11	7	0.10017	0.380784
PWY.7197..pyrimidine.deoxyribonucleotide.phosphorylation	sex	Male	126.464	68.2338	11	11	0.100951	0.381219
PWY0.1061..superpathway.of.L.alanine.biosynthesis.unclassified	age	age	16.1802	8.73072	11	9	0.100971	0.381219
PWY0.162..superpathway.of.pyrimidine.ribonucleotides.de.novo.biosynthesis	sex	Male	109.07	58.9244	11	11	0.101318	0.381232
PWY.6305..superpathway.of.putrescine.biosynthesis.unclassified	sex	Male	-5.45397	2.9534	11	6	0.101996	0.382484
PWY.5989..stearate.biosynthesis.II..bacteria.and.plants..unclassified	age	age	21.9442	11.9123	11	10	0.102707	0.383854
GOLPDLCAT.PWY..superpathway.of.glycerol.degradation.to.1.3.propanediol.unclassified	age	age	4.85068	2.63783	11	6	0.103221	0.384482
ANAGLYCOLYSIS.PWY..glycolysis.III..from.glucose..unclassified	sex	Male	89.9996	49.7485	11	11	0.108041	0.392319
ARO.PWY..chorismate.biosynthesis.I.unclassified	sex	Male	140.962	77.5446	11	10	0.106607	0.392319
GALACTARDEG.PWY..D.galactarate.degradation.I	age	age	3.78954	2.09798	11	5	0.108506	0.392319
GLUCARDEG.PWY..D.glucarate.degradation.I	age	age	2.10029	1.15879	11	5	0.107481	0.392319
GLUCARGALACTSUPER.PWY..superpathway.of.D.glucarate.and.D.galactarate.degradation	age	age	3.78954	2.09798	11	5	0.108506	0.392319
PWY.5723..Rubisco.shunt.unclassified	sex	Male	63.2859	34.9527	11	8	0.107789	0.392319
PWY.6270..isoprene.biosynthesis.I.unclassified	sex	Male	52.0273	28.7723	11	8	0.10818	0.392319
PWY.6588..pyruvate.fermentation.to.acetone.unclassified	age	age	2.91097	1.60432	11	5	0.107158	0.392319
SALVADEHYPOX.PWY..adenosine.nucleotides.degradation.II.unclassified	age	age	4.94481	2.71393	11	7	0.105925	0.392319
PWY.6305..superpathway.of.putrescine.biosynthesis.unclassified	age	age	-2.14378	1.19471	11	6	0.110496	0.398215
PWY.5918..superpathway.of.heme.b.biosynthesis.from.glutamate	age	age	14.5691	8.12955	11	7	0.110881	0.39831
GLUCARDEG.PWY..D.glucarate.degradation.I.unclassified	age	age	2.06529	1.15704	11	5	0.112096	0.398803
HSERMETANA.PWY..L.methionine.biosynthesis.III	sex	Male	183.438	102.749	11	11	0.112039	0.398803
PWY.7013...S..propane.1.2.diol.degradation	sex	Male	32.4316	18.1526	11	8	0.111817	0.398803
PWY.7345..superpathway.of.anaerobic.sucrose.degradation.unclassified	age	age	16.3872	9.19395	11	8	0.112539	0.399101
FUC.RHAMCAT.PWY..superpathway.of.fucose.and.rhamnose.degradation	age	age	4.93819	2.77993	11	6	0.113577	0.401499
PWY.7187..pyrimidine.deoxyribonucleotides.de.novo.biosynthesis.II	age	age	6.66773	3.76672	11	6	0.114657	0.404028
PWY.7977..L.methionine.biosynthesis.IV	age	age	-85.17	48.3532	11	11	0.116196	0.408158
PWY.6588..pyruvate.fermentation.to.acetone.unclassified	sex	Male	6.96668	3.96599	11	5	0.11705	0.409861
PWY0.1297..superpathway.of.purine.deoxyribonucleosides.degradation	age	age	34.4156	19.6369	11	11	0.117766	0.41107
PWY.5723..Rubisco.shunt	sex	Male	78.16	44.7266	11	9	0.118682	0.411677
PWY.6703..preQ0.biosynthesis.g__Intestinibacter.s__Intestinibacter_bartlettii	sex	Male	16.3443	9.34824	11	5	0.118523	0.411677
SER.GLYSYN.PWY..superpathway.of.L.serine.and.glycine.biosynthesis.I	sex	Male	141.956	81.8363	11	11	0.121027	0.418505
NONOXIPENT.PWY..pentose.phosphate.pathway..non.oxidative.branch..I.unclassified	age	age	31.9714	18.5053	11	11	0.122311	0.420206
PWY.6353..purine.nucleotides.degradation.II..aerobic..unclassified	sex	Male	18.273	10.5879	11	7	0.122655	0.420206
PYRIDNUCSYN.PWY..NAD.de.novo.biosynthesis.I..from.aspartate..unclassified	age	age	-31.4115	18.1978	11	6	0.122602	0.420206
PWY.6588..pyruvate.fermentation.to.acetone	age	age	6.50572	3.77568	11	5	0.123172	0.420681
GLUTORN.PWY..L.ornithine.biosynthesis.I	age	age	-52.7803	30.8545	11	11	0.125518	0.422197
PWY.7115..C4.photosynthetic.carbon.assimilation.cycle..NAD.ME.type	age	age	18.845	10.9769	11	8	0.124349	0.422197
PWY.7199..pyrimidine.deoxyribonucleosides.salvage.unclassified	sex	Male	121.002	70.5815	11	11	0.124809	0.422197
PWY.7388..octanoyl..acyl.carrier.protein..biosynthesis..mitochondria..yeast.	sex	Male	-22.5748	13.1863	11	6	0.125257	0.422197
PWY.7388..octanoyl..acyl.carrier.protein..biosynthesis..mitochondria..yeast..unclassified	sex	Male	-21.4293	12.5232	11	6	0.125413	0.422197
PWY.7388..octanoyl..acyl.carrier.protein..biosynthesis..mitochondria..yeast..unclassified	age	age	-8.59449	5.06588	11	6	0.128222	0.429988
PWY.1861..formaldehyde.assimilation.II..assimilatory.RuMP.Cycle..unclassified	sex	Male	-4.70308	2.77921	11	5	0.129059	0.430844
PWY.7388..octanoyl..acyl.carrier.protein..biosynthesis..mitochondria..yeast.	age	age	-9.0213	5.33411	11	6	0.129253	0.430844
COLANSYN.PWY..colanic.acid.building.blocks.biosynthesis.unclassified	age	age	-10.1305	6.0194	11	5	0.13088	0.431089
P108.PWY..pyruvate.fermentation.to.propanoate.I	sex	Male	-16.282	9.66629	11	8	0.130595	0.431089
PWY.6385..peptidoglycan.biosynthesis.III..mycobacteria..unclassified	sex	Male	169.16	100.48	11	11	0.130772	0.431089
PWY.7242..D.fructuronate.degradation	age	age	-5.1843	3.0793	11	5	0.130756	0.431089
DAPLYSINESYN.PWY..L.lysine.biosynthesis.I	age	age	46.4447	27.6456	11	11	0.131468	0.431743
PWY.3001..superpathway.of.L.isoleucine.biosynthesis.I.unclassified	age	age	41.316	24.7245	11	9	0.133255	0.435039
PWY0.1241..ADP.L.glycero..beta..D.manno.heptose.biosynthesis	age	age	11.4119	6.82419	11	10	0.133012	0.435039
COMPLETE.ARO.PWY..superpathway.of.aromatic.amino.acid.biosynthesis.unclassified	sex	Male	137.619	82.5032	11	10	0.133863	0.435743
PENTOSE.P.PWY..pentose.phosphate.pathway	sex	Male	171.89	103.721	11	9	0.136062	0.440952
THISYN.PWY..superpathway.of.thiamine.diphosphate.biosynthesis.I	age	age	-47.9887	28.9739	11	9	0.136258	0.440952
BIOTIN.BIOSYNTHESIS.PWY..biotin.biosynthesis.I.unclassified	sex	Male	10.6975	6.5107	11	5	0.138992	0.447456
PWY0.301..L.ascorbate.degradation.I..bacterial..anaerobic.	sex	Male	53.6554	32.6633	11	7	0.139074	0.447456
PWY.6292..superpathway.of.L.cysteine.biosynthesis..mammalian.	age	age	-14.4214	8.80183	11	9	0.139959	0.449002
PWY.6606..guanosine.nucleotides.degradation.II.unclassified	sex	Male	10.9493	6.70793	11	7	0.141262	0.451877
FERMENTATION.PWY..mixed.acid.fermentation	sex	Male	80.0014	49.2791	11	10	0.143152	0.451983
FUC.RHAMCAT.PWY..superpathway.of.fucose.and.rhamnose.degradation.unclassified	age	age	4.29452	2.6497	11	5	0.143728	0.451983
GLYCOLYSIS..glycolysis.I..from.glucose.6.phosphate.	sex	Male	142.592	87.6013	11	11	0.142232	0.451983
P41.PWY..pyruvate.fermentation.to.acetate.and..S..lactate.I.unclassified	age	age	17.5761	10.8124	11	11	0.142701	0.451983
PWY.5100..pyruvate.fermentation.to.acetate.and.lactate.II.unclassified	age	age	17.2697	10.6557	11	11	0.143739	0.451983
PWY0.162..superpathway.of.pyrimidine.ribonucleotides.de.novo.biosynthesis.unclassified	age	age	15.6895	9.62824	11	10	0.141849	0.451983
PWY.6386..UDP.N.acetylmuramoyl.pentapeptide.biosynthesis.II..lysine.containing..unclassified	sex	Male	170.763	105.897	11	9	0.14551	0.454976
PWY.6700..queuosine.biosynthesis.I..de.novo..g__Intestinibacter.s__Intestinibacter_bartlettii	sex	Male	10.3079	6.39119	11	5	0.145446	0.454976
NAD.BIOSYNTHESIS.II..NAD.salvage.pathway.III..to.nicotinamide.riboside.	sex	Male	41.1435	25.679	11	8	0.147774	0.460757
PWY.6897..thiamine.diphosphate.salvage.II.unclassified	age	age	-25.6655	16.1004	11	9	0.149583	0.465089
PWY.5505..L.glutamate.and.L.glutamine.biosynthesis	sex	Male	-19.5837	12.3613	11	6	0.151789	0.469713
PWY0.301..L.ascorbate.degradation.I..bacterial..anaerobic..unclassified	sex	Male	34.9852	22.0906	11	7	0.151916	0.469713
PWY.1861..formaldehyde.assimilation.II..assimilatory.RuMP.Cycle..unclassified	age	age	-1.7767	1.12425	11	5	0.152683	0.470771
PANTOSYN.PWY..superpathway.of.coenzyme.A.biosynthesis.I..bacteria..unclassified	age	age	-35.0466	22.2647	11	6	0.154113	0.473867
PWY.5973..cis.vaccenate.biosynthesis.unclassified	sex	Male	111.985	71.5031	11	11	0.155946	0.475548
SO4ASSIM.PWY..assimilatory.sulfate.reduction.I.unclassified	sex	Male	24.2945	15.5006	11	9	0.155674	0.475548
UDPNAGSYN.PWY..UDP.N.acetyl.D.glucosamine.biosynthesis.I.unclassified	age	age	41.2366	26.3211	11	11	0.155825	0.475548
GLYCOCAT.PWY..glycogen.degradation.I	age	age	-43.2126	27.8134	11	5	0.15887	0.48314
THRESYN.PWY..superpathway.of.L.threonine.biosynthesis.unclassified	age	age	40.9207	26.6466	11	11	0.163166	0.494848
PWY.6519..8.amino.7.oxononanoate.biosynthesis.I.unclassified	sex	Male	8.61977	5.62728	11	5	0.164112	0.49636
GOLPDLCAT.PWY..superpathway.of.glycerol.degradation.to.1.3.propanediol	age	age	8.32853	5.44818	11	8	0.164868	0.497291
P185.PWY..formaldehyde.assimilation.III..dihydroxyacetone.cycle..unclassified	age	age	7.68399	5.03271	11	5	0.165325	0.497319
PWY.5941..glycogen.degradation.II.unclassified	age	age	37.3424	24.5966	11	11	0.167445	0.502334
ASPASN.PWY..superpathway.of.L.aspartate.and.L.asparagine.biosynthesis.unclassified	age	age	32.7169	21.6743	11	10	0.169614	0.502376
PANTO.PWY..phosphopantothenate.biosynthesis.I.unclassified	age	age	-34.1746	22.6592	11	6	0.169936	0.502376
PWY.7858...5Z..dodecenoate.biosynthesis.II	age	age	19.3357	12.8285	11	10	0.170174	0.502376
PWY4LZ.257..superpathway.of.fermentation..Chlamydomonas.reinhardtii.	age	age	24.1645	15.9598	11	9	0.168464	0.502376
RIBOSYN2.PWY..flavin.biosynthesis.I..bacteria.and.plants..unclassified	sex	Male	55.4715	36.7308	11	9	0.169429	0.502376
SALVADEHYPOX.PWY..adenosine.nucleotides.degradation.II	age	age	5.32669	3.5226	11	7	0.168948	0.502376
PWY.5989..stearate.biosynthesis.II..bacteria.and.plants.	age	age	23.0684	15.4447	11	10	0.173631	0.51122
PWY.7357..thiamine.phosphate.formation.from.pyrithiamine.and.oxythiamine..yeast..unclassified	age	age	-20.7852	13.9416	11	9	0.17433	0.511922
PWY.7977..L.methionine.biosynthesis.IV.unclassified	age	age	-36.1919	24.3446	11	10	0.175419	0.513759
PWY.6387..UDP.N.acetylmuramoyl.pentapeptide.biosynthesis.I..meso.diaminopimelate.containing..unclassified	sex	Male	152.886	103.119	11	11	0.176461	0.513929
PWY.6901..superpathway.of.glucose.and.xylose.degradation	sex	Male	98.3581	66.3847	11	8	0.176715	0.513929
PWY0.1241..ADP.L.glycero..beta..D.manno.heptose.biosynthesis.unclassified	age	age	9.37249	6.32823	11	10	0.176866	0.513929
PWY.5695..inosine.5..phosphate.degradation.unclassified	sex	Male	102.57	69.6445	11	10	0.179034	0.518871
PWY.6606..guanosine.nucleotides.degradation.II.unclassified	age	age	3.98152	2.71349	11	7	0.180473	0.521681
X1CMET2.PWY..folate.transformations.III..E..coli..unclassified	age	age	-34.1031	23.3253	11	10	0.181864	0.52218
PWY.6124..inosine.5..phosphate.biosynthesis.II.unclassified	age	age	34.1302	23.3836	11	11	0.182528	0.52218
PWY.6859..all.trans.farnesol.biosynthesis	sex	Male	45.6729	31.2741	11	7	0.182307	0.52218
PWY0.1061..superpathway.of.L.alanine.biosynthesis	age	age	20.0308	13.7147	11	10	0.182272	0.52218
X1CMET2.PWY..folate.transformations.III..E..coli.	age	age	-58.9246	40.4247	11	11	0.183048	0.522321
PWY.6630..superpathway.of.L.tyrosine.biosynthesis	sex	Male	71.0234	48.9704	11	9	0.185014	0.526578
PWY.6151..S.adenosyl.L.methionine.salvage.I.g__Intestinibacter.s__Intestinibacter_bartlettii	sex	Male	7.78321	5.38112	11	5	0.186083	0.528267
PYRIDNUCSYN.PWY..NAD.de.novo.biosynthesis.I..from.aspartate.	age	age	-50.5834	35.0318	11	7	0.186754	0.52882
P122.PWY..heterolactic.fermentation.unclassified	age	age	8.31591	5.80154	11	7	0.189646	0.535641
PYRIDNUCSYN.PWY..NAD.de.novo.biosynthesis.I..from.aspartate..unclassified	sex	Male	-64.3404	44.9861	11	6	0.190524	0.536755
PWY0.1296..purine.ribonucleosides.degradation.unclassified	age	age	49.6777	34.9527	11	11	0.193021	0.542413
PEPTIDOGLYCANSYN.PWY..peptidoglycan.biosynthesis.I..meso.diaminopimelate.containing..unclassified	sex	Male	146.51	103.683	11	11	0.195346	0.54756
PWY.6609..adenine.and.adenosine.salvage.III.unclassified	age	age	66.1482	46.9551	11	11	0.196568	0.549598
PYRIDNUCSYN.PWY..NAD.de.novo.biosynthesis.I..from.aspartate.	sex	Male	-121.161	86.601	11	7	0.199347	0.555968
PWY.5484..glycolysis.II..from.fructose.6.phosphate.	sex	Male	122.633	88.1681	11	11	0.20172	0.559867
PWY.6163..chorismate.biosynthesis.from.3.dehydroquinate.unclassified	sex	Male	112.372	80.7979	11	10	0.201754	0.559867
PANTO.PWY..phosphopantothenate.biosynthesis.I.unclassified	sex	Male	-76.5341	56.015	11	6	0.209007	0.561434
PANTOSYN.PWY..superpathway.of.coenzyme.A.biosynthesis.I..bacteria.	age	age	-92.1338	67.3901	11	8	0.208749	0.561434
POLYISOPRENSYN.PWY..polyisoprenoid.biosynthesis..E..coli.	sex	Male	62.2567	45.6511	11	9	0.20978	0.561434
PPGPPMET.PWY..ppGpp.metabolism	sex	Male	36.5532	26.6354	11	10	0.207196	0.561434
PWY.101..photosynthesis.light.reactions	sex	Male	17.8146	12.8566	11	6	0.203261	0.561434
PWY.1269..CMP.3.deoxy.D.manno.octulosonate.biosynthesis.unclassified	sex	Male	50.2118	36.839	11	10	0.210004	0.561434
PWY.5505..L.glutamate.and.L.glutamine.biosynthesis	age	age	-6.81042	5.00039	11	6	0.210315	0.561434
PWY.6353..purine.nucleotides.degradation.II..aerobic.	age	age	8.61192	6.30521	11	7	0.209149	0.561434
PWY.6961..L.ascorbate.degradation.II..bacterial..aerobic.	sex	Male	43.9023	32.2417	11	6	0.210411	0.561434
PWY.7282..4.amino.2.methyl.5.diphosphomethylpyrimidine.biosynthesis.II	age	age	20.9905	15.3914	11	10	0.209769	0.561434
PWY.7282..4.amino.2.methyl.5.diphosphomethylpyrimidine.biosynthesis.II.unclassified	age	age	10.8654	7.95733	11	8	0.209263	0.561434
PWY.7357..thiamine.phosphate.formation.from.pyrithiamine.and.oxythiamine..yeast.	sex	Male	-53.6689	38.8998	11	11	0.20502	0.561434
PWY.7400..L.arginine.biosynthesis.IV..archaebacteria.	age	age	17.2351	12.6162	11	10	0.209069	0.561434
PWY.7851..coenzyme.A.biosynthesis.II..eukaryotic.	age	age	-82.4759	60.2972	11	10	0.208553	0.561434
PWY4FS.7..phosphatidylglycerol.biosynthesis.I..plastidic.	age	age	-47.557	34.8491	11	11	0.209507	0.561434
PWY4FS.8..phosphatidylglycerol.biosynthesis.II..non.plastidic.	age	age	-47.601	34.8444	11	11	0.20907	0.561434
GLUCARDEG.PWY..D.glucarate.degradation.I	sex	Male	3.80984	2.86461	11	5	0.220195	0.565034
GLUCARDEG.PWY..D.glucarate.degradation.I.unclassified	sex	Male	3.7995	2.86029	11	5	0.220701	0.565034
HEME.BIOSYNTHESIS.II.1..heme.b.biosynthesis.V..aerobic..unclassified	age	age	4.0435	3.00135	11	6	0.214819	0.565034
ILEUSYN.PWY..L.isoleucine.biosynthesis.I..from.threonine.	sex	Male	234.575	175.562	11	11	0.218261	0.565034
PANTOSYN.PWY..superpathway.of.coenzyme.A.biosynthesis.I..bacteria..unclassified	sex	Male	-74.2153	55.0397	11	6	0.21446	0.565034
PHOSLIPSYN.PWY..superpathway.of.phospholipid.biosynthesis.I..bacteria.	sex	Male	102.803	76.397	11	10	0.215307	0.565034
PPGPPMET.PWY..ppGpp.metabolism.unclassified	sex	Male	32.2929	24.2013	11	10	0.218821	0.565034
PWY.5030..L.histidine.degradation.III	sex	Male	18.3278	13.8046	11	7	0.220923	0.565034
PWY.5097..L.lysine.biosynthesis.VI	age	age	-92.2476	68.912	11	10	0.217484	0.565034
PWY.5103..L.isoleucine.biosynthesis.III	sex	Male	222.693	167.035	11	11	0.219177	0.565034
PWY.5384..sucrose.degradation.IV..sucrose.phosphorylase.	age	age	34.8644	26.0846	11	10	0.21812	0.565034
PWY.5497..purine.nucleobases.degradation.II..anaerobic.	age	age	6.48272	4.85135	11	5	0.218219	0.565034
PWY.6123..inosine.5..phosphate.biosynthesis.I.unclassified	age	age	33.2254	24.534	11	11	0.212662	0.565034
PWY.7221..guanosine.ribonucleotides.de.novo.biosynthesis.unclassified	sex	Male	136.288	101.492	11	11	0.216174	0.565034
PWY.7242..D.fructuronate.degradation	sex	Male	-10.1101	7.61222	11	5	0.22077	0.565034
PWY.7953..UDP.N.acetylmuramoyl.pentapeptide.biosynthesis.III..meso.diaminopimelate.containing..unclassified	sex	Male	114.586	85.9084	11	10	0.218986	0.565034
THISYN.PWY..superpathway.of.thiamine.diphosphate.biosynthesis.I.unclassified	age	age	-21.8232	16.3287	11	7	0.218149	0.565034
VALSYN.PWY..L.valine.biosynthesis	sex	Male	243.329	181.611	11	11	0.217108	0.565034
PWY.6901..superpathway.of.glucose.and.xylose.degradation.unclassified	age	age	14.9923	11.3106	11	7	0.221604	0.565473
UNINTEGRATED.g__Intestinibacter.s__Intestinibacter_bartlettii	sex	Male	3204.46	2444.6	11	6	0.226291	0.565605
COA.PWY..coenzyme.A.biosynthesis.I..prokaryotic.	age	age	-76.7586	58.6211	11	11	0.226752	0.565605
HEME.BIOSYNTHESIS.II.1..heme.b.biosynthesis.V..aerobic.	age	age	4.10071	3.10799	11	6	0.223542	0.565605
PWY.1042..glycolysis.IV.unclassified	sex	Male	81.6859	61.8622	11	11	0.223209	0.565605
PWY.6353..purine.nucleotides.degradation.II..aerobic..unclassified	age	age	5.62753	4.28302	11	7	0.225298	0.565605
PWY.6628..superpathway.of.L.phenylalanine.biosynthesis	sex	Male	73.6772	56.1269	11	9	0.225692	0.565605
PWY.6897..thiamine.diphosphate.salvage.II	sex	Male	-64.4318	49.1908	11	11	0.226612	0.565605
PWY.7234..inosine.5..phosphate.biosynthesis.III	age	age	52.4099	39.8585	11	11	0.224984	0.565605
PWY66.429..fatty.acid.biosynthesis.initiation..mitochondria..unclassified	sex	Male	114.822	87.0867	11	10	0.223839	0.565605
SALVADEHYPOX.PWY..adenosine.nucleotides.degradation.II	sex	Male	11.5141	8.70809	11	7	0.222643	0.565605
ANAEROFRUCAT.PWY..homolactic.fermentation	sex	Male	129.97	99.7439	11	11	0.228813	0.566925
PWY.101..photosynthesis.light.reactions.unclassified	sex	Male	13.8594	10.6256	11	6	0.228388	0.566925
PWY.7858...5Z..dodecenoate.biosynthesis.II.unclassified	age	age	13.2342	10.1341	11	9	0.227881	0.566925
PWY.3841..folate.transformations.II..plants..unclassified	sex	Male	138.468	106.801	11	11	0.230947	0.570938
PWY.5686..UMP.biosynthesis.I	age	age	-92.8775	71.9118	11	11	0.232577	0.571016
PWY.6612..superpathway.of.tetrahydrofolate.biosynthesis	sex	Male	55.0852	42.748	11	7	0.233551	0.571016
PWY.7790..UMP.biosynthesis.II	age	age	-93.4187	72.3085	11	11	0.232446	0.571016
PWY.7791..UMP.biosynthesis.III	age	age	-93.7322	72.6637	11	11	0.233106	0.571016
PWY0.1479..tRNA.processing.unclassified	age	age	13.6376	10.5396	11	9	0.231793	0.571016
PWY.5918..superpathway.of.heme.b.biosynthesis.from.glutamate.unclassified	age	age	5.68556	4.44029	11	7	0.236263	0.576378
GALACTARDEG.PWY..D.galactarate.degradation.I.unclassified	sex	Male	5.83151	4.59806	11	5	0.240368	0.582551
GLUCARGALACTSUPER.PWY..superpathway.of.D.glucarate.and.D.galactarate.degradation.unclassified	sex	Male	5.83151	4.59806	11	5	0.240368	0.582551
PWY.7238..sucrose.biosynthesis.II.unclassified	age	age	38.447	30.2632	11	11	0.239634	0.582551
GALACTARDEG.PWY..D.galactarate.degradation.I	sex	Male	6.5248	5.18634	11	5	0.243841	0.587
GLUCARGALACTSUPER.PWY..superpathway.of.D.glucarate.and.D.galactarate.degradation	sex	Male	6.5248	5.18634	11	5	0.243841	0.587
HEME.BIOSYNTHESIS.II.1..heme.b.biosynthesis.V..aerobic.	sex	Male	9.6553	7.68316	11	6	0.244319	0.587
PWY.6147..6.hydroxymethyl.dihydropterin.diphosphate.biosynthesis.I.unclassified	sex	Male	27.3298	21.7176	11	10	0.243724	0.587
THISYNARA.PWY..superpathway.of.thiamine.diphosphate.biosynthesis.III..eukaryotes..unclassified	age	age	-4.99687	3.98339	11	5	0.245096	0.587596
FOLSYN.PWY..superpathway.of.tetrahydrofolate.biosynthesis.and.salvage	sex	Male	73.2436	58.7229	11	7	0.247571	0.592076
NONMEVIPP.PWY..methylerythritol.phosphate.pathway.I.unclassified	age	age	-37.1265	29.8343	11	10	0.248565	0.592076
THRESYN.PWY..superpathway.of.L.threonine.biosynthesis	sex	Male	148.152	118.941	11	11	0.248157	0.592076
PWY.5676..acetyl.CoA.fermentation.to.butanoate.II.unclassified	sex	Male	7.16445	5.80594	11	6	0.252227	0.598232
PWY.7761..NAD.salvage.pathway.II..PNC.IV.cycle..unclassified	age	age	-6.02698	4.8841	11	6	0.252222	0.598232
COA.PWY.1..superpathway.of.coenzyme.A.biosynthesis.III..mammals.	age	age	-78.7092	63.8677	11	10	0.252795	0.5983
PWY.6292..superpathway.of.L.cysteine.biosynthesis..mammalian..unclassified	sex	Male	10.499	8.55323	11	8	0.25453	0.601124
PANTOSYN.PWY..superpathway.of.coenzyme.A.biosynthesis.I..bacteria.	sex	Male	-204.049	166.593	11	8	0.255476	0.602076
FUC.RHAMCAT.PWY..superpathway.of.fucose.and.rhamnose.degradation.unclassified	sex	Male	8.00223	6.55024	11	5	0.256607	0.602461
PWY.6700..queuosine.biosynthesis.I..de.novo.	age	age	-82.6853	67.7003	11	11	0.256724	0.602461
HEME.BIOSYNTHESIS.II.1..heme.b.biosynthesis.V..aerobic..unclassified	sex	Male	9.02277	7.41953	11	6	0.258615	0.605617
PWY.7242..D.fructuronate.degradation.unclassified	sex	Male	-4.52435	3.73049	11	5	0.2598	0.607112
PWY.7383..anaerobic.energy.metabolism..invertebrates..cytosol.	sex	Male	-39.9417	33.0547	11	5	0.261415	0.609603
RHAMCAT.PWY..L.rhamnose.degradation.I	age	age	-22.3637	18.5345	11	8	0.262053	0.609809
PWY0.1586..peptidoglycan.maturation..meso.diaminopimelate.containing.	sex	Male	334.003	281.635	11	11	0.269671	0.626223
PWY.6961..L.ascorbate.degradation.II..bacterial..aerobic..unclassified	sex	Male	28.1044	23.7729	11	6	0.271068	0.626846
PWY.7323..superpathway.of.GDP.mannose.derived.O.antigen.building.blocks.biosynthesis.unclassified	sex	Male	-7.10248	6.00517	11	5	0.270873	0.626846
COLANSYN.PWY..colanic.acid.building.blocks.biosynthesis	age	age	-17.5497	14.8826	11	5	0.272193	0.628138
ARGSYNBSUB.PWY..L.arginine.biosynthesis.II..acetyl.cycle.	sex	Male	101.908	86.8384	11	11	0.274335	0.630738
PWY.7198..pyrimidine.deoxyribonucleotides.de.novo.biosynthesis.IV	sex	Male	-21.5374	18.3576	11	8	0.274456	0.630738
ARGSYN.PWY..L.arginine.biosynthesis.I..via.L.ornithine.	age	age	-41.1647	35.2414	11	11	0.276404	0.630806
PANTO.PWY..phosphopantothenate.biosynthesis.I	sex	Male	-221.301	189.609	11	9	0.276759	0.630806
PWY.6545..pyrimidine.deoxyribonucleotides.de.novo.biosynthesis.III	age	age	-19.1958	16.4049	11	5	0.275628	0.630806
PWY.7197..pyrimidine.deoxyribonucleotide.phosphorylation.unclassified	age	age	16.8632	14.4427	11	11	0.276589	0.630806
PWY.7851..coenzyme.A.biosynthesis.II..eukaryotic..unclassified	age	age	-23.5735	20.4463	11	9	0.282215	0.641924
DTDPRHAMSYN.PWY..dTDP..beta..L.rhamnose.biosynthesis.unclassified	sex	Male	167.665	145.915	11	11	0.283726	0.644041
RHAMCAT.PWY..L.rhamnose.degradation.I	sex	Male	-52.5311	45.8186	11	8	0.284719	0.644977
UNINTEGRATED	age	age	-47505.3	42167.3	11	11	0.292572	0.654747
ASPASN.PWY..superpathway.of.L.aspartate.and.L.asparagine.biosynthesis	sex	Male	105.513	93.6214	11	11	0.292402	0.654747
FUCCAT.PWY..fucose.degradation	age	age	13.3008	11.7915	11	8	0.292012	0.654747
HSERMETANA.PWY..L.methionine.biosynthesis.III.unclassified	age	age	36.2593	32.1141	11	11	0.291582	0.654747
PWY.5097..L.lysine.biosynthesis.VI.unclassified	sex	Male	88.1509	78.1978	11	10	0.292297	0.654747
PWY.6969..TCA.cycle.V..2.oxoglutarate.synthase.	sex	Male	-58.8567	52.2307	11	6	0.292465	0.654747
PWY.6892..thiazole.component.of.thiamine.diphosphate.biosynthesis.I.unclassified	age	age	-9.50523	8.45454	11	7	0.293496	0.655494
FUCCAT.PWY..fucose.degradation.unclassified	age	age	13.1685	11.7408	11	8	0.294567	0.656566
PWY.5676..acetyl.CoA.fermentation.to.butanoate.II	age	age	3.41566	3.05081	11	8	0.295373	0.657043
PWY.6151..S.adenosyl.L.methionine.salvage.I.g__Intestinibacter.s__Intestinibacter_bartlettii	age	age	-2.43218	2.17677	11	5	0.296282	0.657443
PWY.7013...S..propane.1.2.diol.degradation.unclassified	age	age	-6.11483	5.47826	11	6	0.296738	0.657443
PWY0.845..superpathway.of.pyridoxal.5..phosphate.biosynthesis.and.salvage	sex	Male	-23.2978	20.9628	11	6	0.298684	0.660436
PWY.7953..UDP.N.acetylmuramoyl.pentapeptide.biosynthesis.III..meso.diaminopimelate.containing.	age	age	-82.9644	74.8326	11	10	0.299788	0.661559
PWY.5103..L.isoleucine.biosynthesis.III.unclassified	age	age	27.4343	24.8369	11	11	0.301453	0.663915
THISYN.PWY..superpathway.of.thiamine.diphosphate.biosynthesis.I.unclassified	sex	Male	-44.4962	40.3656	11	7	0.302373	0.664622
GLUTORN.PWY..L.ornithine.biosynthesis.I.unclassified	age	age	-21.7988	19.8116	11	9	0.303204	0.665132
[truncated: 10,936 more rows]
