# Supplementary material for: Intestinal microbiota profiles of captive-bred cynomolgus macaques reveal influence of biogeography and age
Source: Anim Microbiome. 2025 May 14;7:47. doi: 10.1186/s42523-025-00409-9 (PMC12080069; doi:10.1186/s42523-025-00409-9)
Supplement: Supplementary file 1 — Supplementary Material 1. Per sample read numbers following removal of reads mapping to the cynomolgus macaque genome. Per-sample read numbers for samples which retained > 1 million reads following removal of host genome reads, shown as abeeswarm plothistogramscatter plot. The correlation between age and the abundance of two putative novel bacterial species-level genome bins. SGBs were obtained from the intestinal metagenomes of captive cynomolgus macaques of differing ages. The SGBs are from theUBA11490 andRF16 genus in the proximal colon. Sample metadata. Associated metadata for each sample included within the analysis. Results of linear mixed effect models used to facilitate comparisons between alpha diversity and region. Linear mixed-effects models were used to examine the associations between region and three metrics of alpha diversityin metagenomic samples collected from different regions of the intestinal tract. Age was included as a fixed effect. Abbreviations: D = Duodenum, J = Jejunum, I = Ileum, C = Caecum, PC = Proximal Colon, DC = Distal Colon. Results of pairwise multiple comparisons following PERMANOVA. Pairwise comparisons were performed to assess differences in microbial community composition between intestinal regions and age groups. Age groups are defined as 4–7 years, 8–12 yearsand 13–20 years. Abbreviations: D = Duodenum, J = Jejunum, I = Ileum, C = Caecum, PC = Proximal Colon, DC = Distal Colon. Results of linear models used to facilitate comparisons between alpha diversity and age. Statistical results of linear models used to measure associations between three metrics of alpha diversityand age in samples from each region of the intestinal tract. Abbreviations: D = Duodenum, J = Jejunum, I = Ileum, C = Caecum, PC = Proximal Colon, DC = Distal Colon. Associations between taxonomic abundance and age, analysed using MaAsLin2. The effect of age on the differential abundance of taxa identified using reference-based computational profilingwas assesse [file 42523_2025_409_MOESM1_ESM.zip › Additional Files/Additional File 16.xlsx]

## Sheet: Sheet1
Duodenum
feature	metadata	value	coef	stderr	N	N.not.0	pval	qval
bin_365	sex	Male	10293.2	0.191251	4	2	1.18285e-05	0.000118285
bin_365	age	age	-1.04898	0.0956253	4	2	0.0578747	0.289373
bin_476	age	age	2.23475	4.83837	4	2	0.724541	0.842128
bin_134	age	age	0.246486	0.349304	4	2	0.608792	0.842128
bin_134	sex	Male	1.17219	0.698607	4	2	0.342159	0.842128
bin_2105	age	age	0.218577	0.309753	4	2	0.608792	0.842128
bin_2105	sex	Male	0.493024	0.619506	4	2	0.572067	0.842128
bin_1577	age	age	0.728666	1.57761	4	2	0.724541	0.842128
bin_1577	sex	Male	1.26121	3.15522	4	2	0.757915	0.842128
bin_476	sex	Male	1.75622	9.67674	4	2	0.885705	0.885705
Jejunum
feature	metadata	value	coef	stderr	N	N.not.0	pval	qval
bin_365	age	age	-656.568	363.689	8	5	0.130861	0.414714
bin_1281	age	age	1.01563	0.576174	8	5	0.138238	0.414714
bin_365	sex	Male	513.012	702.713	8	5	0.498116	0.649243
bin_134	age	age	0.11953	0.164793	8	4	0.500763	0.649243
bin_134	sex	Male	-0.153917	0.318411	8	4	0.649243	0.649243
bin_1281	sex	Male	0.564966	1.11327	8	5	0.633403	0.649243
Ileum
feature	metadata	value	coef	stderr	N	N.not.0	pval	qval
bin_365	sex	Male	443.212	191.704	11	9	0.0495372	0.65355
bin_2026	age	age	-7.4595	3.60963	11	6	0.0726167	0.65355
bin_1182	age	age	-0.967709	0.429652	11	5	0.054371	0.65355
bin_1556	age	age	-34.5924	16.0273	11	6	0.0629526	0.65355
bin_1958	age	age	-13.9548	6.21955	11	5	0.0551059	0.65355
bin_1577	age	age	-0.639842	0.231267	11	5	0.0244214	0.65355
bin_476	age	age	-35.9006	19.9655	11	5	0.109866	0.69751
bin_476	sex	Male	-80.8769	49.3559	11	5	0.13992	0.69751
bin_812	age	age	-0.390949	0.237426	11	6	0.138253	0.69751
bin_812	sex	Male	-0.762902	0.586932	11	6	0.229865	0.69751
bin_1601	age	age	0.253831	0.188588	11	6	0.215211	0.69751
bin_2475	age	age	-6.44098	4.3656	11	7	0.178344	0.69751
bin_2475	sex	Male	-13.1483	10.792	11	7	0.257805	0.69751
bin_636	age	age	-64.9341	48.1204	11	6	0.214149	0.69751
bin_636	sex	Male	-136.629	118.957	11	6	0.28392	0.69751
bin_365	age	age	-94.0343	77.5481	11	9	0.259876	0.69751
bin_2026	sex	Male	-15.653	8.92324	11	6	0.117482	0.69751
bin_1182	sex	Male	-1.47462	1.06213	11	5	0.20246	0.69751
bin_1556	sex	Male	-52.2631	39.6207	11	6	0.223643	0.69751
bin_1958	sex	Male	-19.7746	15.3751	11	5	0.234367	0.69751
bin_1975	age	age	-68.4275	59.6104	11	6	0.284171	0.69751
bin_1975	sex	Male	-179.551	147.361	11	6	0.257764	0.69751
bin_1398	sex	Male	-5.96906	9.45069	11	6	0.545269	0.762314
bin_273	age	age	-0.224944	0.229051	11	5	0.354829	0.762314
bin_2141	sex	Male	-96.12	145.543	11	5	0.527535	0.762314
bin_2591	age	age	-2.18606	2.1922	11	5	0.347871	0.762314
bin_2591	sex	Male	-4.65836	5.41927	11	5	0.415029	0.762314
bin_2301	sex	Male	-6.62091	10.7079	11	5	0.553558	0.762314
bin_1006	sex	Male	-16.7421	27.7158	11	5	0.562534	0.762314
bin_134	age	age	-42.0276	53.8511	11	8	0.4576	0.762314
bin_134	sex	Male	-84.0438	133.124	11	8	0.545442	0.762314
bin_128	sex	Male	-9.74855	16.6934	11	5	0.575328	0.762314
bin_1033	sex	Male	-87.4339	150.169	11	6	0.576443	0.762314
bin_137	age	age	-2.94404	5.00015	11	5	0.572247	0.762314
bin_137	sex	Male	-10.0224	12.3607	11	5	0.440919	0.762314
bin_2105	age	age	-1.81161	2.32652	11	6	0.45858	0.762314
bin_2105	sex	Male	-4.72542	5.75132	11	6	0.435092	0.762314
bin_2439	sex	Male	-7.64905	12.5951	11	5	0.560486	0.762314
bin_220	age	age	-2.54127	3.31726	11	5	0.465633	0.762314
bin_220	sex	Male	-5.56865	8.2005	11	5	0.516259	0.762314
bin_1577	sex	Male	-0.330777	0.571707	11	5	0.578794	0.762314
bin_273	sex	Male	-0.255417	0.566229	11	5	0.663905	0.853593
bin_1281	sex	Male	-14.3883	37.1833	11	10	0.70888	0.890221
bin_1601	sex	Male	-0.0762656	0.466202	11	6	0.874112	0.890604
bin_2141	age	age	-11.5117	58.8749	11	5	0.849854	0.890604
bin_2301	age	age	-0.714646	4.33158	11	5	0.873049	0.890604
bin_1006	age	age	-1.93798	11.2116	11	5	0.867058	0.890604
bin_530	age	age	16.4128	66.1743	11	7	0.810363	0.890604
bin_530	sex	Male	-32.4305	163.587	11	7	0.847798	0.890604
bin_128	age	age	-1.68064	6.75281	11	5	0.809724	0.890604
bin_1033	age	age	-14.3884	60.7463	11	6	0.818718	0.890604
bin_2439	age	age	-1.31743	5.09495	11	5	0.802492	0.890604
bin_1281	age	age	2.49216	15.0414	11	10	0.872514	0.890604
bin_1398	age	age	-0.422263	3.82299	11	6	0.91477	0.91477
Caecum
feature	metadata	value	coef	stderr	N	N.not.0	pval	qval
bin_1625	sex	Male	24.7321	9.91327	20	20	0.023191	0.896084
bin_1159	age	age	-5.31545	2.14074	20	19	0.0237598	0.896084
bin_2026	age	age	-4.98559	1.94679	20	20	0.0202492	0.896084
bin_1811	age	age	26.5749	8.87334	20	20	0.00814258	0.896084
bin_2177	age	age	-3.67032	1.12961	20	20	0.00472	0.896084
bin_1359	sex	Male	20.7614	7.49247	20	20	0.0130796	0.896084
bin_1958	age	age	-5.93629	2.27173	20	20	0.0181801	0.896084
bin_1492	age	age	-14.0856	6.79469	20	20	0.0536836	0.944832
bin_1601	sex	Male	22.2403	9.973	20	18	0.0395129	0.944832
bin_123	age	age	-6.65188	2.98236	20	20	0.0394849	0.944832
bin_1370	age	age	-6.71641	3.17691	20	19	0.0495831	0.944832
bin_1006	age	age	13.9256	6.56033	20	20	0.0487659	0.944832
bin_1825	age	age	-1.01844	0.46582	20	19	0.043066	0.944832
bin_1401	sex	Male	10.5683	5.04948	20	19	0.05166	0.944832
bin_2026	sex	Male	-10.0004	4.74375	20	20	0.0501648	0.944832
bin_476	age	age	-27.2159	38.9382	20	20	0.494036	0.98028
bin_476	sex	Male	-120.853	94.8807	20	20	0.219898	0.98028
bin_2438	age	age	11.5906	11.5975	20	20	0.331615	0.98028
bin_2438	sex	Male	6.19747	28.2597	20	20	0.829024	0.98028
bin_812	age	age	0.741303	1.95119	20	20	0.708707	0.98028
bin_812	sex	Male	-0.741895	4.75447	20	20	0.877838	0.98028
bin_563	age	age	-19.7554	16.4588	20	18	0.246486	0.98028
bin_563	sex	Male	-32.2052	40.1052	20	18	0.43305	0.98028
bin_697	age	age	-0.485673	2.20396	20	20	0.828212	0.98028
bin_697	sex	Male	-0.506593	5.37038	20	20	0.925949	0.98028
bin_1531	age	age	-0.178896	0.996072	20	20	0.859588	0.98028
bin_1531	sex	Male	-1.07446	2.42713	20	20	0.663573	0.98028
bin_569	age	age	-21.139	15.595	20	18	0.192994	0.98028
bin_569	sex	Male	-53.2895	38.0002	20	18	0.178808	0.98028
bin_1480	age	age	-0.598298	2.01301	20	17	0.769903	0.98028
bin_1480	sex	Male	-7.23397	4.9051	20	17	0.158549	0.98028
bin_598	age	age	0.981264	2.00539	20	19	0.630873	0.98028
bin_598	sex	Male	-0.689646	4.88652	20	19	0.889424	0.98028
bin_1492	sex	Male	-12.4566	16.5566	20	20	0.462125	0.98028
bin_2588	sex	Male	-1.82552	7.90706	20	20	0.82017	0.98028
bin_165	age	age	-0.190725	1.54412	20	16	0.903146	0.98028
bin_165	sex	Male	2.20666	3.76256	20	16	0.56526	0.98028
bin_1398	age	age	6.54385	7.47337	20	20	0.393439	0.98028
bin_1398	sex	Male	14.8438	18.2104	20	20	0.426272	0.98028
bin_2544	age	age	0.592327	2.6373	20	20	0.824971	0.98028
bin_2544	sex	Male	-2.58917	6.4263	20	20	0.692042	0.98028
bin_2188	age	age	1.84492	1.57002	20	20	0.256155	0.98028
bin_2188	sex	Male	5.02533	3.82566	20	20	0.206439	0.98028
bin_1300	age	age	2.48616	2.86505	20	20	0.397614	0.98028
bin_1300	sex	Male	8.06313	6.98127	20	20	0.264081	0.98028
bin_2219	age	age	-2.29926	5.57071	20	20	0.684955	0.98028
bin_2219	sex	Male	-6.19798	13.5741	20	20	0.653737	0.98028
bin_1141	age	age	-1.59169	3.7602	20	20	0.677384	0.98028
bin_1141	sex	Male	-9.951	9.16246	20	20	0.292613	0.98028
bin_695	age	age	-1.21319	3.35328	20	20	0.721964	0.98028
bin_695	sex	Male	7.38716	8.17093	20	20	0.378587	0.98028
bin_2208	age	age	7.44276	14.5258	20	20	0.614976	0.98028
bin_2208	sex	Male	-22.6589	35.395	20	20	0.530594	0.98028
bin_2565	age	age	-0.128341	1.17877	20	12	0.914575	0.98028
bin_2565	sex	Male	-0.480717	2.8723	20	12	0.869059	0.98028
bin_204	age	age	1.52043	8.70995	20	20	0.863485	0.98028
bin_204	sex	Male	-1.67741	21.2235	20	20	0.937927	0.98028
bin_1601	age	age	5.41735	4.09283	20	18	0.203155	0.98028
bin_1280	age	age	-1.13291	5.0391	20	17	0.824796	0.98028
bin_1280	sex	Male	-11.456	12.2788	20	17	0.363885	0.98028
bin_2086	age	age	-0.301477	1.5865	20	20	0.851539	0.98028
bin_2086	sex	Male	-1.50112	3.86582	20	20	0.702609	0.98028
bin_1625	age	age	6.33817	4.06832	20	20	0.13767	0.98028
bin_1020	age	age	-1.06096	2.71736	20	16	0.701063	0.98028
bin_1020	sex	Male	-5.54048	6.62138	20	16	0.414338	0.98028
bin_884	age	age	1.6441	1.56858	20	20	0.309243	0.98028
bin_884	sex	Male	-0.995837	3.82215	20	20	0.797574	0.98028
bin_1939	age	age	-0.432057	1.20952	20	20	0.725327	0.98028
bin_1939	sex	Male	-0.433012	2.94723	20	20	0.884922	0.98028
bin_1041	sex	Male	-7.52517	5.36265	20	17	0.178542	0.98028
bin_1689	age	age	1.39497	2.74833	20	15	0.618276	0.98028
bin_1689	sex	Male	-0.492592	6.69685	20	15	0.942222	0.98028
bin_799	age	age	0.290528	1.28349	20	10	0.823622	0.98028
bin_799	sex	Male	-1.74263	3.12747	20	10	0.584652	0.98028
bin_123	sex	Male	1.08657	7.26712	20	20	0.882904	0.98028
bin_1159	sex	Male	3.87717	5.21634	20	19	0.467464	0.98028
bin_2285	age	age	-0.786596	0.596847	20	13	0.205015	0.98028
bin_2285	sex	Male	0.425192	1.45434	20	13	0.773548	0.98028
bin_2176	age	age	-5.49044	4.19086	20	20	0.20759	0.98028
bin_2176	sex	Male	15.5895	10.2119	20	20	0.145248	0.98028
bin_1822	age	age	0.592361	1.16561	20	12	0.617845	0.98028
bin_1822	sex	Male	-0.394789	2.84024	20	12	0.891085	0.98028
bin_2567	age	age	-1.39105	1.34292	20	14	0.314788	0.98028
bin_2567	sex	Male	-3.31227	3.27229	20	14	0.325625	0.98028
bin_1178	age	age	2.06327	2.61544	20	20	0.441046	0.98028
bin_1178	sex	Male	10.2435	6.37304	20	20	0.126399	0.98028
bin_273	age	age	-0.00589407	0.00920291	20	16	0.530414	0.98028
bin_273	sex	Male	-0.00958015	0.0224247	20	16	0.674586	0.98028
bin_1155	age	age	-0.647873	2.27014	20	19	0.778794	0.98028
bin_1155	sex	Male	-2.8485	5.53164	20	19	0.61322	0.98028
bin_2513	age	age	-4.35292	2.25449	20	20	0.0703625	0.98028
bin_2513	sex	Male	1.67152	5.49352	20	20	0.764615	0.98028
bin_1867	age	age	-2.33172	1.96563	20	12	0.25184	0.98028
bin_1867	sex	Male	-4.08219	4.78965	20	12	0.405898	0.98028
bin_2275	age	age	-1.88768	1.28973	20	20	0.16154	0.98028
bin_2275	sex	Male	-0.255394	3.14267	20	20	0.936179	0.98028
bin_2242	age	age	-0.36146	3.10945	20	15	0.90882	0.98028
bin_2242	sex	Male	-4.00041	7.5768	20	15	0.604337	0.98028
bin_1370	sex	Male	11.8638	7.74117	20	19	0.143782	0.98028
bin_545	age	age	4.48098	27.5597	20	20	0.872757	0.98028
bin_545	sex	Male	-57.9104	67.1546	20	20	0.4005	0.98028
bin_282	age	age	-0.26995	0.445717	20	16	0.552746	0.98028
bin_282	sex	Male	-0.355763	1.08608	20	16	0.747238	0.98028
bin_2141	age	age	-45.3134	35.6583	20	20	0.220927	0.98028
bin_2141	sex	Male	-12.6082	86.8885	20	20	0.886332	0.98028
bin_1035	age	age	1.35453	2.34086	20	20	0.570413	0.98028
bin_1035	sex	Male	-4.16481	5.70396	20	20	0.475234	0.98028
bin_1453	age	age	-0.634016	0.349718	20	20	0.0875382	0.98028
bin_1453	sex	Male	-0.300768	0.852158	20	20	0.728465	0.98028
bin_2475	age	age	-2.29699	4.36191	20	20	0.605275	0.98028
bin_2475	sex	Male	5.98376	10.6287	20	20	0.580796	0.98028
bin_173	age	age	-0.969598	1.35938	20	19	0.485359	0.98028
bin_2591	age	age	4.52484	18.7691	20	20	0.812377	0.98028
bin_2591	sex	Male	-17.7127	45.7346	20	20	0.703345	0.98028
bin_130	age	age	-0.651243	0.51865	20	11	0.226227	0.98028
bin_130	sex	Male	-1.35551	1.26379	20	11	0.298454	0.98028
bin_229	age	age	-1.24812	1.24932	20	20	0.331783	0.98028
bin_229	sex	Male	-1.55654	3.04422	20	20	0.61571	0.98028
bin_2301	age	age	2.44605	11.2883	20	20	0.83103	0.98028
bin_2301	sex	Male	-11.0267	27.5061	20	20	0.6935	0.98028
bin_636	age	age	102.821	67.2463	20	20	0.144651	0.98028
bin_636	sex	Male	145.805	163.859	20	20	0.385983	0.98028
bin_668	age	age	1.48616	3.94426	20	20	0.710992	0.98028
bin_668	sex	Male	-0.791273	9.61098	20	20	0.935346	0.98028
bin_1006	sex	Male	16.6525	15.9855	20	20	0.312129	0.98028
bin_1308	age	age	-0.00898052	0.112737	20	11	0.937439	0.98028
bin_1308	sex	Male	-0.101954	0.274706	20	11	0.71512	0.98028
bin_678	age	age	-0.100317	1.24671	20	20	0.936807	0.98028
bin_1205	age	age	-0.946098	1.85769	20	20	0.617098	0.98028
bin_1205	sex	Male	-0.455413	4.52664	20	20	0.921039	0.98028
bin_796	sex	Male	25.6424	16.4479	20	20	0.137415	0.98028
bin_722	age	age	1.11014	1.74556	20	20	0.533259	0.98028
bin_722	sex	Male	-1.31689	4.25339	20	20	0.760621	0.98028
bin_1457	age	age	-1.38184	2.97939	20	20	0.648674	0.98028
bin_1457	sex	Male	-5.54622	7.25987	20	20	0.455366	0.98028
bin_1528	age	age	-3.89138	10.7915	20	20	0.722844	0.98028
bin_1528	sex	Male	-14.2303	26.2957	20	20	0.595416	0.98028
bin_365	age	age	-0.48375	0.493164	20	20	0.340391	0.98028
bin_365	sex	Male	-0.959239	1.20169	20	20	0.435741	0.98028
bin_1653	age	age	0.893522	1.18551	20	19	0.461339	0.98028
bin_1653	sex	Male	1.96174	2.88872	20	19	0.506213	0.98028
bin_530	age	age	-5.13133	3.3269	20	14	0.141391	0.98028
bin_530	sex	Male	-2.67497	8.10665	20	14	0.745453	0.98028
bin_977	age	age	-0.149793	0.635519	20	9	0.81648	0.98028
bin_977	sex	Male	-0.919238	1.54857	20	9	0.560592	0.98028
bin_1341	age	age	-1.06558	0.958265	20	14	0.281623	0.98028
bin_1341	sex	Male	-3.04907	2.335	20	14	0.209013	0.98028
bin_134	age	age	-8.91299	7.44379	20	20	0.247591	0.98028
bin_134	sex	Male	-16.2314	18.1383	20	20	0.38335	0.98028
bin_2645	age	age	-1.90383	3.4526	20	20	0.588522	0.98028
bin_2645	sex	Male	-7.10882	8.41295	20	20	0.409855	0.98028
bin_1152	age	age	-1.15313	1.40336	20	15	0.422627	0.98028
bin_1152	sex	Male	-3.90377	3.41956	20	15	0.269445	0.98028
bin_1825	sex	Male	-1.7606	1.13506	20	19	0.139292	0.98028
bin_2221	age	age	0.755282	1.0507	20	15	0.482006	0.98028
bin_2221	sex	Male	-2.25249	2.56024	20	15	0.391238	0.98028
bin_2316	age	age	0.313212	0.476517	20	9	0.519793	0.98028
bin_2316	sex	Male	1.27496	1.16113	20	9	0.287498	0.98028
bin_2251	age	age	-0.173147	0.546706	20	18	0.75532	0.98028
bin_2251	sex	Male	-1.5999	1.33216	20	18	0.246223	0.98028
bin_12	age	age	0.589527	4.64928	20	14	0.900587	0.98028
bin_12	sex	Male	-3.54386	11.3289	20	14	0.758225	0.98028
bin_2143	age	age	-1.14324	2.87088	20	20	0.695424	0.98028
bin_2143	sex	Male	-5.65461	6.99547	20	20	0.430071	0.98028
bin_834	age	age	0.216046	1.63579	20	10	0.896476	0.98028
bin_834	sex	Male	-3.09693	3.98594	20	10	0.447857	0.98028
bin_1550	age	age	-1.32415	0.974547	20	20	0.191987	0.98028
bin_1550	sex	Male	-2.4734	2.37468	20	20	0.312197	0.98028
bin_447	age	age	-0.145038	0.412161	20	12	0.729239	0.98028
bin_447	sex	Male	-0.176041	1.00431	20	12	0.862926	0.98028
bin_996	age	age	-1.84061	1.93593	20	20	0.355048	0.98028
bin_996	sex	Male	4.05946	4.71728	20	20	0.401459	0.98028
bin_188	age	age	-1.69978	1.59695	20	20	0.302038	0.98028
bin_188	sex	Male	0.976071	3.89128	20	20	0.804948	0.98028
bin_1476	age	age	-0.354131	2.4369	20	20	0.886167	0.98028
bin_1476	sex	Male	-1.97773	5.93799	20	20	0.743159	0.98028
bin_1962	age	age	-4.1027	2.70283	20	20	0.147409	0.98028
bin_1962	sex	Male	-5.86902	6.58598	20	20	0.385294	0.98028
bin_2175	age	age	-0.126607	0.524155	20	20	0.812023	0.98028
bin_2175	sex	Male	-0.848371	1.27721	20	20	0.515447	0.98028
bin_562	age	age	-8.1403	6.05399	20	20	0.196416	0.98028
bin_562	sex	Male	-12.4911	14.7518	20	20	0.408895	0.98028
bin_2018	age	age	-4.90931	3.6317	20	20	0.194155	0.98028
bin_2018	sex	Male	-8.62836	8.84937	20	20	0.343219	0.98028
bin_2546	age	age	0.571629	1.74561	20	19	0.747313	0.98028
bin_2546	sex	Male	-0.682554	4.25351	20	19	0.874404	0.98028
bin_861	age	age	1.25399	1.64448	20	20	0.456186	0.98028
bin_861	sex	Male	-2.75948	4.0071	20	20	0.500336	0.98028
bin_120	age	age	-0.700592	0.98586	20	19	0.486943	0.98028
bin_120	sex	Male	-0.950397	2.40224	20	19	0.697299	0.98028
bin_1401	age	age	2.48054	2.07226	20	19	0.247725	0.98028
bin_2052	age	age	1.39714	0.962939	20	20	0.165006	0.98028
bin_2052	sex	Male	3.54415	2.34639	20	20	0.149288	0.98028
bin_994	age	age	-0.538525	1.67995	20	10	0.752451	0.98028
bin_994	sex	Male	-3.09255	4.09353	20	10	0.460305	0.98028
bin_99	age	age	-0.329048	0.877063	20	20	0.712173	0.98028
bin_99	sex	Male	-1.73883	2.13714	20	20	0.427108	0.98028
bin_2456	age	age	-0.103043	0.266459	20	11	0.703768	0.98028
bin_2456	sex	Male	-0.284706	0.64928	20	11	0.666549	0.98028
bin_2191	age	age	19.7073	10.9619	20	20	0.0899927	0.98028
bin_2191	sex	Male	32.9302	26.7108	20	20	0.234413	0.98028
bin_150	age	age	-3.85905	2.30159	20	16	0.111894	0.98028
bin_150	sex	Male	-3.37501	5.60828	20	16	0.555255	0.98028
bin_1182	sex	Male	-1.31225	7.49652	20	20	0.86311	0.98028
bin_2362	age	age	-0.609725	5.60789	20	15	0.914693	0.98028
bin_2362	sex	Male	-8.14329	13.6647	20	15	0.559071	0.98028
bin_128	age	age	-5.02467	14.1792	20	20	0.72742	0.98028
bin_128	sex	Male	-22.5028	34.5505	20	20	0.52356	0.98028
bin_326	age	age	-0.0174049	0.012849	20	10	0.193284	0.98028
bin_326	sex	Male	-0.0137529	0.031309	20	10	0.666003	0.98028
bin_1811	sex	Male	22.8066	21.6217	20	20	0.306277	0.98028
bin_897	age	age	-2.85127	2.27107	20	19	0.226289	0.98028
bin_897	sex	Male	-6.30808	5.53391	20	19	0.270136	0.98028
bin_817	age	age	1.10225	2.18467	20	20	0.620362	0.98028
bin_817	sex	Male	-0.764547	5.32339	20	20	0.887489	0.98028
bin_1033	age	age	29.4033	28.0934	20	20	0.309926	0.98028
bin_1033	sex	Male	-34.3151	68.4552	20	20	0.622604	0.98028
bin_191	age	age	-3.08082	1.77956	20	18	0.101518	0.98028
bin_1723	age	age	0.97721	1.62056	20	14	0.554463	0.98028
bin_2521	sex	Male	0.784707	4.34357	20	19	0.858771	0.98028
bin_137	age	age	-0.320388	2.95328	20	20	0.914881	0.98028
bin_137	sex	Male	-4.9212	7.19625	20	20	0.503282	0.98028
bin_2105	age	age	0.70388	3.86221	20	20	0.857544	0.98028
bin_2105	sex	Male	-5.10708	9.41105	20	20	0.594402	0.98028
bin_1327	age	age	0.205907	0.964153	20	11	0.833428	0.98028
bin_1327	sex	Male	-1.24866	2.34935	20	11	0.601954	0.98028
bin_1556	age	age	-25.1385	15.3798	20	20	0.120532	0.98028
bin_1556	sex	Male	-8.38247	37.476	20	20	0.825676	0.98028
bin_1571	age	age	-1.3835	8.65099	20	13	0.874826	0.98028
bin_1571	sex	Male	-10.303	21.0799	20	13	0.631258	0.98028
bin_2439	age	age	-6.8146	13.911	20	20	0.630486	0.98028
bin_2439	sex	Male	-33.7156	33.8969	20	20	0.333854	0.98028
bin_2177	sex	Male	-3.94166	2.75251	20	20	0.170267	0.98028
bin_220	age	age	-0.324153	0.293954	20	19	0.285511	0.98028
bin_220	sex	Male	-0.841233	0.716278	20	19	0.256405	0.98028
bin_1281	age	age	-1.29241	13.4269	20	20	0.924444	0.98028
bin_1281	sex	Male	-20.5435	32.7174	20	20	0.538409	0.98028
bin_621	age	age	3.08498	2.05098	20	17	0.150894	0.98028
bin_621	sex	Male	2.45559	4.99762	20	17	0.629462	0.98028
bin_1359	age	age	-3.01389	3.07485	20	20	0.340743	0.98028
bin_2159	age	age	-0.244889	0.682805	20	18	0.724271	0.98028
bin_2159	sex	Male	-0.893053	1.66379	20	18	0.598389	0.98028
bin_2125	age	age	-0.846425	0.784404	20	19	0.295631	0.98028
bin_2125	sex	Male	-1.96565	1.91136	20	19	0.318171	0.98028
bin_2364	age	age	0.274818	3.79717	20	20	0.943149	0.98028
bin_2364	sex	Male	-10.7644	9.25255	20	20	0.260738	0.98028
bin_1958	sex	Male	-10.3172	5.53553	20	20	0.0797129	0.98028
bin_1565	age	age	-2.91755	2.60222	20	20	0.277801	0.98028
bin_1565	sex	Male	-3.60512	6.34082	20	20	0.577091	0.98028
bin_1577	age	age	-4.73158	3.08419	20	20	0.143395	0.98028
bin_1577	sex	Male	10.5833	7.51524	20	20	0.177084	0.98028
bin_1975	age	age	85.7312	54.5089	20	20	0.134192	0.98028
bin_61	age	age	-0.167333	0.527472	20	10	0.754927	0.98028
bin_61	sex	Male	-1.10252	1.28529	20	10	0.402935	0.98028
bin_2521	age	age	0.113345	1.78256	20	19	0.950042	0.983573
bin_173	sex	Male	-0.177922	3.3124	20	19	0.957789	0.984149
bin_796	age	age	0.360299	6.75007	20	20	0.958054	0.984149
bin_1975	sex	Male	6.44636	132.822	20	20	0.961856	0.984225
bin_2588	age	age	-0.135094	3.24499	20	20	0.967277	0.985951
bin_1723	sex	Male	-0.130798	3.94881	20	14	0.973962	0.988946
bin_1041	age	age	-0.0390993	2.20078	20	17	0.986032	0.989781
bin_678	sex	Male	-0.056092	3.03787	20	20	0.985483	0.989781
bin_191	sex	Male	0.0778982	4.33625	20	18	0.985876	0.989781
bin_1182	age	age	-0.000295609	3.07651	20	20	0.999924	0.999924
Proximal Colon
feature	metadata	value	coef	stderr	N	N.not.0	pval	qval
bin_476	age	age	-27.3942	11.975	17	17	0.0382368	0.695188
bin_476	sex	Male	-52.6233	27.3878	17	17	0.0752759	0.695188
bin_1480	sex	Male	-3.52398	1.82621	17	12	0.074165	0.695188
bin_1492	sex	Male	16.8241	8.56484	17	17	0.0696623	0.695188
bin_695	age	age	4.2994	2.39523	17	17	0.0942686	0.695188
bin_2565	age	age	2.32355	1.26191	17	12	0.086863	0.695188
bin_1601	sex	Male	12.9858	6.43297	17	17	0.0631038	0.695188
bin_1625	age	age	3.13845	1.481	17	17	0.0524412	0.695188
bin_1625	sex	Male	8.98378	3.38719	17	17	0.0189445	0.695188
bin_884	age	age	5.86358	2.52756	17	17	0.0359685	0.695188
bin_1689	sex	Male	11.5345	6.54868	17	16	0.0999928	0.695188
bin_2176	age	age	-7.59298	3.49779	17	17	0.0476333	0.695188
bin_1370	age	age	4.23348	2.37797	17	14	0.0967328	0.695188
bin_1370	sex	Male	14.3493	5.43863	17	14	0.0194652	0.695188
bin_1453	sex	Male	14.2597	7.03508	17	17	0.0621521	0.695188
bin_229	sex	Male	5.09975	2.58703	17	17	0.0687899	0.695188
bin_1006	age	age	18.0408	7.78177	17	17	0.0360725	0.695188
bin_2665	age	age	1.15957	0.636976	17	13	0.090134	0.695188
bin_1205	age	age	-2.157	1.03295	17	17	0.0555325	0.695188
bin_796	age	age	31.0912	16.1848	17	17	0.0753304	0.695188
bin_1528	age	age	-2.24858	1.04417	17	17	0.0491983	0.695188
bin_1528	sex	Male	-4.43721	2.3881	17	17	0.0843156	0.695188
bin_1653	age	age	3.85646	1.88006	17	17	0.0594436	0.695188
bin_1653	sex	Male	11.376	4.29986	17	17	0.0191909	0.695188
bin_977	age	age	-0.583547	0.251678	17	13	0.0360531	0.695188
bin_2316	sex	Male	7.53097	4.23339	17	12	0.0969609	0.695188
bin_188	age	age	-4.08147	1.96899	17	17	0.0571237	0.695188
bin_2175	age	age	-12.5668	7.021	17	17	0.0951165	0.695188
bin_562	age	age	-2.89047	1.46751	17	17	0.0689932	0.695188
bin_562	sex	Male	-6.41918	3.35632	17	17	0.0764838	0.695188
bin_1401	age	age	5.23654	2.06014	17	17	0.0234863	0.695188
bin_1401	sex	Male	11.8365	4.71173	17	17	0.0248763	0.695188
bin_2167	age	age	-9.3684	2.9393	17	17	0.00658484	0.695188
bin_326	age	age	-3.46304	1.16401	17	14	0.0100344	0.695188
bin_326	sex	Male	4.89714	2.66218	17	14	0.0871379	0.695188
bin_1811	age	age	12.269	4.57467	17	17	0.0178778	0.695188
bin_1811	sex	Male	21.4721	10.4627	17	17	0.0593325	0.695188
bin_2439	sex	Male	-9.44414	5.33129	17	17	0.0982417	0.695188
bin_220	age	age	-9.47795	3.39678	17	17	0.0144542	0.695188
bin_621	age	age	6.77278	3.04206	17	17	0.0429212	0.695188
bin_2159	age	age	-5.75883	2.84067	17	17	0.0621137	0.695188
bin_2140	age	age	-6.66673	2.83428	17	7	0.0338226	0.695188
bin_1205	sex	Male	-4.03318	2.36246	17	17	0.109856	0.729047
bin_1359	sex	Male	16.2993	9.50126	17	17	0.108292	0.729047
bin_47	age	age	-12.6131	7.60316	17	7	0.119358	0.749321
bin_220	sex	Male	12.8845	7.76873	17	17	0.119443	0.749321
bin_2159	sex	Male	-10.7381	6.49685	17	17	0.12061	0.749321
bin_1939	age	age	8.05044	4.9266	17	17	0.124521	0.749982
bin_365	age	age	-0.20821	0.127908	17	17	0.125853	0.749982
bin_1601	age	age	4.46915	2.81274	17	17	0.134405	0.754737
bin_1689	age	age	4.55914	2.86333	17	16	0.133649	0.754737
bin_2242	age	age	-3.45347	2.14876	17	17	0.130325	0.754737
bin_1480	age	age	-1.13234	0.798485	17	12	0.178034	0.886594
bin_1300	age	age	4.86691	3.59998	17	17	0.197837	0.886594
bin_1141	sex	Male	-13.8522	10.1015	17	17	0.191864	0.886594
bin_2565	sex	Male	3.79644	2.88609	17	12	0.209503	0.886594
bin_1280	sex	Male	-13.6947	9.77581	17	15	0.183024	0.886594
bin_1041	sex	Male	-3.73256	2.81995	17	13	0.206835	0.886594
bin_123	sex	Male	-6.85997	5.12374	17	17	0.201951	0.886594
bin_796	sex	Male	53.9926	37.0161	17	17	0.166737	0.886594
bin_1825	age	age	3.59504	2.69598	17	17	0.203666	0.886594
bin_2316	age	age	2.56549	1.85099	17	12	0.187426	0.886594
bin_2143	sex	Male	-13.2282	9.30839	17	17	0.177176	0.886594
bin_2175	sex	Male	-22.6872	16.0576	17	17	0.179542	0.886594
bin_994	sex	Male	-1.40202	1.0196	17	10	0.190717	0.886594
bin_2191	age	age	13.2423	9.25733	17	17	0.174522	0.886594
bin_1359	age	age	5.57889	4.1543	17	17	0.200666	0.886594
bin_1958	sex	Male	-7.98569	5.79853	17	17	0.190074	0.886594
bin_1577	age	age	-20.1099	14.3865	17	16	0.183918	0.886594
bin_2143	age	age	-5.26709	4.06998	17	17	0.216561	0.890646
bin_150	age	age	-6.5262	5.02347	17	15	0.214884	0.890646
bin_1453	age	age	3.87526	3.076	17	17	0.228325	0.903188
bin_977	sex	Male	-0.732322	0.575611	17	13	0.224009	0.903188
bin_191	age	age	-5.04408	4.00888	17	17	0.22889	0.903188
bin_1100	age	age	-2.29355	1.83971	17	10	0.232967	0.907019
bin_273	age	age	-2.07147	1.67829	17	16	0.23742	0.912191
bin_2140	sex	Male	-7.9315	6.48224	17	7	0.241308	0.915091
bin_812	sex	Male	-3.06997	9.57032	17	17	0.753115	0.965108
bin_563	age	age	-6.73911	8.74283	17	17	0.453629	0.965108
bin_563	sex	Male	7.24882	19.9956	17	17	0.722377	0.965108
bin_697	age	age	1.69247	2.45439	17	17	0.501737	0.965108
bin_697	sex	Male	-2.14651	5.61341	17	17	0.707914	0.965108
bin_1531	age	age	-1.48389	2.10945	17	16	0.493309	0.965108
bin_1531	sex	Male	-3.22661	4.82449	17	16	0.514502	0.965108
bin_569	sex	Male	-67.0351	74.3365	17	17	0.382426	0.965108
bin_598	age	age	-0.599454	0.78209	17	14	0.456123	0.965108
bin_598	sex	Male	-0.566121	1.78871	17	14	0.756295	0.965108
bin_1492	age	age	2.87083	3.74487	17	17	0.45605	0.965108
bin_2588	age	age	2.30802	4.15432	17	17	0.587273	0.965108
bin_165	age	age	0.505269	1.02491	17	16	0.629663	0.965108
bin_1398	age	age	3.65678	7.13958	17	17	0.616507	0.965108
bin_2544	age	age	2.25196	3.6278	17	17	0.544737	0.965108
bin_2544	sex	Male	-2.76842	8.29709	17	17	0.74358	0.965108
bin_2188	age	age	-2.21977	2.70188	17	14	0.425095	0.965108
bin_1300	sex	Male	7.02332	8.23347	17	17	0.408005	0.965108
bin_2219	age	age	-4.50334	5.06281	17	17	0.388767	0.965108
bin_2219	sex	Male	-8.7569	11.5791	17	17	0.462025	0.965108
bin_1141	age	age	-3.85709	4.41676	17	17	0.39724	0.965108
bin_695	sex	Male	2.55801	5.4781	17	17	0.647719	0.965108
bin_2208	age	age	3.3019	10.255	17	17	0.752225	0.965108
bin_2208	sex	Male	-9.48802	23.454	17	17	0.691931	0.965108
bin_204	age	age	0.259157	0.51264	17	17	0.62105	0.965108
bin_204	sex	Male	-0.428745	1.17245	17	17	0.720068	0.965108
bin_1280	age	age	-2.82965	4.27435	17	15	0.518715	0.965108
bin_2086	age	age	-3.82273	7.7489	17	17	0.62943	0.965108
bin_2086	sex	Male	-16.3773	17.7224	17	17	0.371088	0.965108
bin_884	sex	Male	3.46526	5.78075	17	17	0.558451	0.965108
bin_1939	sex	Male	4.02341	11.2676	17	17	0.726358	0.965108
bin_1041	age	age	-1.11645	1.23299	17	13	0.380528	0.965108
bin_846	age	age	0.456665	1.16167	17	16	0.700158	0.965108
bin_846	sex	Male	-1.13067	2.65684	17	16	0.676891	0.965108
bin_799	age	age	1.32611	2.12496	17	11	0.542621	0.965108
bin_123	age	age	-2.08248	2.24029	17	17	0.368351	0.965108
bin_1159	age	age	0.932623	1.70337	17	15	0.592646	0.965108
bin_1159	sex	Male	3.25758	3.89576	17	15	0.417095	0.965108
bin_2285	age	age	1.77254	2.50399	17	11	0.490634	0.965108
bin_1822	age	age	3.81328	6.66808	17	14	0.576478	0.965108
bin_1178	age	age	3.20135	4.95337	17	17	0.528539	0.965108
bin_1178	sex	Male	9.53236	11.3288	17	17	0.41425	0.965108
bin_273	sex	Male	3.47705	3.83841	17	16	0.380337	0.965108
bin_2513	age	age	-0.965214	2.68269	17	17	0.724371	0.965108
bin_2513	sex	Male	-4.92604	6.13554	17	17	0.435469	0.965108
bin_1867	age	age	1.09818	0.940034	17	15	0.262224	0.965108
bin_1867	sex	Male	0.945875	2.14994	17	15	0.666686	0.965108
bin_2275	age	age	-1.97033	2.49638	17	17	0.443113	0.965108
bin_2275	sex	Male	5.18198	5.70944	17	17	0.379439	0.965108
bin_2242	sex	Male	1.85372	4.91441	17	17	0.711681	0.965108
bin_545	sex	Male	-52.6336	83.159	17	17	0.536983	0.965108
bin_1227	sex	Male	-1.64179	4.99288	17	8	0.747153	0.965108
bin_2141	age	age	-76.7513	89.5668	17	17	0.40592	0.965108
bin_2141	sex	Male	-223.619	204.847	17	17	0.293422	0.965108
bin_1035	sex	Male	-5.05956	6.24101	17	17	0.431106	0.965108
bin_1100	sex	Male	-4.91227	4.20758	17	10	0.262516	0.965108
bin_2475	age	age	-5.32939	5.83563	17	17	0.37657	0.965108
bin_2475	sex	Male	-12.8772	13.3466	17	17	0.351001	0.965108
bin_173	age	age	-3.51073	5.60616	17	17	0.541242	0.965108
bin_173	sex	Male	-11.6201	12.8218	17	17	0.380121	0.965108
bin_2051	age	age	0.786499	2.29473	17	12	0.736885	0.965108
bin_130	sex	Male	-1.73856	4.47882	17	11	0.703726	0.965108
bin_229	age	age	0.758346	1.13115	17	17	0.513497	0.965108
bin_2301	sex	Male	-6.79378	11.4798	17	17	0.563419	0.965108
bin_636	age	age	53.153	69.0856	17	17	0.454454	0.965108
bin_636	sex	Male	91.6937	158.005	17	17	0.57092	0.965108
bin_668	age	age	2.59049	4.74842	17	17	0.593963	0.965108
bin_668	sex	Male	-7.31831	10.8601	17	17	0.511365	0.965108
bin_1006	sex	Male	18.0029	17.7976	17	17	0.328924	0.965108
bin_1308	age	age	-2.37607	6.01393	17	17	0.698727	0.965108
bin_1308	sex	Male	-7.4243	13.7544	17	17	0.597832	0.965108
bin_678	sex	Male	-1.53372	2.86459	17	17	0.600771	0.965108
bin_2665	sex	Male	1.05224	1.45682	17	13	0.48201	0.965108
bin_722	sex	Male	-6.263	6.56595	17	17	0.356335	0.965108
bin_1457	age	age	0.768643	1.56274	17	17	0.630444	0.965108
bin_1457	sex	Male	-3.41674	3.57413	17	17	0.355308	0.965108
bin_530	sex	Male	-2.18425	6.83377	17	10	0.753972	0.965108
bin_1341	age	age	-0.921791	2.46663	17	13	0.714222	0.965108
bin_1341	sex	Male	-5.1575	5.64139	17	13	0.376076	0.965108
bin_134	age	age	-10.8825	17.6724	17	17	0.547914	0.965108
bin_134	sex	Male	-25.4047	40.4182	17	17	0.539767	0.965108
bin_2645	sex	Male	-1.30582	1.96223	17	15	0.51656	0.965108
bin_1818	age	age	0.513243	0.840681	17	11	0.551308	0.965108
bin_1818	sex	Male	1.17266	1.92271	17	11	0.551699	0.965108
bin_1152	sex	Male	-0.826116	1.8617	17	14	0.664009	0.965108
bin_2221	age	age	0.53737	0.564169	17	10	0.357001	0.965108
bin_2458	age	age	2.20488	2.81125	17	15	0.445929	0.965108
bin_2251	age	age	1.12639	2.62154	17	17	0.673976	0.965108
bin_12	age	age	0.188529	0.523935	17	12	0.724343	0.965108
bin_12	sex	Male	-0.572621	1.19828	17	12	0.64012	0.965108
bin_834	age	age	-1.31706	3.97369	17	13	0.745218	0.965108
bin_1550	age	age	-2.09476	6.05702	17	17	0.734605	0.965108
bin_1550	sex	Male	-9.8446	13.8529	17	17	0.488971	0.965108
bin_447	age	age	-0.686314	0.620628	17	11	0.287438	0.965108
bin_447	sex	Male	1.52705	1.41943	17	11	0.300199	0.965108
bin_996	sex	Male	2.1709	5.16225	17	17	0.680479	0.965108
bin_188	sex	Male	-3.95049	4.50325	17	17	0.395153	0.965108
bin_1476	age	age	3.5505	5.60593	17	17	0.536717	0.965108
bin_1962	age	age	1.23609	2.33124	17	17	0.604264	0.965108
bin_1962	sex	Male	-1.76328	5.33176	17	17	0.745759	0.965108
bin_2018	age	age	1.64072	1.66923	17	17	0.342328	0.965108
bin_2018	sex	Male	1.69811	3.81767	17	17	0.663261	0.965108
bin_2546	age	age	-0.522834	0.974502	17	13	0.600026	0.965108
bin_2546	sex	Male	-0.935929	2.22877	17	13	0.68091	0.965108
bin_861	age	age	1.0456	1.41394	17	17	0.471823	0.965108
bin_47	sex	Male	13.2406	17.3891	17	7	0.459034	0.965108
bin_120	sex	Male	-2.80906	4.63486	17	16	0.554167	0.965108
bin_2052	sex	Male	3.55016	7.89925	17	17	0.66	0.965108
bin_1379	age	age	-0.688676	0.74138	17	7	0.368676	0.965108
bin_99	age	age	-3.62195	5.11184	17	17	0.49024	0.965108
bin_99	sex	Male	-9.75692	11.6912	17	17	0.417985	0.965108
bin_2167	sex	Male	-7.63923	6.72243	17	17	0.274876	0.965108
bin_2456	age	age	0.511469	0.489188	17	12	0.313488	0.965108
bin_2026	age	age	2.78821	2.53345	17	17	0.289651	0.965108
bin_2191	sex	Male	16.6722	21.1723	17	17	0.444146	0.965108
bin_150	sex	Male	-8.35295	11.4891	17	15	0.479189	0.965108
bin_2362	sex	Male	-18.7213	36.9048	17	17	0.619851	0.965108
bin_128	age	age	-3.04495	4.76028	17	17	0.532723	0.965108
bin_128	sex	Male	-10.1046	10.8872	17	17	0.369072	0.965108
bin_2059	age	age	0.938759	2.80063	17	15	0.742447	0.965108
bin_2059	sex	Male	-3.02108	6.40528	17	15	0.64444	0.965108
bin_897	age	age	0.875874	2.21712	17	17	0.698759	0.965108
bin_897	sex	Male	-5.31556	5.07074	17	17	0.31227	0.965108
bin_817	age	age	2.39726	3.02612	17	17	0.441469	0.965108
bin_1033	age	age	-3.7837	7.37926	17	17	0.616122	0.965108
bin_1033	sex	Male	-9.08631	16.877	17	17	0.598768	0.965108
bin_1723	age	age	0.803807	0.983779	17	15	0.42758	0.965108
bin_1723	sex	Male	-0.785028	2.24999	17	15	0.732354	0.965108
bin_2521	age	age	1.3411	1.59752	17	16	0.4153	0.965108
bin_137	age	age	-8.76375	14.9897	17	17	0.568084	0.965108
bin_137	sex	Male	-33.5848	34.2827	17	17	0.343888	0.965108
bin_2105	age	age	-7.93635	12.4258	17	17	0.533329	0.965108
bin_1327	sex	Male	-11.2854	17.2783	17	15	0.524239	0.965108
bin_1556	sex	Male	19.0891	34.299	17	17	0.586621	0.965108
bin_1571	age	age	-9.21559	19.2431	17	14	0.639401	0.965108
bin_1571	sex	Male	-28.6904	44.0107	17	14	0.525026	0.965108
bin_2439	age	age	-2.17692	2.33104	17	17	0.366193	0.965108
bin_2177	age	age	-1.49858	2.17529	17	17	0.502138	0.965108
bin_1281	sex	Male	-66.4394	97.8895	17	17	0.508381	0.965108
bin_621	sex	Male	2.61367	6.95746	17	17	0.712797	0.965108
bin_2125	age	age	-0.728796	2.30846	17	17	0.756883	0.965108
bin_2125	sex	Male	-3.86754	5.27965	17	17	0.475927	0.965108
bin_2364	age	age	3.22893	6.66502	17	17	0.635551	0.965108
bin_2364	sex	Male	-7.86066	15.2435	17	17	0.614129	0.965108
bin_446	age	age	-1.47515	1.48538	17	9	0.337514	0.965108
bin_1958	age	age	-0.867946	2.53533	17	17	0.73718	0.965108
bin_1565	age	age	-2.82014	6.76734	17	17	0.683196	0.965108
bin_1565	sex	Male	-13.6839	15.4775	17	17	0.391563	0.965108
bin_1577	sex	Male	15.5528	32.9031	17	16	0.643722	0.965108
bin_1975	sex	Male	-84.8103	86.7934	17	17	0.345078	0.965108
bin_61	age	age	-3.80089	6.25319	17	13	0.553031	0.965108
bin_61	sex	Male	9.53907	14.3016	17	13	0.515619	0.965108
bin_2567	sex	Male	-1.64035	5.42697	17	14	0.766899	0.966016
bin_1155	sex	Male	2.20475	7.36239	17	17	0.768988	0.966016
bin_545	age	age	10.1443	36.3602	17	17	0.784328	0.966016
bin_2591	sex	Male	-3.72659	13.3037	17	17	0.783484	0.966016
bin_130	age	age	-0.53844	1.95831	17	11	0.787369	0.966016
bin_365	sex	Male	0.0853791	0.292537	17	17	0.774676	0.966016
bin_996	age	age	-0.633436	2.25713	17	17	0.783093	0.966016
bin_1476	sex	Male	-3.6646	12.8213	17	17	0.7792	0.966016
bin_2521	sex	Male	1.00685	3.65366	17	16	0.786901	0.966016
bin_2438	sex	Male	4.62754	18.5325	17	17	0.806447	0.967507
bin_812	age	age	1.02014	4.1845	17	17	0.81093	0.967507
bin_569	age	age	-8.26872	32.5027	17	17	0.802884	0.967507
bin_2176	sex	Male	-2.03226	7.99974	17	17	0.803157	0.967507
bin_1227	age	age	-0.525153	2.18307	17	8	0.813386	0.967507
bin_282	sex	Male	0.625502	2.46187	17	15	0.803131	0.967507
bin_2051	sex	Male	-1.24213	5.24825	17	12	0.816336	0.967507
bin_1152	age	age	-0.179829	0.814004	17	14	0.828345	0.967507
bin_1825	sex	Male	1.37313	6.16595	17	17	0.826989	0.967507
bin_2052	age	age	0.770628	3.45385	17	17	0.826663	0.967507
bin_817	sex	Male	-1.60418	6.92101	17	17	0.82006	0.967507
bin_1281	age	age	-10.1265	42.8009	17	17	0.816398	0.967507
bin_2567	age	age	-0.489363	2.37288	17	14	0.839579	0.976721
bin_799	sex	Male	-0.96921	4.85996	17	11	0.844796	0.97889
bin_1020	sex	Male	-1.73934	8.97167	17	17	0.849063	0.979946
bin_2438	age	age	1.23552	8.10312	17	17	0.880988	0.979994
bin_165	sex	Male	-0.338183	2.34406	17	16	0.887342	0.979994
bin_1020	age	age	-0.692066	3.92275	17	17	0.862488	0.979994
bin_584	age	age	-0.00172059	0.0121471	17	9	0.889378	0.979994
bin_2251	sex	Male	-0.911299	5.99569	17	17	0.881362	0.979994
bin_834	sex	Male	1.38651	9.08817	17	13	0.880921	0.979994
bin_120	age	age	0.377818	2.02653	17	16	0.854778	0.979994
bin_1182	age	age	0.305073	1.73703	17	17	0.8631	0.979994
bin_191	sex	Male	-1.47219	9.16866	17	17	0.874728	0.979994
bin_2105	sex	Male	-4.8282	28.4189	17	17	0.867524	0.979994
bin_2177	sex	Male	0.804604	4.97507	17	17	0.873831	0.979994
bin_1975	age	age	5.38093	37.9493	17	17	0.889264	0.979994
bin_722	age	age	-0.387561	2.87088	17	17	0.894536	0.981972
bin_1822	sex	Male	-1.91711	15.2505	17	14	0.90175	0.982504
bin_861	sex	Male	0.408654	3.2338	17	17	0.901236	0.982504
bin_2588	sex	Male	0.718769	9.50129	17	17	0.940768	0.98716
bin_1398	sex	Male	-0.965501	16.3289	17	17	0.953685	0.98716
bin_2188	sex	Male	-0.322095	6.17943	17	14	0.959167	0.98716
bin_584	sex	Male	0.00209543	0.0277815	17	9	0.940944	0.98716
bin_282	age	age	0.0709173	1.07642	17	15	0.948403	0.98716
bin_2591	age	age	0.341076	5.81687	17	17	0.954071	0.98716
bin_2301	age	age	-0.255551	5.01942	17	17	0.960115	0.98716
bin_678	age	age	0.0710956	1.25251	17	17	0.955536	0.98716
bin_530	age	age	0.295367	2.98798	17	10	0.922657	0.98716
bin_2645	age	age	0.0487257	0.857959	17	15	0.955513	0.98716
bin_2221	sex	Male	0.105968	1.2903	17	10	0.935709	0.98716
bin_994	age	age	0.0240335	0.445806	17	10	0.957768	0.98716
bin_2026	sex	Male	-0.543591	5.79421	17	17	0.926585	0.98716
bin_1182	sex	Male	-0.211526	3.97273	17	17	0.958289	0.98716
bin_1327	age	age	-0.732471	7.55472	17	15	0.924136	0.98716
bin_1556	age	age	-1.20906	14.9968	17	17	0.936884	0.98716
bin_2285	sex	Male	-0.184798	5.72684	17	11	0.974713	0.995162
bin_1379	sex	Male	-0.0596283	1.6956	17	7	0.972443	0.995162
bin_1155	age	age	0.0176628	3.21911	17	17	0.9957	0.999152
bin_1035	age	age	0.00467056	2.7288	17	17	0.998659	0.999152
bin_2458	sex	Male	-0.0326674	6.42957	17	15	0.996018	0.999152
bin_2456	sex	Male	-0.00121093	1.11882	17	12	0.999152	0.999152
bin_2362	age	age	0.118168	16.1362	17	17	0.99426	0.999152
bin_446	sex	Male	0.0545915	3.39721	17	9	0.987406	0.999152
Distal Colon
feature	metadata	value	coef	stderr	N	N.not.0	pval	qval
bin_1625	age	age	2.71241	0.598648	18	18	0.000398036	0.0232453
bin_1625	sex	Male	6.30655	1.2989	18	18	0.000209883	0.0232453
bin_1653	age	age	13.5293	2.88997	18	17	0.000295327	0.0232453
bin_1653	sex	Male	30.9749	6.27044	18	17	0.000177993	0.0232453
bin_1818	age	age	20.0122	4.35252	18	13	0.000348476	0.0232453
bin_1818	sex	Male	40.6758	9.44376	18	13	0.000622769	0.0303081
bin_884	age	age	16.4259	3.90526	18	18	0.000763422	0.0318456
bin_569	age	age	253.073	67.3248	18	17	0.00189578	0.0615076
bin_569	sex	Male	554.47	146.076	18	17	0.0017584	0.0615076
bin_220	sex	Male	109.736	30.4689	18	16	0.00261727	0.0764243
bin_61	age	age	11.9374	3.51518	18	12	0.0039908	0.105937
bin_884	sex	Male	27.2428	8.47332	18	18	0.00578199	0.125139
bin_229	sex	Male	11.3937	3.56379	18	18	0.00599982	0.125139
bin_1401	age	age	11.5549	3.59073	18	17	0.00574814	0.125139
bin_1689	age	age	10.4278	3.80107	18	14	0.0150859	0.293672
bin_229	age	age	4.26402	1.64251	18	18	0.0202581	0.369711
bin_2165	sex	Male	5.07056	2.10204	18	8	0.0291214	0.377128
bin_1689	sex	Male	19.8104	8.24727	18	14	0.0297052	0.377128
bin_1867	age	age	18.3896	7.55307	18	16	0.0278647	0.377128
bin_584	sex	Male	0.116843	0.0477557	18	8	0.0272184	0.377128
bin_2665	age	age	1.11989	0.45597	18	8	0.026721	0.377128
bin_134	sex	Male	354.767	143.474	18	18	0.0258613	0.377128
bin_1401	sex	Male	19.1975	7.79088	18	17	0.0263024	0.377128
bin_1492	age	age	-8.46666	3.5792	18	18	0.0319004	0.381483
bin_1565	sex	Male	-29.0835	12.3581	18	18	0.0326612	0.381483
bin_2438	age	age	-13.231	5.72053	18	18	0.0353314	0.396799
bin_476	age	age	-42.6256	19.3492	18	18	0.0436481	0.411137
bin_1300	sex	Male	29.4801	13.349	18	18	0.043196	0.411137
bin_584	age	age	0.0487511	0.0220101	18	8	0.04266	0.411137
bin_220	age	age	31.8066	14.0428	18	16	0.0387556	0.411137
bin_61	sex	Male	17.1918	7.62696	18	12	0.0395759	0.411137
bin_2165	age	age	2.09892	0.968807	18	8	0.0467868	0.421676
bin_173	sex	Male	-16.9089	7.89746	18	18	0.0490993	0.421676
bin_134	age	age	141.672	66.1256	18	18	0.0489682	0.421676
bin_2086	sex	Male	-21.6304	10.6609	18	18	0.0606007	0.491539
bin_1822	age	age	20.4695	10.0493	18	14	0.0597079	0.491539
bin_1825	age	age	30.9664	15.3989	18	17	0.0626607	0.494511
bin_1975	age	age	-150.601	78.0276	18	18	0.0727256	0.558838
bin_530	age	age	11.4782	6.14515	18	13	0.0814443	0.609788
bin_476	sex	Male	-77.2246	41.9824	18	18	0.0857247	0.624994
bin_977	sex	Male	-6.74885	3.69514	18	14	0.087756	0.624994
bin_1565	age	age	-10.2282	5.69569	18	18	0.0926968	0.644463
bin_2565	age	age	4.42279	2.4819	18	12	0.0949958	0.645088
bin_123	sex	Male	-12.0517	6.83109	18	18	0.0980392	0.650624
bin_2665	sex	Male	1.70664	0.989327	18	8	0.105056	0.681696
bin_1867	sex	Male	27.169	16.3881	18	16	0.118108	0.748265
bin_173	age	age	-5.96837	3.63985	18	18	0.12186	0.748265
bin_120	sex	Male	-6.35291	3.88722	18	18	0.123002	0.748265
bin_1100	age	age	1.63505	1.02682	18	8	0.132157	0.78755
bin_1300	age	age	9.70204	6.15241	18	18	0.135659	0.792251
bin_2438	sex	Male	-19.2141	12.412	18	18	0.142451	0.8156
bin_128	sex	Male	-21.0769	13.8294	18	18	0.148296	0.832737
bin_1159	age	age	-5.5362	3.66765	18	16	0.151954	0.837183
bin_99	sex	Male	-34.6615	23.4719	18	18	0.160435	0.850298
bin_2167	age	age	2.85354	1.92451	18	17	0.158849	0.850298
bin_2364	sex	Male	-23.1192	15.7612	18	18	0.163071	0.850298
bin_12	age	age	-3.90166	2.68844	18	11	0.167297	0.857028
bin_2086	age	age	-6.86878	4.9135	18	18	0.182462	0.857607
bin_123	age	age	-4.46019	3.14837	18	18	0.177014	0.857607
bin_1822	sex	Male	30.0372	21.8042	18	14	0.188538	0.857607
bin_1370	age	age	-7.97065	6.02628	18	16	0.205764	0.857607
bin_1006	age	age	19.0726	13.5536	18	18	0.17975	0.857607
bin_1205	sex	Male	-3.20026	2.43025	18	18	0.207656	0.857607
bin_530	sex	Male	18.2727	13.3333	18	13	0.190705	0.857607
bin_977	age	age	-2.33062	1.70305	18	14	0.191305	0.857607
bin_1825	sex	Male	43.176	33.4114	18	17	0.215823	0.857607
bin_1550	sex	Male	-15.3081	11.6582	18	18	0.208893	0.857607
bin_994	sex	Male	-8.11053	5.86435	18	12	0.1869	0.857607
bin_2167	sex	Male	5.40506	4.17566	18	17	0.215093	0.857607
bin_2026	age	age	3.44024	2.67146	18	18	0.217339	0.857607
bin_1033	age	age	-22.4799	16.942	18	18	0.204395	0.857607
bin_2521	age	age	-1.75374	1.35944	18	17	0.216568	0.857607
bin_1571	sex	Male	-38.6047	29.1252	18	14	0.204848	0.857607
bin_1359	sex	Male	23.1624	16.1862	18	18	0.172936	0.857607
bin_1962	age	age	3.74691	2.95406	18	18	0.22399	0.860592
bin_128	age	age	-8.13505	6.37381	18	18	0.221249	0.860592
bin_2141	sex	Male	-503.256	400.929	18	18	0.2286	0.8669
bin_1480	sex	Male	-10.7279	9.87634	18	16	0.294527	0.87757
bin_2188	age	age	-1.1017	0.990465	18	15	0.283516	0.87757
bin_2219	sex	Male	-14.8848	12.873	18	18	0.265648	0.87757
bin_2176	sex	Male	21.1562	19.4244	18	18	0.293276	0.87757
bin_2567	sex	Male	-7.52996	6.56926	18	13	0.269652	0.87757
bin_2513	sex	Male	-9.27737	8.43338	18	18	0.28864	0.87757
bin_2141	age	age	-210.472	184.783	18	18	0.272559	0.87757
bin_1453	age	age	-0.399545	0.357602	18	18	0.281448	0.87757
bin_1205	age	age	-1.37159	1.12007	18	18	0.239627	0.87757
bin_1152	sex	Male	-3.504	2.98508	18	15	0.258762	0.87757
bin_2316	age	age	4.88796	4.40622	18	12	0.284756	0.87757
bin_834	age	age	6.12049	5.42487	18	14	0.276946	0.87757
bin_834	sex	Male	12.8514	11.7705	18	14	0.292133	0.87757
bin_447	age	age	-0.961064	0.864977	18	9	0.284024	0.87757
bin_120	age	age	-1.95265	1.79158	18	18	0.292955	0.87757
bin_99	age	age	-12.3323	10.8179	18	18	0.272168	0.87757
bin_1033	sex	Male	-40.1579	36.7594	18	18	0.29187	0.87757
bin_2521	sex	Male	-3.34526	2.9496	18	17	0.274537	0.87757
bin_137	sex	Male	-86.1702	70.461	18	18	0.240216	0.87757
bin_1556	sex	Male	-45.6983	38.6569	18	18	0.255547	0.87757
bin_1577	age	age	-19.4098	16.1047	18	18	0.246786	0.87757
bin_1531	age	age	-3.77597	4.71939	18	18	0.436144	0.89686
bin_1531	sex	Male	-10.3436	10.2398	18	18	0.328448	0.89686
bin_1480	age	age	-4.47194	4.55189	18	16	0.341467	0.89686
bin_1398	age	age	-7.60367	9.00145	18	18	0.41154	0.89686
bin_2544	age	age	4.3391	5.39003	18	18	0.433382	0.89686
bin_2565	sex	Male	4.98494	5.38503	18	12	0.369254	0.89686
bin_204	age	age	-0.441955	0.533729	18	18	0.420621	0.89686
bin_1020	age	age	5.09295	6.35182	18	17	0.435182	0.89686
bin_1939	age	age	4.45212	4.82767	18	18	0.371016	0.89686
bin_1041	sex	Male	-7.46885	8.31602	18	17	0.383308	0.89686
bin_2176	age	age	-8.52672	8.9525	18	18	0.355971	0.89686
bin_2567	age	age	-2.63459	3.0277	18	13	0.397924	0.89686
bin_1178	age	age	7.4658	8.8078	18	18	0.409963	0.89686
bin_1178	sex	Male	15.3537	19.1105	18	18	0.434282	0.89686
bin_1155	age	age	2.8492	3.50008	18	18	0.428358	0.89686
bin_2513	age	age	-3.60826	3.88685	18	18	0.367937	0.89686
bin_545	sex	Male	-24.4697	28.3514	18	18	0.401679	0.89686
bin_282	sex	Male	-2.83145	3.474	18	16	0.427802	0.89686
bin_1100	sex	Male	2.23201	2.2279	18	8	0.332309	0.89686
bin_2051	age	age	0.577817	0.631478	18	13	0.374655	0.89686
bin_130	sex	Male	-8.33078	10.3785	18	12	0.434685	0.89686
bin_796	sex	Male	-51.3191	57.3798	18	18	0.385248	0.89686
bin_1457	sex	Male	-7.88885	7.4538	18	18	0.306635	0.89686
bin_1528	age	age	-6.32081	6.54476	18	18	0.349468	0.89686
bin_1528	sex	Male	-14.3258	14.2003	18	18	0.329049	0.89686
bin_365	age	age	-0.263633	0.274107	18	18	0.351404	0.89686
bin_365	sex	Male	0.477397	0.594735	18	18	0.43468	0.89686
bin_2645	age	age	-0.182859	0.22014	18	18	0.419199	0.89686
bin_1152	age	age	-1.17785	1.37579	18	15	0.405396	0.89686
bin_2316	sex	Male	8.3357	9.56027	18	12	0.396999	0.89686
bin_1550	age	age	-5.44309	5.37314	18	18	0.327113	0.89686
bin_996	age	age	-3.42781	4.02847	18	18	0.408206	0.89686
bin_994	age	age	-2.63707	2.70281	18	12	0.344698	0.89686
bin_1811	age	age	2.98946	3.61834	18	18	0.421639	0.89686
bin_137	age	age	-30.9148	32.4747	18	18	0.356203	0.89686
bin_1327	sex	Male	-18.6051	22.5559	18	15	0.422382	0.89686
bin_1556	age	age	-18.1081	17.8165	18	18	0.32557	0.89686
bin_1571	age	age	-12.3873	13.4235	18	14	0.370714	0.89686
bin_2439	age	age	-1.16144	1.41551	18	18	0.424775	0.89686
bin_2439	sex	Male	-2.52113	3.07127	18	18	0.42457	0.89686
bin_2159	sex	Male	-7.54205	7.55249	18	18	0.333818	0.89686
bin_2125	age	age	1.87529	2.27404	18	17	0.422489	0.89686
bin_2364	age	age	-7.1837	7.26416	18	18	0.338385	0.89686
bin_1975	sex	Male	-178.477	169.298	18	18	0.308471	0.89686
bin_326	age	age	-3.04613	3.84471	18	11	0.440542	0.899568
bin_1492	sex	Male	-5.81046	7.76587	18	18	0.465907	0.913052
bin_1041	age	age	-2.88379	3.83276	18	17	0.463451	0.913052
bin_273	age	age	-5.33463	7.0995	18	18	0.464034	0.913052
bin_2301	sex	Male	-15.1958	19.9881	18	18	0.458893	0.913052
bin_47	age	age	-4.75798	6.18332	18	10	0.453552	0.913052
bin_1182	sex	Male	-3.66795	4.86502	18	18	0.462555	0.913052
bin_2219	age	age	-4.36963	5.933	18	18	0.472792	0.920367
bin_2059	age	age	0.604502	0.84541	18	12	0.485566	0.938975
bin_598	age	age	-0.857395	1.22609	18	12	0.495072	0.947311
bin_598	sex	Male	-1.81696	2.66028	18	12	0.505021	0.947311
bin_1453	sex	Male	-0.535687	0.775897	18	18	0.500481	0.947311
bin_2177	age	age	-1.203	1.76588	18	18	0.506098	0.947311
bin_1281	sex	Male	-89.119	130.111	18	18	0.503827	0.947311
bin_165	sex	Male	1.71257	2.76422	18	17	0.544851	0.947406
bin_1398	sex	Male	-12.3904	19.5306	18	18	0.535372	0.947406
bin_204	sex	Male	0.702745	1.15804	18	18	0.553033	0.947406
bin_1280	sex	Male	-36.2188	62.4477	18	16	0.570534	0.947406
bin_1155	sex	Male	5.02668	7.5942	18	18	0.518069	0.947406
bin_2195	sex	Male	-5.29782	9.26013	18	10	0.575722	0.947406
bin_1308	sex	Male	-10.1214	17.1994	18	17	0.564973	0.947406
bin_2645	sex	Male	-0.2695	0.477643	18	18	0.580938	0.947406
bin_2221	age	age	-0.365202	0.577021	18	9	0.536323	0.947406
bin_2221	sex	Male	-0.704422	1.25197	18	9	0.581987	0.947406
bin_2458	age	age	2.94565	5.26393	18	16	0.584018	0.947406
bin_2251	sex	Male	-8.41189	14.9152	18	17	0.581103	0.947406
bin_1476	sex	Male	-6.32436	10.2167	18	18	0.545187	0.947406
bin_562	age	age	-1.68392	2.57449	18	18	0.522962	0.947406
bin_2546	sex	Male	-2.96552	4.60156	18	13	0.52901	0.947406
bin_47	sex	Male	-7.98864	13.4161	18	10	0.560418	0.947406
bin_2191	age	age	7.8877	12.101	18	18	0.524379	0.947406
bin_1811	sex	Male	4.96888	7.85079	18	18	0.53632	0.947406
bin_1723	age	age	0.840198	1.32962	18	14	0.53696	0.947406
bin_2177	sex	Male	-2.38367	3.83146	18	18	0.543197	0.947406
bin_621	age	age	2.0854	3.6442	18	17	0.575629	0.947406
bin_621	sex	Male	-4.99757	7.90689	18	17	0.536868	0.947406
bin_2159	age	age	-2.02196	3.48086	18	18	0.569947	0.947406
bin_1958	sex	Male	-4.40734	7.25002	18	18	0.552343	0.947406
bin_1006	sex	Male	16.1048	29.4075	18	18	0.591992	0.952419
bin_1476	age	age	-2.49784	4.70874	18	18	0.603553	0.952419
bin_861	age	age	-0.526638	0.978381	18	18	0.598285	0.952419
bin_2059	sex	Male	0.997155	1.8343	18	12	0.594695	0.952419
bin_1327	age	age	-5.55272	10.3957	18	15	0.601076	0.952419
bin_2140	sex	Male	-3.88498	7.38796	18	11	0.606678	0.952419
bin_2475	sex	Male	-17.8039	34.4054	18	18	0.612372	0.956217
bin_678	sex	Male	1.08507	2.16699	18	18	0.623829	0.962533
bin_2175	sex	Male	-1.70285	3.45681	18	18	0.629423	0.962533
bin_1379	sex	Male	-3.00176	6.03879	18	10	0.626339	0.962533
bin_150	age	age	-1.7059	3.46483	18	16	0.629602	0.962533
bin_2143	age	age	1.38281	2.89549	18	18	0.639839	0.973088
bin_812	age	age	1.16487	3.66227	18	18	0.754814	0.973679
bin_563	age	age	-4.69321	15.4584	18	16	0.765602	0.973679
bin_2588	sex	Male	-3.76983	8.84696	18	18	0.676075	0.973679
bin_2188	sex	Male	-0.716972	2.14903	18	15	0.743281	0.973679
bin_2208	age	age	-1.25047	4.32985	18	18	0.776686	0.973679
bin_1601	age	age	2.51986	5.72781	18	16	0.666258	0.973679
bin_846	age	age	0.937814	3.31376	18	16	0.781041	0.973679
bin_846	sex	Male	-2.15773	7.18994	18	16	0.768216	0.973679
bin_799	age	age	0.949997	2.52967	18	8	0.712514	0.973679
bin_273	sex	Male	5.04943	15.4039	18	18	0.747593	0.973679
bin_2275	sex	Male	6.32765	14.2786	18	18	0.663978	0.973679
bin_2242	age	age	3.13549	8.72731	18	17	0.724398	0.973679
bin_1035	age	age	-0.608964	1.40241	18	18	0.670305	0.973679
bin_1035	sex	Male	-0.850745	3.04284	18	18	0.783611	0.973679
bin_2475	age	age	-4.97421	15.857	18	18	0.758076	0.973679
bin_2591	sex	Male	-4.88796	15.8522	18	18	0.762061	0.973679
bin_130	age	age	-1.60763	4.78333	18	12	0.741458	0.973679
bin_636	age	age	-41.398	93.6379	18	18	0.664719	0.973679
bin_668	age	age	1.78611	5.98624	18	18	0.769514	0.973679
bin_678	age	age	0.356142	0.998739	18	18	0.726364	0.973679
bin_722	age	age	0.805794	2.72774	18	18	0.771733	0.973679
bin_1457	age	age	-1.13242	3.43537	18	18	0.746233	0.973679
bin_1341	sex	Male	-1.92429	4.82571	18	15	0.69569	0.973679
bin_12	sex	Male	-1.90053	5.83317	18	11	0.749065	0.973679
bin_2143	sex	Male	-1.90888	6.28242	18	18	0.76542	0.973679
bin_188	age	age	-0.548008	1.94454	18	18	0.781933	0.973679
bin_188	sex	Male	1.75611	4.21911	18	18	0.683137	0.973679
bin_1962	sex	Male	2.6155	6.40948	18	18	0.68899	0.973679
bin_2175	age	age	0.489873	1.5932	18	18	0.762708	0.973679
bin_2546	age	age	-0.965547	2.12081	18	13	0.655433	0.973679
bin_861	sex	Male	-0.780776	2.12282	18	18	0.718159	0.973679
bin_2052	sex	Male	-6.27213	17.6009	18	18	0.726539	0.973679
bin_2456	sex	Male	-3.51885	11.2052	18	12	0.757818	0.973679
bin_1182	age	age	-0.744618	2.24223	18	18	0.744418	0.973679
bin_2362	sex	Male	-13.9109	42.1698	18	17	0.746053	0.973679
bin_326	sex	Male	2.64595	8.34196	18	11	0.755475	0.973679
bin_897	sex	Male	-2.5901	6.62395	18	18	0.70128	0.973679
bin_817	age	age	1.10395	3.08994	18	18	0.725864	0.973679
bin_1723	sex	Male	1.31333	2.88491	18	14	0.655455	0.973679
bin_2105	sex	Male	-87.7484	206.413	18	18	0.676791	0.973679
bin_1281	age	age	-24.4189	59.9669	18	18	0.689609	0.973679
bin_2125	sex	Male	2.17507	4.93403	18	17	0.665623	0.973679
bin_2140	age	age	-1.01421	3.40503	18	11	0.769899	0.973679
bin_812	sex	Male	-1.35269	7.9461	18	18	0.867102	0.986813
bin_2588	age	age	0.439735	4.07746	18	18	0.915548	0.986813
bin_165	age	age	0.288714	1.274	18	17	0.823778	0.986813
bin_2544	sex	Male	1.55951	11.6949	18	18	0.895689	0.986813
bin_1141	age	age	-0.249785	1.58296	18	18	0.876722	0.986813
bin_1141	sex	Male	-0.400205	3.43458	18	18	0.908784	0.986813
bin_695	age	age	-0.696114	3.99932	18	17	0.864147	0.986813
bin_695	sex	Male	-1.55161	8.67741	18	17	0.860479	0.986813
bin_2208	sex	Male	-2.01787	9.39457	18	18	0.832823	0.986813
bin_1601	sex	Male	-2.45269	12.4278	18	16	0.846198	0.986813
bin_1280	age	age	-6.27299	28.7814	18	16	0.830403	0.986813
bin_1020	sex	Male	-2.90869	13.7817	18	17	0.835685	0.986813
bin_1939	sex	Male	-2.42425	10.4747	18	18	0.820101	0.986813
bin_799	sex	Male	-0.623067	5.48867	18	8	0.911125	0.986813
bin_1159	sex	Male	-0.857102	7.95778	18	16	0.915656	0.986813
bin_2285	sex	Male	-0.947375	8.42648	18	13	0.911975	0.986813
bin_2275	age	age	-1.13807	6.58086	18	18	0.865014	0.986813
bin_545	age	age	-3.14519	13.0669	18	18	0.813046	0.986813
bin_282	age	age	-0.190582	1.60113	18	16	0.906831	0.986813
bin_2051	sex	Male	0.264941	1.37013	18	13	0.849264	0.986813
bin_2301	age	age	-2.03154	9.21228	18	18	0.828436	0.986813
bin_636	sex	Male	-44.5044	203.168	18	18	0.829562	0.986813
bin_2195	age	age	-0.6421	4.26789	18	10	0.882415	0.986813
bin_1308	age	age	-1.06386	7.92702	18	17	0.895023	0.986813
bin_722	sex	Male	-0.867574	5.91845	18	18	0.885409	0.986813
bin_1341	age	age	0.239016	2.22411	18	15	0.915844	0.986813
bin_2251	age	age	1.06955	6.87426	18	17	0.878433	0.986813
bin_562	sex	Male	-0.732518	5.58592	18	18	0.89741	0.986813
bin_2018	age	age	-0.676554	2.77789	18	18	0.810879	0.986813
bin_2456	age	age	0.585956	5.16436	18	12	0.911169	0.986813
bin_2026	sex	Male	0.809183	5.79633	18	18	0.890831	0.986813
bin_150	sex	Male	-1.41043	7.51772	18	16	0.853694	0.986813
bin_191	age	age	-0.765029	4.11893	18	17	0.855141	0.986813
bin_191	sex	Male	1.36943	8.93693	18	17	0.880258	0.986813
bin_2105	age	age	-23.3886	95.1335	18	18	0.80913	0.986813
bin_1577	sex	Male	-5.6263	34.9426	18	18	0.87423	0.986813
bin_563	sex	Male	-2.74981	33.5405	18	16	0.935743	0.992521
bin_697	sex	Male	-0.742977	8.96969	18	18	0.93508	0.992521
bin_2458	sex	Male	-1.06794	11.4213	18	16	0.92674	0.992521
bin_2052	age	age	-0.640238	8.11203	18	18	0.938136	0.992521
bin_897	age	age	0.27385	3.0529	18	18	0.929711	0.992521
bin_2591	age	age	0.495507	7.30612	18	18	0.946824	0.993319
bin_2191	sex	Male	-1.7045	26.2558	18	18	0.949096	0.993319
bin_1359	age	age	-0.503308	7.46004	18	18	0.947101	0.993319
bin_2285	age	age	0.156979	3.88367	18	13	0.968291	0.993908
bin_2242	sex	Male	-0.564091	18.9358	18	17	0.976628	0.993908
bin_796	age	age	0.74409	26.4457	18	18	0.977924	0.993908
bin_447	sex	Male	-0.0471387	1.87676	18	9	0.980293	0.993908
bin_996	sex	Male	0.427977	8.74067	18	18	0.961594	0.993908
bin_2018	sex	Male	-0.232545	6.02725	18	18	0.969732	0.993908
bin_1379	age	age	-0.0794038	2.78321	18	10	0.977616	0.993908
bin_2362	age	age	-0.540395	19.4356	18	17	0.978185	0.993908
bin_1958	age	age	0.192374	3.34145	18	18	0.95485	0.993908
bin_817	sex	Male	0.128062	6.70431	18	18	0.985012	0.995237
bin_697	age	age	-0.0586121	4.13403	18	18	0.988875	0.995695
bin_1370	sex	Male	0.0469861	13.0753	18	16	0.99718	0.99718
bin_668	sex	Male	-0.0886759	12.9885	18	18	0.994643	0.99718
