# Supplementary material for: Intestinal microbiota profiles of captive-bred cynomolgus macaques reveal influence of biogeography and age
Source: Anim Microbiome. 2025 May 14;7:47. doi: 10.1186/s42523-025-00409-9 (PMC12080069; doi:10.1186/s42523-025-00409-9)
Supplement: Supplementary file 1 — Supplementary Material 1. Per sample read numbers following removal of reads mapping to the cynomolgus macaque genome. Per-sample read numbers for samples which retained > 1 million reads following removal of host genome reads, shown as abeeswarm plothistogramscatter plot. The correlation between age and the abundance of two putative novel bacterial species-level genome bins. SGBs were obtained from the intestinal metagenomes of captive cynomolgus macaques of differing ages. The SGBs are from theUBA11490 andRF16 genus in the proximal colon. Sample metadata. Associated metadata for each sample included within the analysis. Results of linear mixed effect models used to facilitate comparisons between alpha diversity and region. Linear mixed-effects models were used to examine the associations between region and three metrics of alpha diversityin metagenomic samples collected from different regions of the intestinal tract. Age was included as a fixed effect. Abbreviations: D = Duodenum, J = Jejunum, I = Ileum, C = Caecum, PC = Proximal Colon, DC = Distal Colon. Results of pairwise multiple comparisons following PERMANOVA. Pairwise comparisons were performed to assess differences in microbial community composition between intestinal regions and age groups. Age groups are defined as 4–7 years, 8–12 yearsand 13–20 years. Abbreviations: D = Duodenum, J = Jejunum, I = Ileum, C = Caecum, PC = Proximal Colon, DC = Distal Colon. Results of linear models used to facilitate comparisons between alpha diversity and age. Statistical results of linear models used to measure associations between three metrics of alpha diversityand age in samples from each region of the intestinal tract. Abbreviations: D = Duodenum, J = Jejunum, I = Ileum, C = Caecum, PC = Proximal Colon, DC = Distal Colon. Associations between taxonomic abundance and age, analysed using MaAsLin2. The effect of age on the differential abundance of taxa identified using reference-based computational profilingwas assesse [file 42523_2025_409_MOESM1_ESM.zip › Additional Files/Additional File 3.xlsx]

## Sheet: Sheet1
label	agegroup	age	sex	region	healthstatus
Young 1	Young	4	Male	DC	Healthy
Young 1	Young	4	Male	PC	Healthy
Young 2	Young	4	Female	C	Healthy
Young 2	Young	4	Female	I	Healthy
Young 3	Young	5	Male	C	Healthy
Young 3	Young	5	Male	DC	Healthy
Young 3	Young	5	Male	D	Healthy
Young 3	Young	5	Male	I	Healthy
Young 3	Young	5	Male	J	Healthy
Young 3	Young	5	Male	PC	Healthy
Young 4	Young	6	Male	C	Healthy
Young 4	Young	6	Male	DC	Healthy
Adult 1	Adult	8	Female	D	Healthy
Adult 1	Adult	8	Female	I	Healthy
Adult 1	Adult	8	Female	J	Healthy
Adult 1	Adult	8	Female	PC	Healthy
Adult 2	Adult	9	Female	C	Healthy
Adult 2	Adult	9	Female	I	Healthy
Adult 3	Adult	10	Female	C	Healthy
Adult 3	Adult	10	Female	PC	Healthy
Adult 4	Adult	10	Female	C	Healthy
Aged 1	Aged	13	Female	C	Healthy
Aged 1	Aged	13	Female	DC	Healthy
Aged 1	Aged	13	Female	PC	Healthy
Aged 2	Aged	13	Female	C	Diabetic
Aged 2	Aged	13	Female	DC	Diabetic
Aged 2	Aged	13	Female	I	Diabetic
Aged 2	Aged	13	Female	J	Diabetic
Aged 3	Aged	13	Female	C	Healthy
Aged 3	Aged	13	Female	DC	Healthy
Aged 3	Aged	13	Female	PC	Healthy
Aged 4	Aged	14	Female	C	Healthy
Aged 4	Aged	14	Female	DC	Healthy
Aged 4	Aged	14	Female	PC	Healthy
Aged 5	Aged	14	Male	C	Healthy
Aged 5	Aged	14	Male	I	Healthy
Aged 5	Aged	14	Male	J	Healthy
Aged 5	Aged	14	Male	PC	Healthy
Aged 6	Aged	14	Male	C	Diabetic
Aged 6	Aged	14	Male	DC	Diabetic
Aged 6	Aged	14	Male	J	Diabetic
Aged 6	Aged	14	Male	PC	Diabetic
Aged 7	Aged	14	Female	DC	Healthy
Aged 7	Aged	14	Female	I	Healthy
Aged 7	Aged	14	Female	PC	Healthy
Aged 8	Aged	15	Female	PC	Healthy
Aged 9	Aged	15	Female	C	Healthy
Aged 9	Aged	15	Female	DC	Healthy
Aged 10	Aged	15	Female	C	Healthy
Aged 10	Aged	15	Female	DC	Healthy
Aged 10	Aged	15	Female	PC	Healthy
Aged 11	Aged	15	Female	C	Healthy
Aged 11	Aged	15	Female	DC	Healthy
Aged 11	Aged	15	Female	I	Healthy
Aged 11	Aged	15	Female	PC	Healthy
Aged 12	Aged	16	Female	C	Healthy
Aged 12	Aged	16	Female	DC	Healthy
Aged 12	Aged	16	Female	I	Healthy
Aged 12	Aged	16	Female	J	Healthy
Aged 13	Aged	16	Female	C	Healthy
Aged 13	Aged	16	Female	DC	Healthy
Aged 13	Aged	16	Female	PC	Healthy
Aged 14	Aged	17	Female	C	Healthy
Aged 14	Aged	17	Female	DC	Healthy
Aged 14	Aged	17	Female	D	Healthy
Aged 14	Aged	17	Female	I	Healthy
Aged 14	Aged	17	Female	J	Healthy
Aged 14	Aged	17	Female	PC	Healthy
Aged 15	Aged	18	Female	C	Healthy
Aged 15	Aged	18	Female	DC	Healthy
Aged 15	Aged	18	Female	D	Healthy
Aged 15	Aged	18	Female	PC	Healthy
Aged 16	Aged	20	Female	C	Healthy
Aged 16	Aged	20	Female	DC	Healthy
Aged 16	Aged	20	Female	I	Healthy
Aged 16	Aged	20	Female	J	Healthy
Aged 16	Aged	20	Female	PC	Healthy
