# Supplementary material for: Intestinal microbiota profiles of captive-bred cynomolgus macaques reveal influence of biogeography and age
Source: Anim Microbiome. 2025 May 14;7:47. doi: 10.1186/s42523-025-00409-9 (PMC12080069; doi:10.1186/s42523-025-00409-9)
Supplement: Supplementary file 1 — Supplementary Material 1. Per sample read numbers following removal of reads mapping to the cynomolgus macaque genome. Per-sample read numbers for samples which retained > 1 million reads following removal of host genome reads, shown as abeeswarm plothistogramscatter plot. The correlation between age and the abundance of two putative novel bacterial species-level genome bins. SGBs were obtained from the intestinal metagenomes of captive cynomolgus macaques of differing ages. The SGBs are from theUBA11490 andRF16 genus in the proximal colon. Sample metadata. Associated metadata for each sample included within the analysis. Results of linear mixed effect models used to facilitate comparisons between alpha diversity and region. Linear mixed-effects models were used to examine the associations between region and three metrics of alpha diversityin metagenomic samples collected from different regions of the intestinal tract. Age was included as a fixed effect. Abbreviations: D = Duodenum, J = Jejunum, I = Ileum, C = Caecum, PC = Proximal Colon, DC = Distal Colon. Results of pairwise multiple comparisons following PERMANOVA. Pairwise comparisons were performed to assess differences in microbial community composition between intestinal regions and age groups. Age groups are defined as 4–7 years, 8–12 yearsand 13–20 years. Abbreviations: D = Duodenum, J = Jejunum, I = Ileum, C = Caecum, PC = Proximal Colon, DC = Distal Colon. Results of linear models used to facilitate comparisons between alpha diversity and age. Statistical results of linear models used to measure associations between three metrics of alpha diversityand age in samples from each region of the intestinal tract. Abbreviations: D = Duodenum, J = Jejunum, I = Ileum, C = Caecum, PC = Proximal Colon, DC = Distal Colon. Associations between taxonomic abundance and age, analysed using MaAsLin2. The effect of age on the differential abundance of taxa identified using reference-based computational profilingwas assesse [file 42523_2025_409_MOESM1_ESM.zip › Additional Files/Additional File 7.xlsx]

## Sheet: Sheet1
Duodenum
feature	metadata	value	coef	stderr	N	N.not.0	pval	qval
UNCLASSIFIED	age	age	3.84473	1.18355	4	4	0.0831193	0.540275
k__Bacteria	age	age	-3.84473	1.18355	4	3	0.0831193	0.540275
k__Bacteria.p__Firmicutes	age	age	-2.31361	2.26031	4	2	0.41368	0.572593
k__Bacteria.p__Firmicutes.c__Bacilli	age	age	-0.529717	0.79229	4	2	0.572593	0.572593
k__Bacteria.p__Firmicutes.c__Bacilli.o__Lactobacillales	age	age	-0.529717	0.79229	4	2	0.572593	0.572593
k__Bacteria.p__Firmicutes.c__Clostridia.o__Eubacteriales.f__Clostridiaceae	age	age	-1.78389	1.46817	4	2	0.348325	0.572593
k__Bacteria.p__Firmicutes.c__Bacilli.o__Lactobacillales.f__Lactobacillaceae	age	age	-0.402396	0.592875	4	2	0.567322	0.572593
k__Bacteria.p__Firmicutes.c__Clostridia.o__Eubacteriales.f__Clostridiaceae.g__Sarcina	age	age	-1.78389	1.46817	4	2	0.348325	0.572593
k__Bacteria.p__Firmicutes.c__Bacilli.o__Lactobacillales.f__Lactobacillaceae.g__Limosilactobacillus	age	age	-0.31117	0.449992	4	2	0.560735	0.572593
k__Bacteria.p__Firmicutes.c__Clostridia.o__Eubacteriales.f__Clostridiaceae.g__Sarcina.s__Sarcina_ventriculi	age	age	-1.78389	1.46817	4	2	0.348325	0.572593
k__Bacteria.p__Firmicutes.c__Bacilli.o__Lactobacillales.f__Lactobacillaceae.g__Limosilactobacillus.s__Limosilactobacillus_reuteri	age	age	-0.31117	0.449992	4	2	0.560735	0.572593
k__Bacteria.p__Firmicutes.c__Clostridia.o__Eubacteriales.f__Clostridiaceae.g__Sarcina.s__Sarcina_ventriculi.t__SGB6190	age	age	-1.78389	1.46817	4	2	0.348325	0.572593
k__Bacteria.p__Firmicutes.c__Bacilli.o__Lactobacillales.f__Lactobacillaceae.g__Limosilactobacillus.s__Limosilactobacillus_reuteri.t__SGB7095	age	age	-0.31117	0.449992	4	2	0.560735	0.572593
Jejunum
feature	metadata	value	coef	stderr	N	N.not.0	pval	qval
UNCLASSIFIED	age	age	6.36545	3.89787	8	8	0.153576	0.38394
k__Bacteria	age	age	-6.41925	3.87882	8	8	0.149017	0.38394
k__Bacteria.p__Firmicutes	age	age	-7.09318	3.52878	8	8	0.0911425	0.38394
k__Bacteria.p__Actinobacteria	age	age	1.02944	0.612526	8	5	0.143829	0.38394
k__Bacteria.p__Actinobacteria.c__Actinomycetia	age	age	1.01354	0.603055	8	5	0.143822	0.38394
k__Bacteria.p__Firmicutes.c__Clostridia.o__Eubacteriales.f__Clostridiaceae	age	age	-7.3078	3.18347	8	5	0.061475	0.38394
k__Bacteria.p__Firmicutes.c__Clostridia.o__Eubacteriales.f__Clostridiaceae.g__Sarcina	age	age	-7.32199	3.18289	8	5	0.0610653	0.38394
k__Bacteria.p__Firmicutes.c__Clostridia.o__Eubacteriales.f__Clostridiaceae.g__Sarcina.s__Sarcina_ventriculi	age	age	-7.32199	3.18289	8	5	0.0610653	0.38394
k__Bacteria.p__Firmicutes.c__Clostridia.o__Eubacteriales.f__Clostridiaceae.g__Sarcina.s__Sarcina_ventriculi.t__SGB6190	age	age	-7.32199	3.18289	8	5	0.0610653	0.38394
k__Bacteria.p__Fusobacteria	age	age	0.809427	0.491624	8	4	0.150774	0.38394
k__Bacteria.p__Fusobacteria.c__Fusobacteriia	age	age	0.809427	0.491624	8	4	0.150774	0.38394
k__Bacteria.p__Fusobacteria.c__Fusobacteriia.o__Fusobacteriales	age	age	0.809427	0.491624	8	4	0.150774	0.38394
k__Bacteria.p__Firmicutes.c__Bacilli.o__Lactobacillales.f__Streptococcaceae	age	age	1.04266	0.837074	8	7	0.259346	0.555742
k__Bacteria.p__Firmicutes.c__Bacilli.o__Lactobacillales.f__Streptococcaceae.g__Streptococcus	age	age	1.04266	0.837074	8	7	0.259346	0.555742
k__Bacteria.p__Actinobacteria.c__Actinomycetia.o__Bifidobacteriales	age	age	0.0780276	0.139315	8	5	0.5957	0.947946
k__Bacteria.p__Actinobacteria.c__Actinomycetia.o__Bifidobacteriales.f__Bifidobacteriaceae	age	age	0.0780276	0.139315	8	5	0.5957	0.947946
k__Bacteria.p__Actinobacteria.c__Actinomycetia.o__Bifidobacteriales.f__Bifidobacteriaceae.g__Alloscardovia	age	age	0.048001	0.138792	8	5	0.741261	0.947946
k__Bacteria.p__Actinobacteria.c__Actinomycetia.o__Bifidobacteriales.f__Bifidobacteriaceae.g__Alloscardovia.s__Alloscardovia_macacae	age	age	0.048001	0.138792	8	5	0.741261	0.947946
k__Bacteria.p__Actinobacteria.c__Actinomycetia.o__Bifidobacteriales.f__Bifidobacteriaceae.g__Alloscardovia.s__Alloscardovia_macacae.t__SGB21521	age	age	0.048001	0.138792	8	5	0.741261	0.947946
k__Bacteria.p__Fusobacteria.c__Fusobacteriia.o__Fusobacteriales.f__Fusobacteriaceae	age	age	0.00474981	0.0147497	8	4	0.758357	0.947946
k__Bacteria.p__Fusobacteria.c__Fusobacteriia.o__Fusobacteriales.f__Fusobacteriaceae.g__Fusobacterium	age	age	0.00474981	0.0147497	8	4	0.758357	0.947946
k__Bacteria.p__Fusobacteria.c__Fusobacteriia.o__Fusobacteriales.f__Fusobacteriaceae.g__Fusobacterium.s__Fusobacterium_nucleatum	age	age	0.00474981	0.0147497	8	4	0.758357	0.947946
k__Bacteria.p__Firmicutes.c__Bacilli.o__Lactobacillales.f__Streptococcaceae.g__Streptococcus.s__Streptococcus_oralis	age	age	0.0214329	0.0511318	8	4	0.689685	0.947946
k__Bacteria.p__Firmicutes.c__Bacilli.o__Lactobacillales.f__Streptococcaceae.g__Streptococcus.s__Streptococcus_oralis.t__SGB8130	age	age	0.0214329	0.0511318	8	4	0.689685	0.947946
k__Bacteria.p__Firmicutes.c__Bacilli	age	age	-0.208798	1.2816	8	7	0.875931	0.982723
k__Bacteria.p__Firmicutes.c__Bacilli.o__Lactobacillales	age	age	-0.229925	1.28762	8	7	0.864156	0.982723
k__Bacteria.p__Firmicutes.c__Clostridia.o__Eubacteriales.f__Peptostreptococcaceae	age	age	0.0460091	2.03822	8	5	0.982723	0.982723
k__Bacteria.p__Firmicutes.c__Clostridia.o__Eubacteriales.f__Peptostreptococcaceae.g__Intestinibacter	age	age	0.0604425	1.98955	8	4	0.976749	0.982723
k__Bacteria.p__Firmicutes.c__Clostridia.o__Eubacteriales.f__Peptostreptococcaceae.g__Intestinibacter.s__Intestinibacter_bartlettii	age	age	0.0604425	1.98955	8	4	0.976749	0.982723
k__Bacteria.p__Firmicutes.c__Clostridia.o__Eubacteriales.f__Peptostreptococcaceae.g__Intestinibacter.s__Intestinibacter_bartlettii.t__SGB109610	age	age	0.0715078	1.71047	8	4	0.96801	0.982723
Ileum
feature	metadata	value	coef	stderr	N	N.not.0	pval	qval
UNCLASSIFIED	age	age	8.81032	6.82287	11	11	0.22878	0.845787
k__Bacteria	age	age	-8.73256	6.77089	11	11	0.229301	0.845787
k__Bacteria.p__Bacteroidota	age	age	-2.65995	2.94421	11	6	0.389828	0.845787
k__Bacteria.p__Firmicutes	age	age	-4.01615	5.66959	11	11	0.496653	0.845787
k__Bacteria.p__Proteobacteria	age	age	-1.66121	2.31626	11	8	0.491447	0.845787
k__Bacteria.p__Actinobacteria	age	age	0.43628	0.245417	11	8	0.10917	0.845787
k__Bacteria.p__Bacteroidota.c__Bacteroidia	age	age	-2.06347	2.54247	11	5	0.437959	0.845787
k__Bacteria.p__Proteobacteria.c__Epsilonproteobacteria	age	age	-1.34711	1.2746	11	5	0.318104	0.845787
k__Bacteria.p__Actinobacteria.c__Actinomycetia	age	age	0.433253	0.242196	11	8	0.107265	0.845787
k__Bacteria.p__Firmicutes.c__Bacilli	age	age	-0.405972	1.16596	11	9	0.735705	0.845787
k__Bacteria.p__Bacteroidota.c__Bacteroidia.o__Bacteroidales	age	age	-2.06347	2.54247	11	5	0.437959	0.845787
k__Bacteria.p__Proteobacteria.c__Epsilonproteobacteria.o__Campylobacterales	age	age	-1.34711	1.2746	11	5	0.318104	0.845787
k__Bacteria.p__Firmicutes.c__Negativicutes.o__Veillonellales	age	age	0.100734	0.161521	11	6	0.548333	0.845787
k__Bacteria.p__Actinobacteria.c__Actinomycetia.o__Bifidobacteriales	age	age	0.0241127	0.0301946	11	7	0.445098	0.845787
k__Bacteria.p__Firmicutes.c__Bacilli.o__Lactobacillales	age	age	-0.453295	1.16356	11	9	0.705909	0.845787
k__Bacteria.p__Bacteroidota.c__Bacteroidia.o__Bacteroidales.f__Prevotellaceae	age	age	-2.00005	2.52669	11	5	0.44897	0.845787
k__Bacteria.p__Firmicutes.c__Clostridia.o__Eubacteriales.f__Lachnospiraceae	age	age	-0.508773	0.372411	11	5	0.205049	0.845787
k__Bacteria.p__Firmicutes.c__Negativicutes.o__Veillonellales.f__Veillonellaceae	age	age	0.100734	0.161521	11	6	0.548333	0.845787
k__Bacteria.p__Firmicutes.c__Clostridia.o__Eubacteriales.f__Clostridiaceae	age	age	-1.79589	5.26738	11	8	0.740969	0.845787
k__Bacteria.p__Firmicutes.c__Clostridia.o__Eubacteriales.f__Peptostreptococcaceae	age	age	0.165431	0.311849	11	10	0.608614	0.845787
k__Bacteria.p__Actinobacteria.c__Actinomycetia.o__Bifidobacteriales.f__Bifidobacteriaceae	age	age	0.0241127	0.0301946	11	7	0.445098	0.845787
k__Bacteria.p__Firmicutes.c__Bacilli.o__Lactobacillales.f__Lactobacillaceae	age	age	-1.01465	0.863739	11	6	0.270249	0.845787
k__Bacteria.p__Proteobacteria.c__Gammaproteobacteria.o__Aeromonadales.f__Succinivibrionaceae.g__GGB2726	age	age	-0.290367	0.66164	11	5	0.67111	0.845787
k__Bacteria.p__Firmicutes.c__Clostridia.o__Eubacteriales.f__Clostridiaceae.g__Sarcina	age	age	-1.77246	5.31226	11	7	0.746283	0.845787
k__Bacteria.p__Firmicutes.c__Clostridia.o__Eubacteriales.f__Peptostreptococcaceae.g__Intestinibacter	age	age	-0.204619	0.219457	11	10	0.375472	0.845787
k__Bacteria.p__Firmicutes.c__Clostridia.o__Eubacteriales.f__Clostridiaceae.g__Clostridium	age	age	-0.0276219	0.0542353	11	5	0.622795	0.845787
k__Bacteria.p__Firmicutes.c__Clostridia.o__Eubacteriales.f__Peptostreptococcaceae.g__GGB4456	age	age	0.365974	0.195702	11	9	0.0942897	0.845787
k__Bacteria.p__Firmicutes.c__Bacilli.o__Lactobacillales.f__Lactobacillaceae.g__Limosilactobacillus	age	age	-0.493409	0.404152	11	5	0.25316	0.845787
k__Bacteria.p__Actinobacteria.c__Actinomycetia.o__Bifidobacteriales.f__Bifidobacteriaceae.g__Alloscardovia	age	age	0.0138441	0.0301484	11	6	0.656981	0.845787
k__Bacteria.p__Firmicutes.c__Bacilli.o__Lactobacillales.f__Lactobacillaceae.g__Ligilactobacillus	age	age	-0.0345864	0.0220853	11	5	0.15178	0.845787
k__Bacteria.p__Proteobacteria.c__Gammaproteobacteria.o__Aeromonadales.f__Succinivibrionaceae.g__GGB2726.s__GGB2726_SGB3668	age	age	-0.290367	0.66164	11	5	0.67111	0.845787
k__Bacteria.p__Firmicutes.c__Clostridia.o__Eubacteriales.f__Clostridiaceae.g__Sarcina.s__Sarcina_ventriculi	age	age	-1.77246	5.31226	11	7	0.746283	0.845787
k__Bacteria.p__Firmicutes.c__Clostridia.o__Eubacteriales.f__Peptostreptococcaceae.g__Intestinibacter.s__Intestinibacter_bartlettii	age	age	-0.204619	0.219457	11	10	0.375472	0.845787
k__Bacteria.p__Firmicutes.c__Clostridia.o__Eubacteriales.f__Peptostreptococcaceae.g__GGB4456.s__GGB4456_SGB6141	age	age	0.365974	0.195702	11	9	0.0942897	0.845787
k__Bacteria.p__Actinobacteria.c__Actinomycetia.o__Bifidobacteriales.f__Bifidobacteriaceae.g__Alloscardovia.s__Alloscardovia_macacae	age	age	0.0138441	0.0301484	11	6	0.656981	0.845787
k__Bacteria.p__Firmicutes.c__Bacilli.o__Lactobacillales.f__Lactobacillaceae.g__Ligilactobacillus.s__Ligilactobacillus_animalis	age	age	-0.022263	0.0173509	11	5	0.23151	0.845787
k__Bacteria.p__Proteobacteria.c__Gammaproteobacteria.o__Aeromonadales.f__Succinivibrionaceae.g__GGB2726.s__GGB2726_SGB3668.t__SGB3668	age	age	-0.290367	0.66164	11	5	0.67111	0.845787
k__Bacteria.p__Firmicutes.c__Clostridia.o__Eubacteriales.f__Clostridiaceae.g__Sarcina.s__Sarcina_ventriculi.t__SGB6190	age	age	-1.77246	5.31226	11	7	0.746283	0.845787
k__Bacteria.p__Firmicutes.c__Clostridia.o__Eubacteriales.f__Peptostreptococcaceae.g__Intestinibacter.s__Intestinibacter_bartlettii.t__SGB6140	age	age	-0.0600695	0.0514576	11	8	0.273061	0.845787
k__Bacteria.p__Firmicutes.c__Clostridia.o__Eubacteriales.f__Peptostreptococcaceae.g__Intestinibacter.s__Intestinibacter_bartlettii.t__SGB109610	age	age	-0.144549	0.18973	11	10	0.465636	0.845787
k__Bacteria.p__Firmicutes.c__Clostridia.o__Eubacteriales.f__Peptostreptococcaceae.g__GGB4456.s__GGB4456_SGB6141.t__SGB6141	age	age	0.365974	0.195702	11	9	0.0942897	0.845787
k__Bacteria.p__Actinobacteria.c__Actinomycetia.o__Bifidobacteriales.f__Bifidobacteriaceae.g__Alloscardovia.s__Alloscardovia_macacae.t__SGB21521	age	age	0.0138441	0.0301484	11	6	0.656981	0.845787
k__Bacteria.p__Firmicutes.c__Bacilli.o__Lactobacillales.f__Lactobacillaceae.g__Ligilactobacillus.s__Ligilactobacillus_animalis.t__SGB7076	age	age	-0.022263	0.0173509	11	5	0.23151	0.845787
k__Bacteria.p__Firmicutes.c__Bacilli.o__Lactobacillales.f__Streptococcaceae	age	age	0.539091	0.460992	11	6	0.272274	0.845787
k__Bacteria.p__Firmicutes.c__Bacilli.o__Lactobacillales.f__Streptococcaceae.g__Streptococcus	age	age	0.539091	0.460992	11	6	0.272274	0.845787
k__Bacteria.p__Proteobacteria.c__Gammaproteobacteria	age	age	-0.288704	1.27509	11	8	0.825934	0.848566
k__Bacteria.p__Firmicutes.c__Negativicutes	age	age	0.127162	0.582025	11	7	0.831928	0.848566
k__Bacteria.p__Proteobacteria.c__Betaproteobacteria	age	age	-0.00396498	0.0178834	11	5	0.829486	0.848566
k__Bacteria.p__Proteobacteria.c__Gammaproteobacteria.o__Aeromonadales	age	age	-0.313459	1.27972	11	5	0.811994	0.848566
k__Bacteria.p__Proteobacteria.c__Gammaproteobacteria.o__Aeromonadales.f__Succinivibrionaceae	age	age	-0.313459	1.27972	11	5	0.811994	0.848566
k__Bacteria.p__Bacteroidota.c__Bacteroidia.o__Bacteroidales.f__Prevotellaceae.g__Prevotella	age	age	-0.0109022	0.203587	11	5	0.958463	0.958463
Caecum
feature	metadata	value	coef	stderr	N	N.not.0	pval	qval
k__Bacteria.p__Firmicutes.c__CFGB8140	age	age	-0.0332544	0.0155274	20	16	0.0461508	0.990998
k__Bacteria.p__Firmicutes.c__CFGB1765	age	age	-0.0771587	0.0426874	20	16	0.0874222	0.990998
k__Bacteria.p__Firmicutes.c__Bacilli	age	age	-2.69509	1.56194	20	16	0.101568	0.990998
k__Bacteria.p__Firmicutes.c__Negativicutes.o__Veillonellales	age	age	0.484326	0.253646	20	20	0.0722739	0.990998
k__Bacteria.p__Firmicutes.c__CFGB8140.o__OFGB8140	age	age	-0.0332544	0.0155274	20	16	0.0461508	0.990998
k__Bacteria.p__Firmicutes.c__CFGB1765.o__OFGB1765	age	age	-0.0771587	0.0426874	20	16	0.0874222	0.990998
k__Bacteria.p__Firmicutes.c__Bacilli.o__Lactobacillales	age	age	-2.68487	1.56275	20	16	0.102942	0.990998
k__Bacteria.p__Firmicutes.c__Negativicutes.o__Veillonellales.f__Veillonellaceae	age	age	0.484326	0.253646	20	20	0.0722739	0.990998
k__Bacteria.p__Firmicutes.c__CFGB8140.o__OFGB8140.f__FGB8140	age	age	-0.0332544	0.0155274	20	16	0.0461508	0.990998
k__Bacteria.p__Firmicutes.c__CFGB1765.o__OFGB1765.f__FGB1765	age	age	-0.0771587	0.0426874	20	16	0.0874222	0.990998
k__Bacteria.p__Firmicutes.c__Negativicutes.o__Veillonellales.f__Veillonellaceae.g__GGB13181	age	age	0.422705	0.238236	20	18	0.092927	0.990998
k__Bacteria.p__Bacteroidota.c__Bacteroidia.o__Bacteroidales.f__Prevotellaceae.g__GGB12972	age	age	0.241936	0.142618	20	19	0.107037	0.990998
k__Bacteria.p__Firmicutes.c__Clostridia.o__Eubacteriales.f__Lachnospiraceae.g__GGB3739	age	age	-0.284118	0.1583	20	18	0.0894963	0.990998
k__Bacteria.p__Bacteroidota.c__Bacteroidia.o__Bacteroidales.f__Prevotellaceae.g__GGB1148	age	age	-0.0643284	0.0349368	20	19	0.0821233	0.990998
k__Bacteria.p__Firmicutes.c__CFGB8140.o__OFGB8140.f__FGB8140.g__GGB3755	age	age	-0.0332544	0.0155274	20	16	0.0461508	0.990998
k__Bacteria.p__Firmicutes.c__Clostridia.o__Eubacteriales.f__Lachnospiraceae.g__Kineothrix	age	age	-0.0372638	0.014485	20	14	0.0191718	0.990998
k__Bacteria.p__Firmicutes.c__Clostridia.o__Eubacteriales.f__Oscillospiraceae.g__GGB3345	age	age	-0.146668	0.0809301	20	19	0.086658	0.990998
k__Bacteria.p__Firmicutes.c__Bacilli.o__Lactobacillales.f__Lactobacillaceae.g__Limosilactobacillus	age	age	-0.719895	0.385176	20	15	0.0779834	0.990998
k__Bacteria.p__Actinobacteria.c__Actinomycetia.o__Bifidobacteriales.f__Bifidobacteriaceae.g__Alloscardovia	age	age	0.00475074	0.00266389	20	10	0.0913942	0.990998
k__Bacteria.p__Firmicutes.c__Clostridia.o__Eubacteriales.f__Eubacteriaceae.g__GGB3281	age	age	-0.010551	0.00370686	20	9	0.0107157	0.990998
k__Bacteria.p__Bacteroidota.c__CFGB544.o__OFGB544.f__FGB544.g__GGB12871	age	age	-0.00374512	0.00175693	20	12	0.0470724	0.990998
k__Bacteria.p__Bacteroidota.c__Bacteroidia.o__Bacteroidales.f__Prevotellaceae.g__Segatella.s__Segatella_copri	age	age	0.774055	0.333327	20	20	0.0321478	0.990998
k__Bacteria.p__Bacteroidota.c__Bacteroidia.o__Bacteroidales.f__Prevotellaceae.g__Segatella.s__Segatella_sinica	age	age	0.627261	0.331549	20	19	0.0747035	0.990998
k__Bacteria.p__Firmicutes.c__Negativicutes.o__Veillonellales.f__Veillonellaceae.g__GGB13181.s__GGB13181_SGB20397	age	age	0.422702	0.238233	20	18	0.0929256	0.990998
k__Bacteria.p__Bacteroidota.c__Bacteroidia.o__Bacteroidales.f__Prevotellaceae.g__GGB12972.s__GGB12972_SGB1701	age	age	0.241936	0.142618	20	19	0.107037	0.990998
k__Bacteria.p__Firmicutes.c__Clostridia.o__Eubacteriales.f__Oscillospiraceae.g__Ruminococcus.s__Ruminococcus_bovis	age	age	-0.0507236	0.0243575	20	9	0.0518385	0.990998
k__Bacteria.p__Firmicutes.c__Clostridia.o__Eubacteriales.f__Lachnospiraceae.g__GGB3739.s__GGB3739_SGB5074	age	age	-0.284118	0.1583	20	18	0.0894963	0.990998
k__Bacteria.p__Bacteroidota.c__Bacteroidia.o__Bacteroidales.f__Prevotellaceae.g__GGB1148.s__GGB1148_SGB1475	age	age	-0.0643284	0.0349368	20	19	0.0821233	0.990998
k__Bacteria.p__Firmicutes.c__CFGB8140.o__OFGB8140.f__FGB8140.g__GGB3755.s__GGB3755_SGB5104	age	age	-0.0231672	0.00838212	20	14	0.0127876	0.990998
k__Bacteria.p__Firmicutes.c__Clostridia.o__Eubacteriales.f__Lachnospiraceae.g__Roseburia.s__Roseburia_hominis	age	age	-0.0252224	0.01409	20	18	0.0902751	0.990998
k__Bacteria.p__Firmicutes.c__Clostridia.o__Eubacteriales.f__Lachnospiraceae.g__Blautia.s__Blautia_obeum	age	age	-0.00613609	0.00255219	20	13	0.0271889	0.990998
k__Bacteria.p__Firmicutes.c__Clostridia.o__Eubacteriales.f__Lachnospiraceae.g__Kineothrix.s__Kineothrix_sp_MSJ_39	age	age	-0.0289205	0.0120527	20	14	0.027455	0.990998
k__Bacteria.p__Firmicutes.c__Clostridia.o__Eubacteriales.f__Lachnospiraceae.g__Blautia.s__Blautia_stercoris	age	age	-0.00544595	0.00221441	20	9	0.0242712	0.990998
k__Bacteria.p__Firmicutes.c__Clostridia.o__Eubacteriales.f__Oscillospiraceae.g__GGB3345.s__GGB3345_SGB4425	age	age	-0.146668	0.0809301	20	19	0.086658	0.990998
k__Bacteria.p__Firmicutes.c__Clostridia.o__Eubacteriales.f__Lachnospiraceae.g__Lachnospiraceae_unclassified.s__Lachnospiraceae_bacterium_OF09_6	age	age	-0.0163294	0.00824936	20	16	0.0632648	0.990998
k__Bacteria.p__Firmicutes.c__Bacilli.o__Lactobacillales.f__Lactobacillaceae.g__Limosilactobacillus.s__Limosilactobacillus_reuteri	age	age	-0.728063	0.384674	20	15	0.0745962	0.990998
k__Bacteria.p__Actinobacteria.c__Actinomycetia.o__Bifidobacteriales.f__Bifidobacteriaceae.g__Alloscardovia.s__Alloscardovia_macacae	age	age	0.00475074	0.00266389	20	10	0.0913942	0.990998
k__Bacteria.p__Firmicutes.c__Clostridia.o__Eubacteriales.f__Lachnospiraceae.g__Roseburia.s__Roseburia_SGB4939	age	age	-0.0168514	0.00930817	20	15	0.0869612	0.990998
k__Bacteria.p__Firmicutes.c__Clostridia.o__Eubacteriales.f__Eubacteriaceae.g__GGB3281.s__GGB3281_SGB4335	age	age	-0.010551	0.00370686	20	9	0.0107157	0.990998
k__Bacteria.p__Bacteroidota.c__CFGB544.o__OFGB544.f__FGB544.g__GGB12871.s__GGB12871_SGB20007	age	age	-0.00374512	0.00175693	20	12	0.0470724	0.990998
k__Bacteria.p__Firmicutes.c__Clostridia.o__Eubacteriales.f__Lachnospiraceae.g__Fusicatenibacter.s__Fusicatenibacter_sp_CLA_AA_H277	age	age	-0.000881561	0.000461508	20	10	0.0721758	0.990998
k__Bacteria.p__Bacteroidota.c__Bacteroidia.o__Bacteroidales.f__Prevotellaceae.g__Segatella.s__Segatella_copri.t__SGB1626	age	age	0.774055	0.333327	20	20	0.0321478	0.990998
k__Bacteria.p__Bacteroidota.c__Bacteroidia.o__Bacteroidales.f__Prevotellaceae.g__Segatella.s__Segatella_sinica.t__SGB1653	age	age	0.627261	0.331549	20	19	0.0747035	0.990998
k__Bacteria.p__Bacteroidota.c__Bacteroidia.o__Bacteroidales.f__Prevotellaceae.g__Segatella.s__Segatella_hominis.t__SGB1615	age	age	-0.328377	0.179978	20	17	0.0847145	0.990998
k__Bacteria.p__Firmicutes.c__Negativicutes.o__Veillonellales.f__Veillonellaceae.g__GGB13181.s__GGB13181_SGB20397.t__SGB20397	age	age	0.422702	0.238233	20	18	0.0929256	0.990998
k__Bacteria.p__Bacteroidota.c__Bacteroidia.o__Bacteroidales.f__Prevotellaceae.g__GGB12972.s__GGB12972_SGB1701.t__SGB1701	age	age	0.241936	0.142618	20	19	0.107037	0.990998
k__Bacteria.p__Firmicutes.c__Clostridia.o__Eubacteriales.f__Oscillospiraceae.g__Ruminococcus.s__Ruminococcus_bovis.t__SGB4272	age	age	-0.0507236	0.0243575	20	9	0.0518385	0.990998
k__Bacteria.p__Firmicutes.c__Clostridia.o__Eubacteriales.f__Lachnospiraceae.g__GGB3739.s__GGB3739_SGB5074.t__SGB5074	age	age	-0.284118	0.1583	20	18	0.0894963	0.990998
k__Bacteria.p__Bacteroidota.c__Bacteroidia.o__Bacteroidales.f__Prevotellaceae.g__GGB1148.s__GGB1148_SGB1475.t__SGB1475	age	age	-0.0643284	0.0349368	20	19	0.0821233	0.990998
k__Bacteria.p__Firmicutes.c__CFGB8140.o__OFGB8140.f__FGB8140.g__GGB3755.s__GGB3755_SGB5104.t__SGB5104	age	age	-0.0231672	0.00838212	20	14	0.0127876	0.990998
k__Bacteria.p__Firmicutes.c__Clostridia.o__Eubacteriales.f__Lachnospiraceae.g__Roseburia.s__Roseburia_hominis.t__SGB4659	age	age	-0.027308	0.0128152	20	17	0.0471398	0.990998
k__Bacteria.p__Firmicutes.c__Clostridia.o__Eubacteriales.f__Lachnospiraceae.g__Kineothrix.s__Kineothrix_sp_MSJ_39.t__SGB109654	age	age	-0.0289205	0.0120527	20	14	0.027455	0.990998
k__Bacteria.p__Firmicutes.c__Clostridia.o__Eubacteriales.f__Lachnospiraceae.g__Blautia.s__Blautia_stercoris.t__SGB4788	age	age	-0.00544595	0.00221441	20	9	0.0242712	0.990998
k__Bacteria.p__Firmicutes.c__Clostridia.o__Eubacteriales.f__Oscillospiraceae.g__GGB3345.s__GGB3345_SGB4425.t__SGB4425_group	age	age	-0.146668	0.0809301	20	19	0.086658	0.990998
k__Bacteria.p__Firmicutes.c__Clostridia.o__Eubacteriales.f__Lachnospiraceae.g__Lachnospiraceae_unclassified.s__Lachnospiraceae_bacterium_OF09_6.t__SGB4966	age	age	-0.0163294	0.00824936	20	16	0.0632648	0.990998
k__Bacteria.p__Firmicutes.c__Bacilli.o__Lactobacillales.f__Lactobacillaceae.g__Limosilactobacillus.s__Limosilactobacillus_reuteri.t__SGB7095	age	age	-0.728063	0.384674	20	15	0.0745962	0.990998
k__Bacteria.p__Actinobacteria.c__Actinomycetia.o__Bifidobacteriales.f__Bifidobacteriaceae.g__Alloscardovia.s__Alloscardovia_macacae.t__SGB21521	age	age	0.00475074	0.00266389	20	10	0.0913942	0.990998
k__Bacteria.p__Firmicutes.c__Clostridia.o__Eubacteriales.f__Lachnospiraceae.g__Roseburia.s__Roseburia_SGB4939.t__SGB4939	age	age	-0.0168514	0.00930817	20	15	0.0869612	0.990998
k__Bacteria.p__Firmicutes.c__Clostridia.o__Eubacteriales.f__Eubacteriaceae.g__GGB3281.s__GGB3281_SGB4335.t__SGB4335	age	age	-0.010551	0.00370686	20	9	0.0107157	0.990998
k__Bacteria.p__Bacteroidota.c__CFGB544.o__OFGB544.f__FGB544.g__GGB12871.s__GGB12871_SGB20007.t__SGB20007	age	age	-0.00374512	0.00175693	20	12	0.0470724	0.990998
k__Bacteria.p__Firmicutes.c__Clostridia.o__Eubacteriales.f__Lachnospiraceae.g__Blautia.s__Blautia_obeum.t__SGB4811	age	age	-0.00145312	0.000841344	20	11	0.101263	0.990998
k__Bacteria.p__Firmicutes.c__Clostridia.o__Eubacteriales.f__Lachnospiraceae.g__Fusicatenibacter.s__Fusicatenibacter_sp_CLA_AA_H277.t__SGB4780	age	age	-0.000881561	0.000461508	20	10	0.0721758	0.990998
k__Bacteria.p__Firmicutes.c__Clostridia.o__Eubacteriales.f__Oscillospiraceae.g__GGB3216	age	age	-0.0501931	0.0262604	20	11	0.0720146	0.990998
k__Bacteria.p__Firmicutes.c__Clostridia.o__Eubacteriales.f__Oscillospiraceae.g__GGB3216.s__GGB3216_SGB4248	age	age	-0.0501931	0.0262604	20	11	0.0720146	0.990998
k__Bacteria.p__Firmicutes.c__Clostridia.o__Eubacteriales.f__Oscillospiraceae.g__GGB3216.s__GGB3216_SGB4248.t__SGB4248	age	age	-0.0501931	0.0262604	20	11	0.0720146	0.990998
k__Bacteria.p__Firmicutes.c__Clostridia.o__Eubacteriales.f__Lachnospiraceae.g__GGB3828	age	age	0.00402694	0.00215425	20	11	0.0779408	0.990998
k__Bacteria.p__Firmicutes.c__Clostridia.o__Eubacteriales.f__Lachnospiraceae.g__GGB3828.s__GGB3828_SGB5197	age	age	0.00402694	0.00215425	20	11	0.0779408	0.990998
k__Bacteria.p__Firmicutes.c__Clostridia.o__Eubacteriales.f__Lachnospiraceae.g__GGB3828.s__GGB3828_SGB5197.t__SGB5197	age	age	0.00402694	0.00215425	20	11	0.0779408	0.990998
k__Bacteria.p__Firmicutes.c__Clostridia.o__Eubacteriales.f__Oscillospiraceae.g__Ruminococcus.s__Ruminococcus_callidus.t__SGB4420	age	age	-0.00603004	0.00243558	20	12	0.0234565	0.990998
k__Bacteria.p__Bacteroidota.c__CFGB7536	age	age	-0.00934298	0.00420594	20	12	0.0393912	0.990998
k__Bacteria.p__Bacteroidota.c__CFGB7536.o__OFGB7536	age	age	-0.00934298	0.00420594	20	12	0.0393912	0.990998
k__Bacteria.p__Bacteroidota.c__CFGB7536.o__OFGB7536.f__FGB7536	age	age	-0.00934298	0.00420594	20	12	0.0393912	0.990998
k__Bacteria.p__Firmicutes.c__Bacilli.o__Lactobacillales.f__Streptococcaceae	age	age	-0.880786	0.511143	20	12	0.101993	0.990998
k__Bacteria.p__Firmicutes.c__Bacilli.o__Lactobacillales.f__Lactobacillaceae.g__Lactobacillus	age	age	-0.943957	0.524531	20	13	0.0887065	0.990998
k__Bacteria.p__Bacteroidota.c__CFGB7536.o__OFGB7536.f__FGB7536.g__GGB12869	age	age	-0.00934298	0.00420594	20	12	0.0393912	0.990998
k__Bacteria.p__Firmicutes.c__CFGB1765.o__OFGB1765.f__FGB1765.g__GGB4585	age	age	-0.0122894	0.00717085	20	10	0.103733	0.990998
k__Bacteria.p__Firmicutes.c__Bacilli.o__Lactobacillales.f__Streptococcaceae.g__Streptococcus	age	age	-0.880786	0.511143	20	12	0.101993	0.990998
k__Bacteria.p__Firmicutes.c__Bacilli.o__Lactobacillales.f__Lactobacillaceae.g__Lactobacillus.s__Lactobacillus_johnsonii	age	age	-0.536659	0.294576	20	11	0.0851458	0.990998
k__Bacteria.p__Firmicutes.c__Bacilli.o__Lactobacillales.f__Lactobacillaceae.g__Lactobacillus.s__Lactobacillus_acidophilus	age	age	-0.300443	0.157073	20	10	0.0718248	0.990998
k__Bacteria.p__Bacteroidota.c__CFGB7536.o__OFGB7536.f__FGB7536.g__GGB12869.s__GGB12869_SGB20004	age	age	-0.00934298	0.00420594	20	12	0.0393912	0.990998
k__Bacteria.p__Firmicutes.c__CFGB1765.o__OFGB1765.f__FGB1765.g__GGB4585.s__GGB4585_SGB6340	age	age	-0.0122894	0.00717085	20	10	0.103733	0.990998
k__Bacteria.p__Firmicutes.c__Clostridia.o__Eubacteriales.f__Lachnospiraceae.g__Kineothrix.s__Kineothrix_SGB4886	age	age	-0.00779159	0.00454876	20	14	0.103902	0.990998
k__Bacteria.p__Firmicutes.c__Bacilli.o__Lactobacillales.f__Lactobacillaceae.g__Lactobacillus.s__Lactobacillus_johnsonii.t__SGB7041	age	age	-0.536659	0.294576	20	11	0.0851458	0.990998
k__Bacteria.p__Firmicutes.c__Bacilli.o__Lactobacillales.f__Lactobacillaceae.g__Lactobacillus.s__Lactobacillus_acidophilus.t__SGB7044	age	age	-0.300443	0.157073	20	10	0.0718248	0.990998
k__Bacteria.p__Bacteroidota.c__CFGB7536.o__OFGB7536.f__FGB7536.g__GGB12869.s__GGB12869_SGB20004.t__SGB20004	age	age	-0.00934298	0.00420594	20	12	0.0393912	0.990998
k__Bacteria.p__Firmicutes.c__CFGB1765.o__OFGB1765.f__FGB1765.g__GGB4585.s__GGB4585_SGB6340.t__SGB6340	age	age	-0.0122894	0.00717085	20	10	0.103733	0.990998
k__Bacteria.p__Firmicutes.c__Clostridia.o__Eubacteriales.f__Lachnospiraceae.g__Kineothrix.s__Kineothrix_SGB4886.t__SGB4886	age	age	-0.00779159	0.00454876	20	14	0.103902	0.990998
k__Bacteria.p__Firmicutes.c__Clostridia.o__Eubacteriales.f__Lachnospiraceae.g__Lachnospira.s__Lachnospira_sp_NSJ_43	age	age	-0.00942518	0.0052768	20	10	0.0909308	0.990998
k__Bacteria.p__Firmicutes.c__Clostridia.o__Eubacteriales.f__Lachnospiraceae.g__Lachnospira.s__Lachnospira_sp_NSJ_43.t__SGB5087	age	age	-0.00942518	0.0052768	20	10	0.0909308	0.990998
UNCLASSIFIED	age	age	1.71636	1.8802	20	20	0.373381	0.995066
k__Bacteria	age	age	-1.62647	1.84352	20	20	0.389265	0.995066
k__Bacteria.p__Bacteroidota	age	age	2.76064	1.91032	20	20	0.165609	0.995066
k__Bacteria.p__Firmicutes	age	age	-3.31826	2.14176	20	20	0.138709	0.995066
k__Bacteria.p__Proteobacteria	age	age	-0.689999	1.5719	20	20	0.665916	0.995066
k__Bacteria.p__Spirochaetes	age	age	-0.322885	0.328143	20	18	0.338168	0.995066
k__Bacteria.p__Tenericutes	age	age	-0.00131375	0.036204	20	18	0.971453	0.995066
k__Bacteria.p__Candidatus_Melainabacteria	age	age	-0.0470974	0.0850972	20	16	0.586762	0.995066
k__Bacteria.p__Fibrobacteres	age	age	-0.00184079	0.00618618	20	16	0.769442	0.995066
k__Bacteria.p__Actinobacteria	age	age	0.0478418	0.0635492	20	19	0.461285	0.995066
k__Bacteria.p__Bacillota	age	age	-0.0255652	0.023954	20	19	0.29996	0.995066
k__Bacteria.p__Bacteroidota.c__Bacteroidia	age	age	3.16948	2.01708	20	20	0.13352	0.995066
k__Bacteria.p__Proteobacteria.c__Gammaproteobacteria	age	age	-0.417535	0.874815	20	20	0.638904	0.995066
k__Bacteria.p__Bacteroidota.c__CFGB582	age	age	-0.125576	0.407222	20	13	0.761338	0.995066
k__Bacteria.p__Firmicutes.c__Negativicutes	age	age	-0.191126	0.59639	20	20	0.752302	0.995066
k__Bacteria.p__Spirochaetes.c__Spirochaetia	age	age	-0.272105	0.282691	20	18	0.348526	0.995066
k__Bacteria.p__Proteobacteria.c__Epsilonproteobacteria	age	age	-0.436495	1.05995	20	20	0.685343	0.995066
k__Bacteria.p__Bacteroidota.c__CFGB658	age	age	-0.0620554	0.19991	20	10	0.759809	0.995066
k__Bacteria.p__Firmicutes.c__CFGB77540	age	age	0.183913	0.160899	20	16	0.268002	0.995066
k__Bacteria.p__Tenericutes.c__CFGB4686	age	age	-0.00108048	0.0242313	20	17	0.964925	0.995066
k__Bacteria.p__Bacteroidota.c__CFGB72486	age	age	0.000767908	0.0488012	20	10	0.987619	0.995066
k__Bacteria.p__Lentisphaerae.c__CFGB3176	age	age	0.0053908	0.132837	20	11	0.968076	0.995066
k__Bacteria.p__Bacteroidota.c__CFGB11479	age	age	-0.0230031	0.0528968	20	20	0.668827	0.995066
k__Bacteria.p__Firmicutes.c__CFGB2837	age	age	0.00299147	0.0170753	20	9	0.862883	0.995066
k__Bacteria.p__Fibrobacteres.c__Fibrobacteria	age	age	-0.00184079	0.00618618	20	16	0.769442	0.995066
k__Bacteria.p__Firmicutes.c__CFGB1337	age	age	-0.072764	0.0552474	20	19	0.204341	0.995066
k__Bacteria.p__Tenericutes.c__CFGB341	age	age	0.00212849	0.0115968	20	12	0.856425	0.995066
k__Bacteria.p__Firmicutes.c__CFGB4529	age	age	-0.0344929	0.0859247	20	10	0.692828	0.995066
k__Bacteria.p__Firmicutes.c__CFGB330	age	age	0.0018763	0.0107297	20	15	0.863133	0.995066
k__Bacteria.p__Firmicutes.c__CFGB9120	age	age	-0.0145384	0.00986808	20	11	0.157948	0.995066
k__Bacteria.p__Candidatus_Melainabacteria.c__CFGB2107	age	age	-0.0275292	0.0503479	20	13	0.591245	0.995066
k__Bacteria.p__Bacteroidota.c__CFGB32090	age	age	-0.0359607	0.102528	20	15	0.729856	0.995066
k__Bacteria.p__Firmicutes.c__CFGB78857	age	age	-0.00420394	0.0257647	20	13	0.872205	0.995066
k__Bacteria.p__Candidatus_Melainabacteria.c__CFGB2104	age	age	-0.0331222	0.0310986	20	14	0.300923	0.995066
k__Bacteria.p__Bacillota.c__Erysipelotrichia	age	age	-0.0242123	0.0187755	20	9	0.213525	0.995066
k__Bacteria.p__Actinobacteria.c__Actinomycetia	age	age	0.0420457	0.0634138	20	18	0.515709	0.995066
k__Bacteria.p__Firmicutes.c__CFGB8116	age	age	0.0181315	0.0282592	20	9	0.529211	0.995066
k__Bacteria.p__Actinobacteria.c__Coriobacteriia	age	age	0.00519676	0.00778997	20	15	0.513164	0.995066
k__Bacteria.p__Firmicutes.c__CFGB342	age	age	0.000610443	0.0037924	20	9	0.873914	0.995066
k__Bacteria.p__Proteobacteria.c__Betaproteobacteria	age	age	0.0421191	0.0346752	20	17	0.240185	0.995066
k__Bacteria.p__Firmicutes.c__CFGB1479	age	age	0.000759671	0.0151728	20	13	0.96062	0.995066
k__Bacteria.p__Firmicutes.c__CFGB1226	age	age	-0.0102917	0.0127537	20	9	0.430226	0.995066
k__Bacteria.p__Firmicutes.c__CFGB79015	age	age	-0.000858494	0.00205595	20	12	0.681203	0.995066
k__Bacteria.p__Firmicutes.c__CFGB4559	age	age	-0.0020091	0.00261662	20	13	0.452547	0.995066
k__Bacteria.p__Firmicutes.c__CFGB1355	age	age	0.00743327	0.0101079	20	9	0.471574	0.995066
k__Bacteria.p__Firmicutes.c__CFGB1298	age	age	0.000529997	0.00609014	20	18	0.931612	0.995066
k__Bacteria.p__Bacteroidota.c__CFGB1458	age	age	0.00550032	0.0302162	20	15	0.857592	0.995066
k__Bacteria.p__Bacteroidota.c__CFGB544	age	age	-0.015767	0.0211948	20	17	0.466531	0.995066
k__Bacteria.p__Firmicutes.c__CFGB10318	age	age	0.00246731	0.019929	20	10	0.902842	0.995066
k__Bacteria.p__Bacillota.c__Clostridia	age	age	-0.00135313	0.018611	20	15	0.942842	0.995066
k__Bacteria.p__Firmicutes.c__CFGB9629	age	age	-0.00548097	0.00883455	20	13	0.542769	0.995066
k__Bacteria.p__Proteobacteria.c__CFGB2413	age	age	0.0743419	0.117838	20	20	0.536045	0.995066
k__Bacteria.p__Bacteroidota.c__CFGB629	age	age	0.00741123	0.00606537	20	12	0.23751	0.995066
k__Bacteria.p__Bacteroidota.c__CFGB77894	age	age	-0.0399996	0.0531083	20	20	0.461085	0.995066
k__Bacteria.p__Bacteroidota.c__CFGB653	age	age	-0.00432083	0.0178035	20	15	0.810985	0.995066
k__Bacteria.p__Bacteroidota.c__Bacteroidia.o__Bacteroidales	age	age	3.16948	2.01708	20	20	0.13352	0.995066
k__Bacteria.p__Proteobacteria.c__Gammaproteobacteria.o__Aeromonadales	age	age	-0.428709	0.874692	20	20	0.629966	0.995066
k__Bacteria.p__Bacteroidota.c__CFGB582.o__OFGB582	age	age	-0.125576	0.407222	20	13	0.761338	0.995066
k__Bacteria.p__Firmicutes.c__Negativicutes.o__Selenomonadales	age	age	-0.635304	0.577165	20	20	0.285516	0.995066
k__Bacteria.p__Proteobacteria.c__Epsilonproteobacteria.o__Campylobacterales	age	age	-0.436495	1.05995	20	20	0.685343	0.995066
k__Bacteria.p__Spirochaetes.c__Spirochaetia.o__Spirochaetales	age	age	-0.201839	0.279092	20	18	0.478851	0.995066
k__Bacteria.p__Bacteroidota.c__CFGB658.o__OFGB658	age	age	-0.0620554	0.19991	20	10	0.759809	0.995066
k__Bacteria.p__Firmicutes.c__CFGB77540.o__OFGB77540	age	age	0.183913	0.160899	20	16	0.268002	0.995066
k__Bacteria.p__Tenericutes.c__CFGB4686.o__OFGB4686	age	age	-0.00108048	0.0242313	20	17	0.964925	0.995066
k__Bacteria.p__Bacteroidota.c__CFGB72486.o__OFGB72486	age	age	0.000767908	0.0488012	20	10	0.987619	0.995066
k__Bacteria.p__Lentisphaerae.c__CFGB3176.o__OFGB3176	age	age	0.0053908	0.132837	20	11	0.968076	0.995066
k__Bacteria.p__Bacteroidota.c__CFGB11479.o__OFGB11479	age	age	-0.0230031	0.0528968	20	20	0.668827	0.995066
k__Bacteria.p__Firmicutes.c__CFGB2837.o__OFGB2837	age	age	0.00299147	0.0170753	20	9	0.862883	0.995066
k__Bacteria.p__Fibrobacteres.c__Fibrobacteria.o__Fibrobacterales	age	age	-0.00184079	0.00618618	20	16	0.769442	0.995066
k__Bacteria.p__Firmicutes.c__CFGB1337.o__OFGB1337	age	age	-0.072764	0.0552474	20	19	0.204341	0.995066
k__Bacteria.p__Tenericutes.c__CFGB341.o__OFGB341	age	age	0.00212849	0.0115968	20	12	0.856425	0.995066
k__Bacteria.p__Firmicutes.c__CFGB4529.o__OFGB4529	age	age	-0.0344929	0.0859247	20	10	0.692828	0.995066
k__Bacteria.p__Firmicutes.c__CFGB330.o__OFGB330	age	age	0.0018763	0.0107297	20	15	0.863133	0.995066
k__Bacteria.p__Firmicutes.c__CFGB9120.o__OFGB9120	age	age	-0.0145384	0.00986808	20	11	0.157948	0.995066
k__Bacteria.p__Candidatus_Melainabacteria.c__CFGB2107.o__OFGB2107	age	age	-0.0275292	0.0503479	20	13	0.591245	0.995066
k__Bacteria.p__Bacteroidota.c__CFGB32090.o__OFGB32090	age	age	-0.0359607	0.102528	20	15	0.729856	0.995066
k__Bacteria.p__Firmicutes.c__CFGB78857.o__OFGB78857	age	age	-0.00420394	0.0257647	20	13	0.872205	0.995066
k__Bacteria.p__Candidatus_Melainabacteria.c__CFGB2104.o__OFGB2104	age	age	-0.0331222	0.0310986	20	14	0.300923	0.995066
k__Bacteria.p__Bacillota.c__Erysipelotrichia.o__Erysipelotrichales	age	age	-0.0242123	0.0187755	20	9	0.213525	0.995066
k__Bacteria.p__Actinobacteria.c__Actinomycetia.o__Bifidobacteriales	age	age	0.0321299	0.0640735	20	17	0.622129	0.995066
k__Bacteria.p__Firmicutes.c__CFGB8116.o__OFGB8116	age	age	0.0181315	0.0282592	20	9	0.529211	0.995066
k__Bacteria.p__Actinobacteria.c__Coriobacteriia.o__Coriobacteriales	age	age	0.00463735	0.00770538	20	15	0.554791	0.995066
k__Bacteria.p__Firmicutes.c__CFGB342.o__OFGB342	age	age	0.000610443	0.0037924	20	9	0.873914	0.995066
k__Bacteria.p__Proteobacteria.c__Betaproteobacteria.o__Burkholderiales	age	age	0.0421191	0.0346752	20	17	0.240185	0.995066
k__Bacteria.p__Firmicutes.c__CFGB1479.o__OFGB1479	age	age	0.000759671	0.0151728	20	13	0.96062	0.995066
k__Bacteria.p__Firmicutes.c__CFGB1226.o__OFGB1226	age	age	-0.0102917	0.0127537	20	9	0.430226	0.995066
k__Bacteria.p__Firmicutes.c__CFGB79015.o__OFGB79015	age	age	-0.000858494	0.00205595	20	12	0.681203	0.995066
k__Bacteria.p__Firmicutes.c__CFGB4559.o__OFGB4559	age	age	-0.0020091	0.00261662	20	13	0.452547	0.995066
k__Bacteria.p__Firmicutes.c__CFGB1355.o__OFGB1355	age	age	0.00743327	0.0101079	20	9	0.471574	0.995066
k__Bacteria.p__Firmicutes.c__CFGB1298.o__OFGB1298	age	age	0.000529997	0.00609014	20	18	0.931612	0.995066
k__Bacteria.p__Bacteroidota.c__CFGB1458.o__OFGB1458	age	age	0.00550032	0.0302162	20	15	0.857592	0.995066
k__Bacteria.p__Bacteroidota.c__CFGB544.o__OFGB544	age	age	-0.015767	0.0211948	20	17	0.466531	0.995066
k__Bacteria.p__Firmicutes.c__CFGB10318.o__OFGB10318	age	age	0.00246731	0.019929	20	10	0.902842	0.995066
k__Bacteria.p__Bacillota.c__Clostridia.o__Eubacteriales	age	age	-0.00135313	0.018611	20	15	0.942842	0.995066
k__Bacteria.p__Firmicutes.c__CFGB9629.o__OFGB9629	age	age	-0.00548097	0.00883455	20	13	0.542769	0.995066
k__Bacteria.p__Proteobacteria.c__CFGB2413.o__OFGB2413	age	age	0.0743419	0.117838	20	20	0.536045	0.995066
k__Bacteria.p__Bacteroidota.c__CFGB629.o__OFGB629	age	age	0.00741123	0.00606537	20	12	0.23751	0.995066
k__Bacteria.p__Bacteroidota.c__CFGB77894.o__OFGB77894	age	age	-0.0399996	0.0531083	20	20	0.461085	0.995066
k__Bacteria.p__Bacteroidota.c__CFGB653.o__OFGB653	age	age	-0.00432083	0.0178035	20	15	0.810985	0.995066
k__Bacteria.p__Bacteroidota.c__Bacteroidia.o__Bacteroidales.f__Prevotellaceae	age	age	3.25032	2.05565	20	20	0.131253	0.995066
k__Bacteria.p__Proteobacteria.c__Gammaproteobacteria.o__Aeromonadales.f__Succinivibrionaceae	age	age	-0.428709	0.874692	20	20	0.629966	0.995066
k__Bacteria.p__Firmicutes.c__Clostridia.o__Eubacteriales.f__Lachnospiraceae	age	age	-0.327893	0.385566	20	20	0.406262	0.995066
k__Bacteria.p__Bacteroidota.c__CFGB582.o__OFGB582.f__FGB582	age	age	-0.125576	0.407222	20	13	0.761338	0.995066
k__Bacteria.p__Firmicutes.c__Negativicutes.o__Selenomonadales.f__Selenomonadaceae	age	age	-0.635304	0.577165	20	20	0.285516	0.995066
k__Bacteria.p__Proteobacteria.c__Epsilonproteobacteria.o__Campylobacterales.f__Helicobacteraceae	age	age	-0.0500785	0.087047	20	11	0.572208	0.995066
k__Bacteria.p__Spirochaetes.c__Spirochaetia.o__Spirochaetales.f__Treponemataceae	age	age	-0.201839	0.279092	20	18	0.478851	0.995066
k__Bacteria.p__Bacteroidota.c__CFGB658.o__OFGB658.f__FGB658	age	age	-0.0620554	0.19991	20	10	0.759809	0.995066
k__Bacteria.p__Firmicutes.c__CFGB77540.o__OFGB77540.f__FGB77540	age	age	0.183913	0.160899	20	16	0.268002	0.995066
k__Bacteria.p__Firmicutes.c__Clostridia.o__Eubacteriales.f__Clostridiaceae	age	age	0.330546	0.281172	20	20	0.25507	0.995066
k__Bacteria.p__Tenericutes.c__CFGB4686.o__OFGB4686.f__FGB4686	age	age	-0.00108048	0.0242313	20	17	0.964925	0.995066
k__Bacteria.p__Firmicutes.c__Clostridia.o__Eubacteriales.f__Peptostreptococcaceae	age	age	-0.0678648	0.0688198	20	20	0.337144	0.995066
k__Bacteria.p__Bacteroidota.c__CFGB72486.o__OFGB72486.f__FGB72486	age	age	0.000767908	0.0488012	20	10	0.987619	0.995066
k__Bacteria.p__Lentisphaerae.c__CFGB3176.o__OFGB3176.f__FGB3176	age	age	0.0053908	0.132837	20	11	0.968076	0.995066
k__Bacteria.p__Bacteroidota.c__CFGB11479.o__OFGB11479.f__FGB11479	age	age	-0.0230031	0.0528968	20	20	0.668827	0.995066
k__Bacteria.p__Firmicutes.c__Erysipelotrichia.o__Erysipelotrichales.f__Erysipelotrichaceae	age	age	-0.0110541	0.0268688	20	19	0.685629	0.995066
k__Bacteria.p__Firmicutes.c__Clostridia.o__Eubacteriales.f__Eubacteriaceae	age	age	-0.0678872	0.0685683	20	20	0.335264	0.995066
k__Bacteria.p__Firmicutes.c__CFGB2837.o__OFGB2837.f__FGB2837	age	age	0.00299147	0.0170753	20	9	0.862883	0.995066
k__Bacteria.p__Fibrobacteres.c__Fibrobacteria.o__Fibrobacterales.f__Fibrobacteraceae	age	age	-0.00184079	0.00618618	20	16	0.769442	0.995066
k__Bacteria.p__Firmicutes.c__CFGB1337.o__OFGB1337.f__FGB1337	age	age	-0.072764	0.0552474	20	19	0.204341	0.995066
k__Bacteria.p__Tenericutes.c__CFGB341.o__OFGB341.f__FGB341	age	age	0.00212849	0.0115968	20	12	0.856425	0.995066
k__Bacteria.p__Firmicutes.c__CFGB4529.o__OFGB4529.f__FGB4529	age	age	-0.0344929	0.0859247	20	10	0.692828	0.995066
k__Bacteria.p__Firmicutes.c__CFGB330.o__OFGB330.f__FGB330	age	age	0.0018763	0.0107297	20	15	0.863133	0.995066
k__Bacteria.p__Firmicutes.c__CFGB9120.o__OFGB9120.f__FGB9120	age	age	-0.0145384	0.00986808	20	11	0.157948	0.995066
k__Bacteria.p__Candidatus_Melainabacteria.c__CFGB2107.o__OFGB2107.f__FGB2107	age	age	-0.0275292	0.0503479	20	13	0.591245	0.995066
k__Bacteria.p__Proteobacteria.c__Epsilonproteobacteria.o__Campylobacterales.f__Campylobacteraceae	age	age	-0.386416	1.06627	20	20	0.721274	0.995066
k__Bacteria.p__Bacteroidota.c__CFGB32090.o__OFGB32090.f__FGB32090	age	age	-0.0359607	0.102528	20	15	0.729856	0.995066
k__Bacteria.p__Firmicutes.c__CFGB78857.o__OFGB78857.f__FGB78857	age	age	-0.00420394	0.0257647	20	13	0.872205	0.995066
k__Bacteria.p__Candidatus_Melainabacteria.c__CFGB2104.o__OFGB2104.f__FGB2104	age	age	-0.0331222	0.0310986	20	14	0.300923	0.995066
k__Bacteria.p__Firmicutes.c__Clostridia.o__Eubacteriales.f__Eubacteriales_unclassified	age	age	0.0430775	0.117524	20	19	0.718233	0.995066
k__Bacteria.p__Bacillota.c__Erysipelotrichia.o__Erysipelotrichales.f__Coprobacillaceae	age	age	-0.0242123	0.0187755	20	9	0.213525	0.995066
k__Bacteria.p__Actinobacteria.c__Actinomycetia.o__Bifidobacteriales.f__Bifidobacteriaceae	age	age	0.0321299	0.0640735	20	17	0.622129	0.995066
k__Bacteria.p__Firmicutes.c__CFGB8116.o__OFGB8116.f__FGB8116	age	age	0.0181315	0.0282592	20	9	0.529211	0.995066
k__Bacteria.p__Bacteroidota.c__Bacteroidia.o__Bacteroidales.f__Bacteroidaceae	age	age	-0.000226344	0.0103353	20	17	0.982769	0.995066
k__Bacteria.p__Bacteroidota.c__Bacteroidia.o__Bacteroidales.f__Bacteroidales_unclassified	age	age	-0.0162114	0.0349515	20	9	0.648333	0.995066
k__Bacteria.p__Firmicutes.c__CFGB342.o__OFGB342.f__FGB342	age	age	0.000610443	0.0037924	20	9	0.873914	0.995066
k__Bacteria.p__Firmicutes.c__Bacilli.o__Lactobacillales.f__Lactobacillaceae	age	age	-1.80919	1.13644	20	15	0.128797	0.995066
k__Bacteria.p__Actinobacteria.c__Coriobacteriia.o__Coriobacteriales.f__Coriobacteriaceae	age	age	0.00319734	0.00620915	20	15	0.612861	0.995066
k__Bacteria.p__Proteobacteria.c__Betaproteobacteria.o__Burkholderiales.f__Sutterellaceae	age	age	0.0421191	0.0346752	20	17	0.240185	0.995066
k__Bacteria.p__Firmicutes.c__CFGB1479.o__OFGB1479.f__FGB1479	age	age	0.000759671	0.0151728	20	13	0.96062	0.995066
k__Bacteria.p__Bacteroidota.c__Bacteroidia.o__Bacteroidales.f__Muribaculaceae	age	age	-0.00518785	0.0094695	20	12	0.590526	0.995066
k__Bacteria.p__Firmicutes.c__CFGB1226.o__OFGB1226.f__FGB1226	age	age	-0.0102917	0.0127537	20	9	0.430226	0.995066
k__Bacteria.p__Firmicutes.c__CFGB79015.o__OFGB79015.f__FGB79015	age	age	-0.000858494	0.00205595	20	12	0.681203	0.995066
k__Bacteria.p__Firmicutes.c__CFGB4559.o__OFGB4559.f__FGB4559	age	age	-0.0020091	0.00261662	20	13	0.452547	0.995066
k__Bacteria.p__Firmicutes.c__CFGB1355.o__OFGB1355.f__FGB1355	age	age	0.00743327	0.0101079	20	9	0.471574	0.995066
k__Bacteria.p__Firmicutes.c__CFGB1298.o__OFGB1298.f__FGB1298	age	age	0.000529997	0.00609014	20	18	0.931612	0.995066
k__Bacteria.p__Actinobacteria.c__Coriobacteriia.o__Coriobacteriales.f__Atopobiaceae	age	age	0.00143915	0.00280825	20	12	0.614551	0.995066
k__Bacteria.p__Bacteroidota.c__CFGB1458.o__OFGB1458.f__FGB1458	age	age	0.00550032	0.0302162	20	15	0.857592	0.995066
k__Bacteria.p__Bacteroidota.c__CFGB544.o__OFGB544.f__FGB544	age	age	-0.015767	0.0211948	20	17	0.466531	0.995066
k__Bacteria.p__Firmicutes.c__CFGB10318.o__OFGB10318.f__FGB10318	age	age	0.00246731	0.019929	20	10	0.902842	0.995066
k__Bacteria.p__Bacillota.c__Clostridia.o__Eubacteriales.f__Eubacteriales_incertae_sedis	age	age	-0.00135313	0.018611	20	15	0.942842	0.995066
k__Bacteria.p__Firmicutes.c__CFGB9629.o__OFGB9629.f__FGB9629	age	age	-0.00548097	0.00883455	20	13	0.542769	0.995066
k__Bacteria.p__Proteobacteria.c__CFGB2413.o__OFGB2413.f__FGB2413	age	age	0.0743419	0.117838	20	20	0.536045	0.995066
k__Bacteria.p__Bacteroidota.c__CFGB629.o__OFGB629.f__FGB629	age	age	0.00741123	0.00606537	20	12	0.23751	0.995066
k__Bacteria.p__Bacteroidota.c__CFGB77894.o__OFGB77894.f__FGB77894	age	age	-0.0399996	0.0531083	20	20	0.461085	0.995066
k__Bacteria.p__Bacteroidota.c__CFGB653.o__OFGB653.f__FGB653	age	age	-0.00432083	0.0178035	20	15	0.810985	0.995066
k__Bacteria.p__Bacteroidota.c__Bacteroidia.o__Bacteroidales.f__Prevotellaceae.g__Segatella	age	age	2.92031	2.0167	20	20	0.164795	0.995066
k__Bacteria.p__Bacteroidota.c__CFGB582.o__OFGB582.f__FGB582.g__GGB1278	age	age	-0.125576	0.407222	20	13	0.761338	0.995066
k__Bacteria.p__Proteobacteria.c__Gammaproteobacteria.o__Aeromonadales.f__Succinivibrionaceae.g__GGB2726	age	age	0.161302	0.759357	20	17	0.834167	0.995066
k__Bacteria.p__Proteobacteria.c__Gammaproteobacteria.o__Aeromonadales.f__Succinivibrionaceae.g__GGB2734	age	age	-0.207024	0.215243	20	20	0.348885	0.995066
k__Bacteria.p__Firmicutes.c__Negativicutes.o__Selenomonadales.f__Selenomonadaceae.g__Anaerovibrio	age	age	-0.647027	0.57698	20	20	0.276855	0.995066
k__Bacteria.p__Spirochaetes.c__Spirochaetia.o__Spirochaetales.f__Treponemataceae.g__GGB13847	age	age	0.0301785	0.0557701	20	12	0.595057	0.995066
k__Bacteria.p__Proteobacteria.c__Epsilonproteobacteria.o__Campylobacterales.f__Helicobacteraceae.g__Helicobacter	age	age	-0.0533821	0.044484	20	9	0.245685	0.995066
k__Bacteria.p__Bacteroidota.c__CFGB658.o__OFGB658.f__FGB658.g__GGB1627	age	age	-0.0620554	0.19991	20	10	0.759809	0.995066
k__Bacteria.p__Firmicutes.c__Clostridia.o__Eubacteriales.f__Lachnospiraceae.g__Lachnospiraceae_unclassified	age	age	0.0399854	0.0549572	20	20	0.476233	0.995066
k__Bacteria.p__Firmicutes.c__Clostridia.o__Eubacteriales.f__Lachnospiraceae.g__Roseburia	age	age	-0.0112939	0.0461085	20	20	0.809273	0.995066
k__Bacteria.p__Firmicutes.c__CFGB77540.o__OFGB77540.f__FGB77540.g__GGB4978	age	age	0.183913	0.160899	20	16	0.268002	0.995066
k__Bacteria.p__Firmicutes.c__Clostridia.o__Eubacteriales.f__Lachnospiraceae.g__GGB3632	age	age	0.032037	0.138145	20	20	0.819226	0.995066
k__Bacteria.p__Firmicutes.c__Clostridia.o__Eubacteriales.f__Oscillospiraceae.g__Ruminococcus	age	age	-0.0807412	0.0824922	20	20	0.340664	0.995066
k__Bacteria.p__Firmicutes.c__Clostridia.o__Eubacteriales.f__Clostridiaceae.g__Sarcina	age	age	0.25245	0.279936	20	19	0.379065	0.995066
k__Bacteria.p__Tenericutes.c__CFGB4686.o__OFGB4686.f__FGB4686.g__GGB13634	age	age	-0.00108751	0.0242208	20	17	0.964682	0.995066
k__Bacteria.p__Bacteroidota.c__Bacteroidia.o__Bacteroidales.f__Prevotellaceae.g__GGB18559	age	age	0.0763811	0.0774785	20	19	0.337281	0.995066
k__Bacteria.p__Firmicutes.c__Clostridia.o__Eubacteriales.f__Lachnospiraceae.g__Blautia	age	age	-0.0595705	0.0391296	20	18	0.145286	0.995066
k__Bacteria.p__Firmicutes.c__Clostridia.o__Eubacteriales.f__Peptostreptococcaceae.g__Intestinibacter	age	age	-0.05658	0.0533497	20	20	0.302919	0.995066
k__Bacteria.p__Spirochaetes.c__Spirochaetia.o__Spirochaetales.f__Treponemataceae.g__Treponema	age	age	-0.141582	0.217621	20	16	0.523528	0.995066
k__Bacteria.p__Bacteroidota.c__CFGB72486.o__OFGB72486.f__FGB72486.g__GGB1633	age	age	0.000767908	0.0488012	20	10	0.987619	0.995066
k__Bacteria.p__Bacteroidota.c__Bacteroidia.o__Bacteroidales.f__Prevotellaceae.g__GGB12950	age	age	0.0728435	0.055842	20	20	0.208511	0.995066
k__Bacteria.p__Bacteroidota.c__Bacteroidia.o__Bacteroidales.f__Prevotellaceae.g__GGB12985	age	age	0.0040624	0.0604528	20	20	0.947164	0.995066
k__Bacteria.p__Bacteroidota.c__Bacteroidia.o__Bacteroidales.f__Prevotellaceae.g__Prevotella	age	age	-0.0643023	0.225184	20	20	0.77848	0.995066
k__Bacteria.p__Firmicutes.c__Erysipelotrichia.o__Erysipelotrichales.f__Erysipelotrichaceae.g__Holdemanella	age	age	-0.0106848	0.0255584	20	19	0.680852	0.995066
k__Bacteria.p__Firmicutes.c__Clostridia.o__Eubacteriales.f__Oscillospiraceae.g__Oscillospiraceae_unclassified	age	age	0.0174882	0.0544707	20	14	0.751865	0.995066
k__Bacteria.p__Firmicutes.c__Clostridia.o__Eubacteriales.f__Eubacteriaceae.g__Eubacterium	age	age	-0.0392578	0.0623378	20	19	0.536764	0.995066
k__Bacteria.p__Firmicutes.c__Clostridia.o__Eubacteriales.f__Oscillospiraceae.g__Faecalibacterium	age	age	0.00384457	0.0375147	20	17	0.919507	0.995066
k__Bacteria.p__Firmicutes.c__Clostridia.o__Eubacteriales.f__Clostridiaceae.g__Clostridium	age	age	0.00510501	0.0404058	20	20	0.900861	0.995066
k__Bacteria.p__Bacteroidota.c__Bacteroidia.o__Bacteroidales.f__Prevotellaceae.g__GGB1246	age	age	-0.00170112	0.024549	20	20	0.945519	0.995066
k__Bacteria.p__Firmicutes.c__Clostridia.o__Eubacteriales.f__Lachnospiraceae.g__Lachnospira	age	age	-0.0509018	0.191169	20	20	0.793061	0.995066
k__Bacteria.p__Bacteroidota.c__Bacteroidia.o__Bacteroidales.f__Prevotellaceae.g__GGB1239	age	age	0.0360191	0.0645466	20	20	0.583697	0.995066
k__Bacteria.p__Bacteroidota.c__CFGB11479.o__OFGB11479.f__FGB11479.g__GGB1629	age	age	-0.00421449	0.0168278	20	17	0.805077	0.995066
k__Bacteria.p__Firmicutes.c__Clostridia.o__Eubacteriales.f__Lachnospiraceae.g__Coprococcus	age	age	0.0218705	0.104967	20	20	0.837291	0.995066
k__Bacteria.p__Fibrobacteres.c__Fibrobacteria.o__Fibrobacterales.f__Fibrobacteraceae.g__GGB13140	age	age	-6.03669e-05	0.00451552	20	9	0.989481	0.995066
k__Bacteria.p__Firmicutes.c__Clostridia.o__Eubacteriales.f__Clostridiaceae.g__Clostridiaceae_unclassified	age	age	0.0705654	0.0971312	20	20	0.476877	0.995066
k__Bacteria.p__Firmicutes.c__Clostridia.o__Eubacteriales.f__Lachnospiraceae.g__GGB3859	age	age	0.0167518	0.0193178	20	20	0.397263	0.995066
k__Bacteria.p__Firmicutes.c__Clostridia.o__Eubacteriales.f__Lachnospiraceae.g__GGB3740	age	age	0.00370152	0.00628675	20	12	0.563325	0.995066
k__Bacteria.p__Firmicutes.c__CFGB1337.o__OFGB1337.f__FGB1337.g__GGB3253	age	age	-0.0519556	0.0452453	20	19	0.265873	0.995066
k__Bacteria.p__Tenericutes.c__CFGB341.o__OFGB341.f__FGB341.g__GGB775	age	age	0.00212849	0.0115968	20	12	0.856425	0.995066
k__Bacteria.p__Firmicutes.c__CFGB4529.o__OFGB4529.f__FGB4529.g__GGB3654	age	age	-0.0344929	0.0859247	20	10	0.692828	0.995066
k__Bacteria.p__Firmicutes.c__CFGB330.o__OFGB330.f__FGB330.g__GGB756	age	age	0.0018763	0.0107297	20	15	0.863133	0.995066
k__Bacteria.p__Firmicutes.c__CFGB9120.o__OFGB9120.f__FGB9120.g__GGB4642	age	age	-0.0146425	0.00980204	20	11	0.152546	0.995066
k__Bacteria.p__Bacteroidota.c__CFGB11479.o__OFGB11479.f__FGB11479.g__GGB1630	age	age	-0.0224128	0.0155274	20	19	0.166077	0.995066
k__Bacteria.p__Bacteroidota.c__Bacteroidia.o__Bacteroidales.f__Prevotellaceae.g__GGB1247	age	age	0.0515899	0.0725084	20	20	0.485893	0.995066
k__Bacteria.p__Firmicutes.c__Clostridia.o__Eubacteriales.f__Lachnospiraceae.g__Jutongia	age	age	0.000195	0.0157148	20	12	0.990236	0.995066
k__Bacteria.p__Proteobacteria.c__Epsilonproteobacteria.o__Campylobacterales.f__Campylobacteraceae.g__Campylobacter	age	age	-0.164273	0.143826	20	9	0.268354	0.995066
k__Bacteria.p__Bacteroidota.c__CFGB32090.o__OFGB32090.f__FGB32090.g__GGB13020	age	age	-0.0359607	0.102528	20	15	0.729856	0.995066
k__Bacteria.p__Bacteroidota.c__CFGB11479.o__OFGB11479.f__FGB11479.g__GGB1632	age	age	0.00925144	0.0258067	20	18	0.724147	0.995066
k__Bacteria.p__Firmicutes.c__Clostridia.o__Eubacteriales.f__Lachnospiraceae.g__GGB3738	age	age	0.0880656	0.173256	20	14	0.617417	0.995066
k__Bacteria.p__Firmicutes.c__Clostridia.o__Eubacteriales.f__Oscillospiraceae.g__Oscillibacter	age	age	-0.0026567	0.0368187	20	15	0.943273	0.995066
k__Bacteria.p__Firmicutes.c__CFGB1765.o__OFGB1765.f__FGB1765.g__GGB4578	age	age	-0.00961143	0.0136964	20	13	0.491812	0.995066
k__Bacteria.p__Firmicutes.c__Clostridia.o__Eubacteriales.f__Lachnospiraceae.g__GGB3613	age	age	-0.00281406	0.0428665	20	13	0.948382	0.995066
k__Bacteria.p__Candidatus_Melainabacteria.c__CFGB2104.o__OFGB2104.f__FGB2104.g__GGB5996	age	age	-0.0200037	0.012662	20	13	0.13156	0.995066
k__Bacteria.p__Firmicutes.c__Clostridia.o__Eubacteriales.f__Peptostreptococcaceae.g__GGB4456	age	age	-0.0113999	0.0194373	20	18	0.564824	0.995066
k__Bacteria.p__Firmicutes.c__Clostridia.o__Eubacteriales.f__Oscillospiraceae.g__GGB9634	age	age	0.0149119	0.0253262	20	9	0.563316	0.995066
k__Bacteria.p__Firmicutes.c__Clostridia.o__Eubacteriales.f__Eubacteriales_unclassified.g__Gemmiger	age	age	-0.00968751	0.0213144	20	19	0.654898	0.995066
k__Bacteria.p__Firmicutes.c__Erysipelotrichia.o__Erysipelotrichales.f__Coprobacillaceae.g__Catenibacterium	age	age	-0.0242123	0.0187755	20	9	0.213525	0.995066
k__Bacteria.p__Fibrobacteres.c__Fibrobacteria.o__Fibrobacterales.f__Fibrobacteraceae.g__Hallerella	age	age	-0.00178042	0.00427516	20	11	0.681999	0.995066
k__Bacteria.p__Firmicutes.c__CFGB8116.o__OFGB8116.f__FGB8116.g__GGB25027	age	age	0.0181315	0.0282592	20	9	0.529211	0.995066
k__Bacteria.p__Bacteroidota.c__Bacteroidia.o__Bacteroidales.f__Bacteroidaceae.g__GGB1380	age	age	-0.000226344	0.0103353	20	17	0.982769	0.995066
k__Bacteria.p__Firmicutes.c__Negativicutes.o__Veillonellales.f__Veillonellaceae.g__Allisonella	age	age	0.0281834	0.0193002	20	17	0.161452	0.995066
k__Bacteria.p__Actinobacteria.c__Actinomycetia.o__Bifidobacteriales.f__Bifidobacteriaceae.g__Bifidobacterium	age	age	0.0273795	0.0646338	20	9	0.676869	0.995066
k__Bacteria.p__Bacteroidota.c__Bacteroidia.o__Bacteroidales.f__Prevotellaceae.g__GGB1248	age	age	0.0054915	0.00347111	20	19	0.131048	0.995066
k__Bacteria.p__Firmicutes.c__Clostridia.o__Eubacteriales.f__Lachnospiraceae.g__Mediterraneibacter	age	age	-0.00717847	0.0145679	20	17	0.62814	0.995066
k__Bacteria.p__Bacteroidota.c__CFGB11479.o__OFGB11479.f__FGB11479.g__GGB1631	age	age	-0.00562723	0.00871771	20	13	0.526751	0.995066
k__Bacteria.p__Firmicutes.c__Clostridia.o__Eubacteriales.f__Lachnospiraceae.g__Anaerobutyricum	age	age	-0.0159083	0.0173634	20	11	0.371677	0.995066
k__Bacteria.p__Firmicutes.c__Clostridia.o__Eubacteriales.f__Eubacteriaceae.g__Eubacteriaceae_unclassified	age	age	-0.0019921	0.00235662	20	10	0.409027	0.995066
k__Bacteria.p__Bacteroidota.c__Bacteroidia.o__Bacteroidales.f__Bacteroidales_unclassified.g__GGB1618	age	age	-0.0162114	0.0349515	20	9	0.648333	0.995066
k__Bacteria.p__Firmicutes.c__Clostridia.o__Eubacteriales.f__Lachnospiraceae.g__Dorea	age	age	-0.00194763	0.00771366	20	17	0.803522	0.995066
k__Bacteria.p__Firmicutes.c__CFGB342.o__OFGB342.f__FGB342.g__GGB779	age	age	0.000610443	0.0037924	20	9	0.873914	0.995066
k__Bacteria.p__Firmicutes.c__Clostridia.o__Eubacteriales.f__Lachnospiraceae.g__Jingyaoa	age	age	-0.00150904	0.00182882	20	11	0.420091	0.995066
k__Bacteria.p__Firmicutes.c__Clostridia.o__Eubacteriales.f__Oscillospiraceae.g__GGB3212	age	age	-0.00303405	0.00313782	20	9	0.346393	0.995066
k__Bacteria.p__Firmicutes.c__Clostridia.o__Eubacteriales.f__Oscillospiraceae.g__GGB9616	age	age	0.00309368	0.0127441	20	11	0.810941	0.995066
k__Bacteria.p__Firmicutes.c__CFGB1765.o__OFGB1765.f__FGB1765.g__GGB4604	age	age	-0.00830496	0.00680154	20	12	0.237824	0.995066
k__Bacteria.p__Actinobacteria.c__Coriobacteriia.o__Coriobacteriales.f__Coriobacteriaceae.g__Collinsella	age	age	0.00308927	0.00596228	20	12	0.610674	0.995066
k__Bacteria.p__Firmicutes.c__Negativicutes.o__Veillonellales.f__Veillonellaceae.g__GGB13177	age	age	0.00281177	0.00317919	20	17	0.388126	0.995066
k__Bacteria.p__Proteobacteria.c__Betaproteobacteria.o__Burkholderiales.f__Sutterellaceae.g__GGB6565	age	age	0.00542317	0.0154386	20	17	0.729462	0.995066
k__Bacteria.p__Candidatus_Melainabacteria.c__CFGB2107.o__OFGB2107.f__FGB2107.g__GGB13727	age	age	-0.00308881	0.0164363	20	10	0.853037	0.995066
k__Bacteria.p__Firmicutes.c__Clostridia.o__Eubacteriales.f__Lachnospiraceae.g__GGB3588	age	age	-0.0050799	0.00470466	20	15	0.294505	0.995066
k__Bacteria.p__Firmicutes.c__CFGB1479.o__OFGB1479.f__FGB1479.g__GGB3752	age	age	0.00247365	0.0144775	20	12	0.866239	0.995066
k__Bacteria.p__Firmicutes.c__CFGB79015.o__OFGB79015.f__FGB79015.g__GGB4672	age	age	-0.000858494	0.00205595	20	12	0.681203	0.995066
k__Bacteria.p__Firmicutes.c__CFGB78857.o__OFGB78857.f__FGB78857.g__GGB3623	age	age	-0.00405995	0.0257647	20	13	0.876543	0.995066
k__Bacteria.p__Firmicutes.c__CFGB4559.o__OFGB4559.f__FGB4559.g__GGB2983	age	age	-0.0020091	0.00261662	20	13	0.452547	0.995066
k__Bacteria.p__Firmicutes.c__Clostridia.o__Eubacteriales.f__Oscillospiraceae.g__GGB9595	age	age	0.00748345	0.0184046	20	14	0.689089	0.995066
k__Bacteria.p__Firmicutes.c__Clostridia.o__Eubacteriales.f__Clostridiaceae.g__GGB3528	age	age	-0.00453587	0.00519095	20	12	0.393734	0.995066
k__Bacteria.p__Firmicutes.c__CFGB1298.o__OFGB1298.f__FGB1298.g__GGB3118	age	age	0.000529997	0.00609014	20	18	0.931612	0.995066
k__Bacteria.p__Actinobacteria.c__Coriobacteriia.o__Coriobacteriales.f__Atopobiaceae.g__Paratractidigestivibacter	age	age	0.00188847	0.00200125	20	11	0.357847	0.995066
k__Bacteria.p__Bacteroidota.c__CFGB1458.o__OFGB1458.f__FGB1458.g__GGB1458	age	age	0.00550032	0.0302162	20	15	0.857592	0.995066
k__Bacteria.p__Firmicutes.c__Clostridia.o__Eubacteriales.f__Lachnospiraceae.g__GGB3637	age	age	0.00345415	0.00601792	20	9	0.573086	0.995066
k__Bacteria.p__Firmicutes.c__Clostridia.o__Eubacteriales.f__Oscillospiraceae.g__GGB9737	age	age	-0.00136205	0.00484391	20	9	0.781773	0.995066
k__Bacteria.p__Firmicutes.c__Clostridia.o__Eubacteriales.f__Oscillospiraceae.g__GGB9614	age	age	-0.000145949	0.000607862	20	9	0.812964	0.995066
k__Bacteria.p__Firmicutes.c__Clostridia.o__Eubacteriales.f__Lachnospiraceae.g__GGB3862	age	age	-0.00967786	0.012857	20	11	0.461345	0.995066
k__Bacteria.p__Firmicutes.c__Bacilli.o__Lactobacillales.f__Lactobacillaceae.g__Ligilactobacillus	age	age	-0.131423	0.442303	20	14	0.769767	0.995066
k__Bacteria.p__Firmicutes.c__Clostridia.o__Eubacteriales.f__Lachnospiraceae.g__Oliverpabstia	age	age	-0.0117254	0.0136367	20	13	0.401187	0.995066
k__Bacteria.p__Firmicutes.c__Clostridia.o__Eubacteriales.f__Lachnospiraceae.g__Simiaoa	age	age	-0.000515695	0.000397506	20	9	0.210902	0.995066
k__Bacteria.p__Bacillota.c__Clostridia.o__Eubacteriales.f__Eubacteriales_incertae_sedis.g__Candidatus_Cibionibacter	age	age	-0.00135313	0.018611	20	15	0.942842	0.995066
k__Bacteria.p__Firmicutes.c__Clostridia.o__Eubacteriales.f__Lachnospiraceae.g__GGB3636	age	age	-0.0100864	0.00822919	20	14	0.236115	0.995066
k__Bacteria.p__Firmicutes.c__CFGB9629.o__OFGB9629.f__FGB9629.g__GGB3615	age	age	-0.00548097	0.00883455	20	13	0.542769	0.995066
k__Bacteria.p__Firmicutes.c__CFGB1765.o__OFGB1765.f__FGB1765.g__GGB4603	age	age	-0.00903433	0.0104054	20	10	0.396697	0.995066
k__Bacteria.p__Proteobacteria.c__CFGB2413.o__OFGB2413.f__FGB2413.g__GGB6625	age	age	0.0743419	0.117838	20	20	0.536045	0.995066
k__Bacteria.p__Firmicutes.c__Clostridia.o__Eubacteriales.f__Lachnospiraceae.g__Fusicatenibacter	age	age	-0.0402888	0.0409809	20	17	0.338582	0.995066
k__Bacteria.p__Firmicutes.c__Clostridia.o__Eubacteriales.f__Lachnospiraceae.g__GGB38239	age	age	0.00015913	0.00240297	20	14	0.947931	0.995066
k__Bacteria.p__Bacteroidota.c__CFGB629.o__OFGB629.f__FGB629.g__GGB1495	age	age	0.00741123	0.00606537	20	12	0.23751	0.995066
k__Bacteria.p__Firmicutes.c__Clostridia.o__Eubacteriales.f__Lachnospiraceae.g__Brotolimicola	age	age	4.53745e-05	0.000917563	20	9	0.961104	0.995066
k__Bacteria.p__Bacteroidota.c__CFGB77894.o__OFGB77894.f__FGB77894.g__GGB13001	age	age	-0.0399996	0.0531083	20	20	0.461085	0.995066
k__Bacteria.p__Bacteroidota.c__CFGB653.o__OFGB653.f__FGB653.g__GGB1615	age	age	-0.00432083	0.0178035	20	15	0.810985	0.995066
k__Bacteria.p__Bacteroidota.c__Bacteroidia.o__Bacteroidales.f__Prevotellaceae.g__Segatella.s__Candidatus_Segatella_intestinihominis	age	age	0.457048	0.701226	20	20	0.522776	0.995066
k__Bacteria.p__Bacteroidota.c__Bacteroidia.o__Bacteroidales.f__Prevotellaceae.g__Segatella.s__Segatella_sanihominis	age	age	0.518436	0.795525	20	20	0.522835	0.995066
k__Bacteria.p__Bacteroidota.c__CFGB582.o__OFGB582.f__FGB582.g__GGB1278.s__GGB1278_SGB1715	age	age	-0.125576	0.407222	20	13	0.761338	0.995066
k__Bacteria.p__Proteobacteria.c__Gammaproteobacteria.o__Aeromonadales.f__Succinivibrionaceae.g__GGB2726.s__GGB2726_SGB3668	age	age	0.161302	0.759357	20	17	0.834167	0.995066
k__Bacteria.p__Bacteroidota.c__Bacteroidia.o__Bacteroidales.f__Prevotellaceae.g__Segatella.s__Segatella_hominis	age	age	-0.0801079	0.389346	20	20	0.839295	0.995066
k__Bacteria.p__Proteobacteria.c__Gammaproteobacteria.o__Aeromonadales.f__Succinivibrionaceae.g__GGB2734.s__GGB2734_SGB3677	age	age	-0.27467	0.181111	20	20	0.146738	0.995066
k__Bacteria.p__Firmicutes.c__Negativicutes.o__Selenomonadales.f__Selenomonadaceae.g__Anaerovibrio.s__Anaerovibrio_lipolyticus	age	age	-0.647027	0.57698	20	20	0.276855	0.995066
k__Bacteria.p__Spirochaetes.c__Spirochaetia.o__Spirochaetales.f__Treponemataceae.g__GGB13847.s__GGB13847_SGB21233	age	age	0.0301785	0.0557701	20	12	0.595057	0.995066
k__Bacteria.p__Bacteroidota.c__Bacteroidia.o__Bacteroidales.f__Prevotellaceae.g__Segatella.s__Segatella_brasiliensis	age	age	0.0628294	0.292669	20	18	0.832432	0.995066
k__Bacteria.p__Bacteroidota.c__Bacteroidia.o__Bacteroidales.f__Prevotellaceae.g__Segatella.s__Segatella_sinensis	age	age	0.595871	0.574067	20	20	0.313022	0.995066
k__Bacteria.p__Firmicutes.c__CFGB77540.o__OFGB77540.f__FGB77540.g__GGB4978.s__GGB4978_SGB6970	age	age	0.183913	0.160899	20	16	0.268002	0.995066
k__Bacteria.p__Firmicutes.c__Erysipelotrichia.o__Erysipelotrichales.f__Coprobacillaceae.g__Catenibacterium.s__Catenibacterium_mitsuokai	age	age	-0.060965	0.0571436	20	18	0.30013	0.995066
k__Bacteria.p__Firmicutes.c__Clostridia.o__Eubacteriales.f__Lachnospiraceae.g__Roseburia.s__Roseburia_faecis	age	age	0.0307209	0.0258807	20	13	0.25065	0.995066
k__Bacteria.p__Bacteroidota.c__CFGB658.o__OFGB658.f__FGB658.g__GGB1627.s__GGB1627_SGB2230	age	age	-0.0126792	0.124461	20	9	0.919984	0.995066
k__Bacteria.p__Firmicutes.c__Clostridia.o__Eubacteriales.f__Lachnospiraceae.g__GGB3632.s__GGB3632_SGB4921	age	age	-0.00203228	0.0966266	20	19	0.983451	0.995066
k__Bacteria.p__Firmicutes.c__Clostridia.o__Eubacteriales.f__Clostridiaceae.g__Sarcina.s__Sarcina_ventriculi	age	age	0.25245	0.279936	20	19	0.379065	0.995066
k__Bacteria.p__Firmicutes.c__Clostridia.o__Eubacteriales.f__Lachnospiraceae.g__Lachnospiraceae_unclassified.s__Eubacterium_rectale	age	age	0.0487438	0.0508754	20	18	0.350705	0.995066
k__Bacteria.p__Bacteroidota.c__Bacteroidia.o__Bacteroidales.f__Prevotellaceae.g__GGB18559.s__GGB18559_SGB27424	age	age	0.0763811	0.0774785	20	19	0.337281	0.995066
k__Bacteria.p__Tenericutes.c__CFGB4686.o__OFGB4686.f__FGB4686.g__GGB13634.s__GGB13634_SGB20983	age	age	-0.000838586	0.0232498	20	17	0.971625	0.995066
k__Bacteria.p__Firmicutes.c__Clostridia.o__Eubacteriales.f__Peptostreptococcaceae.g__Intestinibacter.s__Intestinibacter_bartlettii	age	age	-0.05658	0.0533497	20	20	0.302919	0.995066
k__Bacteria.p__Bacteroidota.c__CFGB72486.o__OFGB72486.f__FGB72486.g__GGB1633.s__GGB1633_SGB2241	age	age	0.000767908	0.0488012	20	10	0.987619	0.995066
k__Bacteria.p__Spirochaetes.c__Spirochaetia.o__Spirochaetales.f__Treponemataceae.g__Treponema.s__Treponema_succinifaciens	age	age	-0.101695	0.145459	20	9	0.493407	0.995066
k__Bacteria.p__Bacteroidota.c__Bacteroidia.o__Bacteroidales.f__Prevotellaceae.g__GGB12985.s__GGB12985_SGB20152	age	age	0.0040624	0.0604528	20	20	0.947164	0.995066
k__Bacteria.p__Firmicutes.c__Erysipelotrichia.o__Erysipelotrichales.f__Erysipelotrichaceae.g__Holdemanella.s__Holdemanella_porci	age	age	-0.00972052	0.021829	20	19	0.661411	0.995066
k__Bacteria.p__Firmicutes.c__Clostridia.o__Eubacteriales.f__Lachnospiraceae.g__Blautia.s__Blautia_glucerasea	age	age	-0.0113908	0.00934738	20	16	0.238722	0.995066
k__Bacteria.p__Firmicutes.c__Clostridia.o__Eubacteriales.f__Lachnospiraceae.g__Lachnospiraceae_unclassified.s__Lachnospiraceae_unclassified_SGB4924	age	age	-0.00108312	0.00155663	20	17	0.495433	0.995066
k__Bacteria.p__Bacteroidota.c__Bacteroidia.o__Bacteroidales.f__Prevotellaceae.g__Segatella.s__Candidatus_Segatella_caccae	age	age	-0.104678	0.0984963	20	18	0.301943	0.995066
k__Bacteria.p__Firmicutes.c__Clostridia.o__Eubacteriales.f__Lachnospiraceae.g__Lachnospiraceae_unclassified.s__Lachnospiraceae_bacterium	age	age	0.00432376	0.00867284	20	14	0.62414	0.995066
k__Bacteria.p__Firmicutes.c__Clostridia.o__Eubacteriales.f__Eubacteriaceae.g__Eubacterium.s__Eubacterium_sp_MSJ_13	age	age	-0.03439	0.0553784	20	16	0.542384	0.995066
k__Bacteria.p__Firmicutes.c__Clostridia.o__Eubacteriales.f__Oscillospiraceae.g__Faecalibacterium.s__Faecalibacterium_prausnitzii	age	age	0.00500591	0.0345264	20	17	0.886332	0.995066
k__Bacteria.p__Bacteroidota.c__Bacteroidia.o__Bacteroidales.f__Prevotellaceae.g__GGB12950.s__GGB12950_SGB20102	age	age	0.0747098	0.0466395	20	15	0.126591	0.995066
k__Bacteria.p__Bacteroidota.c__Bacteroidia.o__Bacteroidales.f__Prevotellaceae.g__GGB1246.s__GGB1246_SGB1667	age	age	-0.00170112	0.024549	20	20	0.945519	0.995066
k__Bacteria.p__Bacteroidota.c__Bacteroidia.o__Bacteroidales.f__Prevotellaceae.g__Segatella.s__Candidatus_Segatella_violae	age	age	0.0129832	0.0132978	20	12	0.341834	0.995066
k__Bacteria.p__Bacteroidota.c__Bacteroidia.o__Bacteroidales.f__Prevotellaceae.g__GGB1239.s__GGB1239_SGB1657	age	age	0.0360191	0.0645466	20	20	0.583697	0.995066
k__Bacteria.p__Bacteroidota.c__CFGB11479.o__OFGB11479.f__FGB11479.g__GGB1629.s__GGB1629_SGB2237	age	age	-0.00421449	0.0168278	20	17	0.805077	0.995066
k__Bacteria.p__Fibrobacteres.c__Fibrobacteria.o__Fibrobacterales.f__Fibrobacteraceae.g__GGB13140.s__GGB13140_SGB20345	age	age	-6.03669e-05	0.00451552	20	9	0.989481	0.995066
k__Bacteria.p__Firmicutes.c__Clostridia.o__Eubacteriales.f__Oscillospiraceae.g__Ruminococcus.s__Ruminococcus_sp_210702_SL_1_03	age	age	-0.00369383	0.0223717	20	11	0.870696	0.995066
k__Bacteria.p__Firmicutes.c__Clostridia.o__Eubacteriales.f__Lachnospiraceae.g__GGB3632.s__GGB3632_SGB4920	age	age	0.0340697	0.0537629	20	16	0.534245	0.995066
k__Bacteria.p__Bacteroidota.c__Bacteroidia.o__Bacteroidales.f__Prevotellaceae.g__GGB12950.s__GGB12950_SGB20101	age	age	-0.00186651	0.0189917	20	20	0.922796	0.995066
k__Bacteria.p__Proteobacteria.c__Gammaproteobacteria.o__Aeromonadales.f__Succinivibrionaceae.g__GGB2734.s__GGB2734_SGB20279	age	age	-0.00676292	0.00813316	20	10	0.416572	0.995066
k__Bacteria.p__Firmicutes.c__Clostridia.o__Eubacteriales.f__Lachnospiraceae.g__Coprococcus.s__Coprococcus_eutactus	age	age	-0.00600364	0.0877282	20	15	0.946194	0.995066
k__Bacteria.p__Firmicutes.c__Clostridia.o__Eubacteriales.f__Lachnospiraceae.g__GGB3859.s__GGB3859_SGB5234	age	age	0.0172485	0.0188749	20	20	0.372884	0.995066
k__Bacteria.p__Firmicutes.c__Clostridia.o__Eubacteriales.f__Lachnospiraceae.g__GGB3740.s__GGB3740_SGB5076	age	age	0.00612855	0.00603005	20	10	0.322937	0.995066
k__Bacteria.p__Bacteroidota.c__Bacteroidia.o__Bacteroidales.f__Prevotellaceae.g__Prevotella.s__Prevotella_brevis	age	age	0.0192021	0.178999	20	17	0.915757	0.995066
k__Bacteria.p__Firmicutes.c__CFGB1337.o__OFGB1337.f__FGB1337.g__GGB3253.s__GGB3253_SGB4300	age	age	-0.0519556	0.0452453	20	19	0.265873	0.995066
k__Bacteria.p__Tenericutes.c__CFGB341.o__OFGB341.f__FGB341.g__GGB775.s__GGB775_SGB1016	age	age	0.00212849	0.0115968	20	12	0.856425	0.995066
k__Bacteria.p__Firmicutes.c__CFGB330.o__OFGB330.f__FGB330.g__GGB756.s__GGB756_SGB994	age	age	0.0018763	0.0107297	20	15	0.863133	0.995066
k__Bacteria.p__Bacteroidota.c__CFGB11479.o__OFGB11479.f__FGB11479.g__GGB1630.s__GGB1630_SGB2238	age	age	-0.0224128	0.0155274	20	19	0.166077	0.995066
k__Bacteria.p__Firmicutes.c__Clostridia.o__Eubacteriales.f__Lachnospiraceae.g__Lachnospira.s__Lachnospira_SGB5083	age	age	-0.0205836	0.0267209	20	19	0.451105	0.995066
k__Bacteria.p__Bacteroidota.c__Bacteroidia.o__Bacteroidales.f__Prevotellaceae.g__Segatella.s__Segatella_brunsvicensis	age	age	0.0560157	0.0445595	20	19	0.224785	0.995066
k__Bacteria.p__Bacteroidota.c__Bacteroidia.o__Bacteroidales.f__Prevotellaceae.g__GGB1247.s__GGB1247_SGB1668	age	age	0.0515899	0.0725084	20	20	0.485893	0.995066
k__Bacteria.p__Firmicutes.c__Clostridia.o__Eubacteriales.f__Lachnospiraceae.g__Jutongia.s__Jutongia_huaianensis	age	age	0.000195	0.0157148	20	12	0.990236	0.995066
k__Bacteria.p__Bacteroidota.c__Bacteroidia.o__Bacteroidales.f__Prevotellaceae.g__Prevotella.s__Prevotella_dentalis	age	age	0.00364101	0.0242564	20	19	0.882351	0.995066
k__Bacteria.p__Bacteroidota.c__CFGB32090.o__OFGB32090.f__FGB32090.g__GGB13020.s__GGB13020_SGB20192	age	age	-0.0359607	0.102528	20	15	0.729856	0.995066
k__Bacteria.p__Bacteroidota.c__CFGB11479.o__OFGB11479.f__FGB11479.g__GGB1632.s__GGB1632_SGB2240	age	age	0.00925144	0.0258067	20	18	0.724147	0.995066
k__Bacteria.p__Firmicutes.c__Clostridia.o__Eubacteriales.f__Lachnospiraceae.g__Lachnospira.s__Lachnospira_pectinoschiza	age	age	-0.0221163	0.19227	20	15	0.909697	0.995066
k__Bacteria.p__Firmicutes.c__Clostridia.o__Eubacteriales.f__Lachnospiraceae.g__GGB3738.s__GGB3738_SGB5072	age	age	0.0880656	0.173256	20	14	0.617417	0.995066
k__Bacteria.p__Firmicutes.c__CFGB1765.o__OFGB1765.f__FGB1765.g__GGB4578.s__GGB4578_SGB6328	age	age	-0.00961143	0.0136964	20	13	0.491812	0.995066
k__Bacteria.p__Candidatus_Melainabacteria.c__CFGB2104.o__OFGB2104.f__FGB2104.g__GGB5996.s__GGB5996_SGB8619	age	age	-0.0200037	0.012662	20	13	0.13156	0.995066
k__Bacteria.p__Firmicutes.c__Clostridia.o__Eubacteriales.f__Peptostreptococcaceae.g__GGB4456.s__GGB4456_SGB6141	age	age	-0.0113999	0.0194373	20	18	0.564824	0.995066
k__Bacteria.p__Bacteroidota.c__Bacteroidia.o__Bacteroidales.f__Prevotellaceae.g__Prevotella.s__Prevotella_SGB1675	age	age	0.0213522	0.0131275	20	20	0.121217	0.995066
k__Bacteria.p__Firmicutes.c__Clostridia.o__Eubacteriales.f__Lachnospiraceae.g__Blautia.s__Blautia_sp_MCC283	age	age	-0.000533761	0.00162302	20	9	0.74605	0.995066
k__Bacteria.p__Bacteroidota.c__Bacteroidia.o__Bacteroidales.f__Prevotellaceae.g__Prevotella.s__Prevotella_SGB1672	age	age	0.00707361	0.0231238	20	19	0.763189	0.995066
k__Bacteria.p__Firmicutes.c__Clostridia.o__Eubacteriales.f__Eubacteriales_unclassified.g__Gemmiger.s__Gemmiger_formicilis	age	age	-0.00754843	0.0212865	20	19	0.727001	0.995066
k__Bacteria.p__Bacillota.c__Erysipelotrichia.o__Erysipelotrichales.f__Coprobacillaceae.g__Catenibacterium.s__Catenibacterium_tridentinum	age	age	-0.0242123	0.0187755	20	9	0.213525	0.995066
k__Bacteria.p__Firmicutes.c__Clostridia.o__Eubacteriales.f__Clostridiaceae.g__Clostridiaceae_unclassified.s__Clostridiaceae_bacterium_Marseille_Q4143	age	age	-0.00585812	0.00377347	20	17	0.13796	0.995066
k__Bacteria.p__Fibrobacteres.c__Fibrobacteria.o__Fibrobacterales.f__Fibrobacteraceae.g__Hallerella.s__Hallerella_porci	age	age	-0.00178042	0.00427516	20	11	0.681999	0.995066
k__Bacteria.p__Firmicutes.c__CFGB8116.o__OFGB8116.f__FGB8116.g__GGB25027.s__GGB25027_SGB36944	age	age	0.0181315	0.0282592	20	9	0.529211	0.995066
k__Bacteria.p__Bacteroidota.c__Bacteroidia.o__Bacteroidales.f__Bacteroidaceae.g__GGB1380.s__GGB1380_SGB1883	age	age	-0.000226344	0.0103353	20	17	0.982769	0.995066
k__Bacteria.p__Firmicutes.c__Negativicutes.o__Veillonellales.f__Veillonellaceae.g__Allisonella.s__Allisonella_histaminiformans	age	age	0.0281834	0.0193002	20	17	0.161452	0.995066
k__Bacteria.p__Firmicutes.c__Clostridia.o__Eubacteriales.f__Clostridiaceae.g__Clostridium.s__Clostridium_sp_AF20_17LB	age	age	0.00199624	0.00402713	20	17	0.626106	0.995066
k__Bacteria.p__Firmicutes.c__Clostridia.o__Eubacteriales.f__Oscillospiraceae.g__Lawsonibacter.s__Lawsonibacter_SGB15145	age	age	-0.00218584	0.00236179	20	15	0.366949	0.995066
k__Bacteria.p__Firmicutes.c__CFGB8140.o__OFGB8140.f__FGB8140.g__GGB3755.s__GGB3755_SGB41382	age	age	-0.00852859	0.00875069	20	13	0.342666	0.995066
k__Bacteria.p__Firmicutes.c__Clostridia.o__Eubacteriales.f__Oscillospiraceae.g__GGB9634.s__GGB9634_SGB15095	age	age	0.0154286	0.0228008	20	9	0.507218	0.995066
k__Bacteria.p__Firmicutes.c__Clostridia.o__Eubacteriales.f__Lachnospiraceae.g__Blautia.s__Blautia_sp_MSJ_9	age	age	-0.00184028	0.00114228	20	15	0.124562	0.995066
k__Bacteria.p__Firmicutes.c__Clostridia.o__Eubacteriales.f__Clostridiaceae.g__Clostridiaceae_unclassified.s__Clostridiaceae_bacterium_CLA_AA_H274	age	age	0.0674944	0.0889483	20	14	0.457791	0.995066
k__Bacteria.p__Bacteroidota.c__Bacteroidia.o__Bacteroidales.f__Prevotellaceae.g__GGB1248.s__GGB1248_SGB1669	age	age	0.0054915	0.00347111	20	19	0.131048	0.995066
k__Bacteria.p__Firmicutes.c__Erysipelotrichia.o__Erysipelotrichales.f__Erysipelotrichaceae.g__Holdemanella.s__Holdemanella_biformis	age	age	-0.000964385	0.00451041	20	9	0.833096	0.995066
k__Bacteria.p__Spirochaetes.c__Spirochaetia.o__Spirochaetales.f__Treponemataceae.g__Treponema.s__Treponema_berlinense	age	age	-0.0402328	0.0925709	20	14	0.669006	0.995066
k__Bacteria.p__Firmicutes.c__Clostridia.o__Eubacteriales.f__Lachnospiraceae.g__Coprococcus.s__Coprococcus_comes	age	age	0.00817378	0.00507821	20	17	0.124887	0.995066
k__Bacteria.p__Bacteroidota.c__CFGB11479.o__OFGB11479.f__FGB11479.g__GGB1631.s__GGB1631_SGB2239	age	age	-0.00562723	0.00871771	20	13	0.526751	0.995066
k__Bacteria.p__Firmicutes.c__Clostridia.o__Eubacteriales.f__Lachnospiraceae.g__Anaerobutyricum.s__Anaerobutyricum_hallii	age	age	-0.00979972	0.0107214	20	11	0.37278	0.995066
k__Bacteria.p__Firmicutes.c__Clostridia.o__Eubacteriales.f__Eubacteriaceae.g__Eubacteriaceae_unclassified.s__Eubacteriaceae_bacterium	age	age	-0.0019921	0.00235662	20	10	0.409027	0.995066
k__Bacteria.p__Firmicutes.c__Clostridia.o__Eubacteriales.f__Lachnospiraceae.g__Lachnospira.s__Lachnospira_eligens	age	age	0.00122287	0.0093426	20	14	0.897313	0.995066
k__Bacteria.p__Bacteroidota.c__Bacteroidia.o__Bacteroidales.f__Bacteroidales_unclassified.g__GGB1618.s__GGB1618_SGB2215	age	age	-0.0162114	0.0349515	20	9	0.648333	0.995066
k__Bacteria.p__Firmicutes.c__Clostridia.o__Eubacteriales.f__Lachnospiraceae.g__Dorea.s__Dorea_longicatena	age	age	0.00203662	0.00462128	20	15	0.664675	0.995066
k__Bacteria.p__Firmicutes.c__Clostridia.o__Eubacteriales.f__Oscillospiraceae.g__Oscillibacter.s__Oscillibacter_sp_ER4	age	age	0.00615127	0.014709	20	15	0.680749	0.995066
k__Bacteria.p__Firmicutes.c__CFGB342.o__OFGB342.f__FGB342.g__GGB779.s__GGB779_SGB1022	age	age	0.000610443	0.0037924	20	9	0.873914	0.995066
k__Bacteria.p__Firmicutes.c__Clostridia.o__Eubacteriales.f__Lachnospiraceae.g__Roseburia.s__Roseburia_intestinalis	age	age	0.00115352	0.00481522	20	12	0.81338	0.995066
k__Bacteria.p__Firmicutes.c__Clostridia.o__Eubacteriales.f__Oscillospiraceae.g__Oscillibacter.s__Oscillibacter_valericigenes	age	age	-0.01033	0.0152923	20	12	0.50794	0.995066
k__Bacteria.p__Tenericutes.c__CFGB4686.o__OFGB4686.f__FGB4686.g__GGB13634.s__GGB13634_SGB1019	age	age	-0.000248913	0.00100307	20	11	0.806826	0.995066
k__Bacteria.p__Firmicutes.c__Clostridia.o__Eubacteriales.f__Lachnospiraceae.g__Jingyaoa.s__Jingyaoa_shaoxingensis	age	age	-0.00150904	0.00182882	20	11	0.420091	0.995066
k__Bacteria.p__Firmicutes.c__Clostridia.o__Eubacteriales.f__Oscillospiraceae.g__GGB3212.s__GGB3212_SGB4241	age	age	-0.00303405	0.00313782	20	9	0.346393	0.995066
k__Bacteria.p__Firmicutes.c__Clostridia.o__Eubacteriales.f__Eubacteriaceae.g__Eubacterium.s__Eubacterium_SGB4329	age	age	0.00142164	0.0348906	20	15	0.967947	0.995066
k__Bacteria.p__Firmicutes.c__Clostridia.o__Eubacteriales.f__Clostridiaceae.g__Clostridium.s__Clostridium_sp_AM22_11AC	age	age	0.0189114	0.017307	20	14	0.288933	0.995066
k__Bacteria.p__Actinobacteria.c__Coriobacteriia.o__Coriobacteriales.f__Coriobacteriaceae.g__Collinsella.s__Collinsella_aerofaciens	age	age	0.00302505	0.00594527	20	12	0.617061	0.995066
k__Bacteria.p__Firmicutes.c__Negativicutes.o__Veillonellales.f__Veillonellaceae.g__GGB13177.s__GGB13177_SGB20393	age	age	0.00281177	0.00317919	20	17	0.388126	0.995066
k__Bacteria.p__Firmicutes.c__Clostridia.o__Eubacteriales.f__Lachnospiraceae.g__Mediterraneibacter.s__Ruminococcus_gnavus	age	age	0.00212329	0.00256164	20	15	0.41803	0.995066
k__Bacteria.p__Firmicutes.c__Clostridia.o__Eubacteriales.f__Oscillospiraceae.g__Ruminococcus.s__Ruminococcus_sp_AF13_28	age	age	-0.0241308	0.0171043	20	20	0.175352	0.995066
k__Bacteria.p__Proteobacteria.c__Betaproteobacteria.o__Burkholderiales.f__Sutterellaceae.g__GGB6565.s__GGB6565_SGB9274	age	age	0.00542317	0.0154386	20	17	0.729462	0.995066
k__Bacteria.p__Candidatus_Melainabacteria.c__CFGB2107.o__OFGB2107.f__FGB2107.g__GGB13727.s__GGB13727_SGB8655	age	age	-0.00308881	0.0164363	20	10	0.853037	0.995066
k__Bacteria.p__Firmicutes.c__Clostridia.o__Eubacteriales.f__Lachnospiraceae.g__GGB3588.s__GGB3588_SGB4808	age	age	-0.0050799	0.00470466	20	15	0.294505	0.995066
k__Bacteria.p__Firmicutes.c__CFGB1479.o__OFGB1479.f__FGB1479.g__GGB3752.s__GGB3752_SGB5100	age	age	0.00247365	0.0144775	20	12	0.866239	0.995066
k__Bacteria.p__Firmicutes.c__Clostridia.o__Eubacteriales.f__Oscillospiraceae.g__Ruminococcus.s__Ruminococcus_callidus	age	age	-0.00671811	0.0250779	20	18	0.79183	0.995066
k__Bacteria.p__Firmicutes.c__Clostridia.o__Eubacteriales.f__Oscillospiraceae.g__GGB9616.s__GGB9616_SGB15051	age	age	0.00360536	0.0126759	20	10	0.779329	0.995066
k__Bacteria.p__Firmicutes.c__Clostridia.o__Eubacteriales.f__Lachnospiraceae.g__Mediterraneibacter.s__Mediterraneibacter_faecis	age	age	-0.00768771	0.0132004	20	10	0.567531	0.995066
k__Bacteria.p__Firmicutes.c__CFGB79015.o__OFGB79015.f__FGB79015.g__GGB4672.s__GGB4672_SGB6461	age	age	-0.000858494	0.00205595	20	12	0.681203	0.995066
k__Bacteria.p__Firmicutes.c__Clostridia.o__Eubacteriales.f__Clostridiaceae.g__Clostridium.s__Clostridium_sp_AF12_28	age	age	-0.00271973	0.00205025	20	11	0.201246	0.995066
k__Bacteria.p__Firmicutes.c__CFGB78857.o__OFGB78857.f__FGB78857.g__GGB3623.s__GGB3623_SGB4900	age	age	-0.00405995	0.0257647	20	13	0.876543	0.995066
k__Bacteria.p__Firmicutes.c__Clostridia.o__Eubacteriales.f__Lachnospiraceae.g__Roseburia.s__Roseburia_SGB36997	age	age	-0.00256265	0.0143563	20	10	0.860321	0.995066
k__Bacteria.p__Firmicutes.c__CFGB4559.o__OFGB4559.f__FGB4559.g__GGB2983.s__GGB2983_SGB3965	age	age	-0.0020091	0.00261662	20	13	0.452547	0.995066
k__Bacteria.p__Firmicutes.c__Clostridia.o__Eubacteriales.f__Oscillospiraceae.g__GGB9595.s__GGB9595_SGB15019	age	age	0.00732414	0.0180192	20	14	0.689195	0.995066
k__Bacteria.p__Firmicutes.c__Clostridia.o__Eubacteriales.f__Clostridiaceae.g__Clostridium.s__Clostridium_SGB4913	age	age	-0.00154764	0.00143158	20	10	0.293936	0.995066
k__Bacteria.p__Firmicutes.c__Clostridia.o__Eubacteriales.f__Lachnospiraceae.g__Coprococcus.s__Coprococcus_catus	age	age	-0.00278325	0.00560942	20	15	0.625776	0.995066
k__Bacteria.p__Firmicutes.c__Clostridia.o__Eubacteriales.f__Clostridiaceae.g__Clostridium.s__Clostridium_SGB6179	age	age	0.0165539	0.0204544	20	15	0.428907	0.995066
k__Bacteria.p__Firmicutes.c__Clostridia.o__Eubacteriales.f__Clostridiaceae.g__GGB3528.s__GGB3528_SGB4713	age	age	-0.00453587	0.00519095	20	12	0.393734	0.995066
k__Bacteria.p__Bacteroidota.c__Bacteroidia.o__Bacteroidales.f__Prevotellaceae.g__Segatella.s__Sgatella_sinensis	age	age	0.000591493	0.000556127	20	10	0.301574	0.995066
k__Bacteria.p__Firmicutes.c__CFGB1298.o__OFGB1298.f__FGB1298.g__GGB3118.s__GGB3118_SGB4130	age	age	0.000529997	0.00609014	20	18	0.931612	0.995066
k__Bacteria.p__Actinobacteria.c__Coriobacteriia.o__Coriobacteriales.f__Atopobiaceae.g__Paratractidigestivibacter.s__Paratractidigestivibacter_faecalis	age	age	0.00188847	0.00200125	20	11	0.357847	0.995066
k__Bacteria.p__Bacteroidota.c__CFGB1458.o__OFGB1458.f__FGB1458.g__GGB1458.s__GGB1458_SGB2021	age	age	0.00550032	0.0302162	20	15	0.857592	0.995066
k__Bacteria.p__Firmicutes.c__Clostridia.o__Eubacteriales.f__Lachnospiraceae.g__Roseburia.s__Roseburia_inulinivorans	age	age	0.0121592	0.0143458	20	17	0.407802	0.995066
k__Bacteria.p__Firmicutes.c__Clostridia.o__Eubacteriales.f__Lachnospiraceae.g__Mediterraneibacter.s__Mediterraneibacter_sp_NSJ_151	age	age	-0.00182794	0.00150363	20	10	0.23981	0.995066
k__Bacteria.p__Firmicutes.c__Clostridia.o__Eubacteriales.f__Clostridiaceae.g__Clostridium.s__Clostridium_fessum	age	age	0.00063754	0.0121343	20	19	0.958677	0.995066
k__Bacteria.p__Firmicutes.c__Clostridia.o__Eubacteriales.f__Lachnospiraceae.g__GGB3637.s__GGB3637_SGB4930	age	age	0.00345415	0.00601792	20	9	0.573086	0.995066
k__Bacteria.p__Firmicutes.c__Clostridia.o__Eubacteriales.f__Oscillospiraceae.g__GGB9737.s__GGB9737_SGB15309	age	age	-0.00136205	0.00484391	20	9	0.781773	0.995066
k__Bacteria.p__Firmicutes.c__Clostridia.o__Eubacteriales.f__Oscillospiraceae.g__GGB9614.s__GGB9614_SGB15049	age	age	-0.000145949	0.000607862	20	9	0.812964	0.995066
k__Bacteria.p__Firmicutes.c__Clostridia.o__Eubacteriales.f__Lachnospiraceae.g__GGB3862.s__GGB3862_SGB5239	age	age	-0.00967786	0.012857	20	11	0.461345	0.995066
k__Bacteria.p__Firmicutes.c__Clostridia.o__Eubacteriales.f__Oscillospiraceae.g__Faecalibacterium.s__Faecalibacterium_SGB15346	age	age	-8.50538e-05	0.00369278	20	15	0.981878	0.995066
k__Bacteria.p__Firmicutes.c__Bacilli.o__Lactobacillales.f__Lactobacillaceae.g__Ligilactobacillus.s__Ligilactobacillus_animalis	age	age	0.0502324	0.377761	20	14	0.895689	0.995066
k__Bacteria.p__Firmicutes.c__Clostridia.o__Eubacteriales.f__Lachnospiraceae.g__Oliverpabstia.s__Oliverpabstia_intestinalis	age	age	-0.0117254	0.0136367	20	13	0.401187	0.995066
k__Bacteria.p__Firmicutes.c__Clostridia.o__Eubacteriales.f__Lachnospiraceae.g__Simiaoa.s__Simiaoa_sunii	age	age	-0.000515695	0.000397506	20	9	0.210902	0.995066
k__Bacteria.p__Firmicutes.c__Clostridia.o__Eubacteriales.f__Lachnospiraceae.g__Blautia.s__Blautia_faecis	age	age	-0.00337743	0.00227047	20	9	0.154179	0.995066
k__Bacteria.p__Bacillota.c__Clostridia.o__Eubacteriales.f__Eubacteriales_incertae_sedis.g__Candidatus_Cibionibacter.s__Candidatus_Cibionibacter_quicibialis	age	age	-0.00135313	0.018611	20	15	0.942842	0.995066
k__Bacteria.p__Firmicutes.c__Clostridia.o__Eubacteriales.f__Lachnospiraceae.g__GGB3636.s__GGB3636_SGB4929	age	age	-0.0100864	0.00822919	20	14	0.236115	0.995066
k__Bacteria.p__Firmicutes.c__Clostridia.o__Eubacteriales.f__Oscillospiraceae.g__Oscillospiraceae_unclassified.s__Oscillospiraceae_bacterium_Marseille_Q3528	age	age	-0.000600445	0.00094928	20	13	0.534996	0.995066
k__Bacteria.p__Firmicutes.c__CFGB9629.o__OFGB9629.f__FGB9629.g__GGB3615.s__GGB3615_SGB4887	age	age	-0.00341816	0.0080496	20	13	0.676134	0.995066
k__Bacteria.p__Firmicutes.c__CFGB1765.o__OFGB1765.f__FGB1765.g__GGB4603.s__GGB4603_SGB6367	age	age	-0.00903433	0.0104054	20	10	0.396697	0.995066
k__Bacteria.p__Proteobacteria.c__CFGB2413.o__OFGB2413.f__FGB2413.g__GGB6625.s__GGB6625_SGB9360	age	age	0.0743419	0.117838	20	20	0.536045	0.995066
k__Bacteria.p__Firmicutes.c__Clostridia.o__Eubacteriales.f__Oscillospiraceae.g__Ruminococcus.s__Ruminococcus_SGB4421	age	age	0.00891094	0.021764	20	17	0.687052	0.995066
k__Bacteria.p__Firmicutes.c__Clostridia.o__Eubacteriales.f__Lachnospiraceae.g__GGB38239.s__GGB38239_SGB47716	age	age	0.00015913	0.00240297	20	14	0.947931	0.995066
k__Bacteria.p__Firmicutes.c__Clostridia.o__Eubacteriales.f__Clostridiaceae.g__Clostridiaceae_unclassified.s__Clostridiaceae_bacterium_AF18_31LB	age	age	-0.00792829	0.0102394	20	13	0.44881	0.995066
k__Bacteria.p__Firmicutes.c__Clostridia.o__Eubacteriales.f__Lachnospiraceae.g__Fusicatenibacter.s__Fusicatenibacter_saccharivorans	age	age	-0.039407	0.0406908	20	16	0.345653	0.995066
k__Bacteria.p__Bacteroidota.c__CFGB629.o__OFGB629.f__FGB629.g__GGB1495.s__GGB1495_SGB2071	age	age	0.00741123	0.00606537	20	12	0.23751	0.995066
k__Bacteria.p__Firmicutes.c__Clostridia.o__Eubacteriales.f__Clostridiaceae.g__Clostridium.s__Clostridium_SGB4907	age	age	-0.00322317	0.00391118	20	10	0.420673	0.995066
k__Bacteria.p__Firmicutes.c__Clostridia.o__Eubacteriales.f__Lachnospiraceae.g__Coprococcus.s__Coprococcus_sp_OM04_5BH	age	age	0.00386903	0.0136043	20	10	0.779352	0.995066
k__Bacteria.p__Firmicutes.c__Clostridia.o__Eubacteriales.f__Lachnospiraceae.g__Brotolimicola.s__Brotolimicola_acetigignens	age	age	4.53745e-05	0.000917563	20	9	0.961104	0.995066
k__Bacteria.p__Bacteroidota.c__CFGB77894.o__OFGB77894.f__FGB77894.g__GGB13001.s__GGB13001_SGB20171	age	age	-0.0399996	0.0531083	20	20	0.461085	0.995066
k__Bacteria.p__Bacteroidota.c__CFGB653.o__OFGB653.f__FGB653.g__GGB1615.s__GGB1615_SGB2212	age	age	-0.00432083	0.0178035	20	15	0.810985	0.995066
k__Bacteria.p__Bacteroidota.c__Bacteroidia.o__Bacteroidales.f__Prevotellaceae.g__Segatella.s__Candidatus_Segatella_intestinihominis.t__SGB1623	age	age	0.457048	0.701226	20	20	0.522776	0.995066
k__Bacteria.p__Bacteroidota.c__Bacteroidia.o__Bacteroidales.f__Prevotellaceae.g__Segatella.s__Segatella_sanihominis.t__SGB1614	age	age	0.518436	0.795525	20	20	0.522835	0.995066
k__Bacteria.p__Bacteroidota.c__CFGB582.o__OFGB582.f__FGB582.g__GGB1278.s__GGB1278_SGB1715.t__SGB1715	age	age	-0.125576	0.407222	20	13	0.761338	0.995066
k__Bacteria.p__Proteobacteria.c__Gammaproteobacteria.o__Aeromonadales.f__Succinivibrionaceae.g__GGB2726.s__GGB2726_SGB3668.t__SGB3668	age	age	0.161302	0.759357	20	17	0.834167	0.995066
k__Bacteria.p__Proteobacteria.c__Gammaproteobacteria.o__Aeromonadales.f__Succinivibrionaceae.g__GGB2734.s__GGB2734_SGB3677.t__SGB3677	age	age	-0.27467	0.181111	20	20	0.146738	0.995066
k__Bacteria.p__Firmicutes.c__Negativicutes.o__Selenomonadales.f__Selenomonadaceae.g__Anaerovibrio.s__Anaerovibrio_lipolyticus.t__SGB6973	age	age	-0.647027	0.57698	20	20	0.276855	0.995066
k__Bacteria.p__Spirochaetes.c__Spirochaetia.o__Spirochaetales.f__Treponemataceae.g__GGB13847.s__GGB13847_SGB21233.t__SGB21233	age	age	0.0301785	0.0557701	20	12	0.595057	0.995066
k__Bacteria.p__Bacteroidota.c__Bacteroidia.o__Bacteroidales.f__Prevotellaceae.g__Segatella.s__Segatella_brasiliensis.t__SGB1636	age	age	0.0628294	0.292669	20	18	0.832432	0.995066
k__Bacteria.p__Bacteroidota.c__Bacteroidia.o__Bacteroidales.f__Prevotellaceae.g__Segatella.s__Segatella_sinensis.t__SGB1644	age	age	0.595871	0.574067	20	20	0.313022	0.995066
k__Bacteria.p__Bacteroidota.c__Bacteroidia.o__Bacteroidales.f__Prevotellaceae.g__Segatella.s__Segatella_hominis.t__SGB1617	age	age	0.24827	0.286911	20	20	0.398249	0.995066
k__Bacteria.p__Firmicutes.c__CFGB77540.o__OFGB77540.f__FGB77540.g__GGB4978.s__GGB4978_SGB6970.t__SGB6970	age	age	0.183913	0.160899	20	16	0.268002	0.995066
k__Bacteria.p__Firmicutes.c__Erysipelotrichia.o__Erysipelotrichales.f__Coprobacillaceae.g__Catenibacterium.s__Catenibacterium_mitsuokai.t__SGB6778	age	age	-0.060965	0.0571436	20	18	0.30013	0.995066
k__Bacteria.p__Firmicutes.c__Clostridia.o__Eubacteriales.f__Lachnospiraceae.g__Roseburia.s__Roseburia_faecis.t__SGB4925	age	age	0.0307209	0.0258807	20	13	0.25065	0.995066
k__Bacteria.p__Bacteroidota.c__CFGB658.o__OFGB658.f__FGB658.g__GGB1627.s__GGB1627_SGB2230.t__SGB2230	age	age	-0.0126792	0.124461	20	9	0.919984	0.995066
k__Bacteria.p__Firmicutes.c__Clostridia.o__Eubacteriales.f__Lachnospiraceae.g__GGB3632.s__GGB3632_SGB4921.t__SGB4921	age	age	-0.00203228	0.0966266	20	19	0.983451	0.995066
k__Bacteria.p__Firmicutes.c__Clostridia.o__Eubacteriales.f__Clostridiaceae.g__Sarcina.s__Sarcina_ventriculi.t__SGB6190	age	age	0.25245	0.279936	20	19	0.379065	0.995066
k__Bacteria.p__Firmicutes.c__Clostridia.o__Eubacteriales.f__Lachnospiraceae.g__Lachnospiraceae_unclassified.s__Eubacterium_rectale.t__SGB4933	age	age	0.0487438	0.0508754	20	18	0.350705	0.995066
k__Bacteria.p__Bacteroidota.c__Bacteroidia.o__Bacteroidales.f__Prevotellaceae.g__GGB18559.s__GGB18559_SGB27424.t__SGB27424	age	age	0.0763811	0.0774785	20	19	0.337281	0.995066
k__Bacteria.p__Tenericutes.c__CFGB4686.o__OFGB4686.f__FGB4686.g__GGB13634.s__GGB13634_SGB20983.t__SGB20983	age	age	-0.000838586	0.0232498	20	17	0.971625	0.995066
k__Bacteria.p__Bacteroidota.c__CFGB72486.o__OFGB72486.f__FGB72486.g__GGB1633.s__GGB1633_SGB2241.t__SGB2241	age	age	0.000767908	0.0488012	20	10	0.987619	0.995066
k__Bacteria.p__Spirochaetes.c__Spirochaetia.o__Spirochaetales.f__Treponemataceae.g__Treponema.s__Treponema_succinifaciens.t__SGB3546	age	age	-0.101695	0.145459	20	9	0.493407	0.995066
k__Bacteria.p__Bacteroidota.c__Bacteroidia.o__Bacteroidales.f__Prevotellaceae.g__GGB12985.s__GGB12985_SGB20152.t__SGB20152	age	age	0.0040624	0.0604528	20	20	0.947164	0.995066
k__Bacteria.p__Firmicutes.c__Erysipelotrichia.o__Erysipelotrichales.f__Erysipelotrichaceae.g__Holdemanella.s__Holdemanella_porci.t__SGB6796	age	age	-0.00972052	0.021829	20	19	0.661411	0.995066
k__Bacteria.p__Firmicutes.c__Clostridia.o__Eubacteriales.f__Lachnospiraceae.g__Lachnospiraceae_unclassified.s__Lachnospiraceae_unclassified_SGB4924.t__SGB4924	age	age	-0.00108312	0.00155663	20	17	0.495433	0.995066
k__Bacteria.p__Bacteroidota.c__Bacteroidia.o__Bacteroidales.f__Prevotellaceae.g__Segatella.s__Candidatus_Segatella_caccae.t__SGB1612	age	age	-0.104678	0.0984963	20	18	0.301943	0.995066
k__Bacteria.p__Firmicutes.c__Clostridia.o__Eubacteriales.f__Eubacteriaceae.g__Eubacterium.s__Eubacterium_sp_MSJ_13.t__SGB20555	age	age	-0.03439	0.0553784	20	16	0.542384	0.995066
k__Bacteria.p__Firmicutes.c__Clostridia.o__Eubacteriales.f__Lachnospiraceae.g__Lachnospiraceae_unclassified.s__Lachnospiraceae_bacterium.t__SGB4922	age	age	0.00077154	0.00443346	20	10	0.863787	0.995066
k__Bacteria.p__Bacteroidota.c__Bacteroidia.o__Bacteroidales.f__Prevotellaceae.g__GGB12950.s__GGB12950_SGB20102.t__SGB20102	age	age	0.0747098	0.0466395	20	15	0.126591	0.995066
k__Bacteria.p__Bacteroidota.c__Bacteroidia.o__Bacteroidales.f__Prevotellaceae.g__GGB1246.s__GGB1246_SGB1667.t__SGB1667	age	age	-0.00170112	0.024549	20	20	0.945519	0.995066
k__Bacteria.p__Firmicutes.c__Clostridia.o__Eubacteriales.f__Peptostreptococcaceae.g__Intestinibacter.s__Intestinibacter_bartlettii.t__SGB6140	age	age	-0.0126473	0.0210107	20	20	0.554717	0.995066
k__Bacteria.p__Bacteroidota.c__Bacteroidia.o__Bacteroidales.f__Prevotellaceae.g__Segatella.s__Candidatus_Segatella_violae.t__SGB20122	age	age	0.0129832	0.0132978	20	12	0.341834	0.995066
k__Bacteria.p__Firmicutes.c__Clostridia.o__Eubacteriales.f__Peptostreptococcaceae.g__Intestinibacter.s__Intestinibacter_bartlettii.t__SGB109610	age	age	-0.0439331	0.0387456	20	19	0.271719	0.995066
k__Bacteria.p__Bacteroidota.c__Bacteroidia.o__Bacteroidales.f__Prevotellaceae.g__GGB1239.s__GGB1239_SGB1657.t__SGB1657_group	age	age	0.0360191	0.0645466	20	20	0.583697	0.995066
k__Bacteria.p__Bacteroidota.c__CFGB11479.o__OFGB11479.f__FGB11479.g__GGB1629.s__GGB1629_SGB2237.t__SGB2237	age	age	-0.00421449	0.0168278	20	17	0.805077	0.995066
k__Bacteria.p__Fibrobacteres.c__Fibrobacteria.o__Fibrobacterales.f__Fibrobacteraceae.g__GGB13140.s__GGB13140_SGB20345.t__SGB20345	age	age	-6.03669e-05	0.00451552	20	9	0.989481	0.995066
k__Bacteria.p__Firmicutes.c__Clostridia.o__Eubacteriales.f__Oscillospiraceae.g__Ruminococcus.s__Ruminococcus_sp_210702_SL_1_03.t__SGB4260	age	age	-0.00369383	0.0223717	20	11	0.870696	0.995066
k__Bacteria.p__Firmicutes.c__Clostridia.o__Eubacteriales.f__Lachnospiraceae.g__GGB3632.s__GGB3632_SGB4920.t__SGB4920	age	age	0.0340697	0.0537629	20	16	0.534245	0.995066
k__Bacteria.p__Bacteroidota.c__Bacteroidia.o__Bacteroidales.f__Prevotellaceae.g__GGB12950.s__GGB12950_SGB20101.t__SGB20101	age	age	-0.00186651	0.0189917	20	20	0.922796	0.995066
k__Bacteria.p__Proteobacteria.c__Gammaproteobacteria.o__Aeromonadales.f__Succinivibrionaceae.g__GGB2734.s__GGB2734_SGB20279.t__SGB20279	age	age	-0.00676292	0.00813316	20	10	0.416572	0.995066
k__Bacteria.p__Firmicutes.c__Clostridia.o__Eubacteriales.f__Lachnospiraceae.g__GGB3859.s__GGB3859_SGB5234.t__SGB5234	age	age	0.0172485	0.0188749	20	20	0.372884	0.995066
k__Bacteria.p__Firmicutes.c__Clostridia.o__Eubacteriales.f__Oscillospiraceae.g__Faecalibacterium.s__Faecalibacterium_prausnitzii.t__SGB15317	age	age	-0.00464447	0.0106353	20	17	0.667521	0.995066
k__Bacteria.p__Firmicutes.c__Clostridia.o__Eubacteriales.f__Lachnospiraceae.g__GGB3740.s__GGB3740_SGB5076.t__SGB5076	age	age	0.00612855	0.00603005	20	10	0.322937	0.995066
k__Bacteria.p__Bacteroidota.c__Bacteroidia.o__Bacteroidales.f__Prevotellaceae.g__Prevotella.s__Prevotella_brevis.t__SGB1606	age	age	0.0192021	0.178999	20	17	0.915757	0.995066
k__Bacteria.p__Firmicutes.c__Clostridia.o__Eubacteriales.f__Lachnospiraceae.g__Blautia.s__Blautia_glucerasea.t__SGB4819	age	age	-0.00267085	0.00211072	20	15	0.221874	0.995066
k__Bacteria.p__Firmicutes.c__CFGB1337.o__OFGB1337.f__FGB1337.g__GGB3253.s__GGB3253_SGB4300.t__SGB4300	age	age	-0.0519556	0.0452453	20	19	0.265873	0.995066
k__Bacteria.p__Tenericutes.c__CFGB341.o__OFGB341.f__FGB341.g__GGB775.s__GGB775_SGB1016.t__SGB1016	age	age	0.00212849	0.0115968	20	12	0.856425	0.995066
k__Bacteria.p__Firmicutes.c__CFGB330.o__OFGB330.f__FGB330.g__GGB756.s__GGB756_SGB994.t__SGB994	age	age	0.0018763	0.0107297	20	15	0.863133	0.995066
k__Bacteria.p__Bacteroidota.c__CFGB11479.o__OFGB11479.f__FGB11479.g__GGB1630.s__GGB1630_SGB2238.t__SGB2238	age	age	-0.0224128	0.0155274	20	19	0.166077	0.995066
k__Bacteria.p__Firmicutes.c__Clostridia.o__Eubacteriales.f__Lachnospiraceae.g__Lachnospira.s__Lachnospira_SGB5083.t__SGB5083	age	age	-0.0205836	0.0267209	20	19	0.451105	0.995066
k__Bacteria.p__Bacteroidota.c__Bacteroidia.o__Bacteroidales.f__Prevotellaceae.g__Segatella.s__Segatella_brunsvicensis.t__SGB1613	age	age	0.0560157	0.0445595	20	19	0.224785	0.995066
k__Bacteria.p__Bacteroidota.c__Bacteroidia.o__Bacteroidales.f__Prevotellaceae.g__GGB1247.s__GGB1247_SGB1668.t__SGB1668	age	age	0.0515899	0.0725084	20	20	0.485893	0.995066
k__Bacteria.p__Firmicutes.c__Clostridia.o__Eubacteriales.f__Lachnospiraceae.g__Jutongia.s__Jutongia_huaianensis.t__SGB4655	age	age	0.000195	0.0157148	20	12	0.990236	0.995066
k__Bacteria.p__Firmicutes.c__Clostridia.o__Eubacteriales.f__Lachnospiraceae.g__Blautia.s__Blautia_glucerasea.t__SGB4816	age	age	-0.00399293	0.00458154	20	13	0.394943	0.995066
k__Bacteria.p__Bacteroidota.c__Bacteroidia.o__Bacteroidales.f__Prevotellaceae.g__Prevotella.s__Prevotella_dentalis.t__SGB1666	age	age	0.00364101	0.0242564	20	19	0.882351	0.995066
k__Bacteria.p__Firmicutes.c__Clostridia.o__Eubacteriales.f__Lachnospiraceae.g__Coprococcus.s__Coprococcus_eutactus.t__SGB5121	age	age	-0.0045074	0.00441965	20	11	0.32131	0.995066
k__Bacteria.p__Bacteroidota.c__CFGB32090.o__OFGB32090.f__FGB32090.g__GGB13020.s__GGB13020_SGB20192.t__SGB20192	age	age	-0.0359607	0.102528	20	15	0.729856	0.995066
k__Bacteria.p__Bacteroidota.c__CFGB11479.o__OFGB11479.f__FGB11479.g__GGB1632.s__GGB1632_SGB2240.t__SGB2240	age	age	0.00925144	0.0258067	20	18	0.724147	0.995066
k__Bacteria.p__Firmicutes.c__Clostridia.o__Eubacteriales.f__Lachnospiraceae.g__Lachnospira.s__Lachnospira_pectinoschiza.t__SGB5089	age	age	-0.00633136	0.00958952	20	13	0.517462	0.995066
k__Bacteria.p__Firmicutes.c__Clostridia.o__Eubacteriales.f__Lachnospiraceae.g__GGB3738.s__GGB3738_SGB5072.t__SGB5072	age	age	0.0880656	0.173256	20	14	0.617417	0.995066
k__Bacteria.p__Firmicutes.c__CFGB1765.o__OFGB1765.f__FGB1765.g__GGB4578.s__GGB4578_SGB6328.t__SGB6328	age	age	-0.00961143	0.0136964	20	13	0.491812	0.995066
k__Bacteria.p__Candidatus_Melainabacteria.c__CFGB2104.o__OFGB2104.f__FGB2104.g__GGB5996.s__GGB5996_SGB8619.t__SGB8619	age	age	-0.0200037	0.012662	20	13	0.13156	0.995066
k__Bacteria.p__Firmicutes.c__Clostridia.o__Eubacteriales.f__Peptostreptococcaceae.g__GGB4456.s__GGB4456_SGB6141.t__SGB6141	age	age	-0.0113999	0.0194373	20	18	0.564824	0.995066
k__Bacteria.p__Bacteroidota.c__Bacteroidia.o__Bacteroidales.f__Prevotellaceae.g__Prevotella.s__Prevotella_SGB1675.t__SGB1675	age	age	0.0213522	0.0131275	20	20	0.121217	0.995066
k__Bacteria.p__Firmicutes.c__Clostridia.o__Eubacteriales.f__Lachnospiraceae.g__Blautia.s__Blautia_sp_MCC283.t__SGB4828	age	age	-0.000533761	0.00162302	20	9	0.74605	0.995066
k__Bacteria.p__Bacteroidota.c__Bacteroidia.o__Bacteroidales.f__Prevotellaceae.g__Prevotella.s__Prevotella_SGB1672.t__SGB1672	age	age	0.00707361	0.0231238	20	19	0.763189	0.995066
k__Bacteria.p__Firmicutes.c__Clostridia.o__Eubacteriales.f__Lachnospiraceae.g__Coprococcus.s__Coprococcus_eutactus.t__SGB5117	age	age	-0.00154695	0.0853563	20	11	0.98574	0.995066
k__Bacteria.p__Firmicutes.c__Clostridia.o__Eubacteriales.f__Eubacteriales_unclassified.g__Gemmiger.s__Gemmiger_formicilis.t__SGB15292	age	age	-0.00231717	0.0119209	20	16	0.848055	0.995066
k__Bacteria.p__Bacillota.c__Erysipelotrichia.o__Erysipelotrichales.f__Coprobacillaceae.g__Catenibacterium.s__Catenibacterium_tridentinum.t__SGB6783	age	age	-0.0242123	0.0187755	20	9	0.213525	0.995066
k__Bacteria.p__Firmicutes.c__Clostridia.o__Eubacteriales.f__Clostridiaceae.g__Clostridiaceae_unclassified.s__Clostridiaceae_bacterium_Marseille_Q4143.t__SGB4768	age	age	-0.00585812	0.00377347	20	17	0.13796	0.995066
k__Bacteria.p__Fibrobacteres.c__Fibrobacteria.o__Fibrobacterales.f__Fibrobacteraceae.g__Hallerella.s__Hallerella_porci.t__SGB20347	age	age	-0.00178042	0.00427516	20	11	0.681999	0.995066
k__Bacteria.p__Firmicutes.c__CFGB8116.o__OFGB8116.f__FGB8116.g__GGB25027.s__GGB25027_SGB36944.t__SGB36944	age	age	0.0181315	0.0282592	20	9	0.529211	0.995066
k__Bacteria.p__Bacteroidota.c__Bacteroidia.o__Bacteroidales.f__Bacteroidaceae.g__GGB1380.s__GGB1380_SGB1883.t__SGB1883	age	age	-0.000226344	0.0103353	20	17	0.982769	0.995066
k__Bacteria.p__Firmicutes.c__Clostridia.o__Eubacteriales.f__Oscillospiraceae.g__Faecalibacterium.s__Faecalibacterium_prausnitzii.t__SGB15316	age	age	0.00663065	0.0133398	20	11	0.625165	0.995066
k__Bacteria.p__Firmicutes.c__Negativicutes.o__Veillonellales.f__Veillonellaceae.g__Allisonella.s__Allisonella_histaminiformans.t__SGB5843	age	age	0.0281834	0.0193002	20	17	0.161452	0.995066
k__Bacteria.p__Firmicutes.c__Clostridia.o__Eubacteriales.f__Clostridiaceae.g__Clostridium.s__Clostridium_sp_AF20_17LB.t__SGB4714	age	age	0.00199624	0.00402713	20	17	0.626106	0.995066
k__Bacteria.p__Firmicutes.c__Clostridia.o__Eubacteriales.f__Oscillospiraceae.g__Lawsonibacter.s__Lawsonibacter_SGB15145.t__SGB15145	age	age	-0.00218584	0.00236179	20	15	0.366949	0.995066
k__Bacteria.p__Firmicutes.c__CFGB8140.o__OFGB8140.f__FGB8140.g__GGB3755.s__GGB3755_SGB41382.t__SGB41382	age	age	-0.00852859	0.00875069	20	13	0.342666	0.995066
k__Bacteria.p__Firmicutes.c__Clostridia.o__Eubacteriales.f__Oscillospiraceae.g__GGB9634.s__GGB9634_SGB15095.t__SGB15095	age	age	0.0154286	0.0228008	20	9	0.507218	0.995066
k__Bacteria.p__Firmicutes.c__Clostridia.o__Eubacteriales.f__Lachnospiraceae.g__Blautia.s__Blautia_sp_MSJ_9.t__SGB71812	age	age	-0.00184028	0.00114228	20	15	0.124562	0.995066
k__Bacteria.p__Firmicutes.c__Clostridia.o__Eubacteriales.f__Clostridiaceae.g__Clostridiaceae_unclassified.s__Clostridiaceae_bacterium_CLA_AA_H274.t__SGB4704	age	age	0.0674944	0.0889483	20	14	0.457791	0.995066
k__Bacteria.p__Bacteroidota.c__Bacteroidia.o__Bacteroidales.f__Prevotellaceae.g__GGB1248.s__GGB1248_SGB1669.t__SGB1669	age	age	0.0054915	0.00347111	20	19	0.131048	0.995066
k__Bacteria.p__Spirochaetes.c__Spirochaetia.o__Spirochaetales.f__Treponemataceae.g__Treponema.s__Treponema_berlinense.t__SGB3542	age	age	-0.0402328	0.0925709	20	14	0.669006	0.995066
k__Bacteria.p__Firmicutes.c__Clostridia.o__Eubacteriales.f__Lachnospiraceae.g__Coprococcus.s__Coprococcus_comes.t__SGB4577	age	age	0.00817378	0.00507821	20	17	0.124887	0.995066
k__Bacteria.p__Bacteroidota.c__CFGB11479.o__OFGB11479.f__FGB11479.g__GGB1631.s__GGB1631_SGB2239.t__SGB2239	age	age	-0.00562723	0.00871771	20	13	0.526751	0.995066
k__Bacteria.p__Firmicutes.c__Clostridia.o__Eubacteriales.f__Lachnospiraceae.g__Anaerobutyricum.s__Anaerobutyricum_hallii.t__SGB4532	age	age	-0.00979972	0.0107214	20	11	0.37278	0.995066
k__Bacteria.p__Firmicutes.c__Clostridia.o__Eubacteriales.f__Lachnospiraceae.g__Lachnospira.s__Lachnospira_eligens.t__SGB5082	age	age	0.00122287	0.0093426	20	14	0.897313	0.995066
k__Bacteria.p__Bacteroidota.c__Bacteroidia.o__Bacteroidales.f__Bacteroidales_unclassified.g__GGB1618.s__GGB1618_SGB2215.t__SGB2215	age	age	-0.0162114	0.0349515	20	9	0.648333	0.995066
k__Bacteria.p__Firmicutes.c__Clostridia.o__Eubacteriales.f__Lachnospiraceae.g__Dorea.s__Dorea_longicatena.t__SGB4581	age	age	0.00205623	0.00464262	20	13	0.663112	0.995066
k__Bacteria.p__Firmicutes.c__Clostridia.o__Eubacteriales.f__Oscillospiraceae.g__Oscillibacter.s__Oscillibacter_sp_ER4.t__SGB15254	age	age	0.00615127	0.014709	20	15	0.680749	0.995066
k__Bacteria.p__Firmicutes.c__CFGB342.o__OFGB342.f__FGB342.g__GGB779.s__GGB779_SGB1022.t__SGB1022	age	age	0.000610443	0.0037924	20	9	0.873914	0.995066
k__Bacteria.p__Firmicutes.c__Clostridia.o__Eubacteriales.f__Lachnospiraceae.g__Roseburia.s__Roseburia_intestinalis.t__SGB4951	age	age	0.00115352	0.00481522	20	12	0.81338	0.995066
k__Bacteria.p__Firmicutes.c__Clostridia.o__Eubacteriales.f__Oscillospiraceae.g__Oscillibacter.s__Oscillibacter_valericigenes.t__SGB15053	age	age	-0.00795807	0.0124109	20	12	0.529464	0.995066
k__Bacteria.p__Tenericutes.c__CFGB4686.o__OFGB4686.f__FGB4686.g__GGB13634.s__GGB13634_SGB1019.t__SGB1019	age	age	-0.000248913	0.00100307	20	11	0.806826	0.995066
k__Bacteria.p__Firmicutes.c__Clostridia.o__Eubacteriales.f__Lachnospiraceae.g__Jingyaoa.s__Jingyaoa_shaoxingensis.t__SGB47656	age	age	-0.00150904	0.00182882	20	11	0.420091	0.995066
k__Bacteria.p__Firmicutes.c__Clostridia.o__Eubacteriales.f__Oscillospiraceae.g__GGB3212.s__GGB3212_SGB4241.t__SGB4241	age	age	-0.00303405	0.00313782	20	9	0.346393	0.995066
k__Bacteria.p__Firmicutes.c__Clostridia.o__Eubacteriales.f__Eubacteriaceae.g__Eubacterium.s__Eubacterium_SGB4329.t__SGB4329	age	age	0.00142164	0.0348906	20	15	0.967947	0.995066
k__Bacteria.p__Firmicutes.c__Clostridia.o__Eubacteriales.f__Clostridiaceae.g__Clostridium.s__Clostridium_sp_AM22_11AC.t__SGB4749	age	age	0.0189114	0.017307	20	14	0.288933	0.995066
k__Bacteria.p__Actinobacteria.c__Coriobacteriia.o__Coriobacteriales.f__Coriobacteriaceae.g__Collinsella.s__Collinsella_aerofaciens.t__SGB14535	age	age	0.00136703	0.00205964	20	10	0.515279	0.995066
k__Bacteria.p__Firmicutes.c__Negativicutes.o__Veillonellales.f__Veillonellaceae.g__GGB13177.s__GGB13177_SGB20393.t__SGB20393	age	age	0.00281177	0.00317919	20	17	0.388126	0.995066
k__Bacteria.p__Firmicutes.c__Clostridia.o__Eubacteriales.f__Lachnospiraceae.g__Mediterraneibacter.s__Ruminococcus_gnavus.t__SGB4571	age	age	0.00212329	0.00256164	20	15	0.41803	0.995066
k__Bacteria.p__Firmicutes.c__Clostridia.o__Eubacteriales.f__Oscillospiraceae.g__Ruminococcus.s__Ruminococcus_sp_AF13_28.t__SGB4834	age	age	-0.0241308	0.0171043	20	20	0.175352	0.995066
k__Bacteria.p__Proteobacteria.c__Betaproteobacteria.o__Burkholderiales.f__Sutterellaceae.g__GGB6565.s__GGB6565_SGB9274.t__SGB9274	age	age	0.00542317	0.0154386	20	17	0.729462	0.995066
k__Bacteria.p__Candidatus_Melainabacteria.c__CFGB2107.o__OFGB2107.f__FGB2107.g__GGB13727.s__GGB13727_SGB8655.t__SGB8655	age	age	-0.00308881	0.0164363	20	10	0.853037	0.995066
k__Bacteria.p__Firmicutes.c__Clostridia.o__Eubacteriales.f__Lachnospiraceae.g__GGB3588.s__GGB3588_SGB4808.t__SGB4808	age	age	-0.0050799	0.00470466	20	15	0.294505	0.995066
k__Bacteria.p__Firmicutes.c__CFGB1479.o__OFGB1479.f__FGB1479.g__GGB3752.s__GGB3752_SGB5100.t__SGB5100	age	age	0.00247365	0.0144775	20	12	0.866239	0.995066
k__Bacteria.p__Firmicutes.c__Clostridia.o__Eubacteriales.f__Oscillospiraceae.g__Ruminococcus.s__Ruminococcus_callidus.t__SGB4422	age	age	-0.000688214	0.0236101	20	16	0.977066	0.995066
k__Bacteria.p__Firmicutes.c__Clostridia.o__Eubacteriales.f__Oscillospiraceae.g__GGB9616.s__GGB9616_SGB15051.t__SGB15051	age	age	0.00360536	0.0126759	20	10	0.779329	0.995066
k__Bacteria.p__Firmicutes.c__Clostridia.o__Eubacteriales.f__Lachnospiraceae.g__Mediterraneibacter.s__Mediterraneibacter_faecis.t__SGB4563	age	age	-0.00768771	0.0132004	20	10	0.567531	0.995066
k__Bacteria.p__Firmicutes.c__CFGB79015.o__OFGB79015.f__FGB79015.g__GGB4672.s__GGB4672_SGB6461.t__SGB6461	age	age	-0.000858494	0.00205595	20	12	0.681203	0.995066
k__Bacteria.p__Firmicutes.c__Clostridia.o__Eubacteriales.f__Clostridiaceae.g__Clostridium.s__Clostridium_sp_AF12_28.t__SGB4715	age	age	-0.00271973	0.00205025	20	11	0.201246	0.995066
k__Bacteria.p__Firmicutes.c__CFGB78857.o__OFGB78857.f__FGB78857.g__GGB3623.s__GGB3623_SGB4900.t__SGB4900	age	age	-0.00405995	0.0257647	20	13	0.876543	0.995066
k__Bacteria.p__Firmicutes.c__Clostridia.o__Eubacteriales.f__Lachnospiraceae.g__Roseburia.s__Roseburia_SGB36997.t__SGB36997	age	age	-0.00256265	0.0143563	20	10	0.860321	0.995066
k__Bacteria.p__Firmicutes.c__CFGB4559.o__OFGB4559.f__FGB4559.g__GGB2983.s__GGB2983_SGB3965.t__SGB3965	age	age	-0.0020091	0.00261662	20	13	0.452547	0.995066
k__Bacteria.p__Firmicutes.c__Clostridia.o__Eubacteriales.f__Oscillospiraceae.g__GGB9595.s__GGB9595_SGB15019.t__SGB15019	age	age	0.00732414	0.0180192	20	14	0.689195	0.995066
k__Bacteria.p__Firmicutes.c__Clostridia.o__Eubacteriales.f__Clostridiaceae.g__Clostridium.s__Clostridium_SGB4913.t__SGB4913	age	age	-0.00154764	0.00143158	20	10	0.293936	0.995066
k__Bacteria.p__Firmicutes.c__Clostridia.o__Eubacteriales.f__Lachnospiraceae.g__Coprococcus.s__Coprococcus_catus.t__SGB4669	age	age	-0.00270273	0.00561534	20	15	0.636094	0.995066
k__Bacteria.p__Firmicutes.c__Clostridia.o__Eubacteriales.f__Clostridiaceae.g__Clostridium.s__Clostridium_SGB6179.t__SGB6179	age	age	0.0165539	0.0204544	20	15	0.428907	0.995066
k__Bacteria.p__Firmicutes.c__Clostridia.o__Eubacteriales.f__Clostridiaceae.g__GGB3528.s__GGB3528_SGB4713.t__SGB4713	age	age	-0.00453587	0.00519095	20	12	0.393734	0.995066
k__Bacteria.p__Bacteroidota.c__Bacteroidia.o__Bacteroidales.f__Prevotellaceae.g__Segatella.s__Sgatella_sinensis.t__SGB1638	age	age	0.000591493	0.000556127	20	10	0.301574	0.995066
k__Bacteria.p__Firmicutes.c__CFGB1298.o__OFGB1298.f__FGB1298.g__GGB3118.s__GGB3118_SGB4130.t__SGB4130	age	age	0.000529997	0.00609014	20	18	0.931612	0.995066
k__Bacteria.p__Actinobacteria.c__Coriobacteriia.o__Coriobacteriales.f__Atopobiaceae.g__Paratractidigestivibacter.s__Paratractidigestivibacter_faecalis.t__SGB14370	age	age	0.00188847	0.00200125	20	11	0.357847	0.995066
k__Bacteria.p__Bacteroidota.c__CFGB1458.o__OFGB1458.f__FGB1458.g__GGB1458.s__GGB1458_SGB2021.t__SGB2021	age	age	0.00550032	0.0302162	20	15	0.857592	0.995066
k__Bacteria.p__Firmicutes.c__Clostridia.o__Eubacteriales.f__Lachnospiraceae.g__Roseburia.s__Roseburia_inulinivorans.t__SGB4940	age	age	0.0121592	0.0143458	20	17	0.407802	0.995066
k__Bacteria.p__Firmicutes.c__Clostridia.o__Eubacteriales.f__Lachnospiraceae.g__Mediterraneibacter.s__Mediterraneibacter_sp_NSJ_151.t__SGB4553	age	age	-0.00182794	0.00150363	20	10	0.23981	0.995066
k__Bacteria.p__Firmicutes.c__Clostridia.o__Eubacteriales.f__Clostridiaceae.g__Clostridium.s__Clostridium_fessum.t__SGB4705	age	age	0.00063754	0.0121343	20	19	0.958677	0.995066
k__Bacteria.p__Firmicutes.c__Clostridia.o__Eubacteriales.f__Lachnospiraceae.g__GGB3637.s__GGB3637_SGB4930.t__SGB4930	age	age	0.00345415	0.00601792	20	9	0.573086	0.995066
k__Bacteria.p__Firmicutes.c__Clostridia.o__Eubacteriales.f__Oscillospiraceae.g__GGB9737.s__GGB9737_SGB15309.t__SGB15309_group	age	age	-0.00136205	0.00484391	20	9	0.781773	0.995066
k__Bacteria.p__Firmicutes.c__Clostridia.o__Eubacteriales.f__Oscillospiraceae.g__GGB9614.s__GGB9614_SGB15049.t__SGB15049	age	age	-0.000145949	0.000607862	20	9	0.812964	0.995066
k__Bacteria.p__Firmicutes.c__Clostridia.o__Eubacteriales.f__Lachnospiraceae.g__GGB3862.s__GGB3862_SGB5239.t__SGB5239	age	age	-0.00967786	0.012857	20	11	0.461345	0.995066
k__Bacteria.p__Firmicutes.c__Clostridia.o__Eubacteriales.f__Oscillospiraceae.g__Faecalibacterium.s__Faecalibacterium_SGB15346.t__SGB15346	age	age	-8.50538e-05	0.00369278	20	15	0.981878	0.995066
k__Bacteria.p__Firmicutes.c__Bacilli.o__Lactobacillales.f__Lactobacillaceae.g__Ligilactobacillus.s__Ligilactobacillus_animalis.t__SGB7076	age	age	0.0502324	0.377761	20	14	0.895689	0.995066
k__Bacteria.p__Firmicutes.c__Clostridia.o__Eubacteriales.f__Lachnospiraceae.g__Oliverpabstia.s__Oliverpabstia_intestinalis.t__SGB4868	age	age	-0.0117254	0.0136367	20	13	0.401187	0.995066
k__Bacteria.p__Firmicutes.c__Clostridia.o__Eubacteriales.f__Lachnospiraceae.g__Simiaoa.s__Simiaoa_sunii.t__SGB4910	age	age	-0.000515695	0.000397506	20	9	0.210902	0.995066
k__Bacteria.p__Firmicutes.c__Clostridia.o__Eubacteriales.f__Lachnospiraceae.g__Blautia.s__Blautia_faecis.t__SGB4820	age	age	-0.00337743	0.00227047	20	9	0.154179	0.995066
k__Bacteria.p__Firmicutes.c__Clostridia.o__Eubacteriales.f__Oscillospiraceae.g__Faecalibacterium.s__Faecalibacterium_prausnitzii.t__SGB15322	age	age	0.0089764	0.0107051	20	11	0.412737	0.995066
k__Bacteria.p__Firmicutes.c__Clostridia.o__Eubacteriales.f__Eubacteriales_unclassified.g__Gemmiger.s__Gemmiger_formicilis.t__SGB15299	age	age	-0.00630056	0.013704	20	15	0.651192	0.995066
k__Bacteria.p__Bacillota.c__Clostridia.o__Eubacteriales.f__Eubacteriales_incertae_sedis.g__Candidatus_Cibionibacter.s__Candidatus_Cibionibacter_quicibialis.t__SGB15286	age	age	-0.00135313	0.018611	20	15	0.942842	0.995066
k__Bacteria.p__Firmicutes.c__Clostridia.o__Eubacteriales.f__Lachnospiraceae.g__GGB3636.s__GGB3636_SGB4929.t__SGB4929	age	age	-0.0100864	0.00822919	20	14	0.236115	0.995066
k__Bacteria.p__Firmicutes.c__Clostridia.o__Eubacteriales.f__Oscillospiraceae.g__Oscillospiraceae_unclassified.s__Oscillospiraceae_bacterium_Marseille_Q3528.t__SGB4778	age	age	-0.000600445	0.00094928	20	13	0.534996	0.995066
k__Bacteria.p__Firmicutes.c__CFGB9629.o__OFGB9629.f__FGB9629.g__GGB3615.s__GGB3615_SGB4887.t__SGB4887	age	age	-0.00341816	0.0080496	20	13	0.676134	0.995066
k__Bacteria.p__Firmicutes.c__CFGB1765.o__OFGB1765.f__FGB1765.g__GGB4603.s__GGB4603_SGB6367.t__SGB6367	age	age	-0.00903433	0.0104054	20	10	0.396697	0.995066
k__Bacteria.p__Proteobacteria.c__CFGB2413.o__OFGB2413.f__FGB2413.g__GGB6625.s__GGB6625_SGB9360.t__SGB9360	age	age	0.0743419	0.117838	20	20	0.536045	0.995066
k__Bacteria.p__Firmicutes.c__Clostridia.o__Eubacteriales.f__Oscillospiraceae.g__Ruminococcus.s__Ruminococcus_SGB4421.t__SGB4421	age	age	0.00891094	0.021764	20	17	0.687052	0.995066
k__Bacteria.p__Firmicutes.c__Clostridia.o__Eubacteriales.f__Lachnospiraceae.g__GGB38239.s__GGB38239_SGB47716.t__SGB47716	age	age	0.00015913	0.00240297	20	14	0.947931	0.995066
k__Bacteria.p__Firmicutes.c__Clostridia.o__Eubacteriales.f__Clostridiaceae.g__Clostridiaceae_unclassified.s__Clostridiaceae_bacterium_AF18_31LB.t__SGB4767	age	age	-0.00792829	0.0102394	20	13	0.44881	0.995066
k__Bacteria.p__Firmicutes.c__Clostridia.o__Eubacteriales.f__Lachnospiraceae.g__Fusicatenibacter.s__Fusicatenibacter_saccharivorans.t__SGB4874	age	age	-0.039407	0.0406908	20	16	0.345653	0.995066
k__Bacteria.p__Bacteroidota.c__CFGB629.o__OFGB629.f__FGB629.g__GGB1495.s__GGB1495_SGB2071.t__SGB2071	age	age	0.00741123	0.00606537	20	12	0.23751	0.995066
k__Bacteria.p__Firmicutes.c__Clostridia.o__Eubacteriales.f__Clostridiaceae.g__Clostridium.s__Clostridium_SGB4907.t__SGB4907	age	age	-0.00322317	0.00391118	20	10	0.420673	0.995066
k__Bacteria.p__Firmicutes.c__Clostridia.o__Eubacteriales.f__Lachnospiraceae.g__Coprococcus.s__Coprococcus_sp_OM04_5BH.t__SGB5115	age	age	0.00386903	0.0136043	20	10	0.779352	0.995066
k__Bacteria.p__Firmicutes.c__Clostridia.o__Eubacteriales.f__Lachnospiraceae.g__Brotolimicola.s__Brotolimicola_acetigignens.t__SGB4914	age	age	4.53745e-05	0.000917563	20	9	0.961104	0.995066
k__Bacteria.p__Bacteroidota.c__CFGB77894.o__OFGB77894.f__FGB77894.g__GGB13001.s__GGB13001_SGB20171.t__SGB20171	age	age	-0.0399996	0.0531083	20	20	0.461085	0.995066
k__Bacteria.p__Bacteroidota.c__CFGB653.o__OFGB653.f__FGB653.g__GGB1615.s__GGB1615_SGB2212.t__SGB2212	age	age	-0.00432083	0.0178035	20	15	0.810985	0.995066
k__Bacteria.p__Firmicutes.c__Firmicutes_unclassified	age	age	0.0132684	0.0149246	20	14	0.385715	0.995066
k__Bacteria.p__Proteobacteria.c__Deltaproteobacteria	age	age	-0.00277975	0.0461871	20	13	0.952672	0.995066
k__Bacteria.p__Bacteroidota.c__CFGB4448	age	age	0.00324402	0.0315128	20	12	0.919146	0.995066
k__Bacteria.p__Firmicutes.c__CFGB49311	age	age	0.0180547	0.0259774	20	17	0.495922	0.995066
k__Bacteria.p__Firmicutes.c__Firmicutes_unclassified.o__Firmicutes_unclassified	age	age	0.0132684	0.0149246	20	14	0.385715	0.995066
k__Bacteria.p__Proteobacteria.c__Deltaproteobacteria.o__Desulfovibrionales	age	age	-0.00277975	0.0461871	20	13	0.952672	0.995066
k__Bacteria.p__Bacteroidota.c__CFGB4448.o__OFGB4448	age	age	0.00324402	0.0315128	20	12	0.919146	0.995066
k__Bacteria.p__Firmicutes.c__CFGB49311.o__OFGB49311	age	age	0.0180547	0.0259774	20	17	0.495922	0.995066
k__Bacteria.p__Firmicutes.c__Negativicutes.o__Acidaminococcales	age	age	-0.0401475	0.0346389	20	11	0.26159	0.995066
k__Bacteria.p__Firmicutes.c__Firmicutes_unclassified.o__Firmicutes_unclassified.f__Firmicutes_unclassified	age	age	0.0132684	0.0149246	20	14	0.385715	0.995066
k__Bacteria.p__Proteobacteria.c__Deltaproteobacteria.o__Desulfovibrionales.f__Desulfovibrionaceae	age	age	-0.00277975	0.0461871	20	13	0.952672	0.995066
k__Bacteria.p__Bacteroidota.c__CFGB4448.o__OFGB4448.f__FGB4448	age	age	0.00324402	0.0315128	20	12	0.919146	0.995066
k__Bacteria.p__Firmicutes.c__CFGB49311.o__OFGB49311.f__FGB49311	age	age	0.0180547	0.0259774	20	17	0.495922	0.995066
k__Bacteria.p__Firmicutes.c__Negativicutes.o__Acidaminococcales.f__Acidaminococcaceae	age	age	-0.0401475	0.0346389	20	11	0.26159	0.995066
k__Bacteria.p__Firmicutes.c__Clostridia.o__Eubacteriales.f__Oscillospiraceae.g__Vescimonas	age	age	0.00787044	0.010214	20	13	0.450968	0.995066
k__Bacteria.p__Firmicutes.c__Clostridia.o__Eubacteriales.f__Oscillospiraceae.g__GGB3214	age	age	-0.00394145	0.00909481	20	9	0.669893	0.995066
k__Bacteria.p__Firmicutes.c__Firmicutes_unclassified.o__Firmicutes_unclassified.f__Firmicutes_unclassified.g__GGB9511	age	age	0.0138765	0.0150512	20	13	0.368746	0.995066
k__Bacteria.p__Firmicutes.c__Clostridia.o__Eubacteriales.f__Clostridiaceae.g__GGB3480	age	age	0.00174722	0.0123057	20	9	0.888669	0.995066
k__Bacteria.p__Bacteroidota.c__CFGB4448.o__OFGB4448.f__FGB4448.g__GGB1617	age	age	0.00324402	0.0315128	20	12	0.919146	0.995066
k__Bacteria.p__Firmicutes.c__Clostridia.o__Eubacteriales.f__Oscillospiraceae.g__GGB9642	age	age	0.0084458	0.019075	20	18	0.663208	0.995066
k__Bacteria.p__Firmicutes.c__CFGB49311.o__OFGB49311.f__FGB49311.g__GGB13315	age	age	0.0180547	0.0259774	20	17	0.495922	0.995066
k__Bacteria.p__Firmicutes.c__Clostridia.o__Eubacteriales.f__Oscillospiraceae.g__GGB3214.s__GGB3214_SGB4246	age	age	-0.00394145	0.00909481	20	9	0.669893	0.995066
k__Bacteria.p__Firmicutes.c__Firmicutes_unclassified.o__Firmicutes_unclassified.f__Firmicutes_unclassified.g__GGB9511.s__GGB9511_SGB14908	age	age	0.0138765	0.0150512	20	13	0.368746	0.995066
k__Bacteria.p__Firmicutes.c__Clostridia.o__Eubacteriales.f__Clostridiaceae.g__GGB3480.s__GGB3480_SGB4648	age	age	0.00500381	0.011443	20	9	0.667109	0.995066
k__Bacteria.p__Bacteroidota.c__CFGB4448.o__OFGB4448.f__FGB4448.g__GGB1617.s__GGB1617_SGB2214	age	age	0.00324402	0.0315128	20	12	0.919146	0.995066
k__Bacteria.p__Firmicutes.c__Clostridia.o__Eubacteriales.f__Oscillospiraceae.g__GGB9642.s__GGB9642_SGB15119	age	age	0.0084458	0.019075	20	18	0.663208	0.995066
k__Bacteria.p__Firmicutes.c__CFGB49311.o__OFGB49311.f__FGB49311.g__GGB13315.s__GGB13315_SGB20561	age	age	0.0180547	0.0259774	20	17	0.495922	0.995066
k__Bacteria.p__Firmicutes.c__Clostridia.o__Eubacteriales.f__Oscillospiraceae.g__GGB3214.s__GGB3214_SGB4246.t__SGB4246	age	age	-0.00394145	0.00909481	20	9	0.669893	0.995066
k__Bacteria.p__Firmicutes.c__Firmicutes_unclassified.o__Firmicutes_unclassified.f__Firmicutes_unclassified.g__GGB9511.s__GGB9511_SGB14908.t__SGB14908	age	age	0.0138765	0.0150512	20	13	0.368746	0.995066
k__Bacteria.p__Firmicutes.c__Clostridia.o__Eubacteriales.f__Clostridiaceae.g__GGB3480.s__GGB3480_SGB4648.t__SGB4648	age	age	0.00500381	0.011443	20	9	0.667109	0.995066
k__Bacteria.p__Bacteroidota.c__CFGB4448.o__OFGB4448.f__FGB4448.g__GGB1617.s__GGB1617_SGB2214.t__SGB2214	age	age	0.00324402	0.0315128	20	12	0.919146	0.995066
k__Bacteria.p__Firmicutes.c__Clostridia.o__Eubacteriales.f__Oscillospiraceae.g__GGB9642.s__GGB9642_SGB15119.t__SGB15119	age	age	0.0084458	0.019075	20	18	0.663208	0.995066
k__Bacteria.p__Firmicutes.c__CFGB49311.o__OFGB49311.f__FGB49311.g__GGB13315.s__GGB13315_SGB20561.t__SGB20561	age	age	0.0180547	0.0259774	20	17	0.495922	0.995066
k__Bacteria.p__Firmicutes.c__CFGB1473	age	age	-0.00225102	0.00425355	20	16	0.603125	0.995066
k__Bacteria.p__Firmicutes.c__CFGB1258	age	age	0.0460297	0.036676	20	18	0.225516	0.995066
k__Bacteria.p__Bacteroidota.c__CFGB529	age	age	0.00541201	0.0151074	20	12	0.724334	0.995066
k__Bacteria.p__Bacteroidota.c__CFGB7511	age	age	-0.0188177	0.018627	20	15	0.32577	0.995066
k__Bacteria.p__Firmicutes.c__CFGB1473.o__OFGB1473	age	age	-0.00225102	0.00425355	20	16	0.603125	0.995066
k__Bacteria.p__Firmicutes.c__CFGB1258.o__OFGB1258	age	age	0.0460297	0.036676	20	18	0.225516	0.995066
k__Bacteria.p__Bacteroidota.c__CFGB529.o__OFGB529	age	age	0.00541201	0.0151074	20	12	0.724334	0.995066
k__Bacteria.p__Bacteroidota.c__CFGB7511.o__OFGB7511	age	age	-0.0188177	0.018627	20	15	0.32577	0.995066
k__Bacteria.p__Firmicutes.c__CFGB1473.o__OFGB1473.f__FGB1473	age	age	-0.00225102	0.00425355	20	16	0.603125	0.995066
k__Bacteria.p__Firmicutes.c__CFGB1258.o__OFGB1258.f__FGB1258	age	age	0.0460297	0.036676	20	18	0.225516	0.995066
k__Bacteria.p__Bacteroidota.c__CFGB529.o__OFGB529.f__FGB529	age	age	0.00541201	0.0151074	20	12	0.724334	0.995066
k__Bacteria.p__Bacteroidota.c__CFGB7511.o__OFGB7511.f__FGB7511	age	age	-0.0188177	0.018627	20	15	0.32577	0.995066
k__Bacteria.p__Firmicutes.c__Clostridia.o__Eubacteriales.f__Lachnospiraceae.g__Wujia	age	age	0.00837535	0.0101114	20	11	0.418345	0.995066
k__Bacteria.p__Proteobacteria.c__Epsilonproteobacteria.o__Campylobacterales.f__Campylobacteraceae.g__GGB53224	age	age	-0.222143	1.07446	20	19	0.838528	0.995066
k__Bacteria.p__Firmicutes.c__CFGB1473.o__OFGB1473.f__FGB1473.g__GGB3730	age	age	-0.00225102	0.00425355	20	16	0.603125	0.995066
k__Bacteria.p__Bacteroidota.c__CFGB544.o__OFGB544.f__FGB544.g__GGB1123	age	age	-0.0120212	0.0213935	20	15	0.581108	0.995066
k__Bacteria.p__Firmicutes.c__CFGB1258.o__OFGB1258.f__FGB1258.g__GGB3051	age	age	0.0460297	0.036676	20	18	0.225516	0.995066
k__Bacteria.p__Bacteroidota.c__CFGB529.o__OFGB529.f__FGB529.g__GGB1093	age	age	0.00541201	0.0151074	20	12	0.724334	0.995066
k__Bacteria.p__Bacteroidota.c__CFGB7511.o__OFGB7511.f__FGB7511.g__GGB1158	age	age	-0.0188177	0.018627	20	15	0.32577	0.995066
k__Bacteria.p__Firmicutes.c__Clostridia.o__Eubacteriales.f__Lachnospiraceae.g__Wujia.s__Wujia_chipingensis	age	age	0.00837535	0.0101114	20	11	0.418345	0.995066
k__Bacteria.p__Proteobacteria.c__Epsilonproteobacteria.o__Campylobacterales.f__Campylobacteraceae.g__GGB53224.s__GGB53224_SGB74225	age	age	-0.222143	1.07446	20	19	0.838528	0.995066
k__Bacteria.p__Bacteroidota.c__Bacteroidia.o__Bacteroidales.f__Prevotellaceae.g__Prevotella.s__Prevotella_stercorea	age	age	-0.114896	0.119779	20	13	0.35015	0.995066
k__Bacteria.p__Firmicutes.c__CFGB1473.o__OFGB1473.f__FGB1473.g__GGB3730.s__GGB3730_SGB5060	age	age	-0.00225102	0.00425355	20	16	0.603125	0.995066
k__Bacteria.p__Bacteroidota.c__CFGB544.o__OFGB544.f__FGB544.g__GGB1123.s__GGB1123_SGB1437	age	age	-0.0120212	0.0213935	20	15	0.581108	0.995066
k__Bacteria.p__Firmicutes.c__CFGB1258.o__OFGB1258.f__FGB1258.g__GGB3051.s__GGB3051_SGB4051	age	age	0.0460297	0.036676	20	18	0.225516	0.995066
k__Bacteria.p__Bacteroidota.c__CFGB529.o__OFGB529.f__FGB529.g__GGB1093.s__GGB1093_SGB1404	age	age	0.00541201	0.0151074	20	12	0.724334	0.995066
k__Bacteria.p__Bacteroidota.c__CFGB7511.o__OFGB7511.f__FGB7511.g__GGB1158.s__GGB1158_SGB1488	age	age	-0.0188177	0.018627	20	15	0.32577	0.995066
k__Bacteria.p__Firmicutes.c__Clostridia.o__Eubacteriales.f__Lachnospiraceae.g__Roseburia.s__Roseburia_sp_AF02_12	age	age	-0.000417105	0.00324414	20	10	0.899122	0.995066
k__Bacteria.p__Firmicutes.c__Clostridia.o__Eubacteriales.f__Lachnospiraceae.g__Lachnospira.s__Lachnospira_pectinoschiza.t__SGB5075	age	age	-0.015785	0.193408	20	9	0.935854	0.995066
k__Bacteria.p__Firmicutes.c__Clostridia.o__Eubacteriales.f__Lachnospiraceae.g__Wujia.s__Wujia_chipingensis.t__SGB5111	age	age	0.00837535	0.0101114	20	11	0.418345	0.995066
k__Bacteria.p__Proteobacteria.c__Epsilonproteobacteria.o__Campylobacterales.f__Campylobacteraceae.g__GGB53224.s__GGB53224_SGB74225.t__SGB74225	age	age	-0.222143	1.07446	20	19	0.838528	0.995066
k__Bacteria.p__Bacteroidota.c__Bacteroidia.o__Bacteroidales.f__Prevotellaceae.g__Prevotella.s__Prevotella_stercorea.t__SGB1680	age	age	-0.107738	0.119031	20	12	0.377353	0.995066
k__Bacteria.p__Firmicutes.c__CFGB1473.o__OFGB1473.f__FGB1473.g__GGB3730.s__GGB3730_SGB5060.t__SGB5060	age	age	-0.00225102	0.00425355	20	16	0.603125	0.995066
k__Bacteria.p__Bacteroidota.c__CFGB544.o__OFGB544.f__FGB544.g__GGB1123.s__GGB1123_SGB1437.t__SGB1437	age	age	-0.0120212	0.0213935	20	15	0.581108	0.995066
k__Bacteria.p__Firmicutes.c__CFGB1258.o__OFGB1258.f__FGB1258.g__GGB3051.s__GGB3051_SGB4051.t__SGB4051	age	age	0.0460297	0.036676	20	18	0.225516	0.995066
k__Bacteria.p__Bacteroidota.c__CFGB529.o__OFGB529.f__FGB529.g__GGB1093.s__GGB1093_SGB1404.t__SGB1404	age	age	0.00541201	0.0151074	20	12	0.724334	0.995066
k__Bacteria.p__Bacteroidota.c__CFGB7511.o__OFGB7511.f__FGB7511.g__GGB1158.s__GGB1158_SGB1488.t__SGB1488	age	age	-0.0188177	0.018627	20	15	0.32577	0.995066
k__Bacteria.p__Firmicutes.c__Clostridia.o__Eubacteriales.f__Lachnospiraceae.g__Roseburia.s__Roseburia_sp_AF02_12.t__SGB4938	age	age	-0.000417105	0.00324414	20	10	0.899122	0.995066
k__Bacteria.p__Proteobacteria.c__Deltaproteobacteria.o__Desulfovibrionales.f__Desulfovibrionaceae.g__GGB9813	age	age	0.0197262	0.033916	20	10	0.568036	0.995066
k__Bacteria.p__Firmicutes.c__Clostridia.o__Eubacteriales.f__Oscillospiraceae.g__GGB13512	age	age	0.0255103	0.0610214	20	10	0.680852	0.995066
k__Bacteria.p__Proteobacteria.c__Deltaproteobacteria.o__Desulfovibrionales.f__Desulfovibrionaceae.g__GGB9813.s__GGB9813_SGB15447	age	age	0.0197262	0.033916	20	10	0.568036	0.995066
k__Bacteria.p__Firmicutes.c__Clostridia.o__Eubacteriales.f__Lachnospiraceae.g__Blautia.s__Blautia_SGB4833	age	age	-0.0209279	0.0244444	20	9	0.403172	0.995066
k__Bacteria.p__Firmicutes.c__Clostridia.o__Eubacteriales.f__Oscillospiraceae.g__GGB13512.s__GGB13512_SGB20826	age	age	0.0255103	0.0610214	20	10	0.680852	0.995066
k__Bacteria.p__Proteobacteria.c__Deltaproteobacteria.o__Desulfovibrionales.f__Desulfovibrionaceae.g__GGB9813.s__GGB9813_SGB15447.t__SGB15447	age	age	0.0197262	0.033916	20	10	0.568036	0.995066
k__Bacteria.p__Firmicutes.c__Clostridia.o__Eubacteriales.f__Lachnospiraceae.g__Blautia.s__Blautia_SGB4833.t__SGB4833	age	age	-0.0209279	0.0244444	20	9	0.403172	0.995066
k__Bacteria.p__Firmicutes.c__Clostridia.o__Eubacteriales.f__Oscillospiraceae.g__GGB13512.s__GGB13512_SGB20826.t__SGB20826	age	age	0.0255103	0.0610214	20	10	0.680852	0.995066
k__Bacteria.p__Firmicutes.c__Clostridia.o__Eubacteriales.f__Lachnospiraceae.g__Lachnospiraceae_unclassified.s__Lachnospiraceae_bacterium.t__SGB4782	age	age	0.00344295	0.00775697	20	9	0.662439	0.995066
k__Bacteria.p__Firmicutes.c__CFGB3048	age	age	-0.000154276	0.00046262	20	9	0.742623	0.995066
k__Bacteria.p__Firmicutes.c__CFGB1359	age	age	0.00474477	0.00423115	20	10	0.27686	0.995066
k__Bacteria.p__Firmicutes.c__CFGB3048.o__OFGB3048	age	age	-0.000154276	0.00046262	20	9	0.742623	0.995066
k__Bacteria.p__Firmicutes.c__CFGB1359.o__OFGB1359	age	age	0.00474477	0.00423115	20	10	0.27686	0.995066
k__Bacteria.p__Firmicutes.c__CFGB3048.o__OFGB3048.f__FGB3048	age	age	-0.000154276	0.00046262	20	9	0.742623	0.995066
k__Bacteria.p__Firmicutes.c__CFGB1359.o__OFGB1359.f__FGB1359	age	age	0.00474477	0.00423115	20	10	0.27686	0.995066
k__Bacteria.p__Firmicutes.c__CFGB3048.o__OFGB3048.f__FGB3048.g__GGB9559	age	age	-0.000224259	0.000416998	20	9	0.597307	0.995066
k__Bacteria.p__Firmicutes.c__Clostridia.o__Eubacteriales.f__Lachnospiraceae.g__GGB58067	age	age	-0.000172564	0.000273982	20	9	0.536716	0.995066
k__Bacteria.p__Firmicutes.c__CFGB1359.o__OFGB1359.f__FGB1359.g__GGB3321	age	age	0.00411351	0.00397177	20	9	0.314063	0.995066
k__Bacteria.p__Firmicutes.c__Clostridia.o__Eubacteriales.f__Eubacteriaceae.g__GGB3277	age	age	0.00133141	0.00119866	20	9	0.281293	0.995066
k__Bacteria.p__Firmicutes.c__Clostridia.o__Eubacteriales.f__Lachnospiraceae.g__Blautia.s__Blautia_massiliensis	age	age	0.00118334	0.0014711	20	9	0.431669	0.995066
k__Bacteria.p__Firmicutes.c__Clostridia.o__Eubacteriales.f__Oscillospiraceae.g__Vescimonas.s__Vescimonas_coprocola	age	age	0.000598778	0.00593214	20	10	0.920715	0.995066
k__Bacteria.p__Firmicutes.c__CFGB3048.o__OFGB3048.f__FGB3048.g__GGB9559.s__GGB9559_SGB14969	age	age	-0.000224259	0.000416998	20	9	0.597307	0.995066
k__Bacteria.p__Firmicutes.c__Clostridia.o__Eubacteriales.f__Lachnospiraceae.g__Blautia.s__Blautia_wexlerae	age	age	0.00256959	0.0102356	20	9	0.804623	0.995066
k__Bacteria.p__Firmicutes.c__Clostridia.o__Eubacteriales.f__Lachnospiraceae.g__Dorea.s__Dorea_formicigenerans	age	age	-0.00178765	0.00245995	20	14	0.476754	0.995066
k__Bacteria.p__Firmicutes.c__Clostridia.o__Eubacteriales.f__Lachnospiraceae.g__GGB58067.s__GGB58067_SGB79698	age	age	-0.000172564	0.000273982	20	9	0.536716	0.995066
k__Bacteria.p__Firmicutes.c__Clostridia.o__Eubacteriales.f__Eubacteriaceae.g__GGB3277.s__GGB3277_SGB4327	age	age	0.00133141	0.00119866	20	9	0.281293	0.995066
k__Bacteria.p__Firmicutes.c__Clostridia.o__Eubacteriales.f__Lachnospiraceae.g__Blautia.s__Blautia_massiliensis.t__SGB4826	age	age	0.00118334	0.0014711	20	9	0.431669	0.995066
k__Bacteria.p__Firmicutes.c__Clostridia.o__Eubacteriales.f__Oscillospiraceae.g__Vescimonas.s__Vescimonas_coprocola.t__SGB15089	age	age	0.000598778	0.00593214	20	10	0.920715	0.995066
k__Bacteria.p__Firmicutes.c__CFGB3048.o__OFGB3048.f__FGB3048.g__GGB9559.s__GGB9559_SGB14969.t__SGB14969	age	age	-0.000224259	0.000416998	20	9	0.597307	0.995066
k__Bacteria.p__Firmicutes.c__Clostridia.o__Eubacteriales.f__Lachnospiraceae.g__Dorea.s__Dorea_formicigenerans.t__SGB4575	age	age	-0.00178765	0.00245995	20	14	0.476754	0.995066
k__Bacteria.p__Firmicutes.c__Clostridia.o__Eubacteriales.f__Lachnospiraceae.g__GGB58067.s__GGB58067_SGB79698.t__SGB79698	age	age	-0.000172564	0.000273982	20	9	0.536716	0.995066
k__Bacteria.p__Firmicutes.c__Clostridia.o__Eubacteriales.f__Eubacteriaceae.g__GGB3277.s__GGB3277_SGB4327.t__SGB4327	age	age	0.00133141	0.00119866	20	9	0.281293	0.995066
k__Bacteria.p__Proteobacteria.c__CFGB8587	age	age	-0.00803555	0.0659067	20	16	0.904311	0.995066
k__Bacteria.p__Proteobacteria.c__CFGB8587.o__OFGB8587	age	age	-0.00803555	0.0659067	20	16	0.904311	0.995066
k__Bacteria.p__Firmicutes.c__Bacilli.o__Lactobacillales.f__Enterococcaceae	age	age	0.00495068	0.00590795	20	9	0.413037	0.995066
k__Bacteria.p__Proteobacteria.c__CFGB8587.o__OFGB8587.f__FGB8587	age	age	-0.00803555	0.0659067	20	16	0.904311	0.995066
k__Bacteria.p__Firmicutes.c__Clostridia.o__Eubacteriales.f__Lachnospiraceae.g__GGB3741	age	age	-0.000852442	0.0105969	20	10	0.936773	0.995066
k__Bacteria.p__Firmicutes.c__Clostridia.o__Eubacteriales.f__Eubacteriaceae.g__GGB38405	age	age	-0.0293931	0.030127	20	11	0.342174	0.995066
k__Bacteria.p__Firmicutes.c__Bacilli.o__Lactobacillales.f__Enterococcaceae.g__Enterococcus	age	age	0.00495068	0.00590795	20	9	0.413037	0.995066
k__Bacteria.p__Proteobacteria.c__CFGB8587.o__OFGB8587.f__FGB8587.g__GGB6593	age	age	-0.00803793	0.0659271	20	15	0.904312	0.995066
k__Bacteria.p__Firmicutes.c__Clostridia.o__Eubacteriales.f__Eubacteriales_unclassified.g__Eubacteriales_unclassified	age	age	0.048257	0.117224	20	15	0.685445	0.995066
k__Bacteria.p__Bacteroidota.c__Bacteroidia.o__Bacteroidales.f__Muribaculaceae.g__GGB13009	age	age	0.000410655	0.00685117	20	11	0.952864	0.995066
k__Bacteria.p__Firmicutes.c__Clostridia.o__Eubacteriales.f__Oscillospiraceae.g__GGB9730	age	age	-0.00022291	0.00288472	20	12	0.939259	0.995066
k__Bacteria.p__Firmicutes.c__Clostridia.o__Eubacteriales.f__Oscillospiraceae.g__Pseudoflavonifractor	age	age	-0.00335404	0.00453374	20	10	0.468964	0.995066
k__Bacteria.p__Firmicutes.c__Clostridia.o__Eubacteriales.f__Oscillospiraceae.g__GGB9640	age	age	0.000383817	0.00203179	20	13	0.85228	0.995066
k__Bacteria.p__Firmicutes.c__Clostridia.o__Eubacteriales.f__Lachnospiraceae.g__GGB3741.s__GGB3741_SGB5080	age	age	-0.000852442	0.0105969	20	10	0.936773	0.995066
k__Bacteria.p__Firmicutes.c__CFGB1765.o__OFGB1765.f__FGB1765.g__GGB4604.s__GGB4604_SGB6370	age	age	-0.00748707	0.00455251	20	9	0.117403	0.995066
k__Bacteria.p__Firmicutes.c__Clostridia.o__Eubacteriales.f__Eubacteriaceae.g__GGB38405.s__GGB38405_SGB47454	age	age	-0.0293931	0.030127	20	11	0.342174	0.995066
k__Bacteria.p__Firmicutes.c__Clostridia.o__Eubacteriales.f__Eubacteriales_unclassified.g__Eubacteriales_unclassified.s__Bacteroides_pectinophilus	age	age	0.0478597	0.117225	20	15	0.687889	0.995066
k__Bacteria.p__Firmicutes.c__Clostridia.o__Eubacteriales.f__Lachnospiraceae.g__Roseburia.s__Roseburia_lenta	age	age	0.00175777	0.00312199	20	12	0.580361	0.995066
k__Bacteria.p__Firmicutes.c__Clostridia.o__Eubacteriales.f__Clostridiaceae.g__Clostridium.s__Clostridium_sp_AM49_4BH	age	age	-0.0054978	0.00509897	20	9	0.295175	0.995066
k__Bacteria.p__Proteobacteria.c__CFGB8587.o__OFGB8587.f__FGB8587.g__GGB6593.s__GGB6593_SGB9321	age	age	0.0114762	0.0507962	20	11	0.823804	0.995066
k__Bacteria.p__Firmicutes.c__Clostridia.o__Eubacteriales.f__Clostridiaceae.g__Clostridium.s__Clostridium_SGB5112	age	age	-0.00571149	0.00552246	20	12	0.314726	0.995066
k__Bacteria.p__Firmicutes.c__Clostridia.o__Eubacteriales.f__Oscillospiraceae.g__Oscillospiraceae_unclassified.s__Oscillospiraceae_bacterium_CLA_AA_H250	age	age	0.0100152	0.0214349	20	9	0.645936	0.995066
k__Bacteria.p__Firmicutes.c__Clostridia.o__Eubacteriales.f__Lachnospiraceae.g__Coprococcus.s__Coprococcus_SGB4580	age	age	-0.000582533	0.0025513	20	14	0.821965	0.995066
k__Bacteria.p__Proteobacteria.c__CFGB8587.o__OFGB8587.f__FGB8587.g__GGB6593.s__GGB6593_SGB9324	age	age	-0.0227183	0.0390585	20	11	0.568018	0.995066
k__Bacteria.p__Firmicutes.c__Clostridia.o__Eubacteriales.f__Lachnospiraceae.g__Dorea.s__Dorea_sp_AF36_15AT	age	age	-0.00219526	0.00267409	20	9	0.422421	0.995066
k__Bacteria.p__Firmicutes.c__Clostridia.o__Eubacteriales.f__Lachnospiraceae.g__Lachnospiraceae_unclassified.s__Lachnospiraceae_unclassified_SGB4708	age	age	-0.000188536	0.000291977	20	9	0.526607	0.995066
k__Bacteria.p__Firmicutes.c__Clostridia.o__Eubacteriales.f__Lachnospiraceae.g__Blautia.s__Blautia_faecicola	age	age	-0.00740947	0.00712889	20	9	0.312399	0.995066
k__Bacteria.p__Bacteroidota.c__Bacteroidia.o__Bacteroidales.f__Muribaculaceae.g__GGB13009.s__GGB13009_SGB40236	age	age	0.000410655	0.00685117	20	11	0.952864	0.995066
k__Bacteria.p__Firmicutes.c__Clostridia.o__Eubacteriales.f__Oscillospiraceae.g__GGB9730.s__GGB9730_SGB15291	age	age	-0.00022291	0.00288472	20	12	0.939259	0.995066
k__Bacteria.p__Firmicutes.c__Clostridia.o__Eubacteriales.f__Lachnospiraceae.g__Kineothrix.s__Kineothrix_SGB20497	age	age	-0.00055125	0.00106946	20	10	0.612512	0.995066
k__Bacteria.p__Firmicutes.c__Clostridia.o__Eubacteriales.f__Oscillospiraceae.g__GGB9640.s__GGB9640_SGB15115	age	age	0.000383817	0.00203179	20	13	0.85228	0.995066
k__Bacteria.p__Firmicutes.c__Clostridia.o__Eubacteriales.f__Lachnospiraceae.g__GGB3741.s__GGB3741_SGB5080.t__SGB5080	age	age	-0.000852442	0.0105969	20	10	0.936773	0.995066
k__Bacteria.p__Firmicutes.c__CFGB1765.o__OFGB1765.f__FGB1765.g__GGB4604.s__GGB4604_SGB6370.t__SGB6370	age	age	-0.00748707	0.00455251	20	9	0.117403	0.995066
k__Bacteria.p__Firmicutes.c__Clostridia.o__Eubacteriales.f__Eubacteriaceae.g__GGB38405.s__GGB38405_SGB47454.t__SGB47454	age	age	-0.0293931	0.030127	20	11	0.342174	0.995066
k__Bacteria.p__Firmicutes.c__Clostridia.o__Eubacteriales.f__Eubacteriales_unclassified.g__Eubacteriales_unclassified.s__Bacteroides_pectinophilus.t__SGB5068	age	age	0.0478597	0.117225	20	15	0.687889	0.995066
k__Bacteria.p__Firmicutes.c__Clostridia.o__Eubacteriales.f__Lachnospiraceae.g__Roseburia.s__Roseburia_lenta.t__SGB4957	age	age	0.00175777	0.00312199	20	12	0.580361	0.995066
k__Bacteria.p__Firmicutes.c__Clostridia.o__Eubacteriales.f__Clostridiaceae.g__Clostridium.s__Clostridium_sp_AM49_4BH.t__SGB4652	age	age	-0.0054978	0.00509897	20	9	0.295175	0.995066
k__Bacteria.p__Proteobacteria.c__CFGB8587.o__OFGB8587.f__FGB8587.g__GGB6593.s__GGB6593_SGB9321.t__SGB9321	age	age	0.0114762	0.0507962	20	11	0.823804	0.995066
k__Bacteria.p__Firmicutes.c__Clostridia.o__Eubacteriales.f__Clostridiaceae.g__Clostridium.s__Clostridium_SGB5112.t__SGB5112	age	age	-0.00571149	0.00552246	20	12	0.314726	0.995066
k__Bacteria.p__Firmicutes.c__Clostridia.o__Eubacteriales.f__Oscillospiraceae.g__Oscillospiraceae_unclassified.s__Oscillospiraceae_bacterium_CLA_AA_H250.t__SGB14861	age	age	0.0100152	0.0214349	20	9	0.645936	0.995066
k__Bacteria.p__Firmicutes.c__Clostridia.o__Eubacteriales.f__Lachnospiraceae.g__Coprococcus.s__Coprococcus_SGB4580.t__SGB4580	age	age	-0.000582533	0.0025513	20	14	0.821965	0.995066
k__Bacteria.p__Proteobacteria.c__CFGB8587.o__OFGB8587.f__FGB8587.g__GGB6593.s__GGB6593_SGB9324.t__SGB9324	age	age	-0.0227183	0.0390585	20	11	0.568018	0.995066
k__Bacteria.p__Firmicutes.c__Clostridia.o__Eubacteriales.f__Lachnospiraceae.g__Dorea.s__Dorea_sp_AF36_15AT.t__SGB4552	age	age	-0.00219526	0.00267409	20	9	0.422421	0.995066
k__Bacteria.p__Firmicutes.c__Clostridia.o__Eubacteriales.f__Lachnospiraceae.g__Lachnospiraceae_unclassified.s__Lachnospiraceae_unclassified_SGB4708.t__SGB4708	age	age	-0.000188536	0.000291977	20	9	0.526607	0.995066
k__Bacteria.p__Firmicutes.c__Clostridia.o__Eubacteriales.f__Lachnospiraceae.g__Blautia.s__Blautia_faecicola.t__SGB4867	age	age	-0.00740947	0.00712889	20	9	0.312399	0.995066
k__Bacteria.p__Bacteroidota.c__Bacteroidia.o__Bacteroidales.f__Muribaculaceae.g__GGB13009.s__GGB13009_SGB40236.t__SGB40236	age	age	0.000410655	0.00685117	20	11	0.952864	0.995066
k__Bacteria.p__Firmicutes.c__Clostridia.o__Eubacteriales.f__Oscillospiraceae.g__GGB9730.s__GGB9730_SGB15291.t__SGB15291	age	age	-0.00022291	0.00288472	20	12	0.939259	0.995066
k__Bacteria.p__Firmicutes.c__Clostridia.o__Eubacteriales.f__Lachnospiraceae.g__Kineothrix.s__Kineothrix_SGB20497.t__SGB20497	age	age	-0.00055125	0.00106946	20	10	0.612512	0.995066
k__Bacteria.p__Firmicutes.c__Clostridia.o__Eubacteriales.f__Oscillospiraceae.g__GGB9640.s__GGB9640_SGB15115.t__SGB15115	age	age	0.000383817	0.00203179	20	13	0.85228	0.995066
k__Bacteria.p__Firmicutes.c__Clostridia.o__Eubacteriales.f__Clostridiaceae.g__Clostridium.s__Clostridium_SGB5114	age	age	-0.00652993	0.0162457	20	10	0.692454	0.995066
k__Bacteria.p__Firmicutes.c__Clostridia.o__Eubacteriales.f__Clostridiaceae.g__Clostridium.s__Clostridium_SGB5114.t__SGB5114	age	age	-0.00652993	0.0162457	20	10	0.692454	0.995066
k__Bacteria.p__Firmicutes.c__CFGB1325	age	age	-0.000765606	0.00304111	20	9	0.804084	0.995066
k__Bacteria.p__Firmicutes.c__CFGB1325.o__OFGB1325	age	age	-0.000765606	0.00304111	20	9	0.804084	0.995066
k__Bacteria.p__Firmicutes.c__CFGB1325.o__OFGB1325.f__FGB1325	age	age	-0.000765606	0.00304111	20	9	0.804084	0.995066
k__Bacteria.p__Bacteroidota.c__Bacteroidia.o__Bacteroidales.f__Prevotellaceae.g__Prevotellamassilia	age	age	-0.0113533	0.0787321	20	13	0.886944	0.995066
k__Bacteria.p__Candidatus_Melainabacteria.c__CFGB2107.o__OFGB2107.f__FGB2107.g__GGB6013	age	age	-0.0031825	0.00636861	20	10	0.623328	0.995066
k__Bacteria.p__Bacteroidota.c__Bacteroidia.o__Bacteroidales.f__Prevotellaceae.g__Prevotellamassilia.s__Prevotellamassilia_timonensis	age	age	-0.0113533	0.0787321	20	13	0.886944	0.995066
k__Bacteria.p__Bacteroidota.c__Bacteroidia.o__Bacteroidales.f__Prevotellaceae.g__Prevotellamassilia.s__Prevotellamassilia_timonensis.t__SGB1477	age	age	-0.0113533	0.0787321	20	13	0.886944	0.995066
k__Bacteria.p__Bacteroidota.c__Bacteroidia.o__Bacteroidales.f__Prevotellaceae.g__GGB1243	age	age	-0.00622747	0.00506268	20	9	0.234504	0.995066
k__Bacteria.p__Bacteroidota.c__Bacteroidia.o__Bacteroidales.f__Prevotellaceae.g__GGB1146	age	age	-0.0122766	0.00820916	20	11	0.152117	0.995066
k__Bacteria.p__Proteobacteria.c__Gammaproteobacteria.o__Aeromonadales.f__Succinivibrionaceae.g__Anaerobiospirillum	age	age	-0.0228344	0.0458426	20	9	0.624441	0.995066
k__Bacteria.p__Bacteroidota.c__Bacteroidia.o__Bacteroidales.f__Prevotellaceae.g__Prevotella.s__Prevotella_pectinovora	age	age	0.00289567	0.0231804	20	9	0.901973	0.995066
k__Bacteria.p__Bacteroidota.c__Bacteroidia.o__Bacteroidales.f__Prevotellaceae.g__GGB1146.s__GGB1146_SGB1472	age	age	-0.0122766	0.00820916	20	11	0.152117	0.995066
k__Bacteria.p__Bacteroidota.c__Bacteroidia.o__Bacteroidales.f__Prevotellaceae.g__Prevotella.s__Prevotella_pectinovora.t__SGB1662	age	age	0.00289567	0.0231804	20	9	0.901973	0.995066
k__Bacteria.p__Bacteroidota.c__Bacteroidia.o__Bacteroidales.f__Prevotellaceae.g__GGB1146.s__GGB1146_SGB1472.t__SGB1472	age	age	-0.0122766	0.00820916	20	11	0.152117	0.995066
k__Bacteria.p__Bacteroidota.c__Bacteroidia.o__Bacteroidales.f__Prevotellaceae.g__Prevotella.s__Prevotella_sp_Marseille_P4119	age	age	-0.00357088	0.0133972	20	9	0.792854	0.995066
k__Bacteria.p__Bacteroidota.c__Bacteroidia.o__Bacteroidales.f__Prevotellaceae.g__Prevotella.s__Prevotella_sp_Marseille_P4119.t__SGB1676	age	age	-0.00357088	0.0133972	20	9	0.792854	0.995066
k__Bacteria.p__Lentisphaerae	age	age	-0.00289702	0.291598	20	11	0.992182	0.995808
k__Bacteria.p__Firmicutes.c__Clostridia.o__Eubacteriales.f__Oscillospiraceae.g__GGB3189	age	age	3.99976e-05	0.00843406	20	11	0.996268	0.996268
k__Bacteria.p__Firmicutes.c__Clostridia.o__Eubacteriales.f__Oscillospiraceae.g__GGB3189.s__GGB3189_SGB4212	age	age	3.99976e-05	0.00843406	20	11	0.996268	0.996268
k__Bacteria.p__Firmicutes.c__Clostridia.o__Eubacteriales.f__Oscillospiraceae.g__GGB3189.s__GGB3189_SGB4212.t__SGB4212	age	age	3.99976e-05	0.00843406	20	11	0.996268	0.996268
Proximal Colon
feature	metadata	value	coef	stderr	N	N.not.0	pval	qval
k__Bacteria.p__Firmicutes.c__CFGB2833	age	age	-0.139025	0.0431201	17	15	0.00567617	0.686847
k__Bacteria.p__Firmicutes.c__CFGB9119	age	age	-0.117462	0.0389695	17	11	0.00871704	0.686847
k__Bacteria.p__Firmicutes.c__CFGB1778	age	age	-0.158097	0.0483227	17	11	0.00514922	0.686847
k__Bacteria.p__Firmicutes.c__CFGB78397	age	age	-0.0399682	0.0151846	17	9	0.0188516	0.686847
k__Bacteria.p__Tenericutes.c__CFGB4862	age	age	-0.0190884	0.00682447	17	7	0.0135398	0.686847
k__Bacteria.p__Spirochaetes.c__CFGB78099	age	age	-0.144399	0.0543403	17	9	0.0179275	0.686847
k__Bacteria.p__Firmicutes.c__CFGB2833.o__OFGB2833	age	age	-0.139025	0.0431201	17	15	0.00567617	0.686847
k__Bacteria.p__Firmicutes.c__CFGB9119.o__OFGB9119	age	age	-0.117462	0.0389695	17	11	0.00871704	0.686847
k__Bacteria.p__Firmicutes.c__CFGB1778.o__OFGB1778	age	age	-0.158097	0.0483227	17	11	0.00514922	0.686847
k__Bacteria.p__Firmicutes.c__CFGB78397.o__OFGB78397	age	age	-0.0399682	0.0151846	17	9	0.0188516	0.686847
k__Bacteria.p__Tenericutes.c__CFGB4862.o__OFGB4862	age	age	-0.0190884	0.00682447	17	7	0.0135398	0.686847
k__Bacteria.p__Spirochaetes.c__CFGB78099.o__OFGB78099	age	age	-0.144399	0.0543403	17	9	0.0179275	0.686847
k__Bacteria.p__Proteobacteria.c__Epsilonproteobacteria.o__Campylobacterales.f__Helicobacteraceae	age	age	-0.856807	0.26547	17	10	0.0056371	0.686847
k__Bacteria.p__Firmicutes.c__CFGB2833.o__OFGB2833.f__FGB2833	age	age	-0.139025	0.0431201	17	15	0.00567617	0.686847
k__Bacteria.p__Firmicutes.c__CFGB9119.o__OFGB9119.f__FGB9119	age	age	-0.117462	0.0389695	17	11	0.00871704	0.686847
k__Bacteria.p__Firmicutes.c__CFGB1778.o__OFGB1778.f__FGB1778	age	age	-0.158097	0.0483227	17	11	0.00514922	0.686847
k__Bacteria.p__Firmicutes.c__CFGB78397.o__OFGB78397.f__FGB78397	age	age	-0.0399682	0.0151846	17	9	0.0188516	0.686847
k__Bacteria.p__Tenericutes.c__CFGB4862.o__OFGB4862.f__FGB4862	age	age	-0.0190884	0.00682447	17	7	0.0135398	0.686847
k__Bacteria.p__Spirochaetes.c__CFGB78099.o__OFGB78099.f__FGB78099	age	age	-0.144399	0.0543403	17	9	0.0179275	0.686847
k__Bacteria.p__Proteobacteria.c__Gammaproteobacteria.o__Aeromonadales.f__Succinivibrionaceae.g__GGB2726	age	age	-0.97663	0.289766	17	14	0.0042055	0.686847
k__Bacteria.p__Proteobacteria.c__Epsilonproteobacteria.o__Campylobacterales.f__Helicobacteraceae.g__Helicobacter	age	age	-0.720489	0.218613	17	10	0.00490158	0.686847
k__Bacteria.p__Bacteroidota.c__Bacteroidia.o__Bacteroidales.f__Prevotellaceae.g__GGB12985	age	age	0.0731262	0.0248089	17	17	0.00998243	0.686847
k__Bacteria.p__Firmicutes.c__CFGB9119.o__OFGB9119.f__FGB9119.g__GGB4727	age	age	-0.0999579	0.0377466	17	9	0.0182593	0.686847
k__Bacteria.p__Lentisphaerae.c__CFGB3176.o__OFGB3176.f__FGB3176.g__GGB10709	age	age	-0.165604	0.063538	17	13	0.0198452	0.686847
k__Bacteria.p__Firmicutes.c__CFGB1778.o__OFGB1778.f__FGB1778.g__GGB4715	age	age	-0.155019	0.0422179	17	11	0.00226592	0.686847
k__Bacteria.p__Firmicutes.c__CFGB78397.o__OFGB78397.f__FGB78397.g__GGB3314	age	age	-0.0399682	0.0151846	17	9	0.0188516	0.686847
k__Bacteria.p__Firmicutes.c__Clostridia.o__Eubacteriales.f__Oscillospiraceae.g__GGB9591	age	age	-0.0410627	0.0148461	17	10	0.0144175	0.686847
k__Bacteria.p__Lentisphaerae.c__CFGB2378.o__OFGB2378.f__FGB2378.g__GGB6517	age	age	-0.0374548	0.0131466	17	11	0.012191	0.686847
k__Bacteria.p__Tenericutes.c__CFGB4862.o__OFGB4862.f__FGB4862.g__GGB4748	age	age	-0.0190884	0.00682447	17	7	0.0135398	0.686847
k__Bacteria.p__Spirochaetes.c__CFGB78099.o__OFGB78099.f__FGB78099.g__GGB13842	age	age	-0.144399	0.0543403	17	9	0.0179275	0.686847
k__Bacteria.p__Proteobacteria.c__Gammaproteobacteria.o__Aeromonadales.f__Succinivibrionaceae.g__GGB2726.s__GGB2726_SGB3668	age	age	-0.97663	0.289766	17	14	0.0042055	0.686847
k__Bacteria.p__Bacteroidota.c__CFGB511.o__OFGB511.f__FGB511.g__GGB12851.s__GGB12851_SGB19976	age	age	-0.102674	0.0371931	17	13	0.0145733	0.686847
k__Bacteria.p__Bacteroidota.c__Bacteroidia.o__Bacteroidales.f__Prevotellaceae.g__GGB12985.s__GGB12985_SGB20152	age	age	0.0731262	0.0248089	17	17	0.00998243	0.686847
k__Bacteria.p__Firmicutes.c__CFGB9119.o__OFGB9119.f__FGB9119.g__GGB4727.s__GGB4727_SGB6548	age	age	-0.10794	0.036783	17	7	0.0102508	0.686847
k__Bacteria.p__Lentisphaerae.c__CFGB3176.o__OFGB3176.f__FGB3176.g__GGB10709.s__GGB10709_SGB17365	age	age	-0.165604	0.063538	17	13	0.0198452	0.686847
k__Bacteria.p__Firmicutes.c__CFGB1778.o__OFGB1778.f__FGB1778.g__GGB4715.s__GGB4715_SGB6529	age	age	-0.155019	0.0422179	17	11	0.00226592	0.686847
k__Bacteria.p__Firmicutes.c__CFGB78397.o__OFGB78397.f__FGB78397.g__GGB3314.s__GGB3314_SGB4383	age	age	-0.0399682	0.0151846	17	9	0.0188516	0.686847
k__Bacteria.p__Firmicutes.c__Clostridia.o__Eubacteriales.f__Oscillospiraceae.g__GGB9591.s__GGB9591_SGB15013	age	age	-0.0410627	0.0148461	17	10	0.0144175	0.686847
k__Bacteria.p__Firmicutes.c__Clostridia.o__Eubacteriales.f__Oscillospiraceae.g__GGB9636.s__GGB9636_SGB15109	age	age	-0.0470362	0.016608	17	14	0.0126137	0.686847
k__Bacteria.p__Lentisphaerae.c__CFGB2378.o__OFGB2378.f__FGB2378.g__GGB6517.s__GGB6517_SGB9204	age	age	-0.0374548	0.0131466	17	11	0.012191	0.686847
k__Bacteria.p__Firmicutes.c__Clostridia.o__Eubacteriales.f__Lachnospiraceae.g__Blautia.s__Blautia_stercoris	age	age	-0.007462	0.00220778	17	10	0.00412471	0.686847
k__Bacteria.p__Spirochaetes.c__CFGB78099.o__OFGB78099.f__FGB78099.g__GGB13842.s__GGB13842_SGB21224	age	age	-0.144399	0.0543403	17	9	0.0179275	0.686847
k__Bacteria.p__Proteobacteria.c__Gammaproteobacteria.o__Aeromonadales.f__Succinivibrionaceae.g__GGB2726.s__GGB2726_SGB3668.t__SGB3668	age	age	-0.97663	0.289766	17	14	0.0042055	0.686847
k__Bacteria.p__Bacteroidota.c__CFGB511.o__OFGB511.f__FGB511.g__GGB12851.s__GGB12851_SGB19976.t__SGB19976	age	age	-0.102674	0.0371931	17	13	0.0145733	0.686847
k__Bacteria.p__Bacteroidota.c__Bacteroidia.o__Bacteroidales.f__Prevotellaceae.g__GGB12985.s__GGB12985_SGB20152.t__SGB20152	age	age	0.0731262	0.0248089	17	17	0.00998243	0.686847
k__Bacteria.p__Firmicutes.c__CFGB9119.o__OFGB9119.f__FGB9119.g__GGB4727.s__GGB4727_SGB6548.t__SGB6548	age	age	-0.10794	0.036783	17	7	0.0102508	0.686847
k__Bacteria.p__Lentisphaerae.c__CFGB3176.o__OFGB3176.f__FGB3176.g__GGB10709.s__GGB10709_SGB17365.t__SGB17365	age	age	-0.165604	0.063538	17	13	0.0198452	0.686847
k__Bacteria.p__Firmicutes.c__CFGB1778.o__OFGB1778.f__FGB1778.g__GGB4715.s__GGB4715_SGB6529.t__SGB6529	age	age	-0.155019	0.0422179	17	11	0.00226592	0.686847
k__Bacteria.p__Firmicutes.c__CFGB78397.o__OFGB78397.f__FGB78397.g__GGB3314.s__GGB3314_SGB4383.t__SGB4383	age	age	-0.0399682	0.0151846	17	9	0.0188516	0.686847
k__Bacteria.p__Firmicutes.c__Clostridia.o__Eubacteriales.f__Oscillospiraceae.g__GGB9591.s__GGB9591_SGB15013.t__SGB15013	age	age	-0.0410627	0.0148461	17	10	0.0144175	0.686847
k__Bacteria.p__Firmicutes.c__Clostridia.o__Eubacteriales.f__Oscillospiraceae.g__GGB9636.s__GGB9636_SGB15109.t__SGB15109	age	age	-0.0470362	0.016608	17	14	0.0126137	0.686847
k__Bacteria.p__Lentisphaerae.c__CFGB2378.o__OFGB2378.f__FGB2378.g__GGB6517.s__GGB6517_SGB9204.t__SGB9204	age	age	-0.0374548	0.0131466	17	11	0.012191	0.686847
k__Bacteria.p__Firmicutes.c__Clostridia.o__Eubacteriales.f__Lachnospiraceae.g__Blautia.s__Blautia_stercoris.t__SGB4788	age	age	-0.007462	0.00220778	17	10	0.00412471	0.686847
k__Bacteria.p__Spirochaetes.c__CFGB78099.o__OFGB78099.f__FGB78099.g__GGB13842.s__GGB13842_SGB21224.t__SGB21224	age	age	-0.144399	0.0543403	17	9	0.0179275	0.686847
k__Bacteria.p__Proteobacteria.c__Deltaproteobacteria.o__Desulfovibrionales.f__Desulfovibrionaceae.g__GGB9819	age	age	0.00359932	0.00123504	17	8	0.0106794	0.686847
k__Bacteria.p__Firmicutes.c__Clostridia.o__Eubacteriales.f__Oscillospiraceae.g__GGB9608.s__GGB9608_SGB15043	age	age	-0.0108101	0.0037348	17	9	0.0111194	0.686847
k__Bacteria.p__Proteobacteria.c__Deltaproteobacteria.o__Desulfovibrionales.f__Desulfovibrionaceae.g__GGB9819.s__GGB9819_SGB15460	age	age	0.00359932	0.00123504	17	8	0.0106794	0.686847
k__Bacteria.p__Firmicutes.c__Clostridia.o__Eubacteriales.f__Oscillospiraceae.g__GGB9608.s__GGB9608_SGB15043.t__SGB15043	age	age	-0.0108101	0.0037348	17	9	0.0111194	0.686847
k__Bacteria.p__Proteobacteria.c__Deltaproteobacteria.o__Desulfovibrionales.f__Desulfovibrionaceae.g__GGB9819.s__GGB9819_SGB15460.t__SGB15460	age	age	0.00359932	0.00123504	17	8	0.0106794	0.686847
k__Bacteria.p__Firmicutes.c__CFGB2932	age	age	-0.0288771	0.0119993	17	14	0.0294447	0.709508
k__Bacteria.p__Firmicutes.c__CFGB2932.o__OFGB2932	age	age	-0.0288771	0.0119993	17	14	0.0294447	0.709508
k__Bacteria.p__Firmicutes.c__CFGB2932.o__OFGB2932.f__FGB2932	age	age	-0.0288771	0.0119993	17	14	0.0294447	0.709508
k__Bacteria.p__Bacteroidota.c__CFGB511.o__OFGB511.f__FGB511.g__GGB12851	age	age	-0.103466	0.0404653	17	14	0.0218961	0.709508
k__Bacteria.p__Firmicutes.c__CFGB2833.o__OFGB2833.f__FGB2833.g__GGB13349	age	age	-0.0161951	0.00646156	17	9	0.0241995	0.709508
k__Bacteria.p__Firmicutes.c__CFGB2833.o__OFGB2833.f__FGB2833.g__GGB9057	age	age	-0.0387161	0.0152275	17	11	0.0225299	0.709508
k__Bacteria.p__Firmicutes.c__CFGB2932.o__OFGB2932.f__FGB2932.g__GGB9261	age	age	-0.0288771	0.0119993	17	14	0.0294447	0.709508
k__Bacteria.p__Firmicutes.c__CFGB2833.o__OFGB2833.f__FGB2833.g__GGB74665	age	age	-0.0152888	0.00601679	17	15	0.0225965	0.709508
k__Bacteria.p__Lentisphaerae.c__CFGB3176.o__OFGB3176.f__FGB3176.g__GGB13155	age	age	-0.0250896	0.0100835	17	12	0.0250836	0.709508
k__Bacteria.p__Firmicutes.c__Clostridia.o__Eubacteriales.f__Oscillospiraceae.g__GGB9618.s__GGB9618_SGB15064	age	age	-0.0260031	0.0109379	17	12	0.0311739	0.709508
k__Archaea.p__Euryarchaeota.c__Methanobacteria.o__Methanobacteriales.f__Methanobacteriaceae.g__Methanobrevibacter.s__Methanobrevibacter_SGB21046	age	age	-0.102814	0.0432767	17	8	0.0312712	0.709508
k__Bacteria.p__Firmicutes.c__CFGB2833.o__OFGB2833.f__FGB2833.g__GGB13349.s__GGB13349_SGB13960	age	age	-0.0161951	0.00646156	17	9	0.0241995	0.709508
k__Bacteria.p__Firmicutes.c__CFGB2932.o__OFGB2932.f__FGB2932.g__GGB9261.s__GGB9261_SGB14209	age	age	-0.0288771	0.0119993	17	14	0.0294447	0.709508
k__Bacteria.p__Firmicutes.c__Clostridia.o__Eubacteriales.f__Oscillospiraceae.g__Lawsonibacter.s__Lawsonibacter_SGB15145	age	age	-0.00679068	0.00277276	17	15	0.0270909	0.709508
k__Bacteria.p__Firmicutes.c__CFGB2833.o__OFGB2833.f__FGB2833.g__GGB74665.s__GGB74665_SGB13972	age	age	-0.0152888	0.00601679	17	15	0.0225965	0.709508
k__Bacteria.p__Lentisphaerae.c__CFGB3176.o__OFGB3176.f__FGB3176.g__GGB13155.s__GGB13155_SGB26813	age	age	-0.0250896	0.0100835	17	12	0.0250836	0.709508
k__Bacteria.p__Firmicutes.c__Clostridia.o__Eubacteriales.f__Oscillospiraceae.g__GGB9618.s__GGB9618_SGB15064.t__SGB15064	age	age	-0.0260031	0.0109379	17	12	0.0311739	0.709508
k__Archaea.p__Euryarchaeota.c__Methanobacteria.o__Methanobacteriales.f__Methanobacteriaceae.g__Methanobrevibacter.s__Methanobrevibacter_SGB21046.t__SGB21046	age	age	-0.102814	0.0432767	17	8	0.0312712	0.709508
k__Bacteria.p__Firmicutes.c__CFGB2833.o__OFGB2833.f__FGB2833.g__GGB13349.s__GGB13349_SGB13960.t__SGB13960	age	age	-0.0161951	0.00646156	17	9	0.0241995	0.709508
k__Bacteria.p__Firmicutes.c__CFGB2932.o__OFGB2932.f__FGB2932.g__GGB9261.s__GGB9261_SGB14209.t__SGB14209	age	age	-0.0288771	0.0119993	17	14	0.0294447	0.709508
k__Bacteria.p__Firmicutes.c__Clostridia.o__Eubacteriales.f__Oscillospiraceae.g__Lawsonibacter.s__Lawsonibacter_SGB15145.t__SGB15145	age	age	-0.00679068	0.00277276	17	15	0.0270909	0.709508
k__Bacteria.p__Firmicutes.c__CFGB2833.o__OFGB2833.f__FGB2833.g__GGB74665.s__GGB74665_SGB13972.t__SGB13972	age	age	-0.0152888	0.00601679	17	15	0.0225965	0.709508
k__Bacteria.p__Lentisphaerae.c__CFGB3176.o__OFGB3176.f__FGB3176.g__GGB13155.s__GGB13155_SGB26813.t__SGB26813	age	age	-0.0250896	0.0100835	17	12	0.0250836	0.709508
k__Bacteria.p__Bacteroidota.c__Bacteroidia.o__Bacteroidales.f__Tannerellaceae	age	age	0.085673	0.0359611	17	12	0.030869	0.709508
k__Bacteria.p__Bacteroidota.c__Bacteroidia.o__Bacteroidales.f__Tannerellaceae.g__GGB1405	age	age	0.085673	0.0359611	17	12	0.030869	0.709508
k__Bacteria.p__Firmicutes.c__Clostridia.o__Eubacteriales.f__Oscillospiraceae.g__GGB9642	age	age	0.03627	0.0147681	17	17	0.0267258	0.709508
k__Bacteria.p__Bacteroidota.c__Bacteroidia.o__Bacteroidales.f__Tannerellaceae.g__GGB1405.s__GGB1405_SGB1928	age	age	0.085673	0.0359611	17	12	0.030869	0.709508
k__Bacteria.p__Firmicutes.c__Clostridia.o__Eubacteriales.f__Oscillospiraceae.g__GGB9642.s__GGB9642_SGB15119	age	age	0.03627	0.0147681	17	17	0.0267258	0.709508
k__Bacteria.p__Bacteroidota.c__Bacteroidia.o__Bacteroidales.f__Tannerellaceae.g__GGB1405.s__GGB1405_SGB1928.t__SGB1928	age	age	0.085673	0.0359611	17	12	0.030869	0.709508
k__Bacteria.p__Firmicutes.c__Clostridia.o__Eubacteriales.f__Oscillospiraceae.g__GGB9642.s__GGB9642_SGB15119.t__SGB15119	age	age	0.03627	0.0147681	17	17	0.0267258	0.709508
k__Bacteria.p__Actinobacteria.c__Coriobacteriia.o__Coriobacteriales.f__Coriobacteriaceae.g__Senegalimassilia	age	age	0.00148348	0.000618956	17	10	0.0300149	0.709508
k__Bacteria.p__Firmicutes.c__CFGB73062	age	age	-0.230481	0.0988521	17	12	0.0340761	0.710034
k__Bacteria.p__Firmicutes.c__CFGB73062.o__OFGB73062	age	age	-0.230481	0.0988521	17	12	0.0340761	0.710034
k__Bacteria.p__Firmicutes.c__CFGB73062.o__OFGB73062.f__FGB73062	age	age	-0.230481	0.0988521	17	12	0.0340761	0.710034
k__Bacteria.p__Firmicutes.c__CFGB73062.o__OFGB73062.f__FGB73062.g__GGB9059	age	age	-0.230481	0.0988521	17	12	0.0340761	0.710034
k__Bacteria.p__Firmicutes.c__CFGB73062.o__OFGB73062.f__FGB73062.g__GGB9059.s__GGB9059_SGB13976	age	age	-0.230481	0.0988521	17	12	0.0340761	0.710034
k__Bacteria.p__Firmicutes.c__CFGB73062.o__OFGB73062.f__FGB73062.g__GGB9059.s__GGB9059_SGB13976.t__SGB13976	age	age	-0.230481	0.0988521	17	12	0.0340761	0.710034
k__Bacteria.p__Firmicutes.c__Clostridia.o__Eubacteriales.f__Eubacteriales_unclassified.g__GGB9760.s__GGB9760_SGB15374	age	age	0.00532736	0.00227121	17	13	0.0331602	0.710034
k__Bacteria.p__Firmicutes.c__Clostridia.o__Eubacteriales.f__Eubacteriales_unclassified.g__GGB9760.s__GGB9760_SGB15374.t__SGB15374	age	age	0.00532736	0.00227121	17	13	0.0331602	0.710034
k__Bacteria.p__Firmicutes.c__CFGB2833.o__OFGB2833.f__FGB2833.g__GGB9057.s__GGB9057_SGB13967	age	age	-0.0341492	0.0148988	17	8	0.0367835	0.751119
k__Bacteria.p__Firmicutes.c__CFGB2833.o__OFGB2833.f__FGB2833.g__GGB9057.s__GGB9057_SGB13967.t__SGB13967	age	age	-0.0341492	0.0148988	17	8	0.0367835	0.751119
k__Bacteria.p__Firmicutes.c__Clostridia.o__Eubacteriales.f__Oscillospiraceae.g__Oscillospiraceae_unclassified.s__Oscillospiraceae_bacterium	age	age	-0.0333993	0.0146502	17	16	0.0376665	0.761535
k__Bacteria.p__Lentisphaerae.c__CFGB3176.o__OFGB3176.f__FGB3176.g__GGB10708	age	age	-0.19422	0.0862986	17	12	0.039845	0.78234
k__Bacteria.p__Lentisphaerae.c__CFGB3176.o__OFGB3176.f__FGB3176.g__GGB10708.s__GGB10708_SGB17364	age	age	-0.19422	0.0862986	17	12	0.039845	0.78234
k__Bacteria.p__Lentisphaerae.c__CFGB3176.o__OFGB3176.f__FGB3176.g__GGB10708.s__GGB10708_SGB17364.t__SGB17364	age	age	-0.19422	0.0862986	17	12	0.039845	0.78234
k__Bacteria.p__Firmicutes.c__Clostridia.o__Eubacteriales.f__Lachnospiraceae.g__GGB3625.s__GGB3625_SGB4903	age	age	-0.00496702	0.00221983	17	8	0.0408509	0.786958
k__Bacteria.p__Firmicutes.c__Clostridia.o__Eubacteriales.f__Lachnospiraceae.g__GGB3625.s__GGB3625_SGB4903.t__SGB4903	age	age	-0.00496702	0.00221983	17	8	0.0408509	0.786958
k__Bacteria.p__Firmicutes.c__CFGB8331.o__OFGB8331.f__FGB8331.g__GGB9067	age	age	-0.00919964	0.0041494	17	11	0.0424845	0.795903
k__Bacteria.p__Firmicutes.c__CFGB8331.o__OFGB8331.f__FGB8331.g__GGB9067.s__GGB9067_SGB13986	age	age	-0.00919964	0.0041494	17	11	0.0424845	0.795903
k__Bacteria.p__Firmicutes.c__CFGB8331.o__OFGB8331.f__FGB8331.g__GGB9067.s__GGB9067_SGB13986.t__SGB13986	age	age	-0.00919964	0.0041494	17	11	0.0424845	0.795903
k__Bacteria.p__Lentisphaerae.c__CFGB2378	age	age	-0.0505921	0.0232474	17	12	0.0459283	0.837371
k__Bacteria.p__Lentisphaerae.c__CFGB2378.o__OFGB2378	age	age	-0.0505921	0.0232474	17	12	0.0459283	0.837371
k__Bacteria.p__Lentisphaerae.c__CFGB2378.o__OFGB2378.f__FGB2378	age	age	-0.0505921	0.0232474	17	12	0.0459283	0.837371
k__Bacteria.p__Firmicutes.c__CFGB10021	age	age	-0.00668627	0.00310729	17	9	0.0481106	0.854277
k__Bacteria.p__Firmicutes.c__CFGB10021.o__OFGB10021	age	age	-0.00668627	0.00310729	17	9	0.0481106	0.854277
k__Bacteria.p__Firmicutes.c__CFGB10021.o__OFGB10021.f__FGB10021	age	age	-0.00668627	0.00310729	17	9	0.0481106	0.854277
k__Bacteria.p__Firmicutes.c__CFGB1354	age	age	-0.0631372	0.0310362	17	14	0.0599982	0.881412
k__Bacteria.p__Firmicutes.c__CFGB1354.o__OFGB1354	age	age	-0.0631372	0.0310362	17	14	0.0599982	0.881412
k__Bacteria.p__Firmicutes.c__CFGB1354.o__OFGB1354.f__FGB1354	age	age	-0.0631372	0.0310362	17	14	0.0599982	0.881412
k__Bacteria.p__Firmicutes.c__CFGB1354.o__OFGB1354.f__FGB1354.g__GGB3304	age	age	-0.0631372	0.0310362	17	14	0.0599982	0.881412
k__Bacteria.p__Firmicutes.c__CFGB1354.o__OFGB1354.f__FGB1354.g__GGB3304.s__GGB3304_SGB4367	age	age	-0.0629585	0.0306438	17	14	0.0577771	0.881412
k__Bacteria.p__Firmicutes.c__CFGB3054.o__OFGB3054.f__FGB3054.g__GGB9691.s__GGB9691_SGB15198	age	age	-0.0247025	0.0117358	17	13	0.0525704	0.881412
k__Bacteria.p__Firmicutes.c__CFGB1354.o__OFGB1354.f__FGB1354.g__GGB3304.s__GGB3304_SGB4367.t__SGB4367	age	age	-0.0629585	0.0306438	17	14	0.0577771	0.881412
k__Bacteria.p__Firmicutes.c__CFGB3054.o__OFGB3054.f__FGB3054.g__GGB9691.s__GGB9691_SGB15198.t__SGB15198	age	age	-0.0247025	0.0117358	17	13	0.0525704	0.881412
k__Bacteria.p__Firmicutes.c__CFGB3070	age	age	0.0115371	0.00557649	17	14	0.0562473	0.881412
k__Bacteria.p__Firmicutes.c__CFGB3070.o__OFGB3070	age	age	0.0115371	0.00557649	17	14	0.0562473	0.881412
k__Bacteria.p__Firmicutes.c__CFGB3070.o__OFGB3070.f__FGB3070	age	age	0.0115371	0.00557649	17	14	0.0562473	0.881412
k__Bacteria.p__Firmicutes.c__CFGB3070.o__OFGB3070.f__FGB3070.g__GGB9774	age	age	0.0115371	0.00557649	17	14	0.0562473	0.881412
k__Bacteria.p__Firmicutes.c__CFGB3070.o__OFGB3070.f__FGB3070.g__GGB9774.s__GGB9774_SGB15394	age	age	0.0115371	0.00557649	17	14	0.0562473	0.881412
k__Bacteria.p__Firmicutes.c__CFGB3070.o__OFGB3070.f__FGB3070.g__GGB9774.s__GGB9774_SGB15394.t__SGB15394	age	age	0.0115371	0.00557649	17	14	0.0562473	0.881412
k__Bacteria.p__Firmicutes.c__Clostridia.o__Eubacteriales.f__Eubacteriales_unclassified.g__GGB9760	age	age	0.0093248	0.00454294	17	14	0.0579866	0.881412
k__Bacteria.p__Firmicutes.c__CFGB58324	age	age	0.0255843	0.0124327	17	8	0.0574224	0.881412
k__Bacteria.p__Firmicutes.c__CFGB58324.o__OFGB58324	age	age	0.0255843	0.0124327	17	8	0.0574224	0.881412
k__Bacteria.p__Firmicutes.c__CFGB58324.o__OFGB58324.f__FGB58324	age	age	0.0255843	0.0124327	17	8	0.0574224	0.881412
k__Bacteria.p__Firmicutes.c__CFGB58324.o__OFGB58324.f__FGB58324.g__GGB3305	age	age	0.0255843	0.0124327	17	8	0.0574224	0.881412
k__Bacteria.p__Firmicutes.c__CFGB45555.o__OFGB45555.f__FGB45555.g__GGB9696	age	age	0.00656941	0.00320874	17	11	0.0585565	0.881412
k__Bacteria.p__Firmicutes.c__CFGB58324.o__OFGB58324.f__FGB58324.g__GGB3305.s__GGB3305_SGB4368	age	age	0.0255843	0.0124327	17	8	0.0574224	0.881412
k__Bacteria.p__Firmicutes.c__CFGB45555.o__OFGB45555.f__FGB45555.g__GGB9696.s__GGB9696_SGB15212	age	age	0.00656941	0.00320874	17	11	0.0585565	0.881412
k__Bacteria.p__Firmicutes.c__CFGB58324.o__OFGB58324.f__FGB58324.g__GGB3305.s__GGB3305_SGB4368.t__SGB4368	age	age	0.0255843	0.0124327	17	8	0.0574224	0.881412
k__Bacteria.p__Firmicutes.c__CFGB45555.o__OFGB45555.f__FGB45555.g__GGB9696.s__GGB9696_SGB15212.t__SGB15212	age	age	0.00656941	0.00320874	17	11	0.0585565	0.881412
k__Bacteria.p__Firmicutes.c__Clostridia.o__Eubacteriales.f__Lachnospiraceae.g__Brotolimicola	age	age	0.00612014	0.00307283	17	12	0.0649354	0.92082
k__Bacteria.p__Firmicutes.c__Clostridia.o__Eubacteriales.f__Oscillospiraceae.g__GGB9602.s__GGB9602_SGB15028	age	age	-0.0269317	0.013477	17	14	0.064141	0.92082
k__Bacteria.p__Firmicutes.c__Clostridia.o__Eubacteriales.f__Lachnospiraceae.g__Brotolimicola.s__Brotolimicola_acetigignens	age	age	0.00612014	0.00307283	17	12	0.0649354	0.92082
k__Bacteria.p__Firmicutes.c__Clostridia.o__Eubacteriales.f__Oscillospiraceae.g__GGB9602.s__GGB9602_SGB15028.t__SGB15028	age	age	-0.0269317	0.013477	17	14	0.064141	0.92082
k__Bacteria.p__Firmicutes.c__Clostridia.o__Eubacteriales.f__Lachnospiraceae.g__Brotolimicola.s__Brotolimicola_acetigignens.t__SGB4914	age	age	0.00612014	0.00307283	17	12	0.0649354	0.92082
k__Bacteria.p__Bacteroidota	age	age	3.09456	1.67559	17	17	0.0845909	0.92622
k__Bacteria.p__Spirochaetes	age	age	-1.11538	0.565651	17	17	0.0673577	0.92622
k__Archaea.p__Candidatus_Thermoplasmatota	age	age	-0.040137	0.0222069	17	12	0.0907926	0.92622
k__Bacteria.p__Firmicutes.c__CFGB2942	age	age	-0.0979337	0.0555806	17	14	0.0984279	0.92622
k__Archaea.p__Candidatus_Thermoplasmatota.c__Thermoplasmata	age	age	-0.040137	0.0222069	17	12	0.0907926	0.92622
k__Bacteria.p__Firmicutes.c__CFGB8331	age	age	-0.0210126	0.0117907	17	12	0.0949778	0.92622
k__Bacteria.p__Firmicutes.c__CFGB1311	age	age	0.0261666	0.0140873	17	13	0.0829873	0.92622
k__Bacteria.p__Bacteroidota.c__CFGB535	age	age	0.0947129	0.0525877	17	9	0.0918305	0.92622
k__Bacteria.p__Firmicutes.c__CFGB2942.o__OFGB2942	age	age	-0.0979337	0.0555806	17	14	0.0984279	0.92622
k__Archaea.p__Candidatus_Thermoplasmatota.c__Thermoplasmata.o__Methanomassiliicoccales	age	age	-0.040137	0.0222069	17	12	0.0907926	0.92622
k__Bacteria.p__Firmicutes.c__CFGB8331.o__OFGB8331	age	age	-0.0210126	0.0117907	17	12	0.0949778	0.92622
k__Bacteria.p__Firmicutes.c__CFGB1311.o__OFGB1311	age	age	0.0261666	0.0140873	17	13	0.0829873	0.92622
k__Bacteria.p__Bacteroidota.c__CFGB535.o__OFGB535	age	age	0.0947129	0.0525877	17	9	0.0918305	0.92622
k__Bacteria.p__Firmicutes.c__CFGB2942.o__OFGB2942.f__FGB2942	age	age	-0.0979337	0.0555806	17	14	0.0984279	0.92622
k__Archaea.p__Candidatus_Thermoplasmatota.c__Thermoplasmata.o__Methanomassiliicoccales.f__Candidatus_Methanomethylophilaceae	age	age	-0.040137	0.0222069	17	12	0.0907926	0.92622
k__Bacteria.p__Firmicutes.c__CFGB8331.o__OFGB8331.f__FGB8331	age	age	-0.0210126	0.0117907	17	12	0.0949778	0.92622
k__Bacteria.p__Bacteroidota.c__Bacteroidia.o__Bacteroidales.f__Bacteroidales_unclassified	age	age	0.0909168	0.0463966	17	16	0.0688999	0.92622
k__Bacteria.p__Firmicutes.c__CFGB1311.o__OFGB1311.f__FGB1311	age	age	0.0261666	0.0140873	17	13	0.0829873	0.92622
k__Bacteria.p__Bacteroidota.c__CFGB535.o__OFGB535.f__FGB535	age	age	0.0947129	0.0525877	17	9	0.0918305	0.92622
k__Bacteria.p__Firmicutes.c__Negativicutes.o__Selenomonadales.f__Selenomonadaceae.g__Anaerovibrio	age	age	-0.166101	0.0933597	17	17	0.0954807	0.92622
k__Bacteria.p__Bacteroidota.c__Bacteroidia.o__Bacteroidales.f__Prevotellaceae.g__GGB12972	age	age	0.435445	0.229325	17	17	0.0769969	0.92622
k__Bacteria.p__Firmicutes.c__CFGB2942.o__OFGB2942.f__FGB2942.g__GGB9279	age	age	-0.0979337	0.0555806	17	14	0.0984279	0.92622
k__Bacteria.p__Firmicutes.c__Clostridia.o__Eubacteriales.f__Oscillospiraceae.g__GGB9602	age	age	-0.0816907	0.0456562	17	14	0.0937807	0.92622
k__Bacteria.p__Firmicutes.c__Clostridia.o__Eubacteriales.f__Oscillospiraceae.g__GGB9618	age	age	-0.0293021	0.0156505	17	15	0.0807938	0.92622
k__Bacteria.p__Firmicutes.c__CFGB3054.o__OFGB3054.f__FGB3054.g__GGB9691	age	age	-0.105586	0.0555525	17	14	0.0767402	0.92622
k__Bacteria.p__Firmicutes.c__Clostridia.o__Eubacteriales.f__Oscillospiraceae.g__GGB9636	age	age	-0.0586941	0.0311749	17	15	0.0792789	0.92622
k__Bacteria.p__Bacteroidota.c__Bacteroidia.o__Bacteroidales.f__Bacteroidales_unclassified.g__GGB1618	age	age	0.0909168	0.0463966	17	16	0.0688999	0.92622
k__Bacteria.p__Firmicutes.c__CFGB1355.o__OFGB1355.f__FGB1355.g__GGB3306	age	age	0.0670187	0.0356013	17	13	0.0793156	0.92622
k__Bacteria.p__Bacteroidota.c__CFGB535.o__OFGB535.f__FGB535.g__GGB1101	age	age	0.0947129	0.0525877	17	9	0.0918305	0.92622
k__Bacteria.p__Firmicutes.c__Clostridia.o__Eubacteriales.f__Lachnospiraceae.g__GGB38239	age	age	0.00352789	0.0019669	17	14	0.093053	0.92622
k__Bacteria.p__Firmicutes.c__Negativicutes.o__Selenomonadales.f__Selenomonadaceae.g__Anaerovibrio.s__Anaerovibrio_lipolyticus	age	age	-0.166101	0.0933597	17	17	0.0954807	0.92622
k__Bacteria.p__Bacteroidota.c__Bacteroidia.o__Bacteroidales.f__Prevotellaceae.g__GGB12972.s__GGB12972_SGB1701	age	age	0.435445	0.229325	17	17	0.0769969	0.92622
k__Bacteria.p__Firmicutes.c__CFGB2942.o__OFGB2942.f__FGB2942.g__GGB9279.s__GGB9279_SGB14232	age	age	-0.0979337	0.0555806	17	14	0.0984279	0.92622
k__Bacteria.p__Bacteroidota.c__Bacteroidia.o__Bacteroidales.f__Bacteroidales_unclassified.g__GGB1618.s__GGB1618_SGB2215	age	age	0.0909168	0.0463966	17	16	0.0688999	0.92622
k__Bacteria.p__Firmicutes.c__Clostridia.o__Eubacteriales.f__Clostridiaceae.g__Clostridium.s__Clostridium_sp_AM22_11AC	age	age	0.0105287	0.00533223	17	8	0.0670243	0.92622
k__Bacteria.p__Bacteroidota.c__CFGB535.o__OFGB535.f__FGB535.g__GGB1101.s__GGB1101_SGB1415	age	age	0.0947129	0.0525877	17	9	0.0918305	0.92622
k__Bacteria.p__Firmicutes.c__Clostridia.o__Eubacteriales.f__Lachnospiraceae.g__GGB38239.s__GGB38239_SGB47716	age	age	0.00352789	0.0019669	17	14	0.093053	0.92622
k__Bacteria.p__Proteobacteria.c__CFGB2401.o__OFGB2401.f__FGB2401.g__GGB6586.s__GGB6586_SGB9310	age	age	-0.00521252	0.00292378	17	7	0.0948636	0.92622
k__Bacteria.p__Firmicutes.c__Negativicutes.o__Selenomonadales.f__Selenomonadaceae.g__Anaerovibrio.s__Anaerovibrio_lipolyticus.t__SGB6973	age	age	-0.166101	0.0933597	17	17	0.0954807	0.92622
k__Bacteria.p__Bacteroidota.c__Bacteroidia.o__Bacteroidales.f__Prevotellaceae.g__GGB12972.s__GGB12972_SGB1701.t__SGB1701	age	age	0.435445	0.229325	17	17	0.0769969	0.92622
k__Bacteria.p__Firmicutes.c__CFGB2942.o__OFGB2942.f__FGB2942.g__GGB9279.s__GGB9279_SGB14232.t__SGB14232	age	age	-0.0979337	0.0555806	17	14	0.0984279	0.92622
k__Bacteria.p__Firmicutes.c__Clostridia.o__Eubacteriales.f__Oscillospiraceae.g__Faecalibacterium.s__Faecalibacterium_prausnitzii.t__SGB15317	age	age	0.0106181	0.0055941	17	17	0.0770991	0.92622
k__Bacteria.p__Firmicutes.c__Clostridia.o__Eubacteriales.f__Lachnospiraceae.g__Blautia.s__Blautia_glucerasea.t__SGB4819	age	age	-0.00616444	0.00335496	17	16	0.0860399	0.92622
k__Bacteria.p__Bacteroidota.c__Bacteroidia.o__Bacteroidales.f__Bacteroidales_unclassified.g__GGB1618.s__GGB1618_SGB2215.t__SGB2215	age	age	0.0909168	0.0463966	17	16	0.0688999	0.92622
k__Bacteria.p__Firmicutes.c__Clostridia.o__Eubacteriales.f__Clostridiaceae.g__Clostridium.s__Clostridium_sp_AM22_11AC.t__SGB4749	age	age	0.0105287	0.00533223	17	8	0.0670243	0.92622
k__Bacteria.p__Bacteroidota.c__CFGB535.o__OFGB535.f__FGB535.g__GGB1101.s__GGB1101_SGB1415.t__SGB1415	age	age	0.0947129	0.0525877	17	9	0.0918305	0.92622
k__Bacteria.p__Firmicutes.c__Clostridia.o__Eubacteriales.f__Lachnospiraceae.g__GGB38239.s__GGB38239_SGB47716.t__SGB47716	age	age	0.00352789	0.0019669	17	14	0.093053	0.92622
k__Bacteria.p__Proteobacteria.c__CFGB2401.o__OFGB2401.f__FGB2401.g__GGB6586.s__GGB6586_SGB9310.t__SGB9310	age	age	-0.00521252	0.00292378	17	7	0.0948636	0.92622
k__Bacteria.p__Planctomycetota	age	age	0.0181947	0.00968741	17	10	0.0799366	0.92622
k__Bacteria.p__Planctomycetota.c__CFGB355	age	age	0.0181947	0.00968741	17	10	0.0799366	0.92622
k__Bacteria.p__Planctomycetota.c__CFGB355.o__OFGB355	age	age	0.0181947	0.00968741	17	10	0.0799366	0.92622
k__Bacteria.p__Planctomycetota.c__CFGB355.o__OFGB355.f__FGB355	age	age	0.0181947	0.00968741	17	10	0.0799366	0.92622
k__Bacteria.p__Firmicutes.c__Clostridia.o__Eubacteriales.f__Lachnospiraceae.g__GGB3617	age	age	0.0121804	0.00637326	17	10	0.0752827	0.92622
k__Bacteria.p__Planctomycetota.c__CFGB355.o__OFGB355.f__FGB355.g__GGB41281	age	age	0.0181947	0.00968741	17	10	0.0799366	0.92622
k__Bacteria.p__Firmicutes.c__Clostridia.o__Eubacteriales.f__Oscillospiraceae.g__GGB3214	age	age	0.0252335	0.013602	17	12	0.0833382	0.92622
k__Bacteria.p__Proteobacteria.c__Deltaproteobacteria.o__Desulfovibrionales.f__Desulfovibrionaceae.g__GGB48144	age	age	0.00329342	0.0018387	17	7	0.093463	0.92622
k__Bacteria.p__Firmicutes.c__Clostridia.o__Eubacteriales.f__Lachnospiraceae.g__GGB3617.s__GGB3617_SGB4891	age	age	0.0121804	0.00637326	17	10	0.0752827	0.92622
k__Bacteria.p__Planctomycetota.c__CFGB355.o__OFGB355.f__FGB355.g__GGB41281.s__GGB41281_SGB114830	age	age	0.0181947	0.00968741	17	10	0.0799366	0.92622
k__Bacteria.p__Firmicutes.c__Clostridia.o__Eubacteriales.f__Oscillospiraceae.g__GGB3214.s__GGB3214_SGB4246	age	age	0.0252335	0.013602	17	12	0.0833382	0.92622
k__Bacteria.p__Proteobacteria.c__Deltaproteobacteria.o__Desulfovibrionales.f__Desulfovibrionaceae.g__GGB48144.s__GGB48144_SGB66146	age	age	0.00329342	0.0018387	17	7	0.093463	0.92622
k__Bacteria.p__Firmicutes.c__Clostridia.o__Eubacteriales.f__Lachnospiraceae.g__GGB3617.s__GGB3617_SGB4891.t__SGB4891	age	age	0.0121804	0.00637326	17	10	0.0752827	0.92622
k__Bacteria.p__Planctomycetota.c__CFGB355.o__OFGB355.f__FGB355.g__GGB41281.s__GGB41281_SGB114830.t__SGB114830	age	age	0.0181947	0.00968741	17	10	0.0799366	0.92622
k__Bacteria.p__Firmicutes.c__Clostridia.o__Eubacteriales.f__Oscillospiraceae.g__GGB3214.s__GGB3214_SGB4246.t__SGB4246	age	age	0.0252335	0.013602	17	12	0.0833382	0.92622
k__Bacteria.p__Proteobacteria.c__Deltaproteobacteria.o__Desulfovibrionales.f__Desulfovibrionaceae.g__GGB48144.s__GGB48144_SGB66146.t__SGB66146	age	age	0.00329342	0.0018387	17	7	0.093463	0.92622
k__Bacteria.p__Firmicutes.c__CFGB1359	age	age	0.023931	0.012742	17	15	0.0799445	0.92622
k__Bacteria.p__Firmicutes.c__CFGB1359.o__OFGB1359	age	age	0.023931	0.012742	17	15	0.0799445	0.92622
k__Bacteria.p__Firmicutes.c__CFGB1359.o__OFGB1359.f__FGB1359	age	age	0.023931	0.012742	17	15	0.0799445	0.92622
k__Bacteria.p__Firmicutes.c__CFGB3040	age	age	0.00728569	0.00411175	17	12	0.0967148	0.92622
k__Bacteria.p__Firmicutes.c__CFGB3040.o__OFGB3040	age	age	0.00728569	0.00411175	17	12	0.0967148	0.92622
k__Bacteria.p__Firmicutes.c__CFGB3040.o__OFGB3040.f__FGB3040	age	age	0.00728569	0.00411175	17	12	0.0967148	0.92622
k__Bacteria.p__Firmicutes.c__CFGB1325	age	age	0.00489765	0.00273521	17	7	0.0935573	0.92622
k__Bacteria.p__Firmicutes.c__CFGB1325.o__OFGB1325	age	age	0.00489765	0.00273521	17	7	0.0935573	0.92622
k__Bacteria.p__Firmicutes.c__CFGB1325.o__OFGB1325.f__FGB1325	age	age	0.00489765	0.00273521	17	7	0.0935573	0.92622
k__Bacteria.p__Lentisphaerae	age	age	-0.460086	0.265964	17	15	0.104168	0.936274
k__Bacteria.p__Firmicutes.c__CFGB2950	age	age	-0.00801388	0.00464143	17	13	0.10477	0.936274
k__Bacteria.p__Firmicutes.c__CFGB1355	age	age	0.0627299	0.0359855	17	13	0.101754	0.936274
k__Bacteria.p__Firmicutes.c__CFGB2950.o__OFGB2950	age	age	-0.00801388	0.00464143	17	13	0.10477	0.936274
k__Bacteria.p__Firmicutes.c__CFGB1355.o__OFGB1355	age	age	0.0627299	0.0359855	17	13	0.101754	0.936274
k__Bacteria.p__Firmicutes.c__CFGB2950.o__OFGB2950.f__FGB2950	age	age	-0.00801388	0.00464143	17	13	0.10477	0.936274
k__Bacteria.p__Firmicutes.c__CFGB1355.o__OFGB1355.f__FGB1355	age	age	0.0627299	0.0359855	17	13	0.101754	0.936274
k__Bacteria.p__Firmicutes.c__Clostridia.o__Eubacteriales.f__Oscillospiraceae.g__Faecalibacterium	age	age	0.0412968	0.0241553	17	17	0.107932	0.936274
k__Bacteria.p__Firmicutes.c__CFGB2950.o__OFGB2950.f__FGB2950.g__GGB9291	age	age	-0.00801388	0.00464143	17	13	0.10477	0.936274
k__Bacteria.p__Firmicutes.c__CFGB79294.o__OFGB79294.f__FGB79294.g__GGB9672	age	age	0.0304981	0.0178465	17	7	0.10807	0.936274
k__Bacteria.p__Firmicutes.c__Clostridia.o__Eubacteriales.f__Oscillospiraceae.g__GGB9608	age	age	-0.0140202	0.0083351	17	12	0.113252	0.936274
k__Bacteria.p__Firmicutes.c__Clostridia.o__Eubacteriales.f__Oscillospiraceae.g__Faecalibacterium.s__Faecalibacterium_prausnitzii	age	age	0.0373993	0.0219588	17	17	0.109163	0.936274
k__Bacteria.p__Firmicutes.c__Clostridia.o__Eubacteriales.f__Oscillospiraceae.g__GGB9602.s__GGB9602_SGB15031	age	age	-0.054759	0.0325463	17	13	0.113166	0.936274
k__Bacteria.p__Firmicutes.c__CFGB3054.o__OFGB3054.f__FGB3054.g__GGB9691.s__GGB9691_SGB15199	age	age	-0.0808836	0.0472196	17	12	0.107313	0.936274
k__Bacteria.p__Firmicutes.c__Clostridia.o__Eubacteriales.f__Oscillospiraceae.g__GGB9708.s__GGB9708_SGB15233	age	age	-0.0128784	0.00751203	17	12	0.107042	0.936274
k__Bacteria.p__Firmicutes.c__CFGB2950.o__OFGB2950.f__FGB2950.g__GGB9291.s__GGB9291_SGB14248	age	age	-0.00801388	0.00464143	17	13	0.10477	0.936274
k__Bacteria.p__Firmicutes.c__CFGB79294.o__OFGB79294.f__FGB79294.g__GGB9672.s__GGB9672_SGB15170	age	age	0.0304981	0.0178465	17	7	0.10807	0.936274
k__Bacteria.p__Firmicutes.c__Clostridia.o__Eubacteriales.f__Oscillospiraceae.g__GGB9602.s__GGB9602_SGB15031.t__SGB15031	age	age	-0.054759	0.0325463	17	13	0.113166	0.936274
k__Bacteria.p__Firmicutes.c__CFGB3054.o__OFGB3054.f__FGB3054.g__GGB9691.s__GGB9691_SGB15199.t__SGB15199	age	age	-0.0808836	0.0472196	17	12	0.107313	0.936274
k__Bacteria.p__Firmicutes.c__Clostridia.o__Eubacteriales.f__Oscillospiraceae.g__GGB9708.s__GGB9708_SGB15233.t__SGB15233	age	age	-0.0128784	0.00751203	17	12	0.107042	0.936274
k__Bacteria.p__Firmicutes.c__CFGB2950.o__OFGB2950.f__FGB2950.g__GGB9291.s__GGB9291_SGB14248.t__SGB14248	age	age	-0.00801388	0.00464143	17	13	0.10477	0.936274
k__Bacteria.p__Firmicutes.c__CFGB79294.o__OFGB79294.f__FGB79294.g__GGB9672.s__GGB9672_SGB15170.t__SGB15170	age	age	0.0304981	0.0178465	17	7	0.10807	0.936274
k__Bacteria.p__Firmicutes.c__CFGB4605	age	age	0.00649781	0.00385798	17	14	0.112821	0.936274
k__Bacteria.p__Firmicutes.c__CFGB4605.o__OFGB4605	age	age	0.00649781	0.00385798	17	14	0.112821	0.936274
k__Bacteria.p__Firmicutes.c__CFGB4605.o__OFGB4605.f__FGB4605	age	age	0.00649781	0.00385798	17	14	0.112821	0.936274
k__Bacteria.p__Firmicutes.c__CFGB4605.o__OFGB4605.f__FGB4605.g__GGB13404	age	age	0.00649781	0.00385798	17	14	0.112821	0.936274
k__Bacteria.p__Firmicutes.c__CFGB4605.o__OFGB4605.f__FGB4605.g__GGB13404.s__GGB13404_SGB14252	age	age	0.00649781	0.00385798	17	14	0.112821	0.936274
k__Bacteria.p__Firmicutes.c__CFGB9989.o__OFGB9989.f__FGB9989.g__GGB9712.s__GGB9712_SGB15244	age	age	0.0152939	0.00906868	17	14	0.112389	0.936274
k__Bacteria.p__Firmicutes.c__CFGB4605.o__OFGB4605.f__FGB4605.g__GGB13404.s__GGB13404_SGB14252.t__SGB14252	age	age	0.00649781	0.00385798	17	14	0.112821	0.936274
k__Bacteria.p__Firmicutes.c__CFGB9989.o__OFGB9989.f__FGB9989.g__GGB9712.s__GGB9712_SGB15244.t__SGB15244	age	age	0.0152939	0.00906868	17	14	0.112389	0.936274
k__Bacteria.p__Spirochaetes.c__Spirochaetia	age	age	-0.927764	0.568137	17	17	0.12328	0.940003
k__Bacteria.p__Bacteroidota.c__CFGB511	age	age	-0.0884108	0.0565134	17	14	0.138567	0.940003
k__Bacteria.p__Lentisphaerae.c__CFGB3176	age	age	-0.377068	0.237523	17	14	0.13325	0.940003
k__Bacteria.p__Firmicutes.c__CFGB1337	age	age	0.0956275	0.0610087	17	17	0.137862	0.940003
k__Bacteria.p__Candidatus_Melainabacteria.c__CFGB2104	age	age	-0.0618921	0.0458229	17	12	0.196823	0.940003
k__Bacteria.p__Actinobacteria.c__Coriobacteriia	age	age	0.0100872	0.00689296	17	16	0.163997	0.940003
k__Bacteria.p__Firmicutes.c__CFGB2881	age	age	-0.00433807	0.00318623	17	7	0.193456	0.940003
k__Bacteria.p__Firmicutes.c__CFGB4559	age	age	0.00555108	0.00387906	17	14	0.172923	0.940003
k__Bacteria.p__Proteobacteria.c__CFGB2394	age	age	0.0220684	0.0154773	17	11	0.174388	0.940003
k__Bacteria.p__Firmicutes.c__CFGB9629	age	age	0.02328	0.0174379	17	14	0.201779	0.940003
k__Bacteria.p__Bacteroidota.c__CFGB629	age	age	0.0220334	0.0152513	17	11	0.169111	0.940003
k__Bacteria.p__Firmicutes.c__CFGB78700	age	age	0.0558163	0.0414431	17	12	0.198036	0.940003
k__Bacteria.p__Firmicutes.c__Negativicutes.o__Selenomonadales	age	age	-0.14697	0.0961496	17	17	0.147185	0.940003
k__Bacteria.p__Bacteroidota.c__CFGB511.o__OFGB511	age	age	-0.0884108	0.0565134	17	14	0.138567	0.940003
k__Bacteria.p__Lentisphaerae.c__CFGB3176.o__OFGB3176	age	age	-0.377068	0.237523	17	14	0.13325	0.940003
k__Bacteria.p__Firmicutes.c__CFGB1337.o__OFGB1337	age	age	0.0956275	0.0610087	17	17	0.137862	0.940003
k__Bacteria.p__Candidatus_Melainabacteria.c__CFGB2104.o__OFGB2104	age	age	-0.0618921	0.0458229	17	12	0.196823	0.940003
k__Bacteria.p__Firmicutes.c__CFGB2881.o__OFGB2881	age	age	-0.00433807	0.00318623	17	7	0.193456	0.940003
k__Bacteria.p__Firmicutes.c__CFGB4559.o__OFGB4559	age	age	0.00555108	0.00387906	17	14	0.172923	0.940003
k__Bacteria.p__Proteobacteria.c__CFGB2394.o__OFGB2394	age	age	0.0220684	0.0154773	17	11	0.174388	0.940003
k__Bacteria.p__Firmicutes.c__CFGB9629.o__OFGB9629	age	age	0.02328	0.0174379	17	14	0.201779	0.940003
k__Bacteria.p__Bacteroidota.c__CFGB629.o__OFGB629	age	age	0.0220334	0.0152513	17	11	0.169111	0.940003
k__Bacteria.p__Firmicutes.c__CFGB78700.o__OFGB78700	age	age	0.0558163	0.0414431	17	12	0.198036	0.940003
k__Bacteria.p__Firmicutes.c__Negativicutes.o__Selenomonadales.f__Selenomonadaceae	age	age	-0.14697	0.0961496	17	17	0.147185	0.940003
k__Bacteria.p__Bacteroidota.c__CFGB511.o__OFGB511.f__FGB511	age	age	-0.0884108	0.0565134	17	14	0.138567	0.940003
k__Bacteria.p__Lentisphaerae.c__CFGB3176.o__OFGB3176.f__FGB3176	age	age	-0.377068	0.237523	17	14	0.13325	0.940003
k__Bacteria.p__Firmicutes.c__Erysipelotrichia.o__Erysipelotrichales.f__Erysipelotrichaceae	age	age	-0.0518938	0.0342704	17	17	0.150749	0.940003
k__Bacteria.p__Firmicutes.c__CFGB1337.o__OFGB1337.f__FGB1337	age	age	0.0956275	0.0610087	17	17	0.137862	0.940003
k__Bacteria.p__Candidatus_Melainabacteria.c__CFGB2104.o__OFGB2104.f__FGB2104	age	age	-0.0618921	0.0458229	17	12	0.196823	0.940003
k__Bacteria.p__Firmicutes.c__CFGB2881.o__OFGB2881.f__FGB2881	age	age	-0.00433807	0.00318623	17	7	0.193456	0.940003
k__Bacteria.p__Firmicutes.c__CFGB4559.o__OFGB4559.f__FGB4559	age	age	0.00555108	0.00387906	17	14	0.172923	0.940003
k__Bacteria.p__Actinobacteria.c__Coriobacteriia.o__Coriobacteriales.f__Atopobiaceae	age	age	0.00426986	0.00299324	17	13	0.174206	0.940003
k__Bacteria.p__Proteobacteria.c__CFGB2394.o__OFGB2394.f__FGB2394	age	age	0.0220684	0.0154773	17	11	0.174388	0.940003
k__Bacteria.p__Firmicutes.c__CFGB9629.o__OFGB9629.f__FGB9629	age	age	0.02328	0.0174379	17	14	0.201779	0.940003
k__Bacteria.p__Bacteroidota.c__CFGB629.o__OFGB629.f__FGB629	age	age	0.0220334	0.0152513	17	11	0.169111	0.940003
k__Bacteria.p__Firmicutes.c__CFGB78700.o__OFGB78700.f__FGB78700	age	age	0.0558163	0.0414431	17	12	0.198036	0.940003
k__Bacteria.p__Firmicutes.c__Clostridia.o__Eubacteriales.f__Oscillospiraceae.g__Ruminococcus	age	age	-0.148417	0.102934	17	17	0.169895	0.940003
k__Bacteria.p__Fibrobacteres.c__Fibrobacteria.o__Fibrobacterales.f__Fibrobacteraceae.g__GGB13140	age	age	-0.0576901	0.0408916	17	10	0.178704	0.940003
k__Bacteria.p__Firmicutes.c__CFGB1776.o__OFGB1776.f__FGB1776.g__GGB4678	age	age	-0.0566969	0.0401144	17	11	0.17796	0.940003
k__Bacteria.p__Firmicutes.c__Clostridia.o__Eubacteriales.f__Oscillospiraceae.g__Oscillibacter	age	age	0.202528	0.14363	17	17	0.178918	0.940003
k__Bacteria.p__Firmicutes.c__Clostridia.o__Eubacteriales.f__Oscillospiraceae.g__GGB13493	age	age	-0.0264152	0.0187689	17	15	0.179695	0.940003
k__Archaea.p__Candidatus_Thermoplasmatota.c__Thermoplasmata.o__Methanomassiliicoccales.f__Candidatus_Methanomethylophilaceae.g__GGB267	age	age	-0.0281401	0.020318	17	8	0.186313	0.940003
k__Bacteria.p__Firmicutes.c__CFGB8331.o__OFGB8331.f__FGB8331.g__GGB9066	age	age	-0.0104089	0.00632918	17	8	0.120843	0.940003
k__Bacteria.p__Firmicutes.c__Clostridia.o__Eubacteriales.f__Oscillospiraceae.g__GGB9635	age	age	0.0385858	0.0255006	17	15	0.151028	0.940003
k__Bacteria.p__Firmicutes.c__CFGB2881.o__OFGB2881.f__FGB2881.g__GGB9189	age	age	-0.00433807	0.00318623	17	7	0.193456	0.940003
k__Bacteria.p__Firmicutes.c__CFGB79294.o__OFGB79294.f__FGB79294.g__GGB87445	age	age	-0.0142898	0.010023	17	15	0.174432	0.940003
k__Bacteria.p__Firmicutes.c__CFGB4559.o__OFGB4559.f__FGB4559.g__GGB2983	age	age	0.00555108	0.00387906	17	14	0.172923	0.940003
k__Bacteria.p__Firmicutes.c__CFGB1311.o__OFGB1311.f__FGB1311.g__GGB3142	age	age	0.0131423	0.00905249	17	12	0.167155	0.940003
k__Bacteria.p__Firmicutes.c__CFGB3072.o__OFGB3072.f__FGB3072.g__GGB9788	age	age	-0.00583945	0.00387199	17	14	0.152294	0.940003
k__Bacteria.p__Actinobacteria.c__Coriobacteriia.o__Coriobacteriales.f__Atopobiaceae.g__Paratractidigestivibacter	age	age	0.00322633	0.00236274	17	12	0.192222	0.940003
k__Bacteria.p__Proteobacteria.c__CFGB2394.o__OFGB2394.f__FGB2394.g__GGB6544	age	age	0.0220684	0.0154773	17	11	0.174388	0.940003
k__Bacteria.p__Firmicutes.c__CFGB10021.o__OFGB10021.f__FGB10021.g__GGB13402	age	age	-0.00452477	0.00304653	17	8	0.158197	0.940003
k__Bacteria.p__Firmicutes.c__CFGB9629.o__OFGB9629.f__FGB9629.g__GGB3615	age	age	0.02328	0.0174379	17	14	0.201779	0.940003
k__Bacteria.p__Bacteroidota.c__CFGB629.o__OFGB629.f__FGB629.g__GGB1495	age	age	0.0220334	0.0152513	17	11	0.169111	0.940003
k__Bacteria.p__Firmicutes.c__CFGB78700.o__OFGB78700.f__FGB78700.g__GGB9671	age	age	0.0558163	0.0414431	17	12	0.198036	0.940003
k__Bacteria.p__Firmicutes.c__CFGB1355.o__OFGB1355.f__FGB1355.g__GGB13556	age	age	-0.00428857	0.00288724	17	8	0.158162	0.940003
k__Bacteria.p__Firmicutes.c__Clostridia.o__Eubacteriales.f__Oscillospiraceae.g__Ruminococcus.s__Ruminococcus_bovis	age	age	-0.155282	0.0932842	17	10	0.116734	0.940003
k__Bacteria.p__Firmicutes.c__Clostridia.o__Eubacteriales.f__Lachnospiraceae.g__Blautia.s__Blautia_glucerasea	age	age	-0.0142421	0.00940925	17	16	0.150904	0.940003
k__Bacteria.p__Fibrobacteres.c__Fibrobacteria.o__Fibrobacterales.f__Fibrobacteraceae.g__GGB13140.s__GGB13140_SGB20345	age	age	-0.0576901	0.0408916	17	10	0.178704	0.940003
k__Bacteria.p__Firmicutes.c__Clostridia.o__Eubacteriales.f__Clostridiaceae.g__Clostridium.s__Clostridium_sp_MSJ_8	age	age	-0.033389	0.0219908	17	8	0.149727	0.940003
k__Bacteria.p__Proteobacteria.c__Gammaproteobacteria.o__Aeromonadales.f__Succinivibrionaceae.g__GGB2734.s__GGB2734_SGB20279	age	age	-0.0198217	0.0132989	17	11	0.156825	0.940003
k__Bacteria.p__Firmicutes.c__CFGB1776.o__OFGB1776.f__FGB1776.g__GGB4678.s__GGB4678_SGB6468	age	age	-0.0566969	0.0401144	17	11	0.17796	0.940003
k__Bacteria.p__Firmicutes.c__Clostridia.o__Eubacteriales.f__Oscillospiraceae.g__GGB13493.s__GGB13493_SGB15238	age	age	-0.0264152	0.0187689	17	15	0.179695	0.940003
k__Bacteria.p__Firmicutes.c__Clostridia.o__Eubacteriales.f__Lachnospiraceae.g__Blautia.s__Blautia_sp_MCC283	age	age	-0.00201501	0.00146835	17	10	0.190144	0.940003
k__Archaea.p__Candidatus_Thermoplasmatota.c__Thermoplasmata.o__Methanomassiliicoccales.f__Candidatus_Methanomethylophilaceae.g__GGB267.s__GGB267_SGB372	age	age	-0.0281401	0.020318	17	8	0.186313	0.940003
k__Bacteria.p__Firmicutes.c__CFGB8331.o__OFGB8331.f__FGB8331.g__GGB9066.s__GGB9066_SGB13985	age	age	-0.0104089	0.00632918	17	8	0.120843	0.940003
k__Bacteria.p__Firmicutes.c__CFGB2881.o__OFGB2881.f__FGB2881.g__GGB9189.s__GGB9189_SGB14128	age	age	-0.00433807	0.00318623	17	7	0.193456	0.940003
k__Bacteria.p__Firmicutes.c__Clostridia.o__Eubacteriales.f__Lachnospiraceae.g__Lachnospiraceae_unclassified.s__Lachnospiraceae_bacterium_OF09_6	age	age	-0.00917839	0.00622687	17	16	0.161158	0.940003
k__Bacteria.p__Firmicutes.c__CFGB79294.o__OFGB79294.f__FGB79294.g__GGB87445.s__GGB87445_SGB53522	age	age	-0.0142898	0.010023	17	15	0.174432	0.940003
k__Bacteria.p__Firmicutes.c__CFGB4559.o__OFGB4559.f__FGB4559.g__GGB2983.s__GGB2983_SGB3965	age	age	0.00555108	0.00387906	17	14	0.172923	0.940003
k__Bacteria.p__Firmicutes.c__CFGB1311.o__OFGB1311.f__FGB1311.g__GGB3142.s__GGB3142_SGB4155	age	age	0.0131423	0.00905249	17	12	0.167155	0.940003
k__Bacteria.p__Firmicutes.c__CFGB3072.o__OFGB3072.f__FGB3072.g__GGB9788.s__GGB9788_SGB15411	age	age	-0.00583945	0.00387199	17	14	0.152294	0.940003
k__Bacteria.p__Firmicutes.c__Clostridia.o__Eubacteriales.f__Lachnospiraceae.g__Roseburia.s__Roseburia_SGB4939	age	age	0.0214319	0.016006	17	13	0.200513	0.940003
k__Bacteria.p__Actinobacteria.c__Coriobacteriia.o__Coriobacteriales.f__Atopobiaceae.g__Paratractidigestivibacter.s__Paratractidigestivibacter_faecalis	age	age	0.00322633	0.00236274	17	12	0.192222	0.940003
k__Bacteria.p__Proteobacteria.c__CFGB2394.o__OFGB2394.f__FGB2394.g__GGB6544.s__GGB6544_SGB9243	age	age	0.0220684	0.0154773	17	11	0.174388	0.940003
k__Bacteria.p__Firmicutes.c__CFGB10021.o__OFGB10021.f__FGB10021.g__GGB13402.s__GGB13402_SGB14203	age	age	-0.00452477	0.00304653	17	8	0.158197	0.940003
k__Bacteria.p__Bacteroidota.c__CFGB629.o__OFGB629.f__FGB629.g__GGB1495.s__GGB1495_SGB2071	age	age	0.0220334	0.0152513	17	11	0.169111	0.940003
k__Bacteria.p__Firmicutes.c__CFGB78700.o__OFGB78700.f__FGB78700.g__GGB9671.s__GGB9671_SGB15169	age	age	0.0558163	0.0414431	17	12	0.198036	0.940003
k__Bacteria.p__Firmicutes.c__CFGB1355.o__OFGB1355.f__FGB1355.g__GGB13556.s__GGB13556_SGB20882	age	age	-0.00428857	0.00288724	17	8	0.158162	0.940003
k__Bacteria.p__Firmicutes.c__Clostridia.o__Eubacteriales.f__Oscillospiraceae.g__Ruminococcus.s__Ruminococcus_bovis.t__SGB4272	age	age	-0.155282	0.0932842	17	10	0.116734	0.940003
k__Bacteria.p__Fibrobacteres.c__Fibrobacteria.o__Fibrobacterales.f__Fibrobacteraceae.g__GGB13140.s__GGB13140_SGB20345.t__SGB20345	age	age	-0.0576901	0.0408916	17	10	0.178704	0.940003
k__Bacteria.p__Firmicutes.c__Clostridia.o__Eubacteriales.f__Clostridiaceae.g__Clostridium.s__Clostridium_sp_MSJ_8.t__SGB109592	age	age	-0.033389	0.0219908	17	8	0.149727	0.940003
k__Bacteria.p__Proteobacteria.c__Gammaproteobacteria.o__Aeromonadales.f__Succinivibrionaceae.g__GGB2734.s__GGB2734_SGB20279.t__SGB20279	age	age	-0.0198217	0.0132989	17	11	0.156825	0.940003
k__Bacteria.p__Firmicutes.c__CFGB1776.o__OFGB1776.f__FGB1776.g__GGB4678.s__GGB4678_SGB6468.t__SGB6468	age	age	-0.0566969	0.0401144	17	11	0.17796	0.940003
k__Bacteria.p__Firmicutes.c__Clostridia.o__Eubacteriales.f__Oscillospiraceae.g__GGB13493.s__GGB13493_SGB15238.t__SGB15238	age	age	-0.0264152	0.0187689	17	15	0.179695	0.940003
k__Bacteria.p__Firmicutes.c__Clostridia.o__Eubacteriales.f__Lachnospiraceae.g__Blautia.s__Blautia_sp_MCC283.t__SGB4828	age	age	-0.00201501	0.00146835	17	10	0.190144	0.940003
k__Archaea.p__Candidatus_Thermoplasmatota.c__Thermoplasmata.o__Methanomassiliicoccales.f__Candidatus_Methanomethylophilaceae.g__GGB267.s__GGB267_SGB372.t__SGB372	age	age	-0.0281401	0.020318	17	8	0.186313	0.940003
k__Bacteria.p__Firmicutes.c__CFGB8331.o__OFGB8331.f__FGB8331.g__GGB9066.s__GGB9066_SGB13985.t__SGB13985	age	age	-0.0104089	0.00632918	17	8	0.120843	0.940003
k__Bacteria.p__Firmicutes.c__CFGB2881.o__OFGB2881.f__FGB2881.g__GGB9189.s__GGB9189_SGB14128.t__SGB14128	age	age	-0.00433807	0.00318623	17	7	0.193456	0.940003
k__Bacteria.p__Firmicutes.c__Clostridia.o__Eubacteriales.f__Lachnospiraceae.g__Lachnospiraceae_unclassified.s__Lachnospiraceae_bacterium_OF09_6.t__SGB4966	age	age	-0.00917839	0.00622687	17	16	0.161158	0.940003
k__Bacteria.p__Firmicutes.c__CFGB79294.o__OFGB79294.f__FGB79294.g__GGB87445.s__GGB87445_SGB53522.t__SGB53522	age	age	-0.0142898	0.010023	17	15	0.174432	0.940003
k__Bacteria.p__Firmicutes.c__CFGB4559.o__OFGB4559.f__FGB4559.g__GGB2983.s__GGB2983_SGB3965.t__SGB3965	age	age	0.00555108	0.00387906	17	14	0.172923	0.940003
k__Bacteria.p__Firmicutes.c__CFGB1311.o__OFGB1311.f__FGB1311.g__GGB3142.s__GGB3142_SGB4155.t__SGB4155	age	age	0.0131423	0.00905249	17	12	0.167155	0.940003
k__Bacteria.p__Firmicutes.c__CFGB3072.o__OFGB3072.f__FGB3072.g__GGB9788.s__GGB9788_SGB15411.t__SGB15411	age	age	-0.00583945	0.00387199	17	14	0.152294	0.940003
k__Bacteria.p__Firmicutes.c__Clostridia.o__Eubacteriales.f__Lachnospiraceae.g__Roseburia.s__Roseburia_SGB4939.t__SGB4939	age	age	0.0214319	0.016006	17	13	0.200513	0.940003
k__Bacteria.p__Actinobacteria.c__Coriobacteriia.o__Coriobacteriales.f__Atopobiaceae.g__Paratractidigestivibacter.s__Paratractidigestivibacter_faecalis.t__SGB14370	age	age	0.00322633	0.00236274	17	12	0.192222	0.940003
k__Bacteria.p__Proteobacteria.c__CFGB2394.o__OFGB2394.f__FGB2394.g__GGB6544.s__GGB6544_SGB9243.t__SGB9243	age	age	0.0220684	0.0154773	17	11	0.174388	0.940003
k__Bacteria.p__Firmicutes.c__CFGB10021.o__OFGB10021.f__FGB10021.g__GGB13402.s__GGB13402_SGB14203.t__SGB14203	age	age	-0.00452477	0.00304653	17	8	0.158197	0.940003
k__Bacteria.p__Bacteroidota.c__CFGB629.o__OFGB629.f__FGB629.g__GGB1495.s__GGB1495_SGB2071.t__SGB2071	age	age	0.0220334	0.0152513	17	11	0.169111	0.940003
k__Bacteria.p__Firmicutes.c__CFGB78700.o__OFGB78700.f__FGB78700.g__GGB9671.s__GGB9671_SGB15169.t__SGB15169	age	age	0.0558163	0.0414431	17	12	0.198036	0.940003
k__Bacteria.p__Firmicutes.c__CFGB1355.o__OFGB1355.f__FGB1355.g__GGB13556.s__GGB13556_SGB20882.t__SGB20882	age	age	-0.00428857	0.00288724	17	8	0.158162	0.940003
k__Bacteria.p__Firmicutes.c__CFGB3071	age	age	0.00828313	0.00620898	17	12	0.202087	0.940003
k__Bacteria.p__Firmicutes.c__CFGB45555	age	age	0.0300465	0.0221599	17	14	0.195194	0.940003
k__Bacteria.p__Firmicutes.c__CFGB9989	age	age	0.0214746	0.0141182	17	15	0.149045	0.940003
k__Bacteria.p__Firmicutes.c__Firmicutes_unclassified	age	age	0.0523251	0.0338832	17	15	0.143353	0.940003
k__Bacteria.p__Firmicutes.c__CFGB9272	age	age	0.00288542	0.002146	17	12	0.19875	0.940003
k__Bacteria.p__Firmicutes.c__CFGB49311	age	age	0.0631467	0.041159	17	16	0.145797	0.940003
k__Bacteria.p__Firmicutes.c__CFGB1347	age	age	0.0042751	0.0029624	17	11	0.169545	0.940003
k__Bacteria.p__Firmicutes.c__CFGB3071.o__OFGB3071	age	age	0.00828313	0.00620898	17	12	0.202087	0.940003
k__Bacteria.p__Firmicutes.c__CFGB45555.o__OFGB45555	age	age	0.0300465	0.0221599	17	14	0.195194	0.940003
k__Bacteria.p__Firmicutes.c__CFGB9989.o__OFGB9989	age	age	0.0214746	0.0141182	17	15	0.149045	0.940003
k__Bacteria.p__Firmicutes.c__Firmicutes_unclassified.o__Firmicutes_unclassified	age	age	0.0523251	0.0338832	17	15	0.143353	0.940003
k__Bacteria.p__Firmicutes.c__CFGB9272.o__OFGB9272	age	age	0.00288542	0.002146	17	12	0.19875	0.940003
k__Bacteria.p__Firmicutes.c__CFGB49311.o__OFGB49311	age	age	0.0631467	0.041159	17	16	0.145797	0.940003
k__Bacteria.p__Firmicutes.c__CFGB1347.o__OFGB1347	age	age	0.0042751	0.0029624	17	11	0.169545	0.940003
k__Bacteria.p__Firmicutes.c__CFGB3071.o__OFGB3071.f__FGB3071	age	age	0.00828313	0.00620898	17	12	0.202087	0.940003
k__Bacteria.p__Firmicutes.c__CFGB45555.o__OFGB45555.f__FGB45555	age	age	0.0300465	0.0221599	17	14	0.195194	0.940003
k__Bacteria.p__Firmicutes.c__CFGB9989.o__OFGB9989.f__FGB9989	age	age	0.0214746	0.0141182	17	15	0.149045	0.940003
k__Bacteria.p__Firmicutes.c__Firmicutes_unclassified.o__Firmicutes_unclassified.f__Firmicutes_unclassified	age	age	0.0523251	0.0338832	17	15	0.143353	0.940003
k__Bacteria.p__Firmicutes.c__CFGB9272.o__OFGB9272.f__FGB9272	age	age	0.00288542	0.002146	17	12	0.19875	0.940003
k__Bacteria.p__Firmicutes.c__CFGB49311.o__OFGB49311.f__FGB49311	age	age	0.0631467	0.041159	17	16	0.145797	0.940003
k__Bacteria.p__Firmicutes.c__Clostridia.o__Eubacteriales.f__Eubacteriales_Family_XIII_Incertae_Sedis	age	age	0.0118183	0.00712545	17	14	0.117953	0.940003
k__Bacteria.p__Firmicutes.c__CFGB1347.o__OFGB1347.f__FGB1347	age	age	0.0042751	0.0029624	17	11	0.169545	0.940003
k__Bacteria.p__Firmicutes.c__CFGB1337.o__OFGB1337.f__FGB1337.g__GGB13578	age	age	0.032303	0.022762	17	8	0.176298	0.940003
k__Bacteria.p__Firmicutes.c__CFGB58251.o__OFGB58251.f__FGB58251.g__GGB9763	age	age	-0.00354921	0.00245915	17	8	0.169505	0.940003
k__Bacteria.p__Firmicutes.c__Clostridia.o__Eubacteriales.f__Oscillospiraceae.g__GGB9603	age	age	0.00884889	0.00621251	17	12	0.174812	0.940003
k__Bacteria.p__Firmicutes.c__CFGB9989.o__OFGB9989.f__FGB9989.g__GGB9712	age	age	0.0214746	0.0141182	17	15	0.149045	0.940003
k__Bacteria.p__Firmicutes.c__Firmicutes_unclassified.o__Firmicutes_unclassified.f__Firmicutes_unclassified.g__GGB9511	age	age	0.0512218	0.0345169	17	14	0.158526	0.940003
k__Bacteria.p__Candidatus_Melainabacteria.c__CFGB78991.o__OFGB78991.f__FGB78991.g__GGB5989	age	age	0.058782	0.0384545	17	8	0.147172	0.940003
k__Bacteria.p__Firmicutes.c__CFGB3071.o__OFGB3071.f__FGB3071.g__GGB9778	age	age	0.00464785	0.00290053	17	9	0.129909	0.940003
k__Bacteria.p__Firmicutes.c__CFGB9272.o__OFGB9272.f__FGB9272.g__GGB9296	age	age	0.00288542	0.002146	17	12	0.19875	0.940003
k__Bacteria.p__Firmicutes.c__CFGB49311.o__OFGB49311.f__FGB49311.g__GGB13315	age	age	0.0631467	0.041159	17	16	0.145797	0.940003
k__Bacteria.p__Firmicutes.c__Clostridia.o__Eubacteriales.f__Eubacteriales_Family_XIII_Incertae_Sedis.g__GGB2977	age	age	0.00777803	0.00480773	17	12	0.126533	0.940003
k__Bacteria.p__Firmicutes.c__CFGB1337.o__OFGB1337.f__FGB1337.g__GGB13578.s__GGB13578_SGB20914	age	age	0.032303	0.022762	17	8	0.176298	0.940003
k__Bacteria.p__Firmicutes.c__CFGB58251.o__OFGB58251.f__FGB58251.g__GGB9763.s__GGB9763_SGB15380	age	age	-0.00354921	0.00245915	17	8	0.169505	0.940003
k__Bacteria.p__Firmicutes.c__Clostridia.o__Eubacteriales.f__Oscillospiraceae.g__GGB9603.s__GGB9603_SGB15035	age	age	0.00884889	0.00621251	17	12	0.174812	0.940003
k__Bacteria.p__Firmicutes.c__Firmicutes_unclassified.o__Firmicutes_unclassified.f__Firmicutes_unclassified.g__GGB9511.s__GGB9511_SGB14908	age	age	0.0512218	0.0345169	17	14	0.158526	0.940003
k__Bacteria.p__Candidatus_Melainabacteria.c__CFGB78991.o__OFGB78991.f__FGB78991.g__GGB5989.s__GGB5989_SGB21098	age	age	0.0614096	0.0382223	17	8	0.128974	0.940003
k__Bacteria.p__Firmicutes.c__CFGB3071.o__OFGB3071.f__FGB3071.g__GGB9778.s__GGB9778_SGB15398	age	age	0.00464785	0.00290053	17	9	0.129909	0.940003
k__Bacteria.p__Firmicutes.c__CFGB9272.o__OFGB9272.f__FGB9272.g__GGB9296.s__GGB9296_SGB14253	age	age	0.00288542	0.002146	17	12	0.19875	0.940003
k__Bacteria.p__Firmicutes.c__CFGB49311.o__OFGB49311.f__FGB49311.g__GGB13315.s__GGB13315_SGB20561	age	age	0.0631467	0.041159	17	16	0.145797	0.940003
k__Bacteria.p__Firmicutes.c__Clostridia.o__Eubacteriales.f__Oscillospiraceae.g__GGB9635.s__GGB9635_SGB15106	age	age	0.0125464	0.00812066	17	13	0.14318	0.940003
k__Bacteria.p__Firmicutes.c__Clostridia.o__Eubacteriales.f__Eubacteriales_Family_XIII_Incertae_Sedis.g__GGB2977.s__GGB2977_SGB3959	age	age	0.00777803	0.00480773	17	12	0.126533	0.940003
k__Bacteria.p__Firmicutes.c__CFGB3062.o__OFGB3062.f__FGB3062.g__GGB9747.s__GGB9747_SGB15353	age	age	0.0161606	0.0114996	17	9	0.180299	0.940003
k__Bacteria.p__Firmicutes.c__CFGB1337.o__OFGB1337.f__FGB1337.g__GGB13578.s__GGB13578_SGB20914.t__SGB20914	age	age	0.032303	0.022762	17	8	0.176298	0.940003
k__Bacteria.p__Firmicutes.c__CFGB58251.o__OFGB58251.f__FGB58251.g__GGB9763.s__GGB9763_SGB15380.t__SGB15380	age	age	-0.00354921	0.00245915	17	8	0.169505	0.940003
k__Bacteria.p__Firmicutes.c__Clostridia.o__Eubacteriales.f__Oscillospiraceae.g__GGB9603.s__GGB9603_SGB15035.t__SGB15035	age	age	0.00884889	0.00621251	17	12	0.174812	0.940003
k__Bacteria.p__Firmicutes.c__Firmicutes_unclassified.o__Firmicutes_unclassified.f__Firmicutes_unclassified.g__GGB9511.s__GGB9511_SGB14908.t__SGB14908	age	age	0.0512218	0.0345169	17	14	0.158526	0.940003
k__Bacteria.p__Candidatus_Melainabacteria.c__CFGB78991.o__OFGB78991.f__FGB78991.g__GGB5989.s__GGB5989_SGB21098.t__SGB21098	age	age	0.0614096	0.0382223	17	8	0.128974	0.940003
k__Bacteria.p__Firmicutes.c__CFGB3071.o__OFGB3071.f__FGB3071.g__GGB9778.s__GGB9778_SGB15398.t__SGB15398	age	age	0.00464785	0.00290053	17	9	0.129909	0.940003
k__Bacteria.p__Firmicutes.c__CFGB9272.o__OFGB9272.f__FGB9272.g__GGB9296.s__GGB9296_SGB14253.t__SGB14253	age	age	0.00288542	0.002146	17	12	0.19875	0.940003
k__Bacteria.p__Firmicutes.c__CFGB49311.o__OFGB49311.f__FGB49311.g__GGB13315.s__GGB13315_SGB20561.t__SGB20561	age	age	0.0631467	0.041159	17	16	0.145797	0.940003
k__Bacteria.p__Firmicutes.c__Clostridia.o__Eubacteriales.f__Oscillospiraceae.g__GGB9635.s__GGB9635_SGB15106.t__SGB15106	age	age	0.0125464	0.00812066	17	13	0.14318	0.940003
k__Bacteria.p__Firmicutes.c__Clostridia.o__Eubacteriales.f__Eubacteriales_Family_XIII_Incertae_Sedis.g__GGB2977.s__GGB2977_SGB3959.t__SGB3959	age	age	0.00777803	0.00480773	17	12	0.126533	0.940003
k__Bacteria.p__Firmicutes.c__CFGB3062.o__OFGB3062.f__FGB3062.g__GGB9747.s__GGB9747_SGB15353.t__SGB15353	age	age	0.0161606	0.0114996	17	9	0.180299	0.940003
k__Bacteria.p__Firmicutes.c__CFGB1258	age	age	0.0707805	0.0512207	17	15	0.187245	0.940003
k__Bacteria.p__Firmicutes.c__CFGB1258.o__OFGB1258	age	age	0.0707805	0.0512207	17	15	0.187245	0.940003
k__Bacteria.p__Firmicutes.c__CFGB1258.o__OFGB1258.f__FGB1258	age	age	0.0707805	0.0512207	17	15	0.187245	0.940003
k__Bacteria.p__Firmicutes.c__CFGB1258.o__OFGB1258.f__FGB1258.g__GGB3051	age	age	0.0707805	0.0512207	17	15	0.187245	0.940003
k__Bacteria.p__Firmicutes.c__CFGB1258.o__OFGB1258.f__FGB1258.g__GGB3051.s__GGB3051_SGB4051	age	age	0.0707805	0.0512207	17	15	0.187245	0.940003
k__Bacteria.p__Firmicutes.c__CFGB1258.o__OFGB1258.f__FGB1258.g__GGB3051.s__GGB3051_SGB4051.t__SGB4051	age	age	0.0707805	0.0512207	17	15	0.187245	0.940003
k__Bacteria.p__Firmicutes.c__Clostridia.o__Eubacteriales.f__Oscillospiraceae.g__Vescimonas.s__Vescimonas_fastidiosa	age	age	0.014557	0.0108511	17	9	0.199709	0.940003
k__Bacteria.p__Firmicutes.c__Clostridia.o__Eubacteriales.f__Oscillospiraceae.g__Vescimonas.s__Vescimonas_fastidiosa.t__SGB15085	age	age	0.014557	0.0108511	17	9	0.199709	0.940003
k__Bacteria.p__Firmicutes.c__CFGB1359.o__OFGB1359.f__FGB1359.g__GGB3321	age	age	0.0155573	0.0104852	17	14	0.158588	0.940003
k__Bacteria.p__Firmicutes.c__CFGB1347.o__OFGB1347.f__FGB1347.g__GGB3288	age	age	0.0013253	0.000910004	17	7	0.165905	0.940003
k__Bacteria.p__Firmicutes.c__Clostridia.o__Eubacteriales.f__Eubacteriaceae.g__GGB3277	age	age	0.00173547	0.00127714	17	7	0.19427	0.940003
k__Bacteria.p__Firmicutes.c__Clostridia.o__Eubacteriales.f__Eubacteriales_unclassified.g__GGB9760.s__GGB9760_SGB15373	age	age	0.0039968	0.00263615	17	12	0.150269	0.940003
k__Bacteria.p__Firmicutes.c__CFGB1359.o__OFGB1359.f__FGB1359.g__GGB3321.s__GGB3321_SGB4394	age	age	0.0094762	0.00685615	17	13	0.187163	0.940003
k__Bacteria.p__Firmicutes.c__CFGB1347.o__OFGB1347.f__FGB1347.g__GGB3288.s__GGB3288_SGB4342	age	age	0.0013253	0.000910004	17	7	0.165905	0.940003
k__Bacteria.p__Firmicutes.c__Clostridia.o__Eubacteriales.f__Eubacteriaceae.g__GGB3277.s__GGB3277_SGB4327	age	age	0.00173547	0.00127714	17	7	0.19427	0.940003
k__Bacteria.p__Firmicutes.c__Clostridia.o__Eubacteriales.f__Eubacteriales_unclassified.g__GGB9760.s__GGB9760_SGB15373.t__SGB15373	age	age	0.0039968	0.00263615	17	12	0.150269	0.940003
k__Bacteria.p__Firmicutes.c__CFGB1359.o__OFGB1359.f__FGB1359.g__GGB3321.s__GGB3321_SGB4394.t__SGB4394	age	age	0.0094762	0.00685615	17	13	0.187163	0.940003
k__Bacteria.p__Firmicutes.c__CFGB1347.o__OFGB1347.f__FGB1347.g__GGB3288.s__GGB3288_SGB4342.t__SGB4342	age	age	0.0013253	0.000910004	17	7	0.165905	0.940003
k__Bacteria.p__Firmicutes.c__Clostridia.o__Eubacteriales.f__Eubacteriaceae.g__GGB3277.s__GGB3277_SGB4327.t__SGB4327	age	age	0.00173547	0.00127714	17	7	0.19427	0.940003
k__Bacteria.p__Firmicutes.c__Clostridia.o__Eubacteriales.f__Oscillospiraceae.g__GGB3213	age	age	0.00521273	0.00352736	17	11	0.160151	0.940003
k__Bacteria.p__Firmicutes.c__Clostridia.o__Eubacteriales.f__Oscillospiraceae.g__GGB3169	age	age	0.00117219	0.000869514	17	8	0.197634	0.940003
k__Bacteria.p__Firmicutes.c__Clostridia.o__Eubacteriales.f__Oscillospiraceae.g__GGB3169.s__GGB3169_SGB4183	age	age	0.00117219	0.000869514	17	8	0.197634	0.940003
k__Bacteria.p__Firmicutes.c__Clostridia.o__Eubacteriales.f__Oscillospiraceae.g__GGB3169.s__GGB3169_SGB4183.t__SGB4183	age	age	0.00117219	0.000869514	17	8	0.197634	0.940003
k__Bacteria.p__Firmicutes.c__CFGB1359.o__OFGB1359.f__FGB1359.g__GGB39037	age	age	0.00527085	0.00387874	17	9	0.194259	0.940003
k__Bacteria.p__Firmicutes.c__CFGB3040.o__OFGB3040.f__FGB3040.g__GGB9543	age	age	0.00441965	0.00329186	17	11	0.199368	0.940003
k__Bacteria.p__Firmicutes.c__Clostridia.o__Eubacteriales.f__Lachnospiraceae.g__GGB3619.s__GGB3619_SGB4894	age	age	0.00537979	0.00362586	17	11	0.158588	0.940003
k__Bacteria.p__Firmicutes.c__CFGB1359.o__OFGB1359.f__FGB1359.g__GGB39037.s__GGB39037_SGB4393	age	age	0.00527085	0.00387874	17	9	0.194259	0.940003
k__Bacteria.p__Actinobacteria.c__Coriobacteriia.o__Coriobacteriales.f__Coriobacteriaceae.g__Senegalimassilia.s__Senegalimassilia_SGB14826	age	age	0.000897064	0.000655238	17	8	0.191131	0.940003
k__Bacteria.p__Firmicutes.c__CFGB3040.o__OFGB3040.f__FGB3040.g__GGB9543.s__GGB9543_SGB14949	age	age	0.00441965	0.00329186	17	11	0.199368	0.940003
k__Bacteria.p__Firmicutes.c__Clostridia.o__Eubacteriales.f__Oscillospiraceae.g__Oscillibacter.s__Oscillibacter_valericigenes.t__SGB53569	age	age	0.0273699	0.019721	17	11	0.185454	0.940003
k__Bacteria.p__Firmicutes.c__Clostridia.o__Eubacteriales.f__Lachnospiraceae.g__GGB3619.s__GGB3619_SGB4894.t__SGB4894	age	age	0.00537979	0.00362586	17	11	0.158588	0.940003
k__Bacteria.p__Firmicutes.c__CFGB1359.o__OFGB1359.f__FGB1359.g__GGB39037.s__GGB39037_SGB4393.t__SGB4393	age	age	0.00527085	0.00387874	17	9	0.194259	0.940003
k__Bacteria.p__Actinobacteria.c__Coriobacteriia.o__Coriobacteriales.f__Coriobacteriaceae.g__Senegalimassilia.s__Senegalimassilia_SGB14826.t__SGB14826	age	age	0.000897064	0.000655238	17	8	0.191131	0.940003
k__Bacteria.p__Firmicutes.c__CFGB3040.o__OFGB3040.f__FGB3040.g__GGB9543.s__GGB9543_SGB14949.t__SGB14949	age	age	0.00441965	0.00329186	17	11	0.199368	0.940003
k__Bacteria.p__Firmicutes.c__Clostridia.o__Eubacteriales.f__Eubacteriales_Family_XIII_Incertae_Sedis.g__Mogibacterium	age	age	0.00583914	0.00361526	17	8	0.127115	0.940003
k__Bacteria.p__Firmicutes.c__Clostridia.o__Eubacteriales.f__Eubacteriales_Family_XIII_Incertae_Sedis.g__Mogibacterium.s__Mogibacterium_kristiansenii	age	age	0.00573273	0.0036418	17	7	0.136306	0.940003
k__Bacteria.p__Firmicutes.c__Clostridia.o__Eubacteriales.f__Eubacteriales_Family_XIII_Incertae_Sedis.g__Mogibacterium.s__Mogibacterium_kristiansenii.t__SGB3926_group	age	age	0.00573273	0.0036418	17	7	0.136306	0.940003
k__Bacteria.p__Candidatus_Melainabacteria.c__CFGB78991	age	age	0.219422	0.173032	17	11	0.224092	0.953145
k__Bacteria.p__Lentisphaerae.c__CFGB10083	age	age	-0.0339455	0.0267491	17	12	0.223768	0.953145
k__Bacteria.p__Firmicutes.c__CFGB9977	age	age	0.0767796	0.0610505	17	16	0.227749	0.953145
k__Bacteria.p__Candidatus_Melainabacteria.c__CFGB78991.o__OFGB78991	age	age	0.219422	0.173032	17	11	0.224092	0.953145
k__Bacteria.p__Lentisphaerae.c__CFGB10083.o__OFGB10083	age	age	-0.0339455	0.0267491	17	12	0.223768	0.953145
k__Bacteria.p__Firmicutes.c__CFGB9977.o__OFGB9977	age	age	0.0767796	0.0610505	17	16	0.227749	0.953145
k__Bacteria.p__Actinobacteria.c__Coriobacteriia.o__Coriobacteriales	age	age	0.00827198	0.00632925	17	16	0.210914	0.953145
k__Bacteria.p__Candidatus_Melainabacteria.c__CFGB78991.o__OFGB78991.f__FGB78991	age	age	0.219422	0.173032	17	11	0.224092	0.953145
k__Bacteria.p__Lentisphaerae.c__CFGB10083.o__OFGB10083.f__FGB10083	age	age	-0.0339455	0.0267491	17	12	0.223768	0.953145
k__Bacteria.p__Firmicutes.c__CFGB9977.o__OFGB9977.f__FGB9977	age	age	0.0767796	0.0610505	17	16	0.227749	0.953145
k__Bacteria.p__Bacteroidota.c__Bacteroidia.o__Bacteroidales.f__Prevotellaceae.g__GGB18559	age	age	0.0686514	0.0523822	17	16	0.209711	0.953145
k__Bacteria.p__Lentisphaerae.c__CFGB10083.o__OFGB10083.f__FGB10083.g__GGB10693	age	age	-0.0339455	0.0267491	17	12	0.223768	0.953145
k__Bacteria.p__Firmicutes.c__Clostridia.o__Eubacteriales.f__Oscillospiraceae.g__GGB3345	age	age	0.0490904	0.0381404	17	17	0.217568	0.953145
k__Bacteria.p__Firmicutes.c__CFGB9977.o__OFGB9977.f__FGB9977.g__GGB9607	age	age	0.0742683	0.0591753	17	13	0.22866	0.953145
k__Bacteria.p__Firmicutes.c__Clostridia.o__Eubacteriales.f__Lachnospiraceae.g__Fusicatenibacter	age	age	-0.0108868	0.00876709	17	13	0.233385	0.953145
k__Bacteria.p__Bacteroidota.c__Bacteroidia.o__Bacteroidales.f__Prevotellaceae.g__GGB18559.s__GGB18559_SGB27424	age	age	0.0686514	0.0523822	17	16	0.209711	0.953145
k__Bacteria.p__Firmicutes.c__Erysipelotrichia.o__Erysipelotrichales.f__Erysipelotrichaceae.g__Holdemanella.s__Holdemanella_porci	age	age	-0.0380232	0.0304774	17	17	0.23131	0.953145
k__Bacteria.p__Firmicutes.c__Clostridia.o__Eubacteriales.f__Lachnospiraceae.g__Roseburia.s__Roseburia_sp_AM59_24XD	age	age	0.0043868	0.00353212	17	9	0.233316	0.953145
k__Bacteria.p__Lentisphaerae.c__CFGB10083.o__OFGB10083.f__FGB10083.g__GGB10693.s__GGB10693_SGB17348	age	age	-0.0339455	0.0267491	17	12	0.223768	0.953145
k__Bacteria.p__Firmicutes.c__Clostridia.o__Eubacteriales.f__Oscillospiraceae.g__Oscillibacter.s__Oscillibacter_sp_ER4	age	age	0.0311347	0.0236131	17	17	0.207103	0.953145
k__Bacteria.p__Firmicutes.c__Clostridia.o__Eubacteriales.f__Oscillospiraceae.g__GGB3345.s__GGB3345_SGB4425	age	age	0.0490904	0.0381404	17	17	0.217568	0.953145
k__Bacteria.p__Firmicutes.c__Clostridia.o__Eubacteriales.f__Oscillospiraceae.g__Oscillibacter.s__Oscillibacter_valericigenes	age	age	0.0487393	0.0386948	17	15	0.227067	0.953145
k__Bacteria.p__Firmicutes.c__CFGB9977.o__OFGB9977.f__FGB9977.g__GGB9607.s__GGB9607_SGB15040	age	age	0.0742683	0.0591753	17	13	0.22866	0.953145
k__Bacteria.p__Firmicutes.c__Clostridia.o__Eubacteriales.f__Lachnospiraceae.g__Mediterraneibacter.s__Mediterraneibacter_sp_NSJ_151	age	age	-0.0212376	0.0163333	17	8	0.213136	0.953145
k__Bacteria.p__Bacteroidota.c__Bacteroidia.o__Bacteroidales.f__Prevotellaceae.g__GGB18559.s__GGB18559_SGB27424.t__SGB27424	age	age	0.0686514	0.0523822	17	16	0.209711	0.953145
k__Bacteria.p__Firmicutes.c__Erysipelotrichia.o__Erysipelotrichales.f__Erysipelotrichaceae.g__Holdemanella.s__Holdemanella_porci.t__SGB6796	age	age	-0.0380232	0.0304774	17	17	0.23131	0.953145
k__Bacteria.p__Firmicutes.c__Clostridia.o__Eubacteriales.f__Lachnospiraceae.g__Roseburia.s__Roseburia_sp_AM59_24XD.t__SGB4654	age	age	0.0043868	0.00353212	17	9	0.233316	0.953145
k__Bacteria.p__Lentisphaerae.c__CFGB10083.o__OFGB10083.f__FGB10083.g__GGB10693.s__GGB10693_SGB17348.t__SGB17348	age	age	-0.0339455	0.0267491	17	12	0.223768	0.953145
k__Bacteria.p__Firmicutes.c__Clostridia.o__Eubacteriales.f__Oscillospiraceae.g__Oscillibacter.s__Oscillibacter_sp_ER4.t__SGB15254	age	age	0.0311347	0.0236131	17	17	0.207103	0.953145
k__Bacteria.p__Firmicutes.c__Clostridia.o__Eubacteriales.f__Oscillospiraceae.g__GGB3345.s__GGB3345_SGB4425.t__SGB4425_group	age	age	0.0490904	0.0381404	17	17	0.217568	0.953145
k__Bacteria.p__Firmicutes.c__CFGB9977.o__OFGB9977.f__FGB9977.g__GGB9607.s__GGB9607_SGB15040.t__SGB15040	age	age	0.0742683	0.0591753	17	13	0.22866	0.953145
k__Bacteria.p__Firmicutes.c__Clostridia.o__Eubacteriales.f__Lachnospiraceae.g__Mediterraneibacter.s__Mediterraneibacter_sp_NSJ_151.t__SGB4553	age	age	-0.0212376	0.0163333	17	8	0.213136	0.953145
k__Bacteria.p__Bacteroidota.c__CFGB4448	age	age	0.0441476	0.0352837	17	16	0.230019	0.953145
k__Bacteria.p__Bacteroidota.c__CFGB4448.o__OFGB4448	age	age	0.0441476	0.0352837	17	16	0.230019	0.953145
k__Bacteria.p__Bacteroidota.c__CFGB4448.o__OFGB4448.f__FGB4448	age	age	0.0441476	0.0352837	17	16	0.230019	0.953145
k__Bacteria.p__Firmicutes.c__Clostridia.o__Eubacteriales.f__Oscillospiraceae.g__Vescimonas	age	age	0.0203227	0.0155504	17	16	0.210931	0.953145
k__Bacteria.p__Bacteroidota.c__CFGB4448.o__OFGB4448.f__FGB4448.g__GGB1617	age	age	0.0441476	0.0352837	17	16	0.230019	0.953145
k__Bacteria.p__Bacteroidota.c__CFGB4448.o__OFGB4448.f__FGB4448.g__GGB1617.s__GGB1617_SGB2214	age	age	0.0441476	0.0352837	17	16	0.230019	0.953145
k__Bacteria.p__Firmicutes.c__Clostridia.o__Eubacteriales.f__Oscillospiraceae.g__GGB9634.s__GGB9634_SGB15099	age	age	0.00726641	0.00575558	17	11	0.226045	0.953145
k__Bacteria.p__Bacteroidota.c__CFGB4448.o__OFGB4448.f__FGB4448.g__GGB1617.s__GGB1617_SGB2214.t__SGB2214	age	age	0.0441476	0.0352837	17	16	0.230019	0.953145
k__Bacteria.p__Firmicutes.c__Clostridia.o__Eubacteriales.f__Oscillospiraceae.g__GGB9634.s__GGB9634_SGB15099.t__SGB15099	age	age	0.00726641	0.00575558	17	11	0.226045	0.953145
k__Bacteria.p__Firmicutes.c__CFGB1474	age	age	-0.0059384	0.00463485	17	7	0.21956	0.953145
k__Bacteria.p__Firmicutes.c__CFGB32970	age	age	-0.000976855	0.000784849	17	7	0.23236	0.953145
k__Bacteria.p__Firmicutes.c__CFGB1474.o__OFGB1474	age	age	-0.0059384	0.00463485	17	7	0.21956	0.953145
k__Bacteria.p__Firmicutes.c__CFGB32970.o__OFGB32970	age	age	-0.000976855	0.000784849	17	7	0.23236	0.953145
k__Bacteria.p__Firmicutes.c__CFGB1474.o__OFGB1474.f__FGB1474	age	age	-0.0059384	0.00463485	17	7	0.21956	0.953145
k__Bacteria.p__Firmicutes.c__CFGB32970.o__OFGB32970.f__FGB32970	age	age	-0.000976855	0.000784849	17	7	0.23236	0.953145
k__Bacteria.p__Firmicutes.c__CFGB1474.o__OFGB1474.f__FGB1474.g__GGB51269	age	age	-0.0059257	0.00462792	17	7	0.219842	0.953145
k__Bacteria.p__Firmicutes.c__CFGB32970.o__OFGB32970.f__FGB32970.g__GGB51884	age	age	-0.000976855	0.000784849	17	7	0.23236	0.953145
k__Bacteria.p__Firmicutes.c__CFGB1474.o__OFGB1474.f__FGB1474.g__GGB51269.s__GGB51269_SGB5062	age	age	-0.0059257	0.00462792	17	7	0.219842	0.953145
k__Bacteria.p__Firmicutes.c__CFGB32970.o__OFGB32970.f__FGB32970.g__GGB51884.s__GGB51884_SGB49168	age	age	-0.000976855	0.000784849	17	7	0.23236	0.953145
k__Bacteria.p__Firmicutes.c__CFGB1474.o__OFGB1474.f__FGB1474.g__GGB51269.s__GGB51269_SGB5062.t__SGB5062	age	age	-0.0059257	0.00462792	17	7	0.219842	0.953145
k__Bacteria.p__Firmicutes.c__CFGB32970.o__OFGB32970.f__FGB32970.g__GGB51884.s__GGB51884_SGB49168.t__SGB49168	age	age	-0.000976855	0.000784849	17	7	0.23236	0.953145
k__Bacteria.p__Firmicutes.c__CFGB10318.o__OFGB10318.f__FGB10318.g__GGB4661	age	age	0.00266745	0.00210872	17	8	0.225184	0.953145
k__Bacteria.p__Candidatus_Melainabacteria.c__CFGB2105.o__OFGB2105.f__FGB2105.g__GGB5978.s__GGB5978_SGB8595	age	age	-0.0260171	0.0206246	17	7	0.226409	0.953145
k__Bacteria.p__Firmicutes.c__CFGB10318.o__OFGB10318.f__FGB10318.g__GGB4661.s__GGB4661_SGB6449	age	age	0.00266745	0.00210872	17	8	0.225184	0.953145
k__Bacteria.p__Candidatus_Melainabacteria.c__CFGB2105.o__OFGB2105.f__FGB2105.g__GGB5978.s__GGB5978_SGB8595.t__SGB8595	age	age	-0.0260171	0.0206246	17	7	0.226409	0.953145
k__Bacteria.p__Firmicutes.c__CFGB10318.o__OFGB10318.f__FGB10318.g__GGB4661.s__GGB4661_SGB6449.t__SGB6449	age	age	0.00266745	0.00210872	17	8	0.225184	0.953145
k__Bacteria.p__Elusimicrobia.c__Elusimicrobia.o__Elusimicrobiales.f__Elusimicrobiaceae.g__GGB13147	age	age	-0.0556133	0.044584	17	8	0.231382	0.953145
k__Bacteria.p__Elusimicrobia.c__Elusimicrobia.o__Elusimicrobiales.f__Elusimicrobiaceae.g__GGB13147.s__GGB13147_SGB20353	age	age	-0.0556133	0.044584	17	8	0.231382	0.953145
k__Bacteria.p__Elusimicrobia.c__Elusimicrobia.o__Elusimicrobiales.f__Elusimicrobiaceae.g__GGB13147.s__GGB13147_SGB20353.t__SGB20353	age	age	-0.0556133	0.044584	17	8	0.231382	0.953145
k__Bacteria.p__Actinobacteria.c__Coriobacteriia.o__Coriobacteriales.f__Coriobacteriaceae.g__Collinsella.s__Collinsella_aerofaciens.t__SGB14535	age	age	-0.00204449	0.00165395	17	8	0.235418	0.959528
k__Bacteria.p__Firmicutes.c__Clostridia.o__Eubacteriales.f__Eubacteriaceae.g__GGB3281	age	age	-0.00351144	0.00285069	17	11	0.23699	0.960187
k__Bacteria.p__Firmicutes.c__Clostridia.o__Eubacteriales.f__Eubacteriaceae.g__GGB3281.s__GGB3281_SGB4335	age	age	-0.00351144	0.00285069	17	11	0.23699	0.960187
k__Bacteria.p__Firmicutes.c__Clostridia.o__Eubacteriales.f__Eubacteriaceae.g__GGB3281.s__GGB3281_SGB4335.t__SGB4335	age	age	-0.00351144	0.00285069	17	11	0.23699	0.960187
k__Bacteria.p__Firmicutes.c__Clostridia.o__Eubacteriales.f__Lachnospiraceae.g__Blautia.s__Blautia_obeum.t__SGB4810	age	age	-0.0269429	0.021936	17	7	0.238276	0.963483
k__Bacteria.p__Firmicutes.c__CFGB78857	age	age	-0.0610435	0.0519725	17	16	0.258491	0.977493
k__Bacteria.p__Bacteroidota.c__CFGB1458	age	age	0.0906086	0.0771019	17	16	0.258241	0.977493
k__Bacteria.p__Firmicutes.c__CFGB78857.o__OFGB78857	age	age	-0.0610435	0.0519725	17	16	0.258491	0.977493
k__Bacteria.p__Bacteroidota.c__CFGB1458.o__OFGB1458	age	age	0.0906086	0.0771019	17	16	0.258241	0.977493
k__Bacteria.p__Firmicutes.c__CFGB78857.o__OFGB78857.f__FGB78857	age	age	-0.0610435	0.0519725	17	16	0.258491	0.977493
k__Bacteria.p__Bacteroidota.c__CFGB1458.o__OFGB1458.f__FGB1458	age	age	0.0906086	0.0771019	17	16	0.258241	0.977493
k__Bacteria.p__Candidatus_Melainabacteria.c__CFGB78991.o__OFGB78991.f__FGB78991.g__GGB5988	age	age	0.160639	0.135196	17	8	0.253231	0.977493
k__Bacteria.p__Firmicutes.c__Clostridia.o__Eubacteriales.f__Peptostreptococcaceae.g__GGB4456	age	age	0.0203882	0.0172824	17	16	0.256489	0.977493
k__Bacteria.p__Bacteroidota.c__CFGB1458.o__OFGB1458.f__FGB1458.g__GGB1458	age	age	0.0906086	0.0771019	17	16	0.258241	0.977493
k__Bacteria.p__Bacteroidota.c__Bacteroidia.o__Bacteroidales.f__Prevotellaceae.g__Segatella.s__Segatella_brunsvicensis	age	age	0.0663302	0.0559467	17	15	0.254225	0.977493
k__Bacteria.p__Firmicutes.c__Clostridia.o__Eubacteriales.f__Peptostreptococcaceae.g__GGB4456.s__GGB4456_SGB6141	age	age	0.0203882	0.0172824	17	16	0.256489	0.977493
k__Bacteria.p__Firmicutes.c__Clostridia.o__Eubacteriales.f__Lachnospiraceae.g__Blautia.s__Blautia_obeum	age	age	-0.0259415	0.0218399	17	14	0.253381	0.977493
k__Bacteria.p__Firmicutes.c__Clostridia.o__Eubacteriales.f__Oscillospiraceae.g__Oscillibacter.s__Oscillibacter_sp_MSJ_31	age	age	0.122653	0.101721	17	16	0.246579	0.977493
k__Bacteria.p__Firmicutes.c__Clostridia.o__Eubacteriales.f__Oscillospiraceae.g__GGB9635.s__GGB9635_SGB15103	age	age	0.0193395	0.0159941	17	15	0.245314	0.977493
k__Bacteria.p__Firmicutes.c__Clostridia.o__Eubacteriales.f__Oscillospiraceae.g__Ruminococcus.s__Ruminococcus_champanellensis	age	age	-0.0102194	0.00858055	17	8	0.252163	0.977493
k__Bacteria.p__Bacteroidota.c__CFGB1458.o__OFGB1458.f__FGB1458.g__GGB1458.s__GGB1458_SGB2021	age	age	0.0906086	0.0771019	17	16	0.258241	0.977493
k__Bacteria.p__Firmicutes.c__Clostridia.o__Eubacteriales.f__Lachnospiraceae.g__Lachnospiraceae_unclassified.s__Lachnospiraceae_bacterium_OM04_12BH	age	age	0.00567756	0.00470035	17	12	0.245785	0.977493
k__Bacteria.p__Firmicutes.c__Clostridia.o__Eubacteriales.f__Lachnospiraceae.g__Fusicatenibacter.s__Fusicatenibacter_saccharivorans	age	age	-0.00856985	0.0073082	17	11	0.259229	0.977493
k__Bacteria.p__Bacteroidota.c__Bacteroidia.o__Bacteroidales.f__Prevotellaceae.g__Segatella.s__Segatella_brunsvicensis.t__SGB1613	age	age	0.0663302	0.0559467	17	15	0.254225	0.977493
k__Bacteria.p__Firmicutes.c__Clostridia.o__Eubacteriales.f__Peptostreptococcaceae.g__GGB4456.s__GGB4456_SGB6141.t__SGB6141	age	age	0.0203882	0.0172824	17	16	0.256489	0.977493
k__Bacteria.p__Firmicutes.c__Clostridia.o__Eubacteriales.f__Oscillospiraceae.g__Oscillibacter.s__Oscillibacter_sp_MSJ_31.t__SGB15249	age	age	0.122653	0.101721	17	16	0.246579	0.977493
k__Bacteria.p__Firmicutes.c__Clostridia.o__Eubacteriales.f__Oscillospiraceae.g__GGB9635.s__GGB9635_SGB15103.t__SGB15103	age	age	0.0193395	0.0159941	17	15	0.245314	0.977493
k__Bacteria.p__Firmicutes.c__Clostridia.o__Eubacteriales.f__Oscillospiraceae.g__Ruminococcus.s__Ruminococcus_champanellensis.t__SGB4418	age	age	-0.0102194	0.00858055	17	8	0.252163	0.977493
k__Bacteria.p__Bacteroidota.c__CFGB1458.o__OFGB1458.f__FGB1458.g__GGB1458.s__GGB1458_SGB2021.t__SGB2021	age	age	0.0906086	0.0771019	17	16	0.258241	0.977493
k__Bacteria.p__Firmicutes.c__Clostridia.o__Eubacteriales.f__Oscillospiraceae.g__Faecalibacterium.s__Faecalibacterium_prausnitzii.t__SGB15322	age	age	0.00893009	0.0075931	17	9	0.257892	0.977493
k__Bacteria.p__Firmicutes.c__Clostridia.o__Eubacteriales.f__Lachnospiraceae.g__Lachnospiraceae_unclassified.s__Lachnospiraceae_bacterium_OM04_12BH.t__SGB4893	age	age	0.00567756	0.00470035	17	12	0.245785	0.977493
k__Bacteria.p__Firmicutes.c__Clostridia.o__Eubacteriales.f__Lachnospiraceae.g__Fusicatenibacter.s__Fusicatenibacter_saccharivorans.t__SGB4874	age	age	-0.00856985	0.0073082	17	11	0.259229	0.977493
k__Bacteria.p__Firmicutes.c__CFGB52309	age	age	0.00116565	0.000993692	17	8	0.259069	0.977493
k__Bacteria.p__Firmicutes.c__CFGB52309.o__OFGB52309	age	age	0.00116565	0.000993692	17	8	0.259069	0.977493
k__Bacteria.p__Firmicutes.c__CFGB52309.o__OFGB52309.f__FGB52309	age	age	0.00116565	0.000993692	17	8	0.259069	0.977493
k__Bacteria.p__Firmicutes.c__CFGB52309.o__OFGB52309.f__FGB52309.g__GGB53380	age	age	0.00116565	0.000993692	17	8	0.259069	0.977493
k__Bacteria.p__Firmicutes.c__CFGB52309.o__OFGB52309.f__FGB52309.g__GGB53380.s__GGB53380_SGB74412	age	age	0.00116565	0.000993692	17	8	0.259069	0.977493
k__Bacteria.p__Firmicutes.c__CFGB52309.o__OFGB52309.f__FGB52309.g__GGB53380.s__GGB53380_SGB74412.t__SGB74412	age	age	0.00116565	0.000993692	17	8	0.259069	0.977493
k__Bacteria.p__Candidatus_Melainabacteria.c__CFGB2105	age	age	-0.0260868	0.0222806	17	8	0.259931	0.977493
k__Bacteria.p__Candidatus_Melainabacteria.c__CFGB2105.o__OFGB2105	age	age	-0.0260868	0.0222806	17	8	0.259931	0.977493
k__Bacteria.p__Candidatus_Melainabacteria.c__CFGB2105.o__OFGB2105.f__FGB2105	age	age	-0.0260868	0.0222806	17	8	0.259931	0.977493
k__Bacteria.p__Firmicutes.c__Clostridia.o__Eubacteriales.f__Clostridiaceae.g__Clostridium.s__Clostridium_SGB5114	age	age	0.015494	0.0130322	17	9	0.25296	0.977493
k__Bacteria.p__Firmicutes.c__Clostridia.o__Eubacteriales.f__Clostridiaceae.g__Clostridium.s__Clostridium_SGB5114.t__SGB5114	age	age	0.015494	0.0130322	17	9	0.25296	0.977493
k__Bacteria.p__Bacteroidota.c__Bacteroidia	age	age	2.18495	1.8703	17	17	0.260947	0.977713
k__Bacteria.p__Bacteroidota.c__Bacteroidia.o__Bacteroidales	age	age	2.18495	1.8703	17	17	0.260947	0.977713
k__Bacteria.p__Bacteroidota.c__CFGB582	age	age	0.302137	0.267497	17	13	0.276428	0.983293
k__Bacteria.p__Firmicutes.c__CFGB2832	age	age	-0.0552585	0.0511388	17	10	0.296962	0.983293
k__Bacteria.p__Firmicutes.c__CFGB3054	age	age	-0.104198	0.0914643	17	16	0.272477	0.983293
k__Bacteria.p__Firmicutes.c__CFGB2836	age	age	-0.012746	0.0118155	17	9	0.297743	0.983293
k__Bacteria.p__Firmicutes.c__CFGB2941	age	age	0.112732	0.112996	17	11	0.334264	0.983293
k__Bacteria.p__Firmicutes.c__CFGB2889	age	age	-0.00355355	0.00338427	17	11	0.310332	0.983293
k__Bacteria.p__Firmicutes.c__CFGB2960	age	age	0.0174396	0.0171414	17	15	0.325097	0.983293
k__Bacteria.p__Bacteroidota.c__CFGB582.o__OFGB582	age	age	0.302137	0.267497	17	13	0.276428	0.983293
k__Bacteria.p__Firmicutes.c__CFGB2832.o__OFGB2832	age	age	-0.0552585	0.0511388	17	10	0.296962	0.983293
k__Bacteria.p__Firmicutes.c__CFGB3054.o__OFGB3054	age	age	-0.104198	0.0914643	17	16	0.272477	0.983293
k__Bacteria.p__Firmicutes.c__CFGB2836.o__OFGB2836	age	age	-0.012746	0.0118155	17	9	0.297743	0.983293
k__Bacteria.p__Firmicutes.c__CFGB2941.o__OFGB2941	age	age	0.112732	0.112996	17	11	0.334264	0.983293
k__Bacteria.p__Firmicutes.c__CFGB2889.o__OFGB2889	age	age	-0.00355355	0.00338427	17	11	0.310332	0.983293
k__Bacteria.p__Firmicutes.c__CFGB2960.o__OFGB2960	age	age	0.0174396	0.0171414	17	15	0.325097	0.983293
k__Bacteria.p__Bacteroidota.c__Bacteroidia.o__Bacteroidales.f__Prevotellaceae	age	age	2.00599	1.91008	17	17	0.310249	0.983293
k__Bacteria.p__Bacteroidota.c__CFGB582.o__OFGB582.f__FGB582	age	age	0.302137	0.267497	17	13	0.276428	0.983293
k__Bacteria.p__Firmicutes.c__CFGB2832.o__OFGB2832.f__FGB2832	age	age	-0.0552585	0.0511388	17	10	0.296962	0.983293
k__Bacteria.p__Firmicutes.c__CFGB3054.o__OFGB3054.f__FGB3054	age	age	-0.104198	0.0914643	17	16	0.272477	0.983293
k__Bacteria.p__Firmicutes.c__CFGB2836.o__OFGB2836.f__FGB2836	age	age	-0.012746	0.0118155	17	9	0.297743	0.983293
k__Bacteria.p__Firmicutes.c__CFGB2941.o__OFGB2941.f__FGB2941	age	age	0.112732	0.112996	17	11	0.334264	0.983293
k__Bacteria.p__Firmicutes.c__CFGB2889.o__OFGB2889.f__FGB2889	age	age	-0.00355355	0.00338427	17	11	0.310332	0.983293
k__Bacteria.p__Firmicutes.c__CFGB2960.o__OFGB2960.f__FGB2960	age	age	0.0174396	0.0171414	17	15	0.325097	0.983293
k__Bacteria.p__Bacteroidota.c__CFGB582.o__OFGB582.f__FGB582.g__GGB1278	age	age	0.302137	0.267497	17	13	0.276428	0.983293
k__Bacteria.p__Firmicutes.c__Clostridia.o__Eubacteriales.f__Lachnospiraceae.g__GGB3632	age	age	0.337095	0.329155	17	17	0.322011	0.983293
k__Bacteria.p__Firmicutes.c__Erysipelotrichia.o__Erysipelotrichales.f__Erysipelotrichaceae.g__Holdemanella	age	age	-0.0387431	0.0349172	17	17	0.284656	0.983293
k__Bacteria.p__Firmicutes.c__CFGB2832.o__OFGB2832.f__FGB2832.g__GGB9054	age	age	-0.0552585	0.0511388	17	10	0.296962	0.983293
k__Bacteria.p__Bacteroidota.c__Bacteroidia.o__Bacteroidales.f__Prevotellaceae.g__GGB1239	age	age	0.0597834	0.0558669	17	17	0.30149	0.983293
k__Bacteria.p__Bacteroidota.c__CFGB11479.o__OFGB11479.f__FGB11479.g__GGB1632	age	age	0.108171	0.095222	17	17	0.273787	0.983293
k__Bacteria.p__Firmicutes.c__CFGB2836.o__OFGB2836.f__FGB2836.g__GGB9071	age	age	-0.012746	0.0118155	17	9	0.297743	0.983293
k__Bacteria.p__Firmicutes.c__Negativicutes.o__Veillonellales.f__Veillonellaceae.g__Allisonella	age	age	0.0252428	0.0252353	17	14	0.333032	0.983293
k__Bacteria.p__Firmicutes.c__Clostridia.o__Eubacteriales.f__Lachnospiraceae.g__Mediterraneibacter	age	age	-0.0204395	0.0177562	17	15	0.267703	0.983293
k__Bacteria.p__Bacteroidota.c__CFGB11479.o__OFGB11479.f__FGB11479.g__GGB1631	age	age	0.0222019	0.0212816	17	16	0.313359	0.983293
k__Bacteria.p__Firmicutes.c__CFGB2941.o__OFGB2941.f__FGB2941.g__GGB9275	age	age	0.112732	0.112996	17	11	0.334264	0.983293
k__Bacteria.p__Firmicutes.c__Negativicutes.o__Veillonellales.f__Veillonellaceae.g__GGB13177	age	age	0.00327793	0.00314693	17	12	0.314082	0.983293
k__Bacteria.p__Firmicutes.c__CFGB2889.o__OFGB2889.f__FGB2889.g__GGB9197	age	age	-0.00355355	0.00338427	17	11	0.310332	0.983293
k__Bacteria.p__Firmicutes.c__CFGB1226.o__OFGB1226.f__FGB1226.g__GGB2998	age	age	0.0153183	0.01426	17	13	0.299703	0.983293
k__Bacteria.p__Firmicutes.c__CFGB2837.o__OFGB2837.f__FGB2837.g__GGB13373	age	age	0.00784365	0.00782538	17	7	0.332079	0.983293
k__Bacteria.p__Firmicutes.c__CFGB2960.o__OFGB2960.f__FGB2960.g__GGB9302	age	age	0.0174396	0.0171414	17	15	0.325097	0.983293
k__Bacteria.p__Bacteroidota.c__CFGB582.o__OFGB582.f__FGB582.g__GGB1278.s__GGB1278_SGB1715	age	age	0.302137	0.267497	17	13	0.276428	0.983293
k__Bacteria.p__Firmicutes.c__Clostridia.o__Eubacteriales.f__Lachnospiraceae.g__Lachnospiraceae_unclassified.s__Lachnospiraceae_bacterium	age	age	0.0151704	0.0147973	17	17	0.321512	0.983293
k__Bacteria.p__Firmicutes.c__CFGB2832.o__OFGB2832.f__FGB2832.g__GGB9054.s__GGB9054_SGB13959	age	age	-0.0552585	0.0511388	17	10	0.296962	0.983293
k__Bacteria.p__Bacteroidota.c__Bacteroidia.o__Bacteroidales.f__Prevotellaceae.g__GGB1239.s__GGB1239_SGB1657	age	age	0.0597834	0.0558669	17	17	0.30149	0.983293
k__Bacteria.p__Bacteroidota.c__CFGB11479.o__OFGB11479.f__FGB11479.g__GGB1632.s__GGB1632_SGB2240	age	age	0.108171	0.095222	17	17	0.273787	0.983293
k__Bacteria.p__Bacteroidota.c__Bacteroidia.o__Bacteroidales.f__Prevotellaceae.g__Prevotella.s__Prevotella_SGB1675	age	age	0.00719496	0.0072066	17	16	0.333927	0.983293
k__Bacteria.p__Lentisphaerae.c__CFGB2378.o__OFGB2378.f__FGB2378.g__GGB6520.s__GGB6520_SGB9210	age	age	-0.0174383	0.0168477	17	7	0.317042	0.983293
k__Bacteria.p__Firmicutes.c__Clostridia.o__Eubacteriales.f__Clostridiaceae.g__Clostridiaceae_unclassified.s__Clostridiaceae_bacterium_Marseille_Q4143	age	age	-0.00222284	0.00216581	17	13	0.321003	0.983293
k__Bacteria.p__Firmicutes.c__CFGB2836.o__OFGB2836.f__FGB2836.g__GGB9071.s__GGB9071_SGB13990	age	age	-0.012746	0.0118155	17	9	0.297743	0.983293
k__Bacteria.p__Firmicutes.c__Negativicutes.o__Veillonellales.f__Veillonellaceae.g__Allisonella.s__Allisonella_histaminiformans	age	age	0.0252428	0.0252353	17	14	0.333032	0.983293
k__Bacteria.p__Firmicutes.c__Clostridia.o__Eubacteriales.f__Lachnospiraceae.g__Blautia.s__Blautia_sp_MSJ_9	age	age	-0.00253711	0.00243489	17	12	0.313925	0.983293
k__Bacteria.p__Bacteroidota.c__CFGB11479.o__OFGB11479.f__FGB11479.g__GGB1631.s__GGB1631_SGB2239	age	age	0.0222019	0.0212816	17	16	0.313359	0.983293
k__Bacteria.p__Firmicutes.c__Clostridia.o__Eubacteriales.f__Oscillospiraceae.g__GGB9636.s__GGB9636_SGB15107	age	age	-0.00778622	0.0069319	17	10	0.27899	0.983293
k__Bacteria.p__Firmicutes.c__CFGB2941.o__OFGB2941.f__FGB2941.g__GGB9275.s__GGB9275_SGB14227	age	age	0.112732	0.112996	17	11	0.334264	0.983293
k__Bacteria.p__Firmicutes.c__Negativicutes.o__Veillonellales.f__Veillonellaceae.g__GGB13177.s__GGB13177_SGB20393	age	age	0.00327793	0.00314693	17	12	0.314082	0.983293
k__Bacteria.p__Bacteroidota.c__CFGB658.o__OFGB658.f__FGB658.g__GGB1627.s__GGB1627_SGB2227	age	age	0.0364889	0.0365217	17	13	0.333591	0.983293
k__Bacteria.p__Firmicutes.c__CFGB2889.o__OFGB2889.f__FGB2889.g__GGB9197.s__GGB9197_SGB14136	age	age	-0.00355355	0.00338427	17	11	0.310332	0.983293
k__Bacteria.p__Firmicutes.c__Clostridia.o__Eubacteriales.f__Oscillospiraceae.g__GGB9708.s__GGB9708_SGB15234	age	age	0.0150695	0.0149898	17	12	0.330687	0.983293
k__Bacteria.p__Firmicutes.c__CFGB1765.o__OFGB1765.f__FGB1765.g__GGB4558.s__GGB4558_SGB6289	age	age	0.0111459	0.0110612	17	10	0.329599	0.983293
k__Bacteria.p__Firmicutes.c__CFGB1226.o__OFGB1226.f__FGB1226.g__GGB2998.s__GGB2998_SGB3988	age	age	0.0153183	0.01426	17	13	0.299703	0.983293
k__Bacteria.p__Firmicutes.c__CFGB2837.o__OFGB2837.f__FGB2837.g__GGB13373.s__GGB13373_SGB14006	age	age	0.00784365	0.00782538	17	7	0.332079	0.983293
k__Bacteria.p__Firmicutes.c__CFGB2960.o__OFGB2960.f__FGB2960.g__GGB9302.s__GGB9302_SGB14263	age	age	0.0174396	0.0171414	17	15	0.325097	0.983293
k__Bacteria.p__Firmicutes.c__Clostridia.o__Eubacteriales.f__Lachnospiraceae.g__Fusicatenibacter.s__Fusicatenibacter_sp_CLA_AA_H277	age	age	-0.00231682	0.00207894	17	10	0.282634	0.983293
k__Bacteria.p__Bacteroidota.c__CFGB582.o__OFGB582.f__FGB582.g__GGB1278.s__GGB1278_SGB1715.t__SGB1715	age	age	0.302137	0.267497	17	13	0.276428	0.983293
k__Bacteria.p__Firmicutes.c__Clostridia.o__Eubacteriales.f__Lachnospiraceae.g__Lachnospiraceae_unclassified.s__Lachnospiraceae_bacterium.t__SGB4922	age	age	0.0149901	0.0150381	17	11	0.334666	0.983293
k__Bacteria.p__Firmicutes.c__Clostridia.o__Eubacteriales.f__Peptostreptococcaceae.g__Intestinibacter.s__Intestinibacter_bartlettii.t__SGB6140	age	age	-0.0274566	0.0242396	17	16	0.275114	0.983293
k__Bacteria.p__Firmicutes.c__CFGB2832.o__OFGB2832.f__FGB2832.g__GGB9054.s__GGB9054_SGB13959.t__SGB13959	age	age	-0.0552585	0.0511388	17	10	0.296962	0.983293
k__Bacteria.p__Bacteroidota.c__Bacteroidia.o__Bacteroidales.f__Prevotellaceae.g__GGB1239.s__GGB1239_SGB1657.t__SGB1657_group	age	age	0.0597834	0.0558669	17	17	0.30149	0.983293
k__Bacteria.p__Bacteroidota.c__CFGB11479.o__OFGB11479.f__FGB11479.g__GGB1632.s__GGB1632_SGB2240.t__SGB2240	age	age	0.108171	0.095222	17	17	0.273787	0.983293
k__Bacteria.p__Bacteroidota.c__Bacteroidia.o__Bacteroidales.f__Prevotellaceae.g__Prevotella.s__Prevotella_SGB1675.t__SGB1675	age	age	0.00719496	0.0072066	17	16	0.333927	0.983293
k__Bacteria.p__Lentisphaerae.c__CFGB2378.o__OFGB2378.f__FGB2378.g__GGB6520.s__GGB6520_SGB9210.t__SGB9210	age	age	-0.0174383	0.0168477	17	7	0.317042	0.983293
k__Bacteria.p__Firmicutes.c__Clostridia.o__Eubacteriales.f__Clostridiaceae.g__Clostridiaceae_unclassified.s__Clostridiaceae_bacterium_Marseille_Q4143.t__SGB4768	age	age	-0.00222284	0.00216581	17	13	0.321003	0.983293
k__Bacteria.p__Firmicutes.c__CFGB2836.o__OFGB2836.f__FGB2836.g__GGB9071.s__GGB9071_SGB13990.t__SGB13990	age	age	-0.012746	0.0118155	17	9	0.297743	0.983293
k__Bacteria.p__Firmicutes.c__Negativicutes.o__Veillonellales.f__Veillonellaceae.g__Allisonella.s__Allisonella_histaminiformans.t__SGB5843	age	age	0.0252428	0.0252353	17	14	0.333032	0.983293
k__Bacteria.p__Firmicutes.c__Clostridia.o__Eubacteriales.f__Lachnospiraceae.g__Blautia.s__Blautia_sp_MSJ_9.t__SGB71812	age	age	-0.00253711	0.00243489	17	12	0.313925	0.983293
k__Bacteria.p__Bacteroidota.c__CFGB11479.o__OFGB11479.f__FGB11479.g__GGB1631.s__GGB1631_SGB2239.t__SGB2239	age	age	0.0222019	0.0212816	17	16	0.313359	0.983293
k__Bacteria.p__Firmicutes.c__Clostridia.o__Eubacteriales.f__Oscillospiraceae.g__GGB9636.s__GGB9636_SGB15107.t__SGB15107	age	age	-0.00778622	0.0069319	17	10	0.27899	0.983293
k__Bacteria.p__Firmicutes.c__CFGB2941.o__OFGB2941.f__FGB2941.g__GGB9275.s__GGB9275_SGB14227.t__SGB14227	age	age	0.112732	0.112996	17	11	0.334264	0.983293
k__Bacteria.p__Firmicutes.c__Negativicutes.o__Veillonellales.f__Veillonellaceae.g__GGB13177.s__GGB13177_SGB20393.t__SGB20393	age	age	0.00327793	0.00314693	17	12	0.314082	0.983293
k__Bacteria.p__Bacteroidota.c__CFGB658.o__OFGB658.f__FGB658.g__GGB1627.s__GGB1627_SGB2227.t__SGB2227	age	age	0.0364889	0.0365217	17	13	0.333591	0.983293
k__Bacteria.p__Firmicutes.c__CFGB2889.o__OFGB2889.f__FGB2889.g__GGB9197.s__GGB9197_SGB14136.t__SGB14136	age	age	-0.00355355	0.00338427	17	11	0.310332	0.983293
k__Bacteria.p__Firmicutes.c__Clostridia.o__Eubacteriales.f__Oscillospiraceae.g__Faecalibacterium.s__Faecalibacterium_prausnitzii.t__SGB15342	age	age	-0.00121709	0.00119842	17	8	0.325931	0.983293
k__Bacteria.p__Firmicutes.c__Clostridia.o__Eubacteriales.f__Oscillospiraceae.g__GGB9708.s__GGB9708_SGB15234.t__SGB15234	age	age	0.0150695	0.0149898	17	12	0.330687	0.983293
k__Bacteria.p__Firmicutes.c__CFGB1765.o__OFGB1765.f__FGB1765.g__GGB4558.s__GGB4558_SGB6289.t__SGB6289	age	age	0.0111459	0.0110612	17	10	0.329599	0.983293
k__Bacteria.p__Firmicutes.c__Clostridia.o__Eubacteriales.f__Lachnospiraceae.g__Blautia.s__Blautia_obeum.t__SGB4811	age	age	0.00100147	0.000864342	17	9	0.264713	0.983293
k__Bacteria.p__Firmicutes.c__CFGB1226.o__OFGB1226.f__FGB1226.g__GGB2998.s__GGB2998_SGB3988.t__SGB3988	age	age	0.0153183	0.01426	17	13	0.299703	0.983293
k__Bacteria.p__Firmicutes.c__CFGB2837.o__OFGB2837.f__FGB2837.g__GGB13373.s__GGB13373_SGB14006.t__SGB14006	age	age	0.00784365	0.00782538	17	7	0.332079	0.983293
k__Bacteria.p__Firmicutes.c__CFGB2960.o__OFGB2960.f__FGB2960.g__GGB9302.s__GGB9302_SGB14263.t__SGB14263	age	age	0.0174396	0.0171414	17	15	0.325097	0.983293
k__Bacteria.p__Firmicutes.c__Clostridia.o__Eubacteriales.f__Lachnospiraceae.g__Fusicatenibacter.s__Fusicatenibacter_sp_CLA_AA_H277.t__SGB4780	age	age	-0.00231682	0.00207894	17	10	0.282634	0.983293
k__Bacteria.p__Proteobacteria.c__Deltaproteobacteria	age	age	0.0227719	0.022337	17	16	0.324142	0.983293
k__Bacteria.p__Proteobacteria.c__Deltaproteobacteria.o__Desulfovibrionales	age	age	0.0227719	0.022337	17	16	0.324142	0.983293
k__Bacteria.p__Proteobacteria.c__Deltaproteobacteria.o__Desulfovibrionales.f__Desulfovibrionaceae	age	age	0.0227719	0.022337	17	16	0.324142	0.983293
k__Bacteria.p__Firmicutes.c__CFGB3072.o__OFGB3072.f__FGB3072.g__GGB52283	age	age	0.00612329	0.00582386	17	12	0.309713	0.983293
k__Bacteria.p__Firmicutes.c__Clostridia.o__Eubacteriales.f__Oscillospiraceae.g__GGB9594	age	age	0.0170861	0.0168516	17	15	0.326699	0.983293
k__Bacteria.p__Firmicutes.c__CFGB3071.o__OFGB3071.f__FGB3071.g__GGB34197	age	age	0.0036348	0.00352378	17	12	0.31865	0.983293
k__Bacteria.p__Firmicutes.c__CFGB3072.o__OFGB3072.f__FGB3072.g__GGB9787	age	age	0.00204939	0.00197123	17	11	0.31497	0.983293
k__Bacteria.p__Firmicutes.c__CFGB1311.o__OFGB1311.f__FGB1311.g__GGB3140	age	age	0.00223886	0.00207845	17	10	0.29842	0.983293
k__Bacteria.p__Firmicutes.c__CFGB1347.o__OFGB1347.f__FGB1347.g__GGB3289	age	age	0.00308447	0.00274742	17	7	0.279223	0.983293
k__Bacteria.p__Firmicutes.c__CFGB3072.o__OFGB3072.f__FGB3072.g__GGB52283.s__GGB52283_SGB73075	age	age	0.00612329	0.00582386	17	12	0.309713	0.983293
k__Bacteria.p__Firmicutes.c__Clostridia.o__Eubacteriales.f__Oscillospiraceae.g__GGB9594.s__GGB9594_SGB15016	age	age	0.0170861	0.0168516	17	15	0.326699	0.983293
k__Bacteria.p__Firmicutes.c__CFGB3071.o__OFGB3071.f__FGB3071.g__GGB34197.s__GGB34197_SGB53486	age	age	0.0036348	0.00352378	17	12	0.31865	0.983293
k__Bacteria.p__Firmicutes.c__CFGB3072.o__OFGB3072.f__FGB3072.g__GGB9787.s__GGB9787_SGB15410	age	age	0.00204939	0.00197123	17	11	0.31497	0.983293
k__Bacteria.p__Firmicutes.c__CFGB1311.o__OFGB1311.f__FGB1311.g__GGB3140.s__GGB3140_SGB4153	age	age	0.00223886	0.00207845	17	10	0.29842	0.983293
k__Bacteria.p__Firmicutes.c__CFGB3062.o__OFGB3062.f__FGB3062.g__GGB9747.s__GGB9747_SGB15356	age	age	0.0025658	0.00238192	17	9	0.298411	0.983293
k__Bacteria.p__Firmicutes.c__Clostridia.o__Eubacteriales.f__Oscillospiraceae.g__GGB9634.s__GGB9634_SGB15101	age	age	0.0125523	0.0118427	17	8	0.305951	0.983293
k__Bacteria.p__Firmicutes.c__CFGB1347.o__OFGB1347.f__FGB1347.g__GGB3289.s__GGB3289_SGB4343	age	age	0.00308447	0.00274742	17	7	0.279223	0.983293
k__Bacteria.p__Firmicutes.c__CFGB3072.o__OFGB3072.f__FGB3072.g__GGB52283.s__GGB52283_SGB73075.t__SGB73075	age	age	0.00612329	0.00582386	17	12	0.309713	0.983293
k__Bacteria.p__Firmicutes.c__Clostridia.o__Eubacteriales.f__Oscillospiraceae.g__GGB9594.s__GGB9594_SGB15016.t__SGB15016	age	age	0.0170861	0.0168516	17	15	0.326699	0.983293
k__Bacteria.p__Firmicutes.c__CFGB3071.o__OFGB3071.f__FGB3071.g__GGB34197.s__GGB34197_SGB53486.t__SGB53486	age	age	0.0036348	0.00352378	17	12	0.31865	0.983293
k__Bacteria.p__Firmicutes.c__CFGB3072.o__OFGB3072.f__FGB3072.g__GGB9787.s__GGB9787_SGB15410.t__SGB15410	age	age	0.00204939	0.00197123	17	11	0.31497	0.983293
k__Bacteria.p__Firmicutes.c__CFGB1311.o__OFGB1311.f__FGB1311.g__GGB3140.s__GGB3140_SGB4153.t__SGB4153	age	age	0.00223886	0.00207845	17	10	0.29842	0.983293
k__Bacteria.p__Firmicutes.c__CFGB3062.o__OFGB3062.f__FGB3062.g__GGB9747.s__GGB9747_SGB15356.t__SGB15356	age	age	0.0025658	0.00238192	17	9	0.298411	0.983293
k__Bacteria.p__Firmicutes.c__Clostridia.o__Eubacteriales.f__Oscillospiraceae.g__GGB9634.s__GGB9634_SGB15101.t__SGB15101	age	age	0.0125523	0.0118427	17	8	0.305951	0.983293
k__Bacteria.p__Firmicutes.c__CFGB1347.o__OFGB1347.f__FGB1347.g__GGB3289.s__GGB3289_SGB4343.t__SGB4343	age	age	0.00308447	0.00274742	17	7	0.279223	0.983293
k__Bacteria.p__Bacteroidota.c__CFGB7511	age	age	0.0241794	0.0220158	17	14	0.289401	0.983293
k__Bacteria.p__Bacteroidota.c__CFGB7511.o__OFGB7511	age	age	0.0241794	0.0220158	17	14	0.289401	0.983293
k__Bacteria.p__Bacteroidota.c__CFGB7511.o__OFGB7511.f__FGB7511	age	age	0.0241794	0.0220158	17	14	0.289401	0.983293
k__Bacteria.p__Bacteroidota.c__CFGB7511.o__OFGB7511.f__FGB7511.g__GGB1158	age	age	0.0241794	0.0220158	17	14	0.289401	0.983293
k__Bacteria.p__Firmicutes.c__Clostridia.o__Eubacteriales.f__Lachnospiraceae.g__GGB3828	age	age	0.00308674	0.00296567	17	8	0.314443	0.983293
k__Bacteria.p__Actinobacteria.c__Actinomycetia.o__Bifidobacteriales.f__Bifidobacteriaceae.g__Bifidobacterium.s__Bifidobacterium_sp_DSM_109960	age	age	0.0608062	0.0571927	17	9	0.304517	0.983293
k__Bacteria.p__Bacteroidota.c__CFGB7511.o__OFGB7511.f__FGB7511.g__GGB1158.s__GGB1158_SGB1488	age	age	0.0241794	0.0220158	17	14	0.289401	0.983293
k__Bacteria.p__Firmicutes.c__Clostridia.o__Eubacteriales.f__Lachnospiraceae.g__GGB3828.s__GGB3828_SGB5197	age	age	0.00308674	0.00296567	17	8	0.314443	0.983293
k__Bacteria.p__Actinobacteria.c__Actinomycetia.o__Bifidobacteriales.f__Bifidobacteriaceae.g__Bifidobacterium.s__Bifidobacterium_sp_DSM_109960.t__SGB84835	age	age	0.0608062	0.0571927	17	9	0.304517	0.983293
k__Bacteria.p__Bacteroidota.c__CFGB7511.o__OFGB7511.f__FGB7511.g__GGB1158.s__GGB1158_SGB1488.t__SGB1488	age	age	0.0241794	0.0220158	17	14	0.289401	0.983293
k__Bacteria.p__Firmicutes.c__Clostridia.o__Eubacteriales.f__Lachnospiraceae.g__GGB3828.s__GGB3828_SGB5197.t__SGB5197	age	age	0.00308674	0.00296567	17	8	0.314443	0.983293
k__Bacteria.p__Firmicutes.c__CFGB2952	age	age	0.00110273	0.001103	17	7	0.333286	0.983293
k__Bacteria.p__Firmicutes.c__CFGB2952.o__OFGB2952	age	age	0.00110273	0.001103	17	7	0.333286	0.983293
k__Bacteria.p__Firmicutes.c__CFGB2952.o__OFGB2952.f__FGB2952	age	age	0.00110273	0.001103	17	7	0.333286	0.983293
k__Bacteria.p__Firmicutes.c__CFGB2952.o__OFGB2952.f__FGB2952.g__GGB9293	age	age	0.00110273	0.001103	17	7	0.333286	0.983293
k__Bacteria.p__Firmicutes.c__Clostridia.o__Eubacteriales.f__Eubacteriales_unclassified.g__GGB9759	age	age	0.00235154	0.00206461	17	14	0.272577	0.983293
k__Archaea.p__Euryarchaeota.c__Methanobacteria.o__Methanobacteriales.f__Methanobacteriaceae.g__Methanobrevibacter.s__Methanobrevibacter_smithii	age	age	0.0526331	0.0493809	17	12	0.303343	0.983293
k__Bacteria.p__Firmicutes.c__CFGB2952.o__OFGB2952.f__FGB2952.g__GGB9293.s__GGB9293_SGB14250	age	age	0.00110273	0.001103	17	7	0.333286	0.983293
k__Bacteria.p__Firmicutes.c__Clostridia.o__Eubacteriales.f__Eubacteriales_unclassified.g__GGB9759.s__GGB9759_SGB15372	age	age	0.00235154	0.00206461	17	14	0.272577	0.983293
k__Archaea.p__Euryarchaeota.c__Methanobacteria.o__Methanobacteriales.f__Methanobacteriaceae.g__Methanobrevibacter.s__Methanobrevibacter_smithii.t__SGB714	age	age	0.0526331	0.0493809	17	12	0.303343	0.983293
k__Bacteria.p__Firmicutes.c__CFGB2952.o__OFGB2952.f__FGB2952.g__GGB9293.s__GGB9293_SGB14250.t__SGB14250	age	age	0.00110273	0.001103	17	7	0.333286	0.983293
k__Bacteria.p__Firmicutes.c__Clostridia.o__Eubacteriales.f__Eubacteriales_unclassified.g__GGB9759.s__GGB9759_SGB15372.t__SGB15372	age	age	0.00235154	0.00206461	17	14	0.272577	0.983293
k__Bacteria.p__Bacteroidota.c__CFGB7536.o__OFGB7536.f__FGB7536.g__GGB12869	age	age	-0.00655566	0.00635376	17	11	0.318527	0.983293
k__Bacteria.p__Firmicutes.c__CFGB1765.o__OFGB1765.f__FGB1765.g__GGB4564	age	age	0.0219669	0.0218079	17	7	0.329768	0.983293
k__Bacteria.p__Bacteroidota.c__CFGB7536.o__OFGB7536.f__FGB7536.g__GGB12869.s__GGB12869_SGB20004	age	age	-0.00655566	0.00635376	17	11	0.318527	0.983293
k__Bacteria.p__Firmicutes.c__CFGB1765.o__OFGB1765.f__FGB1765.g__GGB4564.s__GGB4564_SGB6301	age	age	0.0219136	0.0218155	17	7	0.331069	0.983293
k__Bacteria.p__Bacteroidota.c__CFGB7536.o__OFGB7536.f__FGB7536.g__GGB12869.s__GGB12869_SGB20004.t__SGB20004	age	age	-0.00655566	0.00635376	17	11	0.318527	0.983293
k__Bacteria.p__Firmicutes.c__CFGB1765.o__OFGB1765.f__FGB1765.g__GGB4564.s__GGB4564_SGB6301.t__SGB6301	age	age	0.0219136	0.0218155	17	7	0.331069	0.983293
k__Bacteria.p__Proteobacteria.c__CFGB2404	age	age	0.0209932	0.0188244	17	7	0.28231	0.983293
k__Bacteria.p__Proteobacteria.c__CFGB2404.o__OFGB2404	age	age	0.0209932	0.0188244	17	7	0.28231	0.983293
k__Bacteria.p__Proteobacteria.c__CFGB2404.o__OFGB2404.f__FGB2404	age	age	0.0209932	0.0188244	17	7	0.28231	0.983293
k__Bacteria.p__Candidatus_Melainabacteria.c__CFGB2105.o__OFGB2105.f__FGB2105.g__GGB5978	age	age	-0.0237489	0.0218043	17	8	0.293262	0.983293
k__Bacteria.p__Firmicutes.c__CFGB45555.o__OFGB45555.f__FGB45555.g__GGB9702	age	age	0.0143664	0.0133218	17	8	0.297887	0.983293
k__Bacteria.p__Firmicutes.c__CFGB45555.o__OFGB45555.f__FGB45555.g__GGB9702.s__GGB9702_SGB15220	age	age	0.0143664	0.0133218	17	8	0.297887	0.983293
k__Bacteria.p__Firmicutes.c__CFGB45555.o__OFGB45555.f__FGB45555.g__GGB9702.s__GGB9702_SGB15220.t__SGB15220	age	age	0.0143664	0.0133218	17	8	0.297887	0.983293
k__Bacteria.p__Candidatus_Melainabacteria.c__CFGB2104.o__OFGB2104.f__FGB2104.g__GGB5994	age	age	-0.0379471	0.0334824	17	7	0.27486	0.983293
k__Bacteria.p__Candidatus_Melainabacteria.c__CFGB2104.o__OFGB2104.f__FGB2104.g__GGB5994.s__GGB5994_SGB8617	age	age	-0.0379471	0.0334824	17	7	0.27486	0.983293
k__Bacteria.p__Candidatus_Melainabacteria.c__CFGB2104.o__OFGB2104.f__FGB2104.g__GGB5994.s__GGB5994_SGB8617.t__SGB8617	age	age	-0.0379471	0.0334824	17	7	0.27486	0.983293
k__Bacteria.p__Firmicutes.c__Clostridia.o__Eubacteriales.f__Oscillospiraceae.g__GGB9604	age	age	0.0106718	0.0107401	17	15	0.336161	0.983439
k__Bacteria.p__Firmicutes.c__Clostridia.o__Eubacteriales.f__Oscillospiraceae.g__GGB9604.s__GGB9604_SGB15036	age	age	0.0106718	0.0107401	17	15	0.336161	0.983439
k__Bacteria.p__Firmicutes.c__Clostridia.o__Eubacteriales.f__Oscillospiraceae.g__GGB9604.s__GGB9604_SGB15036.t__SGB15036	age	age	0.0106718	0.0107401	17	15	0.336161	0.983439
k__Bacteria.p__Proteobacteria	age	age	-0.922554	1.48313	17	17	0.54326	0.983852
k__Bacteria.p__Fibrobacteres	age	age	-0.0571751	0.0704166	17	15	0.429515	0.983852
k__Bacteria.p__Bacillota	age	age	-0.0215028	0.0298421	17	15	0.482263	0.983852
k__Bacteria.p__Proteobacteria.c__Gammaproteobacteria	age	age	-0.960853	0.99882	17	17	0.351308	0.983852
k__Bacteria.p__Firmicutes.c__CFGB77540	age	age	0.0304397	0.0326976	17	13	0.366623	0.983852
k__Bacteria.p__Bacteroidota.c__CFGB11479	age	age	0.199377	0.227252	17	17	0.394139	0.983852
k__Bacteria.p__Fibrobacteres.c__Fibrobacteria	age	age	-0.0571751	0.0704166	17	15	0.429515	0.983852
k__Bacteria.p__Tenericutes.c__CFGB341	age	age	0.019851	0.0331896	17	13	0.558692	0.983852
k__Bacteria.p__Firmicutes.c__CFGB2982	age	age	0.0384511	0.0586762	17	13	0.522192	0.983852
k__Bacteria.p__Candidatus_Melainabacteria.c__CFGB2107	age	age	-0.0563106	0.0727079	17	12	0.450685	0.983852
k__Bacteria.p__Spirochaetes.c__CFGB9016	age	age	-0.0359368	0.0476783	17	14	0.462677	0.983852
k__Bacteria.p__Firmicutes.c__CFGB31455	age	age	-0.0657404	0.0986905	17	14	0.515445	0.983852
k__Bacteria.p__Tenericutes.c__CFGB1787	age	age	-0.0148062	0.0188124	17	7	0.443514	0.983852
k__Bacteria.p__Firmicutes.c__CFGB1201	age	age	-0.0279872	0.0299408	17	14	0.364721	0.983852
k__Bacteria.p__Firmicutes.c__CFGB3062	age	age	0.0443678	0.0565126	17	14	0.444621	0.983852
k__Bacteria.p__Firmicutes.c__CFGB79237	age	age	-0.0042173	0.00493944	17	9	0.406643	0.983852
k__Bacteria.p__Firmicutes.c__CFGB342	age	age	0.00496696	0.00734134	17	10	0.508976	0.983852
k__Bacteria.p__Firmicutes.c__CFGB50577	age	age	-0.0127056	0.0144445	17	8	0.392942	0.983852
k__Bacteria.p__Firmicutes.c__CFGB1479	age	age	0.0116401	0.0162166	17	16	0.483917	0.983852
k__Bacteria.p__Firmicutes.c__CFGB2984	age	age	0.0236075	0.0323595	17	13	0.476911	0.983852
k__Bacteria.p__Firmicutes.c__CFGB4648	age	age	0.0318835	0.040008	17	10	0.437925	0.983852
k__Bacteria.p__Firmicutes.c__CFGB2930	age	age	-0.00120307	0.00185337	17	11	0.526072	0.983852
k__Bacteria.p__Firmicutes.c__CFGB9633	age	age	-0.00476712	0.00563236	17	7	0.410641	0.983852
k__Bacteria.p__Bacteroidota.c__CFGB544	age	age	0.0224426	0.0374177	17	16	0.557601	0.983852
k__Bacteria.p__Firmicutes.c__CFGB10318	age	age	0.0185837	0.0318525	17	14	0.568274	0.983852
k__Bacteria.p__Bacillota.c__Clostridia	age	age	-0.022048	0.0286	17	14	0.452733	0.983852
k__Bacteria.p__Firmicutes.c__CFGB2947	age	age	0.0198885	0.0301423	17	15	0.519373	0.983852
k__Bacteria.p__Proteobacteria.c__CFGB2413	age	age	0.0824342	0.106683	17	15	0.451703	0.983852
k__Bacteria.p__Firmicutes.c__CFGB8294	age	age	-0.00407922	0.0061057	17	10	0.514219	0.983852
k__Bacteria.p__Firmicutes.c__CFGB78137	age	age	-0.00959538	0.0101788	17	7	0.360778	0.983852
k__Bacteria.p__Bacteroidota.c__CFGB77894	age	age	-0.0384459	0.0477871	17	16	0.43366	0.983852
k__Bacteria.p__Bacteroidota.c__CFGB653	age	age	0.026949	0.0309922	17	16	0.398252	0.983852
k__Bacteria.p__Proteobacteria.c__Gammaproteobacteria.o__Aeromonadales	age	age	-0.974835	0.999132	17	17	0.344696	0.983852
k__Bacteria.p__Spirochaetes.c__Spirochaetia.o__Spirochaetales	age	age	-0.428806	0.583789	17	17	0.473957	0.983852
k__Bacteria.p__Firmicutes.c__Negativicutes.o__Veillonellales	age	age	0.11658	0.126115	17	17	0.369912	0.983852
k__Bacteria.p__Firmicutes.c__CFGB77540.o__OFGB77540	age	age	0.0304397	0.0326976	17	13	0.366623	0.983852
k__Bacteria.p__Bacteroidota.c__CFGB11479.o__OFGB11479	age	age	0.199377	0.227252	17	17	0.394139	0.983852
k__Bacteria.p__Fibrobacteres.c__Fibrobacteria.o__Fibrobacterales	age	age	-0.0571751	0.0704166	17	15	0.429515	0.983852
k__Bacteria.p__Tenericutes.c__CFGB341.o__OFGB341	age	age	0.019851	0.0331896	17	13	0.558692	0.983852
k__Bacteria.p__Firmicutes.c__CFGB2982.o__OFGB2982	age	age	0.0384511	0.0586762	17	13	0.522192	0.983852
k__Bacteria.p__Candidatus_Melainabacteria.c__CFGB2107.o__OFGB2107	age	age	-0.0563106	0.0727079	17	12	0.450685	0.983852
k__Bacteria.p__Spirochaetes.c__CFGB9016.o__OFGB9016	age	age	-0.0359368	0.0476783	17	14	0.462677	0.983852
k__Bacteria.p__Firmicutes.c__CFGB31455.o__OFGB31455	age	age	-0.0657404	0.0986905	17	14	0.515445	0.983852
k__Bacteria.p__Tenericutes.c__CFGB1787.o__OFGB1787	age	age	-0.0148062	0.0188124	17	7	0.443514	0.983852
k__Bacteria.p__Firmicutes.c__CFGB1201.o__OFGB1201	age	age	-0.0279872	0.0299408	17	14	0.364721	0.983852
k__Bacteria.p__Firmicutes.c__CFGB3062.o__OFGB3062	age	age	0.0443678	0.0565126	17	14	0.444621	0.983852
k__Bacteria.p__Firmicutes.c__CFGB79237.o__OFGB79237	age	age	-0.0042173	0.00493944	17	9	0.406643	0.983852
k__Bacteria.p__Firmicutes.c__CFGB342.o__OFGB342	age	age	0.00496696	0.00734134	17	10	0.508976	0.983852
k__Bacteria.p__Firmicutes.c__CFGB50577.o__OFGB50577	age	age	-0.0127056	0.0144445	17	8	0.392942	0.983852
k__Bacteria.p__Firmicutes.c__CFGB1479.o__OFGB1479	age	age	0.0116401	0.0162166	17	16	0.483917	0.983852
k__Bacteria.p__Firmicutes.c__CFGB2984.o__OFGB2984	age	age	0.0236075	0.0323595	17	13	0.476911	0.983852
k__Bacteria.p__Firmicutes.c__CFGB4648.o__OFGB4648	age	age	0.0318835	0.040008	17	10	0.437925	0.983852
k__Bacteria.p__Firmicutes.c__CFGB2930.o__OFGB2930	age	age	-0.00120307	0.00185337	17	11	0.526072	0.983852
k__Bacteria.p__Firmicutes.c__CFGB9633.o__OFGB9633	age	age	-0.00476712	0.00563236	17	7	0.410641	0.983852
k__Bacteria.p__Bacteroidota.c__CFGB544.o__OFGB544	age	age	0.0224426	0.0374177	17	16	0.557601	0.983852
k__Bacteria.p__Firmicutes.c__CFGB10318.o__OFGB10318	age	age	0.0185837	0.0318525	17	14	0.568274	0.983852
k__Bacteria.p__Bacillota.c__Clostridia.o__Eubacteriales	age	age	-0.022048	0.0286	17	14	0.452733	0.983852
k__Bacteria.p__Firmicutes.c__CFGB2947.o__OFGB2947	age	age	0.0198885	0.0301423	17	15	0.519373	0.983852
k__Bacteria.p__Proteobacteria.c__CFGB2413.o__OFGB2413	age	age	0.0824342	0.106683	17	15	0.451703	0.983852
k__Bacteria.p__Firmicutes.c__CFGB8294.o__OFGB8294	age	age	-0.00407922	0.0061057	17	10	0.514219	0.983852
k__Bacteria.p__Firmicutes.c__CFGB78137.o__OFGB78137	age	age	-0.00959538	0.0101788	17	7	0.360778	0.983852
k__Bacteria.p__Bacteroidota.c__CFGB77894.o__OFGB77894	age	age	-0.0384459	0.0477871	17	16	0.43366	0.983852
k__Bacteria.p__Bacteroidota.c__CFGB653.o__OFGB653	age	age	0.026949	0.0309922	17	16	0.398252	0.983852
k__Bacteria.p__Proteobacteria.c__Gammaproteobacteria.o__Aeromonadales.f__Succinivibrionaceae	age	age	-0.974835	0.999132	17	17	0.344696	0.983852
k__Bacteria.p__Firmicutes.c__Clostridia.o__Eubacteriales.f__Lachnospiraceae	age	age	0.508014	0.662449	17	17	0.455059	0.983852
k__Bacteria.p__Spirochaetes.c__Spirochaetia.o__Spirochaetales.f__Treponemataceae	age	age	-0.428806	0.583789	17	17	0.473957	0.983852
k__Bacteria.p__Firmicutes.c__Negativicutes.o__Veillonellales.f__Veillonellaceae	age	age	0.11658	0.126115	17	17	0.369912	0.983852
k__Bacteria.p__Firmicutes.c__CFGB77540.o__OFGB77540.f__FGB77540	age	age	0.0304397	0.0326976	17	13	0.366623	0.983852
k__Bacteria.p__Bacteroidota.c__CFGB11479.o__OFGB11479.f__FGB11479	age	age	0.199377	0.227252	17	17	0.394139	0.983852
k__Bacteria.p__Fibrobacteres.c__Fibrobacteria.o__Fibrobacterales.f__Fibrobacteraceae	age	age	-0.0571751	0.0704166	17	15	0.429515	0.983852
k__Bacteria.p__Tenericutes.c__CFGB341.o__OFGB341.f__FGB341	age	age	0.019851	0.0331896	17	13	0.558692	0.983852
k__Bacteria.p__Firmicutes.c__CFGB2982.o__OFGB2982.f__FGB2982	age	age	0.0384511	0.0586762	17	13	0.522192	0.983852
k__Bacteria.p__Candidatus_Melainabacteria.c__CFGB2107.o__OFGB2107.f__FGB2107	age	age	-0.0563106	0.0727079	17	12	0.450685	0.983852
k__Bacteria.p__Spirochaetes.c__CFGB9016.o__OFGB9016.f__FGB9016	age	age	-0.0359368	0.0476783	17	14	0.462677	0.983852
k__Bacteria.p__Firmicutes.c__CFGB31455.o__OFGB31455.f__FGB31455	age	age	-0.0657404	0.0986905	17	14	0.515445	0.983852
k__Bacteria.p__Tenericutes.c__CFGB1787.o__OFGB1787.f__FGB1787	age	age	-0.0148062	0.0188124	17	7	0.443514	0.983852
k__Bacteria.p__Firmicutes.c__CFGB1201.o__OFGB1201.f__FGB1201	age	age	-0.0279872	0.0299408	17	14	0.364721	0.983852
k__Bacteria.p__Firmicutes.c__CFGB3062.o__OFGB3062.f__FGB3062	age	age	0.0443678	0.0565126	17	14	0.444621	0.983852
k__Bacteria.p__Firmicutes.c__CFGB79237.o__OFGB79237.f__FGB79237	age	age	-0.0042173	0.00493944	17	9	0.406643	0.983852
k__Bacteria.p__Firmicutes.c__CFGB342.o__OFGB342.f__FGB342	age	age	0.00496696	0.00734134	17	10	0.508976	0.983852
k__Bacteria.p__Actinobacteria.c__Coriobacteriia.o__Coriobacteriales.f__Coriobacteriaceae	age	age	0.00400252	0.00540197	17	15	0.470173	0.983852
k__Bacteria.p__Firmicutes.c__CFGB50577.o__OFGB50577.f__FGB50577	age	age	-0.0127056	0.0144445	17	8	0.392942	0.983852
k__Bacteria.p__Firmicutes.c__CFGB1479.o__OFGB1479.f__FGB1479	age	age	0.0116401	0.0162166	17	16	0.483917	0.983852
k__Bacteria.p__Bacteroidota.c__Bacteroidia.o__Bacteroidales.f__Muribaculaceae	age	age	0.00658969	0.00837316	17	13	0.443539	0.983852
k__Bacteria.p__Firmicutes.c__CFGB2984.o__OFGB2984.f__FGB2984	age	age	0.0236075	0.0323595	17	13	0.476911	0.983852
k__Bacteria.p__Firmicutes.c__CFGB4648.o__OFGB4648.f__FGB4648	age	age	0.0318835	0.040008	17	10	0.437925	0.983852
k__Bacteria.p__Firmicutes.c__CFGB2930.o__OFGB2930.f__FGB2930	age	age	-0.00120307	0.00185337	17	11	0.526072	0.983852
k__Bacteria.p__Firmicutes.c__CFGB9633.o__OFGB9633.f__FGB9633	age	age	-0.00476712	0.00563236	17	7	0.410641	0.983852
k__Bacteria.p__Bacteroidota.c__CFGB544.o__OFGB544.f__FGB544	age	age	0.0224426	0.0374177	17	16	0.557601	0.983852
k__Bacteria.p__Firmicutes.c__CFGB10318.o__OFGB10318.f__FGB10318	age	age	0.0185837	0.0318525	17	14	0.568274	0.983852
k__Bacteria.p__Bacillota.c__Clostridia.o__Eubacteriales.f__Eubacteriales_incertae_sedis	age	age	-0.022048	0.0286	17	14	0.452733	0.983852
k__Bacteria.p__Firmicutes.c__CFGB2947.o__OFGB2947.f__FGB2947	age	age	0.0198885	0.0301423	17	15	0.519373	0.983852
k__Bacteria.p__Proteobacteria.c__CFGB2413.o__OFGB2413.f__FGB2413	age	age	0.0824342	0.106683	17	15	0.451703	0.983852
k__Bacteria.p__Firmicutes.c__CFGB8294.o__OFGB8294.f__FGB8294	age	age	-0.00407922	0.0061057	17	10	0.514219	0.983852
k__Bacteria.p__Firmicutes.c__CFGB78137.o__OFGB78137.f__FGB78137	age	age	-0.00959538	0.0101788	17	7	0.360778	0.983852
k__Bacteria.p__Bacteroidota.c__CFGB77894.o__OFGB77894.f__FGB77894	age	age	-0.0384459	0.0477871	17	16	0.43366	0.983852
k__Bacteria.p__Bacteroidota.c__CFGB653.o__OFGB653.f__FGB653	age	age	0.026949	0.0309922	17	16	0.398252	0.983852
k__Bacteria.p__Proteobacteria.c__Gammaproteobacteria.o__Aeromonadales.f__Succinivibrionaceae.g__GGB2734	age	age	0.462803	0.720727	17	17	0.530478	0.983852
k__Bacteria.p__Firmicutes.c__Negativicutes.o__Veillonellales.f__Veillonellaceae.g__GGB13181	age	age	0.0656851	0.103771	17	17	0.536279	0.983852
k__Bacteria.p__Firmicutes.c__Clostridia.o__Eubacteriales.f__Lachnospiraceae.g__Lachnospiraceae_unclassified	age	age	0.0656558	0.0884299	17	17	0.469276	0.983852
k__Bacteria.p__Firmicutes.c__CFGB77540.o__OFGB77540.f__FGB77540.g__GGB4978	age	age	0.0304397	0.0326976	17	13	0.366623	0.983852
k__Bacteria.p__Firmicutes.c__Clostridia.o__Eubacteriales.f__Clostridiaceae.g__Sarcina	age	age	0.0510978	0.0812541	17	16	0.538897	0.983852
k__Bacteria.p__Firmicutes.c__Clostridia.o__Eubacteriales.f__Lachnospiraceae.g__Blautia	age	age	-0.0428431	0.0437429	17	17	0.342901	0.983852
k__Bacteria.p__Firmicutes.c__Clostridia.o__Eubacteriales.f__Peptostreptococcaceae.g__Intestinibacter	age	age	-0.0315197	0.04362	17	17	0.481042	0.983852
k__Bacteria.p__Bacteroidota.c__Bacteroidia.o__Bacteroidales.f__Prevotellaceae.g__GGB12950	age	age	0.0621783	0.0773689	17	17	0.434144	0.983852
k__Bacteria.p__Bacteroidota.c__Bacteroidia.o__Bacteroidales.f__Prevotellaceae.g__Prevotella	age	age	0.208271	0.291451	17	17	0.485831	0.983852
k__Bacteria.p__Firmicutes.c__CFGB2833.o__OFGB2833.f__FGB2833.g__GGB9056	age	age	-0.0169256	0.0194032	17	11	0.39679	0.983852
k__Bacteria.p__Firmicutes.c__Clostridia.o__Eubacteriales.f__Lachnospiraceae.g__GGB3859	age	age	0.015604	0.0244481	17	16	0.532934	0.983852
k__Bacteria.p__Firmicutes.c__CFGB1337.o__OFGB1337.f__FGB1337.g__GGB3253	age	age	0.0220013	0.0275591	17	16	0.437136	0.983852
k__Bacteria.p__Tenericutes.c__CFGB341.o__OFGB341.f__FGB341.g__GGB775	age	age	0.019851	0.0331896	17	13	0.558692	0.983852
k__Bacteria.p__Firmicutes.c__CFGB2982.o__OFGB2982.f__FGB2982.g__GGB9342	age	age	0.0384511	0.0586762	17	13	0.522192	0.983852
k__Bacteria.p__Bacteroidota.c__CFGB11479.o__OFGB11479.f__FGB11479.g__GGB1630	age	age	0.0487105	0.0819117	17	17	0.560927	0.983852
k__Bacteria.p__Firmicutes.c__Clostridia.o__Eubacteriales.f__Lachnospiraceae.g__Jutongia	age	age	0.00921409	0.0135809	17	10	0.507814	0.983852
k__Bacteria.p__Firmicutes.c__CFGB2837.o__OFGB2837.f__FGB2837.g__GGB9080	age	age	-0.00806264	0.012078	17	14	0.514562	0.983852
k__Bacteria.p__Proteobacteria.c__Epsilonproteobacteria.o__Campylobacterales.f__Campylobacteraceae.g__Campylobacter	age	age	-0.0502125	0.0555939	17	7	0.380695	0.983852
k__Archaea.p__Euryarchaeota.c__Methanobacteria.o__Methanobacteriales.f__Methanobacteriaceae.g__Methanobrevibacter	age	age	-0.0501743	0.0701025	17	13	0.485152	0.983852
k__Bacteria.p__Spirochaetes.c__CFGB9016.o__OFGB9016.f__FGB9016.g__GGB10690	age	age	-0.0359368	0.0476783	17	14	0.462677	0.983852
k__Bacteria.p__Firmicutes.c__Clostridia.o__Eubacteriales.f__Lachnospiraceae.g__GGB3613	age	age	0.0271543	0.0302584	17	16	0.383677	0.983852
k__Bacteria.p__Candidatus_Melainabacteria.c__CFGB2104.o__OFGB2104.f__FGB2104.g__GGB5996	age	age	-0.014826	0.0226437	17	9	0.522542	0.983852
k__Bacteria.p__Spirochaetes.c__Spirochaetia.o__Spirochaetales.f__Treponemataceae.g__GGB13851	age	age	-0.111461	0.183583	17	13	0.552836	0.983852
k__Bacteria.p__Tenericutes.c__CFGB1787.o__OFGB1787.f__FGB1787.g__GGB4750	age	age	-0.0148062	0.0188124	17	7	0.443514	0.983852
k__Bacteria.p__Firmicutes.c__CFGB1201.o__OFGB1201.f__FGB1201.g__GGB2958	age	age	-0.0279872	0.0299408	17	14	0.364721	0.983852
k__Bacteria.p__Firmicutes.c__Clostridia.o__Eubacteriales.f__Oscillospiraceae.g__GGB9634	age	age	0.0581859	0.0695195	17	16	0.415744	0.983852
k__Bacteria.p__Lentisphaerae.c__CFGB2378.o__OFGB2378.f__FGB2378.g__GGB6520	age	age	-0.0135953	0.0169883	17	9	0.436046	0.983852
k__Bacteria.p__Firmicutes.c__Clostridia.o__Eubacteriales.f__Eubacteriaceae.g__GGB3275	age	age	0.0194009	0.0318827	17	11	0.551954	0.983852
k__Bacteria.p__Bacteroidota.c__Bacteroidia.o__Bacteroidales.f__Prevotellaceae.g__GGB1248	age	age	0.00777797	0.00861858	17	16	0.381074	0.983852
k__Bacteria.p__Firmicutes.c__Clostridia.o__Eubacteriales.f__Eubacteriaceae.g__Eubacteriaceae_unclassified	age	age	-0.00144364	0.00243942	17	15	0.562801	0.983852
k__Bacteria.p__Firmicutes.c__CFGB3062.o__OFGB3062.f__FGB3062.g__GGB9747	age	age	0.0443678	0.0565126	17	14	0.444621	0.983852
k__Bacteria.p__Firmicutes.c__Clostridia.o__Eubacteriales.f__Lachnospiraceae.g__Dorea	age	age	0.00182682	0.00280987	17	17	0.525433	0.983852
k__Bacteria.p__Firmicutes.c__CFGB79237.o__OFGB79237.f__FGB79237.g__GGB9061	age	age	-0.00371094	0.00471196	17	9	0.443223	0.983852
k__Bacteria.p__Firmicutes.c__CFGB1776.o__OFGB1776.f__FGB1776.g__GGB4683	age	age	-0.0335217	0.0492065	17	9	0.506098	0.983852
k__Bacteria.p__Firmicutes.c__CFGB342.o__OFGB342.f__FGB342.g__GGB779	age	age	0.00496696	0.00734134	17	10	0.508976	0.983852
k__Bacteria.p__Firmicutes.c__Clostridia.o__Eubacteriales.f__Lachnospiraceae.g__Jingyaoa	age	age	-0.00140411	0.00212563	17	14	0.518909	0.983852
k__Bacteria.p__Proteobacteria.c__Betaproteobacteria.o__Burkholderiales.f__Sutterellaceae.g__GGB6565	age	age	-0.00671893	0.00723079	17	12	0.367493	0.983852
k__Bacteria.p__Firmicutes.c__CFGB50577.o__OFGB50577.f__FGB50577.g__GGB9152	age	age	-0.0127056	0.0144445	17	8	0.392942	0.983852
k__Bacteria.p__Candidatus_Melainabacteria.c__CFGB2107.o__OFGB2107.f__FGB2107.g__GGB13727	age	age	-0.0150046	0.0225065	17	7	0.515104	0.983852
k__Bacteria.p__Firmicutes.c__Clostridia.o__Eubacteriales.f__Lachnospiraceae.g__GGB3588	age	age	-0.00260032	0.00371622	17	15	0.494809	0.983852
k__Bacteria.p__Firmicutes.c__Clostridia.o__Eubacteriales.f__Oscillospiraceae.g__GGB13489	age	age	-0.00423806	0.007044	17	14	0.556389	0.983852
k__Bacteria.p__Bacteroidota.c__Bacteroidia.o__Bacteroidales.f__Muribaculaceae.g__GGB1497	age	age	0.00745744	0.00756945	17	8	0.340151	0.983852
k__Bacteria.p__Firmicutes.c__Clostridia.o__Eubacteriales.f__Oscillospiraceae.g__GGB3185	age	age	0.058998	0.0699304	17	13	0.412107	0.983852
k__Bacteria.p__Firmicutes.c__CFGB2984.o__OFGB2984.f__FGB2984.g__GGB9347	age	age	0.0236075	0.0323595	17	13	0.476911	0.983852
k__Bacteria.p__Firmicutes.c__CFGB10312.o__OFGB10312.f__FGB10312.g__GGB4644	age	age	-0.00290788	0.00346666	17	11	0.414743	0.983852
k__Bacteria.p__Firmicutes.c__CFGB1226.o__OFGB1226.f__FGB1226.g__GGB2996	age	age	-0.00519239	0.00722542	17	12	0.483415	0.983852
k__Bacteria.p__Firmicutes.c__CFGB4648.o__OFGB4648.f__FGB4648.g__GGB3303	age	age	0.0318835	0.040008	17	10	0.437925	0.983852
k__Bacteria.p__Firmicutes.c__CFGB2930.o__OFGB2930.f__FGB2930.g__GGB9253	age	age	-0.00120307	0.00185337	17	11	0.526072	0.983852
k__Bacteria.p__Firmicutes.c__CFGB1765.o__OFGB1765.f__FGB1765.g__GGB4558	age	age	0.00707419	0.0119955	17	10	0.564146	0.983852
k__Bacteria.p__Firmicutes.c__CFGB9633.o__OFGB9633.f__FGB9633.g__GGB3681	age	age	-0.00476712	0.00563236	17	7	0.410641	0.983852
k__Bacteria.p__Firmicutes.c__CFGB3072.o__OFGB3072.f__FGB3072.g__GGB9784	age	age	-0.00155978	0.00252075	17	11	0.545347	0.983852
k__Bacteria.p__Firmicutes.c__CFGB2837.o__OFGB2837.f__FGB2837.g__GGB9081	age	age	-0.00416436	0.00555951	17	10	0.465411	0.983852
k__Bacteria.p__Firmicutes.c__Clostridia.o__Eubacteriales.f__Lachnospiraceae.g__GGB3637	age	age	0.015301	0.0199548	17	9	0.455109	0.983852
k__Bacteria.p__Firmicutes.c__Clostridia.o__Eubacteriales.f__Oscillospiraceae.g__GGB9737	age	age	0.00354729	0.00493717	17	14	0.483499	0.983852
k__Bacteria.p__Bacteroidota.c__CFGB544.o__OFGB544.f__FGB544.g__GGB12871	age	age	0.00104616	0.00118246	17	9	0.390265	0.983852
k__Bacteria.p__Firmicutes.c__CFGB2837.o__OFGB2837.f__FGB2837.g__GGB9082	age	age	-0.00425623	0.00548924	17	11	0.450169	0.983852
k__Bacteria.p__Bacillota.c__Clostridia.o__Eubacteriales.f__Eubacteriales_incertae_sedis.g__Candidatus_Cibionibacter	age	age	-0.022048	0.0286	17	14	0.452733	0.983852
k__Bacteria.p__Proteobacteria.c__CFGB2413.o__OFGB2413.f__FGB2413.g__GGB6625	age	age	0.0824342	0.106683	17	15	0.451703	0.983852
k__Bacteria.p__Firmicutes.c__CFGB8294.o__OFGB8294.f__FGB8294.g__GGB9328	age	age	-0.00407922	0.0061057	17	10	0.514219	0.983852
k__Bacteria.p__Firmicutes.c__Clostridia.o__Eubacteriales.f__Oscillospiraceae.g__GGB34228	age	age	0.00290209	0.00490738	17	15	0.563077	0.983852
k__Bacteria.p__Firmicutes.c__CFGB78137.o__OFGB78137.f__FGB78137.g__GGB3174	age	age	-0.00959538	0.0101788	17	7	0.360778	0.983852
k__Bacteria.p__Firmicutes.c__Clostridia.o__Eubacteriales.f__Oscillospiraceae.g__GGB9707	age	age	0.00327128	0.00345836	17	14	0.359185	0.983852
k__Bacteria.p__Firmicutes.c__CFGB3072.o__OFGB3072.f__FGB3072.g__GGB9783	age	age	0.00308627	0.00365294	17	11	0.411456	0.983852
k__Bacteria.p__Firmicutes.c__CFGB58251.o__OFGB58251.f__FGB58251.g__GGB9764	age	age	-0.00165043	0.00205926	17	13	0.435375	0.983852
k__Bacteria.p__Bacteroidota.c__CFGB77894.o__OFGB77894.f__FGB77894.g__GGB13001	age	age	-0.0384459	0.0477871	17	16	0.43366	0.983852
k__Bacteria.p__Bacteroidota.c__CFGB653.o__OFGB653.f__FGB653.g__GGB1615	age	age	0.026949	0.0309922	17	16	0.398252	0.983852
k__Bacteria.p__Firmicutes.c__CFGB1311.o__OFGB1311.f__FGB1311.g__GGB3135	age	age	0.00141746	0.0018457	17	7	0.45442	0.983852
k__Bacteria.p__Bacteroidota.c__Bacteroidia.o__Bacteroidales.f__Prevotellaceae.g__Segatella.s__Segatella_sinica	age	age	0.144951	0.196304	17	17	0.471667	0.983852
k__Bacteria.p__Firmicutes.c__Negativicutes.o__Veillonellales.f__Veillonellaceae.g__GGB13181.s__GGB13181_SGB20397	age	age	0.0656851	0.103771	17	17	0.536279	0.983852
k__Bacteria.p__Firmicutes.c__CFGB77540.o__OFGB77540.f__FGB77540.g__GGB4978.s__GGB4978_SGB6970	age	age	0.0304397	0.0326976	17	13	0.366623	0.983852
k__Bacteria.p__Firmicutes.c__Erysipelotrichia.o__Erysipelotrichales.f__Coprobacillaceae.g__Catenibacterium.s__Catenibacterium_mitsuokai	age	age	-0.0829015	0.133025	17	15	0.542512	0.983852
k__Bacteria.p__Firmicutes.c__Clostridia.o__Eubacteriales.f__Lachnospiraceae.g__GGB3632.s__GGB3632_SGB4921	age	age	0.237155	0.266021	17	17	0.386744	0.983852
k__Bacteria.p__Firmicutes.c__Clostridia.o__Eubacteriales.f__Clostridiaceae.g__Sarcina.s__Sarcina_ventriculi	age	age	0.0510978	0.0812541	17	16	0.538897	0.983852
k__Bacteria.p__Firmicutes.c__Clostridia.o__Eubacteriales.f__Lachnospiraceae.g__Lachnospiraceae_unclassified.s__Eubacterium_rectale	age	age	0.053022	0.0732681	17	15	0.480403	0.983852
k__Bacteria.p__Firmicutes.c__Clostridia.o__Eubacteriales.f__Peptostreptococcaceae.g__Intestinibacter.s__Intestinibacter_bartlettii	age	age	-0.0315197	0.04362	17	17	0.481042	0.983852
k__Bacteria.p__Bacteroidota.c__CFGB658.o__OFGB658.f__FGB658.g__GGB1627.s__GGB1627_SGB2228	age	age	-0.0433167	0.0541418	17	16	0.436164	0.983852
k__Bacteria.p__Firmicutes.c__Clostridia.o__Eubacteriales.f__Lachnospiraceae.g__Lachnospiraceae_unclassified.s__Lachnospiraceae_unclassified_SGB4924	age	age	0.00243871	0.00324409	17	16	0.463841	0.983852
k__Bacteria.p__Bacteroidota.c__Bacteroidia.o__Bacteroidales.f__Prevotellaceae.g__GGB12950.s__GGB12950_SGB20102	age	age	0.0559283	0.0705173	17	13	0.440077	0.983852
k__Bacteria.p__Bacteroidota.c__Bacteroidia.o__Bacteroidales.f__Prevotellaceae.g__Segatella.s__Candidatus_Segatella_violae	age	age	0.00725823	0.0102011	17	12	0.487684	0.983852
k__Bacteria.p__Firmicutes.c__Clostridia.o__Eubacteriales.f__Lachnospiraceae.g__GGB3632.s__GGB3632_SGB4920	age	age	0.0999378	0.101739	17	15	0.341532	0.983852
k__Bacteria.p__Firmicutes.c__CFGB8140.o__OFGB8140.f__FGB8140.g__GGB3755.s__GGB3755_SGB5104	age	age	-0.00910387	0.0146665	17	15	0.544096	0.983852
k__Bacteria.p__Firmicutes.c__CFGB2833.o__OFGB2833.f__FGB2833.g__GGB9056.s__GGB9056_SGB13965	age	age	-0.0169256	0.0194032	17	11	0.39679	0.983852
k__Bacteria.p__Firmicutes.c__Clostridia.o__Eubacteriales.f__Lachnospiraceae.g__Coprococcus.s__Coprococcus_eutactus	age	age	0.00950806	0.0156595	17	12	0.552815	0.983852
k__Bacteria.p__Firmicutes.c__Clostridia.o__Eubacteriales.f__Lachnospiraceae.g__GGB3859.s__GGB3859_SGB5234	age	age	0.0148017	0.0237113	17	16	0.541844	0.983852
k__Bacteria.p__Firmicutes.c__CFGB1337.o__OFGB1337.f__FGB1337.g__GGB3253.s__GGB3253_SGB4300	age	age	0.0220013	0.0275591	17	16	0.437136	0.983852
k__Bacteria.p__Tenericutes.c__CFGB341.o__OFGB341.f__FGB341.g__GGB775.s__GGB775_SGB1016	age	age	0.019851	0.0331896	17	13	0.558692	0.983852
k__Bacteria.p__Firmicutes.c__CFGB2982.o__OFGB2982.f__FGB2982.g__GGB9342.s__GGB9342_SGB14306	age	age	0.0384511	0.0586762	17	13	0.522192	0.983852
k__Bacteria.p__Bacteroidota.c__CFGB11479.o__OFGB11479.f__FGB11479.g__GGB1630.s__GGB1630_SGB2238	age	age	0.0487105	0.0819117	17	17	0.560927	0.983852
k__Bacteria.p__Firmicutes.c__Clostridia.o__Eubacteriales.f__Lachnospiraceae.g__Jutongia.s__Jutongia_huaianensis	age	age	0.00921409	0.0135809	17	10	0.507814	0.983852
k__Bacteria.p__Firmicutes.c__CFGB2837.o__OFGB2837.f__FGB2837.g__GGB9080.s__GGB9080_SGB14004	age	age	-0.00806264	0.012078	17	14	0.514562	0.983852
k__Bacteria.p__Spirochaetes.c__CFGB9016.o__OFGB9016.f__FGB9016.g__GGB10690.s__GGB10690_SGB17345	age	age	-0.0359368	0.0476783	17	14	0.462677	0.983852
k__Bacteria.p__Candidatus_Melainabacteria.c__CFGB2104.o__OFGB2104.f__FGB2104.g__GGB5996.s__GGB5996_SGB8619	age	age	-0.014826	0.0226437	17	9	0.522542	0.983852
k__Bacteria.p__Spirochaetes.c__Spirochaetia.o__Spirochaetales.f__Treponemataceae.g__GGB13851.s__GGB13851_SGB21239	age	age	-0.111461	0.183583	17	13	0.552836	0.983852
k__Bacteria.p__Firmicutes.c__Clostridia.o__Eubacteriales.f__Clostridiaceae.g__Clostridiaceae_unclassified.s__Clostridiaceae_bacterium_Marseille_Q4149	age	age	-0.017093	0.0172983	17	14	0.338761	0.983852
k__Bacteria.p__Tenericutes.c__CFGB1787.o__OFGB1787.f__FGB1787.g__GGB4750.s__GGB4750_SGB6579	age	age	-0.0148062	0.0188124	17	7	0.443514	0.983852
k__Bacteria.p__Firmicutes.c__CFGB1201.o__OFGB1201.f__FGB1201.g__GGB2958.s__GGB2958_SGB3940	age	age	-0.0279872	0.0299408	17	14	0.364721	0.983852
k__Bacteria.p__Bacteroidota.c__Bacteroidia.o__Bacteroidales.f__Prevotellaceae.g__Prevotella.s__Prevotella_SGB1672	age	age	0.00737583	0.00984665	17	16	0.465401	0.983852
k__Bacteria.p__Bacteroidota.c__CFGB658.o__OFGB658.f__FGB658.g__GGB1627.s__GGB1627_SGB2229	age	age	0.0328903	0.055947	17	14	0.565357	0.983852
k__Bacteria.p__Firmicutes.c__Clostridia.o__Eubacteriales.f__Eubacteriales_unclassified.g__Gemmiger.s__Gemmiger_formicilis	age	age	0.00939298	0.0127601	17	17	0.473013	0.983852
k__Bacteria.p__Firmicutes.c__Clostridia.o__Eubacteriales.f__Eubacteriaceae.g__GGB3275.s__GGB3275_SGB4325	age	age	0.0194009	0.0318827	17	11	0.551954	0.983852
k__Bacteria.p__Bacteroidota.c__Bacteroidia.o__Bacteroidales.f__Prevotellaceae.g__GGB1248.s__GGB1248_SGB1669	age	age	0.00777797	0.00861858	17	16	0.381074	0.983852
k__Bacteria.p__Firmicutes.c__Clostridia.o__Eubacteriales.f__Eubacteriaceae.g__Eubacteriaceae_unclassified.s__Eubacteriaceae_bacterium	age	age	-0.00144364	0.00243942	17	15	0.562801	0.983852
k__Bacteria.p__Firmicutes.c__Clostridia.o__Eubacteriales.f__Lachnospiraceae.g__Lachnospira.s__Lachnospira_eligens	age	age	-0.00407052	0.00422858	17	12	0.351	0.983852
k__Bacteria.p__Firmicutes.c__CFGB79237.o__OFGB79237.f__FGB79237.g__GGB9061.s__GGB9061_SGB13979	age	age	-0.00411981	0.00471412	17	8	0.395933	0.983852
k__Bacteria.p__Firmicutes.c__CFGB1776.o__OFGB1776.f__FGB1776.g__GGB4683.s__GGB4683_SGB6473	age	age	-0.0308589	0.0492882	17	9	0.540667	0.983852
k__Bacteria.p__Firmicutes.c__CFGB342.o__OFGB342.f__FGB342.g__GGB779.s__GGB779_SGB1022	age	age	0.00496696	0.00734134	17	10	0.508976	0.983852
k__Bacteria.p__Firmicutes.c__Clostridia.o__Eubacteriales.f__Lachnospiraceae.g__Roseburia.s__Roseburia_intestinalis	age	age	0.0124347	0.01848	17	8	0.511263	0.983852
k__Bacteria.p__Tenericutes.c__CFGB4686.o__OFGB4686.f__FGB4686.g__GGB13634.s__GGB13634_SGB1019	age	age	0.000977733	0.00161327	17	13	0.553539	0.983852
k__Bacteria.p__Firmicutes.c__Clostridia.o__Eubacteriales.f__Lachnospiraceae.g__Jingyaoa.s__Jingyaoa_shaoxingensis	age	age	-0.00140411	0.00212563	17	14	0.518909	0.983852
k__Bacteria.p__Firmicutes.c__Clostridia.o__Eubacteriales.f__Oscillospiraceae.g__GGB9618.s__GGB9618_SGB15065	age	age	-0.00329959	0.0056516	17	15	0.568009	0.983852
k__Bacteria.p__Firmicutes.c__Clostridia.o__Eubacteriales.f__Lachnospiraceae.g__Mediterraneibacter.s__Ruminococcus_gnavus	age	age	-0.0011098	0.00177971	17	14	0.542268	0.983852
k__Bacteria.p__Firmicutes.c__Clostridia.o__Eubacteriales.f__Oscillospiraceae.g__Ruminococcus.s__Ruminococcus_sp_AF13_28	age	age	0.0121458	0.0202819	17	17	0.55821	0.983852
k__Bacteria.p__Proteobacteria.c__Betaproteobacteria.o__Burkholderiales.f__Sutterellaceae.g__GGB6565.s__GGB6565_SGB9274	age	age	-0.00671893	0.00723079	17	12	0.367493	0.983852
k__Bacteria.p__Firmicutes.c__CFGB50577.o__OFGB50577.f__FGB50577.g__GGB9152.s__GGB9152_SGB14088	age	age	-0.0127056	0.0144445	17	8	0.392942	0.983852
k__Bacteria.p__Candidatus_Melainabacteria.c__CFGB2107.o__OFGB2107.f__FGB2107.g__GGB13727.s__GGB13727_SGB8655	age	age	-0.0150143	0.0225007	17	7	0.514727	0.983852
k__Bacteria.p__Firmicutes.c__Clostridia.o__Eubacteriales.f__Lachnospiraceae.g__GGB3588.s__GGB3588_SGB4808	age	age	-0.00260032	0.00371622	17	15	0.494809	0.983852
k__Bacteria.p__Firmicutes.c__Clostridia.o__Eubacteriales.f__Oscillospiraceae.g__GGB13489.s__GGB13489_SGB15224	age	age	-0.00423806	0.007044	17	14	0.556389	0.983852
k__Bacteria.p__Bacteroidota.c__Bacteroidia.o__Bacteroidales.f__Muribaculaceae.g__GGB1497.s__GGB1497_SGB2076	age	age	0.00745744	0.00756945	17	8	0.340151	0.983852
k__Bacteria.p__Firmicutes.c__Clostridia.o__Eubacteriales.f__Oscillospiraceae.g__GGB3185.s__GGB3185_SGB4208	age	age	0.058998	0.0699304	17	13	0.412107	0.983852
k__Bacteria.p__Firmicutes.c__CFGB2984.o__OFGB2984.f__FGB2984.g__GGB9347.s__GGB9347_SGB14313	age	age	0.0236075	0.0323595	17	13	0.476911	0.983852
k__Bacteria.p__Firmicutes.c__Clostridia.o__Eubacteriales.f__Lachnospiraceae.g__Mediterraneibacter.s__Mediterraneibacter_faecis	age	age	0.00171972	0.00253148	17	9	0.507275	0.983852
k__Bacteria.p__Firmicutes.c__CFGB10312.o__OFGB10312.f__FGB10312.g__GGB4644.s__GGB4644_SGB6428	age	age	-0.00290788	0.00346666	17	11	0.414743	0.983852
k__Bacteria.p__Firmicutes.c__CFGB1226.o__OFGB1226.f__FGB1226.g__GGB2996.s__GGB2996_SGB3983	age	age	-0.00519239	0.00722542	17	12	0.483415	0.983852
k__Bacteria.p__Firmicutes.c__Clostridia.o__Eubacteriales.f__Clostridiaceae.g__Clostridium.s__Clostridium_SGB6179	age	age	-0.0256654	0.0396398	17	15	0.527117	0.983852
k__Bacteria.p__Firmicutes.c__CFGB1355.o__OFGB1355.f__FGB1355.g__GGB3306.s__GGB3306_SGB4371	age	age	0.00673474	0.00949054	17	8	0.488821	0.983852
k__Bacteria.p__Firmicutes.c__CFGB4648.o__OFGB4648.f__FGB4648.g__GGB3303.s__GGB3303_SGB4364	age	age	0.0318835	0.040008	17	10	0.437925	0.983852
k__Bacteria.p__Bacteroidota.c__Bacteroidia.o__Bacteroidales.f__Prevotellaceae.g__Segatella.s__Sgatella_sinensis	age	age	0.000657969	0.000716404	17	9	0.372925	0.983852
k__Bacteria.p__Firmicutes.c__CFGB2930.o__OFGB2930.f__FGB2930.g__GGB9253.s__GGB9253_SGB14199	age	age	-0.00122053	0.00185797	17	10	0.521187	0.983852
k__Bacteria.p__Firmicutes.c__CFGB9633.o__OFGB9633.f__FGB9633.g__GGB3681.s__GGB3681_SGB4996	age	age	-0.00476712	0.00563236	17	7	0.410641	0.983852
k__Bacteria.p__Firmicutes.c__Clostridia.o__Eubacteriales.f__Lachnospiraceae.g__Roseburia.s__Roseburia_inulinivorans	age	age	0.0128541	0.0175049	17	11	0.474081	0.983852
k__Bacteria.p__Firmicutes.c__CFGB3072.o__OFGB3072.f__FGB3072.g__GGB9784.s__GGB9784_SGB15407	age	age	-0.00155978	0.00252075	17	11	0.545347	0.983852
k__Bacteria.p__Firmicutes.c__CFGB2837.o__OFGB2837.f__FGB2837.g__GGB9081.s__GGB9081_SGB14005	age	age	-0.00416436	0.00555951	17	10	0.465411	0.983852
k__Bacteria.p__Firmicutes.c__Clostridia.o__Eubacteriales.f__Lachnospiraceae.g__GGB3637.s__GGB3637_SGB4930	age	age	0.015301	0.0199548	17	9	0.455109	0.983852
k__Bacteria.p__Firmicutes.c__Clostridia.o__Eubacteriales.f__Oscillospiraceae.g__GGB9737.s__GGB9737_SGB15309	age	age	0.00354729	0.00493717	17	14	0.483499	0.983852
k__Bacteria.p__Bacteroidota.c__CFGB544.o__OFGB544.f__FGB544.g__GGB12871.s__GGB12871_SGB20007	age	age	0.00104616	0.00118246	17	9	0.390265	0.983852
k__Bacteria.p__Firmicutes.c__CFGB2837.o__OFGB2837.f__FGB2837.g__GGB9082.s__GGB9082_SGB14007	age	age	-0.00425623	0.00548924	17	11	0.450169	0.983852
k__Bacteria.p__Firmicutes.c__Clostridia.o__Eubacteriales.f__Oscillospiraceae.g__Faecalibacterium.s__Faecalibacterium_SGB15346	age	age	0.00379504	0.00468697	17	15	0.430771	0.983852
k__Bacteria.p__Firmicutes.c__CFGB3069.o__OFGB3069.f__FGB3069.g__GGB9767.s__GGB9767_SGB15384	age	age	-0.0037792	0.00595103	17	12	0.534964	0.983852
k__Bacteria.p__Bacillota.c__Clostridia.o__Eubacteriales.f__Eubacteriales_incertae_sedis.g__Candidatus_Cibionibacter.s__Candidatus_Cibionibacter_quicibialis	age	age	-0.022048	0.0286	17	14	0.452733	0.983852
k__Bacteria.p__Firmicutes.c__CFGB9629.o__OFGB9629.f__FGB9629.g__GGB3615.s__GGB3615_SGB4887	age	age	0.00918487	0.0150335	17	14	0.550372	0.983852
k__Bacteria.p__Proteobacteria.c__CFGB2413.o__OFGB2413.f__FGB2413.g__GGB6625.s__GGB6625_SGB9360	age	age	0.0824342	0.106683	17	15	0.451703	0.983852
k__Bacteria.p__Firmicutes.c__CFGB8294.o__OFGB8294.f__FGB8294.g__GGB9328.s__GGB9328_SGB14291	age	age	-0.00407922	0.0061057	17	10	0.514219	0.983852
k__Bacteria.p__Firmicutes.c__Clostridia.o__Eubacteriales.f__Oscillospiraceae.g__GGB9707.s__GGB9707_SGB15229	age	age	0.00327128	0.00345836	17	14	0.359185	0.983852
k__Bacteria.p__Firmicutes.c__CFGB3072.o__OFGB3072.f__FGB3072.g__GGB9783.s__GGB9783_SGB15405	age	age	0.00308627	0.00365294	17	11	0.411456	0.983852
k__Bacteria.p__Firmicutes.c__CFGB58251.o__OFGB58251.f__FGB58251.g__GGB9764.s__GGB9764_SGB15381	age	age	-0.00165043	0.00205926	17	13	0.435375	0.983852
k__Bacteria.p__Bacteroidota.c__CFGB77894.o__OFGB77894.f__FGB77894.g__GGB13001.s__GGB13001_SGB20171	age	age	-0.0384459	0.0477871	17	16	0.43366	0.983852
k__Bacteria.p__Bacteroidota.c__CFGB653.o__OFGB653.f__FGB653.g__GGB1615.s__GGB1615_SGB2212	age	age	0.026949	0.0309922	17	16	0.398252	0.983852
k__Bacteria.p__Firmicutes.c__CFGB1765.o__OFGB1765.f__FGB1765.g__GGB4604.s__GGB4604_SGB6372	age	age	0.00239309	0.00300416	17	7	0.438116	0.983852
k__Bacteria.p__Firmicutes.c__CFGB1311.o__OFGB1311.f__FGB1311.g__GGB3135.s__GGB3135_SGB4148	age	age	0.00141746	0.0018457	17	7	0.45442	0.983852
k__Bacteria.p__Bacteroidota.c__Bacteroidia.o__Bacteroidales.f__Prevotellaceae.g__Segatella.s__Segatella_sinica.t__SGB1653	age	age	0.144951	0.196304	17	17	0.471667	0.983852
k__Bacteria.p__Bacteroidota.c__Bacteroidia.o__Bacteroidales.f__Prevotellaceae.g__Segatella.s__Segatella_hominis.t__SGB1615	age	age	-0.125875	0.162756	17	14	0.451302	0.983852
k__Bacteria.p__Firmicutes.c__Negativicutes.o__Veillonellales.f__Veillonellaceae.g__GGB13181.s__GGB13181_SGB20397.t__SGB20397	age	age	0.0656851	0.103771	17	17	0.536279	0.983852
k__Bacteria.p__Firmicutes.c__CFGB77540.o__OFGB77540.f__FGB77540.g__GGB4978.s__GGB4978_SGB6970.t__SGB6970	age	age	0.0304397	0.0326976	17	13	0.366623	0.983852
k__Bacteria.p__Firmicutes.c__Erysipelotrichia.o__Erysipelotrichales.f__Coprobacillaceae.g__Catenibacterium.s__Catenibacterium_mitsuokai.t__SGB6778	age	age	-0.0829015	0.133025	17	15	0.542512	0.983852
k__Bacteria.p__Firmicutes.c__Clostridia.o__Eubacteriales.f__Lachnospiraceae.g__GGB3632.s__GGB3632_SGB4921.t__SGB4921	age	age	0.237155	0.266021	17	17	0.386744	0.983852
k__Bacteria.p__Firmicutes.c__Clostridia.o__Eubacteriales.f__Clostridiaceae.g__Sarcina.s__Sarcina_ventriculi.t__SGB6190	age	age	0.0510978	0.0812541	17	16	0.538897	0.983852
k__Bacteria.p__Firmicutes.c__Clostridia.o__Eubacteriales.f__Lachnospiraceae.g__Lachnospiraceae_unclassified.s__Eubacterium_rectale.t__SGB4933	age	age	0.053022	0.0732681	17	15	0.480403	0.983852
k__Bacteria.p__Bacteroidota.c__CFGB658.o__OFGB658.f__FGB658.g__GGB1627.s__GGB1627_SGB2228.t__SGB2228	age	age	-0.0433167	0.0541418	17	16	0.436164	0.983852
k__Bacteria.p__Firmicutes.c__Clostridia.o__Eubacteriales.f__Lachnospiraceae.g__Lachnospiraceae_unclassified.s__Lachnospiraceae_unclassified_SGB4924.t__SGB4924	age	age	0.00243871	0.00324409	17	16	0.463841	0.983852
k__Bacteria.p__Bacteroidota.c__Bacteroidia.o__Bacteroidales.f__Prevotellaceae.g__GGB12950.s__GGB12950_SGB20102.t__SGB20102	age	age	0.0559283	0.0705173	17	13	0.440077	0.983852
k__Bacteria.p__Bacteroidota.c__Bacteroidia.o__Bacteroidales.f__Prevotellaceae.g__Segatella.s__Candidatus_Segatella_violae.t__SGB20122	age	age	0.00725823	0.0102011	17	12	0.487684	0.983852
k__Bacteria.p__Firmicutes.c__Clostridia.o__Eubacteriales.f__Lachnospiraceae.g__GGB3632.s__GGB3632_SGB4920.t__SGB4920	age	age	0.0999378	0.101739	17	15	0.341532	0.983852
k__Bacteria.p__Firmicutes.c__CFGB8140.o__OFGB8140.f__FGB8140.g__GGB3755.s__GGB3755_SGB5104.t__SGB5104	age	age	-0.00910387	0.0146665	17	15	0.544096	0.983852
k__Bacteria.p__Firmicutes.c__CFGB2833.o__OFGB2833.f__FGB2833.g__GGB9056.s__GGB9056_SGB13965.t__SGB13965	age	age	-0.0169256	0.0194032	17	11	0.39679	0.983852
k__Bacteria.p__Firmicutes.c__Clostridia.o__Eubacteriales.f__Lachnospiraceae.g__GGB3859.s__GGB3859_SGB5234.t__SGB5234	age	age	0.0148017	0.0237113	17	16	0.541844	0.983852
k__Bacteria.p__Firmicutes.c__CFGB1337.o__OFGB1337.f__FGB1337.g__GGB3253.s__GGB3253_SGB4300.t__SGB4300	age	age	0.0220013	0.0275591	17	16	0.437136	0.983852
k__Bacteria.p__Tenericutes.c__CFGB341.o__OFGB341.f__FGB341.g__GGB775.s__GGB775_SGB1016.t__SGB1016	age	age	0.019851	0.0331896	17	13	0.558692	0.983852
k__Bacteria.p__Firmicutes.c__CFGB2982.o__OFGB2982.f__FGB2982.g__GGB9342.s__GGB9342_SGB14306.t__SGB14306	age	age	0.0384511	0.0586762	17	13	0.522192	0.983852
k__Bacteria.p__Bacteroidota.c__CFGB11479.o__OFGB11479.f__FGB11479.g__GGB1630.s__GGB1630_SGB2238.t__SGB2238	age	age	0.0487105	0.0819117	17	17	0.560927	0.983852
k__Bacteria.p__Firmicutes.c__Clostridia.o__Eubacteriales.f__Lachnospiraceae.g__Jutongia.s__Jutongia_huaianensis.t__SGB4655	age	age	0.00921409	0.0135809	17	10	0.507814	0.983852
k__Bacteria.p__Firmicutes.c__Clostridia.o__Eubacteriales.f__Lachnospiraceae.g__Blautia.s__Blautia_glucerasea.t__SGB4816	age	age	-0.00439805	0.00481747	17	12	0.375715	0.983852
k__Bacteria.p__Firmicutes.c__CFGB2837.o__OFGB2837.f__FGB2837.g__GGB9080.s__GGB9080_SGB14004.t__SGB14004	age	age	-0.00806264	0.012078	17	14	0.514562	0.983852
k__Bacteria.p__Spirochaetes.c__CFGB9016.o__OFGB9016.f__FGB9016.g__GGB10690.s__GGB10690_SGB17345.t__SGB17345	age	age	-0.0359368	0.0476783	17	14	0.462677	0.983852
k__Bacteria.p__Candidatus_Melainabacteria.c__CFGB2104.o__OFGB2104.f__FGB2104.g__GGB5996.s__GGB5996_SGB8619.t__SGB8619	age	age	-0.014826	0.0226437	17	9	0.522542	0.983852
k__Bacteria.p__Spirochaetes.c__Spirochaetia.o__Spirochaetales.f__Treponemataceae.g__GGB13851.s__GGB13851_SGB21239.t__SGB21239	age	age	-0.111461	0.183583	17	13	0.552836	0.983852
k__Bacteria.p__Firmicutes.c__Clostridia.o__Eubacteriales.f__Clostridiaceae.g__Clostridiaceae_unclassified.s__Clostridiaceae_bacterium_Marseille_Q4149.t__SGB15091	age	age	-0.017093	0.0172983	17	14	0.338761	0.983852
k__Bacteria.p__Tenericutes.c__CFGB1787.o__OFGB1787.f__FGB1787.g__GGB4750.s__GGB4750_SGB6579.t__SGB6579	age	age	-0.0148062	0.0188124	17	7	0.443514	0.983852
k__Bacteria.p__Firmicutes.c__CFGB1201.o__OFGB1201.f__FGB1201.g__GGB2958.s__GGB2958_SGB3940.t__SGB3940	age	age	-0.0279872	0.0299408	17	14	0.364721	0.983852
k__Bacteria.p__Bacteroidota.c__Bacteroidia.o__Bacteroidales.f__Prevotellaceae.g__Prevotella.s__Prevotella_SGB1672.t__SGB1672	age	age	0.00737583	0.00984665	17	16	0.465401	0.983852
k__Bacteria.p__Bacteroidota.c__CFGB658.o__OFGB658.f__FGB658.g__GGB1627.s__GGB1627_SGB2229.t__SGB2229	age	age	0.0328903	0.055947	17	14	0.565357	0.983852
k__Bacteria.p__Firmicutes.c__Clostridia.o__Eubacteriales.f__Eubacteriales_unclassified.g__Gemmiger.s__Gemmiger_formicilis.t__SGB15292	age	age	0.00860638	0.00980969	17	15	0.39414	0.983852
k__Bacteria.p__Firmicutes.c__Clostridia.o__Eubacteriales.f__Lachnospiraceae.g__Blautia.s__Blautia_glucerasea.t__SGB4804	age	age	-0.0036789	0.00563923	17	9	0.524031	0.983852
k__Bacteria.p__Firmicutes.c__Clostridia.o__Eubacteriales.f__Oscillospiraceae.g__Faecalibacterium.s__Faecalibacterium_prausnitzii.t__SGB15316	age	age	0.0136816	0.0140536	17	10	0.345727	0.983852
k__Bacteria.p__Firmicutes.c__Clostridia.o__Eubacteriales.f__Eubacteriaceae.g__GGB3275.s__GGB3275_SGB4325.t__SGB4325	age	age	0.0194009	0.0318827	17	11	0.551954	0.983852
k__Bacteria.p__Bacteroidota.c__Bacteroidia.o__Bacteroidales.f__Prevotellaceae.g__GGB1248.s__GGB1248_SGB1669.t__SGB1669	age	age	0.00777797	0.00861858	17	16	0.381074	0.983852
k__Bacteria.p__Firmicutes.c__Clostridia.o__Eubacteriales.f__Lachnospiraceae.g__Lachnospira.s__Lachnospira_eligens.t__SGB5082	age	age	-0.00407052	0.00422858	17	12	0.351	0.983852
k__Bacteria.p__Firmicutes.c__Clostridia.o__Eubacteriales.f__Lachnospiraceae.g__Dorea.s__Dorea_longicatena.t__SGB4581	age	age	0.00199081	0.00333286	17	12	0.559199	0.983852
k__Bacteria.p__Firmicutes.c__CFGB79237.o__OFGB79237.f__FGB79237.g__GGB9061.s__GGB9061_SGB13979.t__SGB13979	age	age	-0.00411981	0.00471412	17	8	0.395933	0.983852
k__Bacteria.p__Firmicutes.c__CFGB1776.o__OFGB1776.f__FGB1776.g__GGB4683.s__GGB4683_SGB6473.t__SGB6473	age	age	-0.0308589	0.0492882	17	9	0.540667	0.983852
k__Bacteria.p__Firmicutes.c__CFGB342.o__OFGB342.f__FGB342.g__GGB779.s__GGB779_SGB1022.t__SGB1022	age	age	0.00496696	0.00734134	17	10	0.508976	0.983852
k__Bacteria.p__Firmicutes.c__Clostridia.o__Eubacteriales.f__Lachnospiraceae.g__Roseburia.s__Roseburia_intestinalis.t__SGB4951	age	age	0.0124347	0.01848	17	8	0.511263	0.983852
k__Bacteria.p__Firmicutes.c__Clostridia.o__Eubacteriales.f__Oscillospiraceae.g__Oscillibacter.s__Oscillibacter_valericigenes.t__SGB15053	age	age	0.0213695	0.0316336	17	15	0.50962	0.983852
k__Bacteria.p__Tenericutes.c__CFGB4686.o__OFGB4686.f__FGB4686.g__GGB13634.s__GGB13634_SGB1019.t__SGB1019	age	age	0.000977733	0.00161327	17	13	0.553539	0.983852
k__Bacteria.p__Firmicutes.c__Clostridia.o__Eubacteriales.f__Lachnospiraceae.g__Jingyaoa.s__Jingyaoa_shaoxingensis.t__SGB47656	age	age	-0.00140411	0.00212563	17	14	0.518909	0.983852
k__Bacteria.p__Firmicutes.c__Clostridia.o__Eubacteriales.f__Oscillospiraceae.g__GGB9618.s__GGB9618_SGB15065.t__SGB15065	age	age	-0.00329959	0.0056516	17	15	0.568009	0.983852
k__Bacteria.p__Firmicutes.c__Clostridia.o__Eubacteriales.f__Lachnospiraceae.g__Mediterraneibacter.s__Ruminococcus_gnavus.t__SGB4571	age	age	-0.0011098	0.00177971	17	14	0.542268	0.983852
k__Bacteria.p__Firmicutes.c__Clostridia.o__Eubacteriales.f__Oscillospiraceae.g__Ruminococcus.s__Ruminococcus_sp_AF13_28.t__SGB4834	age	age	0.0121458	0.0202819	17	17	0.55821	0.983852
k__Bacteria.p__Proteobacteria.c__Betaproteobacteria.o__Burkholderiales.f__Sutterellaceae.g__GGB6565.s__GGB6565_SGB9274.t__SGB9274	age	age	-0.00671893	0.00723079	17	12	0.367493	0.983852
k__Bacteria.p__Firmicutes.c__CFGB50577.o__OFGB50577.f__FGB50577.g__GGB9152.s__GGB9152_SGB14088.t__SGB14088	age	age	-0.0127056	0.0144445	17	8	0.392942	0.983852
k__Bacteria.p__Candidatus_Melainabacteria.c__CFGB2107.o__OFGB2107.f__FGB2107.g__GGB13727.s__GGB13727_SGB8655.t__SGB8655	age	age	-0.0150143	0.0225007	17	7	0.514727	0.983852
k__Bacteria.p__Firmicutes.c__Clostridia.o__Eubacteriales.f__Lachnospiraceae.g__GGB3588.s__GGB3588_SGB4808.t__SGB4808	age	age	-0.00260032	0.00371622	17	15	0.494809	0.983852
k__Bacteria.p__Firmicutes.c__Clostridia.o__Eubacteriales.f__Oscillospiraceae.g__GGB13489.s__GGB13489_SGB15224.t__SGB15224	age	age	-0.00423806	0.007044	17	14	0.556389	0.983852
k__Bacteria.p__Bacteroidota.c__Bacteroidia.o__Bacteroidales.f__Muribaculaceae.g__GGB1497.s__GGB1497_SGB2076.t__SGB2076	age	age	0.00745744	0.00756945	17	8	0.340151	0.983852
k__Bacteria.p__Firmicutes.c__Clostridia.o__Eubacteriales.f__Oscillospiraceae.g__GGB3185.s__GGB3185_SGB4208.t__SGB4208	age	age	0.058998	0.0699304	17	13	0.412107	0.983852
k__Bacteria.p__Firmicutes.c__CFGB2984.o__OFGB2984.f__FGB2984.g__GGB9347.s__GGB9347_SGB14313.t__SGB14313	age	age	0.0236075	0.0323595	17	13	0.476911	0.983852
k__Bacteria.p__Firmicutes.c__Clostridia.o__Eubacteriales.f__Oscillospiraceae.g__Ruminococcus.s__Ruminococcus_callidus.t__SGB4422	age	age	0.00735739	0.00868328	17	13	0.410141	0.983852
k__Bacteria.p__Firmicutes.c__Clostridia.o__Eubacteriales.f__Lachnospiraceae.g__Mediterraneibacter.s__Mediterraneibacter_faecis.t__SGB4563	age	age	0.00171972	0.00253148	17	9	0.507275	0.983852
k__Bacteria.p__Firmicutes.c__CFGB10312.o__OFGB10312.f__FGB10312.g__GGB4644.s__GGB4644_SGB6428.t__SGB6428	age	age	-0.00290788	0.00346666	17	11	0.414743	0.983852
k__Bacteria.p__Firmicutes.c__CFGB1226.o__OFGB1226.f__FGB1226.g__GGB2996.s__GGB2996_SGB3983.t__SGB3983	age	age	-0.00519239	0.00722542	17	12	0.483415	0.983852
k__Bacteria.p__Firmicutes.c__CFGB1355.o__OFGB1355.f__FGB1355.g__GGB3306.s__GGB3306_SGB4371.t__SGB4371	age	age	0.00673474	0.00949054	17	8	0.488821	0.983852
k__Bacteria.p__Firmicutes.c__Clostridia.o__Eubacteriales.f__Clostridiaceae.g__Clostridium.s__Clostridium_SGB6179.t__SGB6179	age	age	-0.0256654	0.0396398	17	15	0.527117	0.983852
k__Bacteria.p__Firmicutes.c__CFGB4648.o__OFGB4648.f__FGB4648.g__GGB3303.s__GGB3303_SGB4364.t__SGB4364	age	age	0.0318835	0.040008	17	10	0.437925	0.983852
k__Bacteria.p__Bacteroidota.c__Bacteroidia.o__Bacteroidales.f__Prevotellaceae.g__Segatella.s__Sgatella_sinensis.t__SGB1638	age	age	0.000657969	0.000716404	17	9	0.372925	0.983852
k__Bacteria.p__Firmicutes.c__CFGB2930.o__OFGB2930.f__FGB2930.g__GGB9253.s__GGB9253_SGB14199.t__SGB14199	age	age	-0.00122053	0.00185797	17	10	0.521187	0.983852
k__Bacteria.p__Firmicutes.c__CFGB9633.o__OFGB9633.f__FGB9633.g__GGB3681.s__GGB3681_SGB4996.t__SGB4996	age	age	-0.00476712	0.00563236	17	7	0.410641	0.983852
k__Bacteria.p__Firmicutes.c__Clostridia.o__Eubacteriales.f__Lachnospiraceae.g__Roseburia.s__Roseburia_inulinivorans.t__SGB4940	age	age	0.0128541	0.0175049	17	11	0.474081	0.983852
k__Bacteria.p__Firmicutes.c__CFGB3072.o__OFGB3072.f__FGB3072.g__GGB9784.s__GGB9784_SGB15407.t__SGB15407	age	age	-0.00155978	0.00252075	17	11	0.545347	0.983852
k__Bacteria.p__Firmicutes.c__CFGB2837.o__OFGB2837.f__FGB2837.g__GGB9081.s__GGB9081_SGB14005.t__SGB14005	age	age	-0.00416436	0.00555951	17	10	0.465411	0.983852
k__Bacteria.p__Firmicutes.c__Clostridia.o__Eubacteriales.f__Lachnospiraceae.g__GGB3637.s__GGB3637_SGB4930.t__SGB4930	age	age	0.015301	0.0199548	17	9	0.455109	0.983852
k__Bacteria.p__Firmicutes.c__Clostridia.o__Eubacteriales.f__Oscillospiraceae.g__Faecalibacterium.s__Faecalibacterium_prausnitzii.t__SGB15332	age	age	0.00583572	0.00635809	17	8	0.373225	0.983852
k__Bacteria.p__Firmicutes.c__Clostridia.o__Eubacteriales.f__Oscillospiraceae.g__GGB9737.s__GGB9737_SGB15309.t__SGB15309_group	age	age	0.00354729	0.00493717	17	14	0.483499	0.983852
k__Bacteria.p__Bacteroidota.c__CFGB544.o__OFGB544.f__FGB544.g__GGB12871.s__GGB12871_SGB20007.t__SGB20007	age	age	0.00104616	0.00118246	17	9	0.390265	0.983852
k__Bacteria.p__Firmicutes.c__CFGB2837.o__OFGB2837.f__FGB2837.g__GGB9082.s__GGB9082_SGB14007.t__SGB14007	age	age	-0.00425623	0.00548924	17	11	0.450169	0.983852
k__Bacteria.p__Firmicutes.c__Clostridia.o__Eubacteriales.f__Oscillospiraceae.g__Faecalibacterium.s__Faecalibacterium_SGB15346.t__SGB15346	age	age	0.00379504	0.00468697	17	15	0.430771	0.983852
k__Bacteria.p__Firmicutes.c__CFGB3069.o__OFGB3069.f__FGB3069.g__GGB9767.s__GGB9767_SGB15384.t__SGB15384	age	age	-0.0037792	0.00595103	17	12	0.534964	0.983852
k__Bacteria.p__Bacillota.c__Clostridia.o__Eubacteriales.f__Eubacteriales_incertae_sedis.g__Candidatus_Cibionibacter.s__Candidatus_Cibionibacter_quicibialis.t__SGB15286	age	age	-0.022048	0.0286	17	14	0.452733	0.983852
k__Bacteria.p__Firmicutes.c__CFGB9629.o__OFGB9629.f__FGB9629.g__GGB3615.s__GGB3615_SGB4887.t__SGB4887	age	age	0.00918487	0.0150335	17	14	0.550372	0.983852
k__Bacteria.p__Proteobacteria.c__CFGB2413.o__OFGB2413.f__FGB2413.g__GGB6625.s__GGB6625_SGB9360.t__SGB9360	age	age	0.0824342	0.106683	17	15	0.451703	0.983852
k__Bacteria.p__Firmicutes.c__CFGB8294.o__OFGB8294.f__FGB8294.g__GGB9328.s__GGB9328_SGB14291.t__SGB14291	age	age	-0.00407922	0.0061057	17	10	0.514219	0.983852
k__Bacteria.p__Firmicutes.c__Clostridia.o__Eubacteriales.f__Oscillospiraceae.g__GGB9707.s__GGB9707_SGB15229.t__SGB15229	age	age	0.00327128	0.00345836	17	14	0.359185	0.983852
k__Bacteria.p__Firmicutes.c__CFGB3072.o__OFGB3072.f__FGB3072.g__GGB9783.s__GGB9783_SGB15405.t__SGB15405	age	age	0.00308627	0.00365294	17	11	0.411456	0.983852
k__Bacteria.p__Firmicutes.c__CFGB58251.o__OFGB58251.f__FGB58251.g__GGB9764.s__GGB9764_SGB15381.t__SGB15381	age	age	-0.00165043	0.00205926	17	13	0.435375	0.983852
k__Bacteria.p__Bacteroidota.c__CFGB77894.o__OFGB77894.f__FGB77894.g__GGB13001.s__GGB13001_SGB20171.t__SGB20171	age	age	-0.0384459	0.0477871	17	16	0.43366	0.983852
k__Bacteria.p__Bacteroidota.c__CFGB653.o__OFGB653.f__FGB653.g__GGB1615.s__GGB1615_SGB2212.t__SGB2212	age	age	0.026949	0.0309922	17	16	0.398252	0.983852
k__Bacteria.p__Firmicutes.c__CFGB1765.o__OFGB1765.f__FGB1765.g__GGB4604.s__GGB4604_SGB6372.t__SGB6372	age	age	0.00239309	0.00300416	17	7	0.438116	0.983852
k__Bacteria.p__Firmicutes.c__CFGB1311.o__OFGB1311.f__FGB1311.g__GGB3135.s__GGB3135_SGB4148.t__SGB4148	age	age	0.00141746	0.0018457	17	7	0.45442	0.983852
k__Bacteria.p__Firmicutes.c__CFGB58145	age	age	-0.00180448	0.00309889	17	11	0.569015	0.983852
k__Bacteria.p__Firmicutes.c__CFGB2921	age	age	0.00346921	0.00540002	17	14	0.530283	0.983852
k__Bacteria.p__Firmicutes.c__CFGB1838	age	age	0.00593819	0.00978347	17	13	0.552954	0.983852
k__Bacteria.p__Firmicutes.c__CFGB2933	age	age	-0.0111599	0.0120059	17	7	0.367329	0.983852
k__Bacteria.p__Spirochaetes.c__CFGB4774	age	age	-0.00728276	0.0103194	17	8	0.491168	0.983852
k__Bacteria.p__Firmicutes.c__CFGB58145.o__OFGB58145	age	age	-0.00180448	0.00309889	17	11	0.569015	0.983852
k__Bacteria.p__Firmicutes.c__CFGB2921.o__OFGB2921	age	age	0.00346921	0.00540002	17	14	0.530283	0.983852
k__Bacteria.p__Firmicutes.c__CFGB1838.o__OFGB1838	age	age	0.00593819	0.00978347	17	13	0.552954	0.983852
k__Bacteria.p__Firmicutes.c__CFGB2933.o__OFGB2933	age	age	-0.0111599	0.0120059	17	7	0.367329	0.983852
k__Bacteria.p__Spirochaetes.c__CFGB4774.o__OFGB4774	age	age	-0.00728276	0.0103194	17	8	0.491168	0.983852
k__Bacteria.p__Firmicutes.c__CFGB58145.o__OFGB58145.f__FGB58145	age	age	-0.00180448	0.00309889	17	11	0.569015	0.983852
k__Bacteria.p__Firmicutes.c__CFGB2921.o__OFGB2921.f__FGB2921	age	age	0.00346921	0.00540002	17	14	0.530283	0.983852
k__Bacteria.p__Firmicutes.c__CFGB1838.o__OFGB1838.f__FGB1838	age	age	0.00593819	0.00978347	17	13	0.552954	0.983852
k__Bacteria.p__Firmicutes.c__CFGB2933.o__OFGB2933.f__FGB2933	age	age	-0.0111599	0.0120059	17	7	0.367329	0.983852
k__Bacteria.p__Spirochaetes.c__CFGB4774.o__OFGB4774.f__FGB4774	age	age	-0.00728276	0.0103194	17	8	0.491168	0.983852
k__Bacteria.p__Firmicutes.c__CFGB58145.o__OFGB58145.f__FGB58145.g__GGB3129	age	age	-0.00180448	0.00309889	17	11	0.569015	0.983852
k__Bacteria.p__Firmicutes.c__CFGB3054.o__OFGB3054.f__FGB3054.g__GGB9686	age	age	0.00226845	0.00345832	17	12	0.521797	0.983852
k__Bacteria.p__Firmicutes.c__CFGB2921.o__OFGB2921.f__FGB2921.g__GGB9243	age	age	0.00346921	0.00540002	17	14	0.530283	0.983852
k__Bacteria.p__Firmicutes.c__CFGB3072.o__OFGB3072.f__FGB3072.g__GGB9779	age	age	0.00193314	0.00265221	17	9	0.477301	0.983852
k__Bacteria.p__Firmicutes.c__Clostridia.o__Eubacteriales.f__Clostridiaceae.g__GGB3480	age	age	0.0158571	0.0199706	17	12	0.439566	0.983852
k__Bacteria.p__Firmicutes.c__CFGB1838.o__OFGB1838.f__FGB1838.g__GGB4884	age	age	0.00593819	0.00978347	17	13	0.552954	0.983852
k__Bacteria.p__Firmicutes.c__CFGB2933.o__OFGB2933.f__FGB2933.g__GGB9276	age	age	-0.0111599	0.0120059	17	7	0.367329	0.983852
k__Bacteria.p__Firmicutes.c__CFGB1337.o__OFGB1337.f__FGB1337.g__GGB3183	age	age	0.0346474	0.0408559	17	14	0.409745	0.983852
k__Bacteria.p__Firmicutes.c__CFGB58145.o__OFGB58145.f__FGB58145.g__GGB3129.s__GGB3129_SGB4142	age	age	-0.00180448	0.00309889	17	11	0.569015	0.983852
k__Bacteria.p__Firmicutes.c__CFGB3054.o__OFGB3054.f__FGB3054.g__GGB9686.s__GGB9686_SGB15190	age	age	0.00226845	0.00345832	17	12	0.521797	0.983852
k__Bacteria.p__Firmicutes.c__CFGB2921.o__OFGB2921.f__FGB2921.g__GGB9243.s__GGB9243_SGB14185	age	age	0.00346921	0.00540002	17	14	0.530283	0.983852
k__Bacteria.p__Firmicutes.c__CFGB3072.o__OFGB3072.f__FGB3072.g__GGB9779.s__GGB9779_SGB15399	age	age	0.00193314	0.00265221	17	9	0.477301	0.983852
k__Bacteria.p__Firmicutes.c__CFGB1355.o__OFGB1355.f__FGB1355.g__GGB3306.s__GGB3306_SGB4372	age	age	0.0236778	0.0242284	17	10	0.343933	0.983852
k__Bacteria.p__Firmicutes.c__Clostridia.o__Eubacteriales.f__Clostridiaceae.g__GGB3480.s__GGB3480_SGB4648	age	age	0.0107964	0.0137843	17	12	0.445681	0.983852
k__Bacteria.p__Firmicutes.c__Clostridia.o__Eubacteriales.f__Lachnospiraceae.g__GGB3613.s__GGB3613_SGB4883	age	age	0.0280142	0.0311014	17	11	0.381962	0.983852
k__Bacteria.p__Firmicutes.c__CFGB9989.o__OFGB9989.f__FGB9989.g__GGB9712.s__GGB9712_SGB15241	age	age	0.00694686	0.00724945	17	8	0.353123	0.983852
k__Bacteria.p__Firmicutes.c__CFGB1838.o__OFGB1838.f__FGB1838.g__GGB4884.s__GGB4884_SGB6823	age	age	0.00593819	0.00978347	17	13	0.552954	0.983852
k__Bacteria.p__Firmicutes.c__CFGB2933.o__OFGB2933.f__FGB2933.g__GGB9276.s__GGB9276_SGB14228	age	age	-0.0111599	0.0120059	17	7	0.367329	0.983852
k__Bacteria.p__Firmicutes.c__Clostridia.o__Eubacteriales.f__Oscillospiraceae.g__GGB34228.s__GGB34228_SGB72916	age	age	0.00346535	0.00409344	17	13	0.410542	0.983852
k__Bacteria.p__Firmicutes.c__CFGB1337.o__OFGB1337.f__FGB1337.g__GGB3183.s__GGB3183_SGB4206	age	age	0.0346474	0.0408559	17	14	0.409745	0.983852
k__Bacteria.p__Firmicutes.c__CFGB58145.o__OFGB58145.f__FGB58145.g__GGB3129.s__GGB3129_SGB4142.t__SGB4142	age	age	-0.00180448	0.00309889	17	11	0.569015	0.983852
k__Bacteria.p__Firmicutes.c__CFGB3054.o__OFGB3054.f__FGB3054.g__GGB9686.s__GGB9686_SGB15190.t__SGB15190	age	age	0.00226845	0.00345832	17	12	0.521797	0.983852
k__Bacteria.p__Firmicutes.c__CFGB2921.o__OFGB2921.f__FGB2921.g__GGB9243.s__GGB9243_SGB14185.t__SGB14185	age	age	0.00346921	0.00540002	17	14	0.530283	0.983852
k__Bacteria.p__Firmicutes.c__CFGB3072.o__OFGB3072.f__FGB3072.g__GGB9779.s__GGB9779_SGB15399.t__SGB15399	age	age	0.00193314	0.00265221	17	9	0.477301	0.983852
k__Bacteria.p__Firmicutes.c__CFGB1355.o__OFGB1355.f__FGB1355.g__GGB3306.s__GGB3306_SGB4372.t__SGB4372	age	age	0.0236778	0.0242284	17	10	0.343933	0.983852
k__Bacteria.p__Firmicutes.c__Clostridia.o__Eubacteriales.f__Clostridiaceae.g__GGB3480.s__GGB3480_SGB4648.t__SGB4648	age	age	0.0107964	0.0137843	17	12	0.445681	0.983852
[truncated: 2,813 more rows]
