# Supplementary material for: Intestinal microbiota profiles of captive-bred cynomolgus macaques reveal influence of biogeography and age
Source: Anim Microbiome. 2025 May 14;7:47. doi: 10.1186/s42523-025-00409-9 (PMC12080069; doi:10.1186/s42523-025-00409-9)
Supplement: Supplementary file 1 — Supplementary Material 1. Per sample read numbers following removal of reads mapping to the cynomolgus macaque genome. Per-sample read numbers for samples which retained > 1 million reads following removal of host genome reads, shown as abeeswarm plothistogramscatter plot. The correlation between age and the abundance of two putative novel bacterial species-level genome bins. SGBs were obtained from the intestinal metagenomes of captive cynomolgus macaques of differing ages. The SGBs are from theUBA11490 andRF16 genus in the proximal colon. Sample metadata. Associated metadata for each sample included within the analysis. Results of linear mixed effect models used to facilitate comparisons between alpha diversity and region. Linear mixed-effects models were used to examine the associations between region and three metrics of alpha diversityin metagenomic samples collected from different regions of the intestinal tract. Age was included as a fixed effect. Abbreviations: D = Duodenum, J = Jejunum, I = Ileum, C = Caecum, PC = Proximal Colon, DC = Distal Colon. Results of pairwise multiple comparisons following PERMANOVA. Pairwise comparisons were performed to assess differences in microbial community composition between intestinal regions and age groups. Age groups are defined as 4–7 years, 8–12 yearsand 13–20 years. Abbreviations: D = Duodenum, J = Jejunum, I = Ileum, C = Caecum, PC = Proximal Colon, DC = Distal Colon. Results of linear models used to facilitate comparisons between alpha diversity and age. Statistical results of linear models used to measure associations between three metrics of alpha diversityand age in samples from each region of the intestinal tract. Abbreviations: D = Duodenum, J = Jejunum, I = Ileum, C = Caecum, PC = Proximal Colon, DC = Distal Colon. Associations between taxonomic abundance and age, analysed using MaAsLin2. The effect of age on the differential abundance of taxa identified using reference-based computational profilingwas assesse [file 42523_2025_409_MOESM1_ESM.zip › Additional Files/Additional File 8.xlsx]

## Sheet: Sheet1
Duodenum
feature	metadata	value	coef	stderr	N	N.not.0	pval	qval
PWY.7197..pyrimidine.deoxyribonucleotide.phosphorylation	age	age	-26.2464	1.17245	4	2	0.00198955	0.11342
PWY.7345..superpathway.of.anaerobic.sucrose.degradation	age	age	-29.47	1.32829	4	2	0.00202536	0.11342
PWY0.1297..superpathway.of.purine.deoxyribonucleosides.degradation	age	age	-11.4879	0.513853	4	2	0.00199479	0.11342
PWY4LZ.257..superpathway.of.fermentation..Chlamydomonas.reinhardtii.	age	age	-14.4916	0.647879	4	2	0.00199275	0.11342
P161.PWY..acetylene.degradation..anaerobic.	age	age	-8.43743	0.505136	4	2	0.00356507	0.133096
PWY0.1477..ethanolamine.utilization	age	age	-8.43743	0.505136	4	2	0.00356507	0.133096
PWY.5384..sucrose.degradation.IV..sucrose.phosphorylase.	age	age	-19.9651	1.29166	4	2	0.00415947	0.133103
PWY.7117..C4.photosynthetic.carbon.assimilation.cycle..PEPCK.type	age	age	-24.2892	1.86719	4	2	0.00585759	0.164013
PWY.3001..superpathway.of.L.isoleucine.biosynthesis.I	age	age	-23.6625	1.95825	4	2	0.00677924	0.168728
HSERMETANA.PWY..L.methionine.biosynthesis.III	age	age	-30.8678	2.73314	4	2	0.00774897	0.172495
PWY.I9..L.cysteine.biosynthesis.VI..from.L.methionine.	age	age	-35.8567	3.32126	4	2	0.00847073	0.172495
PWY.7977..L.methionine.biosynthesis.IV.unclassified	age	age	-14.591	1.43376	4	2	0.00951802	0.17767
PWY.6936..seleno.amino.acid.biosynthesis..plants.	age	age	-41.0993	4.63762	4	2	0.0124946	0.186586
PWY.7220..adenosine.deoxyribonucleotides.de.novo.biosynthesis.II.unclassified	age	age	-26.737	2.98625	4	2	0.0122459	0.186586
PWY.7222..guanosine.deoxyribonucleotides.de.novo.biosynthesis.II.unclassified	age	age	-26.737	2.98625	4	2	0.0122459	0.186586
PWY.6163..chorismate.biosynthesis.from.3.dehydroquinate	age	age	-39.9704	4.94249	4	2	0.0149483	0.209276
X1CMET2.PWY..folate.transformations.III..E..coli.	age	age	-31.2266	11.6285	4	2	0.1152	0.244775
ANAEROFRUCAT.PWY..homolactic.fermentation	age	age	-38.2636	8.40043	4	2	0.0449719	0.244775
ANAGLYCOLYSIS.PWY..glycolysis.III..from.glucose.	age	age	-63.0753	18.5822	4	2	0.0769114	0.244775
ANAGLYCOLYSIS.PWY..glycolysis.III..from.glucose..g__Clostridium.s__Clostridium_ventriculi	age	age	-36.7363	16.4882	4	2	0.155717	0.244775
ARO.PWY..chorismate.biosynthesis.I	age	age	-38.2604	6.44521	4	2	0.0272241	0.244775
ARO.PWY..chorismate.biosynthesis.I.g__Clostridium.s__Clostridium_ventriculi	age	age	-26.9838	9.70203	4	2	0.108617	0.244775
ASPASN.PWY..superpathway.of.L.aspartate.and.L.asparagine.biosynthesis	age	age	-30.9153	5.88568	4	2	0.0343863	0.244775
ASPASN.PWY..superpathway.of.L.aspartate.and.L.asparagine.biosynthesis.unclassified	age	age	-13.2307	5.22452	4	2	0.126915	0.244775
CITRULBIO.PWY..L.citrulline.biosynthesis	age	age	-31.3956	7.0583	4	2	0.0470079	0.244775
COA.PWY.1..superpathway.of.coenzyme.A.biosynthesis.III..mammals..g__Clostridium.s__Clostridium_ventriculi	age	age	-23.2984	10.0193	4	2	0.145604	0.244775
COA.PWY..coenzyme.A.biosynthesis.I..prokaryotic.	age	age	-36.4062	13.7628	4	2	0.11812	0.244775
COMPLETE.ARO.PWY..superpathway.of.aromatic.amino.acid.biosynthesis	age	age	-37.9843	5.77067	4	2	0.0223109	0.244775
DTDPRHAMSYN.PWY..dTDP..beta..L.rhamnose.biosynthesis	age	age	-39.6596	15.4854	4	2	0.124595	0.244775
FASYN.ELONG.PWY..fatty.acid.elongation....saturated	age	age	-25.1675	5.79256	4	2	0.0491048	0.244775
FERMENTATION.PWY..mixed.acid.fermentation	age	age	-16.782	4.41006	4	2	0.0626375	0.244775
GLUCONEO.PWY..gluconeogenesis.I	age	age	-33.7257	6.43427	4	2	0.034524	0.244775
GLYCOGENSYNTH.PWY..glycogen.biosynthesis.I..from.ADP.D.Glucose.	age	age	-53.3861	16.542	4	2	0.0840789	0.244775
GLYCOLYSIS..glycolysis.I..from.glucose.6.phosphate.	age	age	-36.8464	6.1078	4	2	0.0263946	0.244775
HSERMETANA.PWY..L.methionine.biosynthesis.III.unclassified	age	age	-8.12397	2.73957	4	2	0.0973891	0.244775
ILEUSYN.PWY..L.isoleucine.biosynthesis.I..from.threonine.	age	age	-31.2269	11.7811	4	2	0.117725	0.244775
NONOXIPENT.PWY..pentose.phosphate.pathway..non.oxidative.branch..I	age	age	-65.7021	19.1681	4	2	0.0755893	0.244775
NONOXIPENT.PWY..pentose.phosphate.pathway..non.oxidative.branch..I.g__Clostridium.s__Clostridium_ventriculi	age	age	-50.6993	19.1138	4	2	0.117585	0.244775
OANTIGEN.PWY..O.antigen.building.blocks.biosynthesis..E..coli.	age	age	-46.5875	20.5638	4	2	0.15171	0.244775
P122.PWY..heterolactic.fermentation	age	age	-11.5813	2.68902	4	2	0.0499093	0.244775
P41.PWY..pyruvate.fermentation.to.acetate.and..S..lactate.I	age	age	-48.9906	16.5093	4	2	0.0972743	0.244775
PANTO.PWY..phosphopantothenate.biosynthesis.I	age	age	-49.7846	20.1299	4	2	0.131905	0.244775
PANTO.PWY..phosphopantothenate.biosynthesis.I.g__Clostridium.s__Clostridium_ventriculi	age	age	-41.7393	18.8134	4	2	0.156749	0.244775
PANTOSYN.PWY..superpathway.of.coenzyme.A.biosynthesis.I..bacteria.	age	age	-38.5932	17.8281	4	2	0.162819	0.244775
PANTOSYN.PWY..superpathway.of.coenzyme.A.biosynthesis.I..bacteria..g__Clostridium.s__Clostridium_ventriculi	age	age	-27.7293	12.1418	4	2	0.149808	0.244775
PENTOSE.P.PWY..pentose.phosphate.pathway	age	age	-35.1799	10.6399	4	2	0.0805708	0.244775
PEPTIDOGLYCANSYN.PWY..peptidoglycan.biosynthesis.I..meso.diaminopimelate.containing.	age	age	-54.1926	24.4064	4	2	0.156547	0.244775
PPGPPMET.PWY..ppGpp.metabolism	age	age	-26.4415	6.59858	4	2	0.057004	0.244775
PWY.1042..glycolysis.IV	age	age	-66.4347	18.495	4	2	0.0695184	0.244775
PWY.1042..glycolysis.IV.g__Clostridium.s__Clostridium_ventriculi	age	age	-39.2557	16.7856	4	2	0.144291	0.244775
PWY.241..C4.photosynthetic.carbon.assimilation.cycle..NADP.ME.type	age	age	-29.6837	4.69469	4	2	0.0241127	0.244775
PWY.241..C4.photosynthetic.carbon.assimilation.cycle..NADP.ME.type.g__Clostridium.s__Clostridium_ventriculi	age	age	-21.8007	8.96362	4	2	0.135521	0.244775
PWY.2941..L.lysine.biosynthesis.II	age	age	-37.9419	10.8391	4	2	0.0728107	0.244775
PWY.2941..L.lysine.biosynthesis.II.g__Clostridium.s__Clostridium_ventriculi	age	age	-24.9295	10.5369	4	2	0.141654	0.244775
PWY.3841..folate.transformations.II..plants.	age	age	-43.103	17.5199	4	2	0.13303	0.244775
PWY.3841..folate.transformations.II..plants..g__Clostridium.s__Clostridium_ventriculi	age	age	-23.5013	9.52371	4	2	0.132381	0.244775
PWY.3841..folate.transformations.II..plants..unclassified	age	age	-10.2758	3.29154	4	2	0.0891047	0.244775
PWY.4984..urea.cycle	age	age	-21.0648	3.55336	4	2	0.0272956	0.244775
PWY.5097..L.lysine.biosynthesis.VI	age	age	-37.7277	10.0747	4	2	0.0644876	0.244775
PWY.5097..L.lysine.biosynthesis.VI.g__Clostridium.s__Clostridium_ventriculi	age	age	-25.0932	11.3219	4	2	0.156997	0.244775
PWY.5100..pyruvate.fermentation.to.acetate.and.lactate.II	age	age	-48.9906	16.5093	4	2	0.0972743	0.244775
PWY.5103..L.isoleucine.biosynthesis.III	age	age	-27.6889	11.3991	4	2	0.135799	0.244775
PWY.5188..tetrapyrrole.biosynthesis.I..from.glutamate.	age	age	-27.0528	6.83962	4	2	0.0583791	0.244775
PWY.5484..glycolysis.II..from.fructose.6.phosphate.	age	age	-34.0136	5.99461	4	2	0.029685	0.244775
PWY.5659..GDP.mannose.biosynthesis	age	age	-32.5597	9.29307	4	2	0.0726918	0.244775
PWY.5659..GDP.mannose.biosynthesis.g__Clostridium.s__Clostridium_ventriculi	age	age	-29.8475	9.3183	4	2	0.0851958	0.244775
PWY.5913..partial.TCA.cycle..obligate.autotrophs.	age	age	-17.7039	3.96186	4	2	0.0466065	0.244775
PWY.5941..glycogen.degradation.II	age	age	-47.5015	19.0209	4	2	0.129837	0.244775
PWY.5941..glycogen.degradation.II.unclassified	age	age	-12.0911	2.33241	4	2	0.0352558	0.244775
PWY.5973..cis.vaccenate.biosynthesis	age	age	-27.8699	11.845	4	2	0.142907	0.244775
PWY.5989..stearate.biosynthesis.II..bacteria.and.plants.	age	age	-14.9324	3.34417	4	2	0.0466718	0.244775
PWY.6121..5.aminoimidazole.ribonucleotide.biosynthesis.I	age	age	-41.376	16.9091	4	2	0.134198	0.244775
PWY.6121..5.aminoimidazole.ribonucleotide.biosynthesis.I.g__Clostridium.s__Clostridium_ventriculi	age	age	-19.3096	7.7293	4	2	0.129761	0.244775
PWY.6122..5.aminoimidazole.ribonucleotide.biosynthesis.II	age	age	-39.9886	15.0084	4	2	0.116712	0.244775
PWY.6122..5.aminoimidazole.ribonucleotide.biosynthesis.II.g__Clostridium.s__Clostridium_ventriculi	age	age	-18.233	7.5673	4	2	0.13758	0.244775
PWY.6123..inosine.5..phosphate.biosynthesis.I	age	age	-40.1616	17.9945	4	2	0.155299	0.244775
PWY.6123..inosine.5..phosphate.biosynthesis.I.g__Clostridium.s__Clostridium_ventriculi	age	age	-16.1021	6.75712	4	2	0.140038	0.244775
PWY.6124..inosine.5..phosphate.biosynthesis.II	age	age	-39.9201	18.2131	4	2	0.159726	0.244775
PWY.6125..superpathway.of.guanosine.nucleotides.de.novo.biosynthesis.II	age	age	-57.7028	23.4238	4	2	0.13275	0.244775
PWY.6125..superpathway.of.guanosine.nucleotides.de.novo.biosynthesis.II.unclassified	age	age	-16.7626	3.80174	4	2	0.0477811	0.244775
PWY.6126..superpathway.of.adenosine.nucleotides.de.novo.biosynthesis.II	age	age	-64.7243	28.8801	4	2	0.154299	0.244775
PWY.6126..superpathway.of.adenosine.nucleotides.de.novo.biosynthesis.II.unclassified	age	age	-22.3281	8.03849	4	2	0.108855	0.244775
PWY.6151..S.adenosyl.L.methionine.salvage.I	age	age	-68.7135	23.3186	4	3	0.098451	0.244775
PWY.6163..chorismate.biosynthesis.from.3.dehydroquinate.g__Clostridium.s__Clostridium_ventriculi	age	age	-28.4505	9.38052	4	2	0.0936846	0.244775
PWY.621..sucrose.degradation.III..sucrose.invertase.	age	age	-21.6825	6.26357	4	2	0.0742724	0.244775
PWY.6277..superpathway.of.5.aminoimidazole.ribonucleotide.biosynthesis	age	age	-39.9886	15.0084	4	2	0.116712	0.244775
PWY.6277..superpathway.of.5.aminoimidazole.ribonucleotide.biosynthesis.g__Clostridium.s__Clostridium_ventriculi	age	age	-18.233	7.5673	4	2	0.13758	0.244775
PWY.6282..palmitoleate.biosynthesis.I..from..5Z..dodec.5.enoate.	age	age	-23.5136	4.75677	4	2	0.0385725	0.244775
PWY.6293..superpathway.of.L.cysteine.biosynthesis..fungi.	age	age	-5.09863	0.944312	4	2	0.0326326	0.244775
PWY.6305..superpathway.of.putrescine.biosynthesis	age	age	-22.7355	9.32572	4	2	0.135001	0.244775
PWY.6305..superpathway.of.putrescine.biosynthesis.g__Clostridium.s__Clostridium_ventriculi	age	age	-22.7355	9.32572	4	2	0.135001	0.244775
PWY.6317..D.galactose.degradation.I..Leloir.pathway.	age	age	-50.0327	14.5412	4	2	0.0750789	0.244775
PWY.6317..D.galactose.degradation.I..Leloir.pathway..g__Clostridium.s__Clostridium_ventriculi	age	age	-30.1784	12.5372	4	2	0.137795	0.244775
PWY.6385..peptidoglycan.biosynthesis.III..mycobacteria.	age	age	-54.3238	22.6932	4	2	0.139022	0.244775
PWY.6386..UDP.N.acetylmuramoyl.pentapeptide.biosynthesis.II..lysine.containing.	age	age	-59.8482	25.5109	4	2	0.143576	0.244775
PWY.6386..UDP.N.acetylmuramoyl.pentapeptide.biosynthesis.II..lysine.containing..g__Clostridium.s__Clostridium_ventriculi	age	age	-39.939	16.7714	4	2	0.140188	0.244775
PWY.6387..UDP.N.acetylmuramoyl.pentapeptide.biosynthesis.I..meso.diaminopimelate.containing.	age	age	-56.2962	25.4165	4	2	0.15715	0.244775
PWY.6387..UDP.N.acetylmuramoyl.pentapeptide.biosynthesis.I..meso.diaminopimelate.containing..g__Clostridium.s__Clostridium_ventriculi	age	age	-36.6611	16.0222	4	2	0.149359	0.244775
PWY.6527..stachyose.degradation	age	age	-50.9524	19.6315	4	2	0.121893	0.244775
PWY.6608..guanosine.nucleotides.degradation.III	age	age	-33.2667	14.1989	4	2	0.143875	0.244775
PWY.6609..adenine.and.adenosine.salvage.III	age	age	-90.2325	38.8212	4	2	0.145706	0.244775
PWY.6700..queuosine.biosynthesis.I..de.novo.	age	age	-35.6514	9.50533	4	2	0.0643046	0.244775
PWY.6897..thiamine.diphosphate.salvage.II	age	age	-9.71312	3.3913	4	2	0.103348	0.244775
PWY.6901..superpathway.of.glucose.and.xylose.degradation	age	age	-20.9362	7.20773	4	2	0.100902	0.244775
PWY.702..L.methionine.biosynthesis.II	age	age	-18.6009	2.72525	4	2	0.0207983	0.244775
PWY.7111..pyruvate.fermentation.to.isobutanol..engineered.	age	age	-36.9845	17.0105	4	2	0.161728	0.244775
PWY.7199..pyrimidine.deoxyribonucleosides.salvage	age	age	-33.6932	10.6542	4	2	0.0871218	0.244775
PWY.7208..superpathway.of.pyrimidine.nucleobases.salvage	age	age	-62.8086	25.4003	4	2	0.13194	0.244775
PWY.7220..adenosine.deoxyribonucleotides.de.novo.biosynthesis.II	age	age	-54.2771	21.28	4	2	0.125437	0.244775
PWY.7221..guanosine.ribonucleotides.de.novo.biosynthesis	age	age	-60.7389	25.3769	4	2	0.139056	0.244775
PWY.7221..guanosine.ribonucleotides.de.novo.biosynthesis.unclassified	age	age	-16.8183	4.16811	4	2	0.0562851	0.244775
PWY.7222..guanosine.deoxyribonucleotides.de.novo.biosynthesis.II	age	age	-54.2771	21.28	4	2	0.125437	0.244775
PWY.7228..superpathway.of.guanosine.nucleotides.de.novo.biosynthesis.I	age	age	-59.6088	24.7088	4	2	0.137305	0.244775
PWY.7228..superpathway.of.guanosine.nucleotides.de.novo.biosynthesis.I.unclassified	age	age	-19.2707	3.82301	4	2	0.0371756	0.244775
PWY.7229..superpathway.of.adenosine.nucleotides.de.novo.biosynthesis.I	age	age	-67.8134	30.6535	4	2	0.157447	0.244775
PWY.7229..superpathway.of.adenosine.nucleotides.de.novo.biosynthesis.I.unclassified	age	age	-23.1491	9.2941	4	2	0.130398	0.244775
PWY.7238..sucrose.biosynthesis.II	age	age	-52.3002	14.0507	4	2	0.0651959	0.244775
PWY.7238..sucrose.biosynthesis.II.unclassified	age	age	-18.173	2.53614	4	2	0.0189246	0.244775
PWY.724..superpathway.of.L.lysine..L.threonine.and.L.methionine.biosynthesis.II	age	age	-25.8022	5.18095	4	2	0.0380333	0.244775
PWY.724..superpathway.of.L.lysine..L.threonine.and.L.methionine.biosynthesis.II.g__Clostridium.s__Clostridium_ventriculi	age	age	-17.7231	6.69151	4	2	0.117872	0.244775
PWY.7357..thiamine.phosphate.formation.from.pyrithiamine.and.oxythiamine..yeast.	age	age	-11.4413	3.06477	4	2	0.064852	0.244775
PWY.7663..gondoate.biosynthesis..anaerobic.	age	age	-29.1051	10.9503	4	2	0.117185	0.244775
PWY.7663..gondoate.biosynthesis..anaerobic..unclassified	age	age	-13.9922	5.12021	4	2	0.111879	0.244775
PWY.7664..oleate.biosynthesis.IV..anaerobic.	age	age	-24.5786	4.88125	4	2	0.0372511	0.244775
PWY.7851..coenzyme.A.biosynthesis.II..eukaryotic..g__Clostridium.s__Clostridium_ventriculi	age	age	-21.2776	9.0609	4	2	0.143351	0.244775
PWY.7953..UDP.N.acetylmuramoyl.pentapeptide.biosynthesis.III..meso.diaminopimelate.containing.	age	age	-46.3793	16.295	4	2	0.104456	0.244775
PWY.7953..UDP.N.acetylmuramoyl.pentapeptide.biosynthesis.III..meso.diaminopimelate.containing..g__Clostridium.s__Clostridium_ventriculi	age	age	-32.1345	13.2685	4	2	0.136448	0.244775
PWY.7977..L.methionine.biosynthesis.IV	age	age	-33.9127	10.9792	4	2	0.0907693	0.244775
PWY.7977..L.methionine.biosynthesis.IV.g__Clostridium.s__Clostridium_ventriculi	age	age	-17.5171	8.06907	4	2	0.162109	0.244775
PWY.8178..pentose.phosphate.pathway..non.oxidative.branch..II	age	age	-63.326	19.4985	4	2	0.0831527	0.244775
PWY.8178..pentose.phosphate.pathway..non.oxidative.branch..II.g__Clostridium.s__Clostridium_ventriculi	age	age	-39.8836	16.1617	4	2	0.132371	0.244775
PWY.8187..L.arginine.degradation.XIII..reductive.Stickland.reaction.	age	age	-26.1253	6.21643	4	2	0.0522231	0.244775
PWY.841..superpathway.of.purine.nucleotides.de.novo.biosynthesis.I	age	age	-47.4752	20.6338	4	2	0.148063	0.244775
PWY0.1586..peptidoglycan.maturation..meso.diaminopimelate.containing.	age	age	-75.8035	17.4331	4	2	0.0490322	0.244775
PWY0.1586..peptidoglycan.maturation..meso.diaminopimelate.containing..g__Clostridium.s__Clostridium_ventriculi	age	age	-48.4501	17.9777	4	2	0.114512	0.244775
PWY0.162..superpathway.of.pyrimidine.ribonucleotides.de.novo.biosynthesis	age	age	-27.0172	10.8158	4	2	0.129786	0.244775
PWY0.862...5Z..dodecenoate.biosynthesis.I	age	age	-23.8927	3.82836	4	2	0.0247259	0.244775
PWY66.429..fatty.acid.biosynthesis.initiation..mitochondria.	age	age	-24.8122	8.9868	4	2	0.109965	0.244775
PWY66.429..fatty.acid.biosynthesis.initiation..mitochondria..g__Clostridium.s__Clostridium_ventriculi	age	age	-14.3775	5.82044	4	2	0.132163	0.244775
PWY66.429..fatty.acid.biosynthesis.initiation..mitochondria..unclassified	age	age	-5.98529	2.72704	4	2	0.159393	0.244775
RIBOSYN2.PWY..flavin.biosynthesis.I..bacteria.and.plants.	age	age	-37.3207	16.4828	4	2	0.151846	0.244775
RIBOSYN2.PWY..flavin.biosynthesis.I..bacteria.and.plants..g__Clostridium.s__Clostridium_ventriculi	age	age	-20.74	7.59168	4	2	0.111934	0.244775
SER.GLYSYN.PWY..superpathway.of.L.serine.and.glycine.biosynthesis.I	age	age	-20.6844	4.49662	4	2	0.0441528	0.244775
THISYN.PWY..superpathway.of.thiamine.diphosphate.biosynthesis.I	age	age	-13.8375	5.44538	4	2	0.126203	0.244775
THRESYN.PWY..superpathway.of.L.threonine.biosynthesis	age	age	-24.927	7.35776	4	2	0.0771755	0.244775
THRESYN.PWY..superpathway.of.L.threonine.biosynthesis.g__Clostridium.s__Clostridium_ventriculi	age	age	-14.8482	5.06685	4	2	0.0993888	0.244775
TRNA.CHARGING.PWY..tRNA.charging	age	age	-58.279	19.1178	4	2	0.0928635	0.244775
UDPNAGSYN.PWY..UDP.N.acetyl.D.glucosamine.biosynthesis.I.unclassified	age	age	-7.08506	1.47197	4	2	0.0405555	0.244775
VALSYN.PWY..L.valine.biosynthesis	age	age	-40.1099	10.8962	4	2	0.0665194	0.244775
PWY.6385..peptidoglycan.biosynthesis.III..mycobacteria..g__Clostridium.s__Clostridium_ventriculi	age	age	-33.0425	15.4956	4	2	0.166623	0.248823
UNINTEGRATED.g__Clostridium.s__Clostridium_ventriculi	age	age	-18680.7	8870.21	4	2	0.169813	0.25025
PWY.7238..sucrose.biosynthesis.II.g__Clostridium.s__Clostridium_ventriculi	age	age	-29.4719	13.9938	4	2	0.169804	0.25025
COA.PWY.1..superpathway.of.coenzyme.A.biosynthesis.III..mammals.	age	age	-34.1505	16.539	4	2	0.174958	0.251849
COA.PWY..coenzyme.A.biosynthesis.I..prokaryotic..g__Clostridium.s__Clostridium_ventriculi	age	age	-22.4771	10.935	4	2	0.176153	0.251849
COBALSYN.PWY..superpathway.of.adenosylcobalamin.salvage.from.cobinamide.I.g__Clostridium.s__Clostridium_ventriculi	age	age	-34.705	17.409	4	2	0.184389	0.251849
LACTOSECAT.PWY..lactose.and.galactose.degradation.I.g__Clostridium.s__Clostridium_ventriculi	age	age	-38.0194	18.7857	4	2	0.180297	0.251849
PEPTIDOGLYCANSYN.PWY..peptidoglycan.biosynthesis.I..meso.diaminopimelate.containing..g__Clostridium.s__Clostridium_ventriculi	age	age	-34.7919	16.82	4	2	0.174495	0.251849
PWY.5188..tetrapyrrole.biosynthesis.I..from.glutamate..g__Clostridium.s__Clostridium_ventriculi	age	age	-17.9058	8.97788	4	2	0.184263	0.251849
PWY.5695..inosine.5..phosphate.degradation	age	age	-37.0938	18.2474	4	2	0.179109	0.251849
PWY.6527..stachyose.degradation.g__Clostridium.s__Clostridium_ventriculi	age	age	-36.8472	18.1727	4	2	0.179797	0.251849
PWY.7221..guanosine.ribonucleotides.de.novo.biosynthesis.g__Clostridium.s__Clostridium_ventriculi	age	age	-38.6244	19.3442	4	2	0.183954	0.251849
PWY.7851..coenzyme.A.biosynthesis.II..eukaryotic.	age	age	-30.8329	15.4153	4	2	0.183484	0.251849
PWY0.1296..purine.ribonucleosides.degradation	age	age	-69.2361	34.2801	4	2	0.180846	0.251849
TRNA.CHARGING.PWY..tRNA.charging.g__Clostridium.s__Clostridium_ventriculi	age	age	-29.8282	14.753	4	2	0.180563	0.251849
GLYCOGENSYNTH.PWY..glycogen.biosynthesis.I..from.ADP.D.Glucose..g__Clostridium.s__Clostridium_ventriculi	age	age	-44.0933	22.5821	4	2	0.190113	0.253484
PWY.5941..glycogen.degradation.II.g__Clostridium.s__Clostridium_ventriculi	age	age	-30.3199	15.4698	4	2	0.189065	0.253484
PWY.6151..S.adenosyl.L.methionine.salvage.I.unclassified	age	age	-19.2381	9.77244	4	3	0.187844	0.253484
THISYNARA.PWY..superpathway.of.thiamine.diphosphate.biosynthesis.III..eukaryotes.	age	age	-12.9626	6.61593	4	2	0.189157	0.253484
LACTOSECAT.PWY..lactose.and.galactose.degradation.I	age	age	-51.8013	26.8107	4	2	0.193064	0.255895
PWY.5723..Rubisco.shunt	age	age	-49.2262	25.7297	4	2	0.195845	0.256546
PWY.6731..starch.degradation.III.g__Clostridium.s__Clostridium_ventriculi	age	age	-27.0444	14.1296	4	2	0.195724	0.256546
UDPNAGSYN.PWY..UDP.N.acetyl.D.glucosamine.biosynthesis.I	age	age	-63.6527	34.0225	4	2	0.202265	0.263415
PWY.7228..superpathway.of.guanosine.nucleotides.de.novo.biosynthesis.I.g__Clostridium.s__Clostridium_ventriculi	age	age	-31.6908	17.07	4	2	0.20451	0.264667
PWY0.1296..purine.ribonucleosides.degradation.g__Clostridium.s__Clostridium_ventriculi	age	age	-48.4835	26.2117	4	2	0.205589	0.264667
PWY.6731..starch.degradation.III	age	age	-37.8152	20.669	4	2	0.208812	0.26723
PWY.7282..4.amino.2.methyl.5.diphosphomethylpyrimidine.biosynthesis.II	age	age	-17.4335	9.56602	4	2	0.209967	0.26723
PWY.6151..S.adenosyl.L.methionine.salvage.I.g__Clostridium.s__Clostridium_ventriculi	age	age	-45.6253	25.2272	4	2	0.212243	0.268602
COBALSYN.PWY..superpathway.of.adenosylcobalamin.salvage.from.cobinamide.I	age	age	-37.0746	21.1148	4	2	0.221197	0.270754
PWY.4041...gamma..glutamyl.cycle.g__Clostridium.s__Clostridium_ventriculi	age	age	-21.662	12.1213	4	2	0.215831	0.270754
PWY.5667..CDP.diacylglycerol.biosynthesis.I	age	age	-35.218	19.8648	4	2	0.218252	0.270754
PWY0.1319..CDP.diacylglycerol.biosynthesis.II	age	age	-35.218	19.8648	4	2	0.218252	0.270754
PWY4FS.7..phosphatidylglycerol.biosynthesis.I..plastidic.	age	age	-28.2769	16.0495	4	2	0.220154	0.270754
PWY4FS.8..phosphatidylglycerol.biosynthesis.II..non.plastidic.	age	age	-28.2769	16.0495	4	2	0.220154	0.270754
PWY.7208..superpathway.of.pyrimidine.nucleobases.salvage.g__Clostridium.s__Clostridium_ventriculi	age	age	-31.3115	18.1564	4	2	0.226752	0.274553
PWY.7234..inosine.5..phosphate.biosynthesis.III	age	age	-27.1462	15.6823	4	2	0.22559	0.274553
PWY.6124..inosine.5..phosphate.biosynthesis.II.g__Clostridium.s__Clostridium_ventriculi	age	age	-19.018	11.2954	4	2	0.234275	0.281318
PWY.6892..thiazole.component.of.thiamine.diphosphate.biosynthesis.I.g__Clostridium.s__Clostridium_ventriculi	age	age	-54.29	32.431	4	2	0.236106	0.281318
UDPNAGSYN.PWY..UDP.N.acetyl.D.glucosamine.biosynthesis.I.g__Clostridium.s__Clostridium_ventriculi	age	age	-47.7394	28.441	4	2	0.235247	0.281318
PWY.6609..adenine.and.adenosine.salvage.III.g__Clostridium.s__Clostridium_ventriculi	age	age	-60.6462	36.5665	4	2	0.239074	0.283347
POLYISOPRENSYN.PWY..polyisoprenoid.biosynthesis..E..coli.	age	age	-4.47187	2.71837	4	2	0.241693	0.284944
PWY.6703..preQ0.biosynthesis	age	age	-28.8965	17.8789	4	2	0.247426	0.288947
PWY.6892..thiazole.component.of.thiamine.diphosphate.biosynthesis.I	age	age	-56.817	35.1802	4	2	0.247669	0.288947
UNINTEGRATED	age	age	-95281.4	60582.9	4	3	0.25641	0.296662
PWY.6147..6.hydroxymethyl.dihydropterin.diphosphate.biosynthesis.I	age	age	-23.5133	14.9739	4	2	0.256931	0.296662
UNINTEGRATED.g__Lactobacillus.s__Lactobacillus_reuteri	age	age	-9075.45	5921.46	4	2	0.26507	0.304491
PWY.4041...gamma..glutamyl.cycle	age	age	-32.7476	22.015	4	2	0.275263	0.311183
PWY.5686..UMP.biosynthesis.I	age	age	-39.9416	27.0529	4	2	0.277842	0.311183
PWY.6823..molybdopterin.biosynthesis	age	age	-27.8291	18.6647	4	2	0.274456	0.311183
PWY.7790..UMP.biosynthesis.II	age	age	-39.9416	27.0529	4	2	0.277842	0.311183
PWY.7791..UMP.biosynthesis.III	age	age	-39.9416	27.0529	4	2	0.277842	0.311183
PWY.5667..CDP.diacylglycerol.biosynthesis.I.g__Clostridium.s__Clostridium_ventriculi	age	age	-16.2638	11.3289	4	2	0.287605	0.311225
PWY.5686..UMP.biosynthesis.I.g__Clostridium.s__Clostridium_ventriculi	age	age	-23.8406	16.5654	4	2	0.286733	0.311225
PWY.6700..queuosine.biosynthesis.I..de.novo..g__Clostridium.s__Clostridium_ventriculi	age	age	-21.2612	14.7045	4	2	0.285103	0.311225
PWY.7761..NAD.salvage.pathway.II..PNC.IV.cycle.	age	age	-15.7065	10.7667	4	2	0.282006	0.311225
PWY.7790..UMP.biosynthesis.II.g__Clostridium.s__Clostridium_ventriculi	age	age	-23.8406	16.5654	4	2	0.286733	0.311225
PWY.7791..UMP.biosynthesis.III.g__Clostridium.s__Clostridium_ventriculi	age	age	-23.8406	16.5654	4	2	0.286733	0.311225
PWY0.1319..CDP.diacylglycerol.biosynthesis.II.g__Clostridium.s__Clostridium_ventriculi	age	age	-16.2638	11.3289	4	2	0.287605	0.311225
OANTIGEN.PWY..O.antigen.building.blocks.biosynthesis..E..coli..g__Clostridium.s__Clostridium_ventriculi	age	age	-29.3272	20.8529	4	2	0.294857	0.317539
DTDPRHAMSYN.PWY..dTDP..beta..L.rhamnose.biosynthesis.g__Clostridium.s__Clostridium_ventriculi	age	age	-23.9706	18.234	4	2	0.319157	0.342063
PWY.6823..molybdopterin.biosynthesis.g__Clostridium.s__Clostridium_ventriculi	age	age	-25.9056	19.9647	4	2	0.323934	0.343892
PWY.801..homocysteine.and.cysteine.interconversion	age	age	-6.28102	4.82845	4	2	0.323012	0.343892
PYRIDNUCSAL.PWY..NAD.salvage.pathway.I..PNC.VI.cycle.	age	age	-11.0021	9.26817	4	2	0.35708	0.377292
PWY.6703..preQ0.biosynthesis.g__Clostridium.s__Clostridium_ventriculi	age	age	-19.5531	16.7875	4	2	0.364262	0.381704
PWY3O.4107..NAD.salvage.pathway.V..PNC.V.cycle.	age	age	-9.76052	8.38889	4	2	0.364664	0.381704
UDPNAGSYN.PWY..UDP.N.acetyl.D.glucosamine.biosynthesis.I.g__Lactobacillus.s__Lactobacillus_reuteri	age	age	-6.73038	6.39364	4	2	0.402906	0.419771
COA.PWY..coenzyme.A.biosynthesis.I..prokaryotic..g__Lactobacillus.s__Lactobacillus_reuteri	age	age	-6.77031	6.64069	4	2	0.41521	0.430588
PWY.101..photosynthesis.light.reactions	age	age	-18.2517	18.688	4	2	0.431742	0.4416
PWY.101..photosynthesis.light.reactions.unclassified	age	age	-18.2517	18.688	4	2	0.431742	0.4416
PWY.6292..superpathway.of.L.cysteine.biosynthesis..mammalian.	age	age	-8.99969	9.13225	4	2	0.428278	0.4416
PWY.5136..fatty.acid..beta..oxidation.II..plant.peroxisome.	age	age	-14.1815	14.6116	4	2	0.434146	0.442039
UNMAPPED	age	age	-207932	223274	4	3	0.450021	0.45613
PWY.5981..CDP.diacylglycerol.biosynthesis.III	age	age	-15.2868	16.8499	4	2	0.460046	0.46419
PWY.7731..superpathway.of.photosynthetic.hydrogen.production	age	age	-7.67218	10.1963	4	2	0.530288	0.532666
UNINTEGRATED.unclassified	age	age	-34341.2	61303.3	4	3	0.631728	0.631728
Jejunum
feature	metadata	value	coef	stderr	N	N.not.0	pval	qval
UNINTEGRATED.g__Clostridium.s__Clostridium_ventriculi	age	age	-57848.3	26578	8	4	0.0724053	0.566175
ANAGLYCOLYSIS.PWY..glycolysis.III..from.glucose..g__Clostridium.s__Clostridium_ventriculi	age	age	-102.706	49.8587	8	4	0.0850637	0.566175
ARO.PWY..chorismate.biosynthesis.I.g__Clostridium.s__Clostridium_ventriculi	age	age	-87.2549	40.4074	8	4	0.0741402	0.566175
CITRULBIO.PWY..L.citrulline.biosynthesis	age	age	-92.2238	34.6018	8	5	0.0372599	0.566175
COA.PWY.1..superpathway.of.coenzyme.A.biosynthesis.III..mammals..g__Clostridium.s__Clostridium_ventriculi	age	age	-85.916	37.8196	8	4	0.0635167	0.566175
COA.PWY..coenzyme.A.biosynthesis.I..prokaryotic..g__Clostridium.s__Clostridium_ventriculi	age	age	-83.0394	35.2759	8	4	0.0567474	0.566175
DTDPRHAMSYN.PWY..dTDP..beta..L.rhamnose.biosynthesis.g__Clostridium.s__Clostridium_ventriculi	age	age	-72.8351	26.7013	8	4	0.0342873	0.566175
LACTOSECAT.PWY..lactose.and.galactose.degradation.I.g__Clostridium.s__Clostridium_ventriculi	age	age	-133.108	62.9515	8	4	0.0788851	0.566175
OANTIGEN.PWY..O.antigen.building.blocks.biosynthesis..E..coli..g__Clostridium.s__Clostridium_ventriculi	age	age	-88.8427	35.3287	8	4	0.0456098	0.566175
P41.PWY..pyruvate.fermentation.to.acetate.and..S..lactate.I	age	age	-79.2745	36.9415	8	8	0.075528	0.566175
PANTOSYN.PWY..superpathway.of.coenzyme.A.biosynthesis.I..bacteria..g__Clostridium.s__Clostridium_ventriculi	age	age	-95.6708	44.4831	8	4	0.0750316	0.566175
PEPTIDOGLYCANSYN.PWY..peptidoglycan.biosynthesis.I..meso.diaminopimelate.containing..g__Clostridium.s__Clostridium_ventriculi	age	age	-111.602	52.8181	8	4	0.0790504	0.566175
PWY.241..C4.photosynthetic.carbon.assimilation.cycle..NADP.ME.type	age	age	-92.6777	43.2752	8	7	0.0759832	0.566175
PWY.241..C4.photosynthetic.carbon.assimilation.cycle..NADP.ME.type.g__Clostridium.s__Clostridium_ventriculi	age	age	-84.7271	34.7424	8	4	0.0505592	0.566175
PWY.2941..L.lysine.biosynthesis.II	age	age	-82.1809	37.8667	8	8	0.0730351	0.566175
PWY.2941..L.lysine.biosynthesis.II.g__Clostridium.s__Clostridium_ventriculi	age	age	-92.8485	39.3335	8	4	0.056242	0.566175
PWY.3841..folate.transformations.II..plants..g__Clostridium.s__Clostridium_ventriculi	age	age	-76.4788	33.7445	8	4	0.0639826	0.566175
PWY.4041...gamma..glutamyl.cycle	age	age	-105.012	41.7612	8	7	0.0456203	0.566175
PWY.4041...gamma..glutamyl.cycle.g__Clostridium.s__Clostridium_ventriculi	age	age	-71.4486	30.5275	8	4	0.0578072	0.566175
PWY.4984..urea.cycle	age	age	-57.2078	24.4181	8	4	0.0576195	0.566175
PWY.5097..L.lysine.biosynthesis.VI	age	age	-107.837	45.8753	8	8	0.0570072	0.566175
PWY.5097..L.lysine.biosynthesis.VI.g__Clostridium.s__Clostridium_ventriculi	age	age	-91.9528	38.6604	8	4	0.0548821	0.566175
PWY.5100..pyruvate.fermentation.to.acetate.and.lactate.II	age	age	-79.2745	36.9415	8	8	0.075528	0.566175
PWY.5136..fatty.acid..beta..oxidation.II..plant.peroxisome.	age	age	-29.0731	11.5492	8	7	0.0454518	0.566175
PWY.5188..tetrapyrrole.biosynthesis.I..from.glutamate..g__Clostridium.s__Clostridium_ventriculi	age	age	-59.053	24.3722	8	4	0.0516543	0.566175
PWY.5265..peptidoglycan.biosynthesis.II..staphylococci.	age	age	-87.5301	42.8477	8	4	0.0871039	0.566175
PWY.5659..GDP.mannose.biosynthesis.g__Clostridium.s__Clostridium_ventriculi	age	age	-94.0028	45.5743	8	4	0.0847474	0.566175
PWY.5667..CDP.diacylglycerol.biosynthesis.I.g__Clostridium.s__Clostridium_ventriculi	age	age	-70.1831	24.8498	8	4	0.0301834	0.566175
PWY.5686..UMP.biosynthesis.I.g__Clostridium.s__Clostridium_ventriculi	age	age	-86.6213	37.1333	8	4	0.0584232	0.566175
PWY.5910..superpathway.of.geranylgeranyldiphosphate.biosynthesis.I..via.mevalonate.	age	age	-11.1269	5.342	8	5	0.0824016	0.566175
PWY.6121..5.aminoimidazole.ribonucleotide.biosynthesis.I.g__Clostridium.s__Clostridium_ventriculi	age	age	-64.4686	28.4205	8	4	0.0638094	0.566175
PWY.6122..5.aminoimidazole.ribonucleotide.biosynthesis.II.g__Clostridium.s__Clostridium_ventriculi	age	age	-65.5669	28.8203	8	4	0.0632304	0.566175
PWY.6123..inosine.5..phosphate.biosynthesis.I.g__Clostridium.s__Clostridium_ventriculi	age	age	-61.2168	25.1357	8	4	0.0507847	0.566175
PWY.6124..inosine.5..phosphate.biosynthesis.II.g__Clostridium.s__Clostridium_ventriculi	age	age	-60.7864	24.4466	8	4	0.0473865	0.566175
PWY.6147..6.hydroxymethyl.dihydropterin.diphosphate.biosynthesis.I	age	age	-34.6419	12.3395	8	7	0.0308617	0.566175
PWY.6163..chorismate.biosynthesis.from.3.dehydroquinate.g__Clostridium.s__Clostridium_ventriculi	age	age	-90.0777	43.8874	8	4	0.0859473	0.566175
PWY.6277..superpathway.of.5.aminoimidazole.ribonucleotide.biosynthesis.g__Clostridium.s__Clostridium_ventriculi	age	age	-65.5669	28.8203	8	4	0.0632304	0.566175
PWY.6293..superpathway.of.L.cysteine.biosynthesis..fungi.	age	age	-16.0696	5.57262	8	4	0.0279234	0.566175
PWY.6305..superpathway.of.putrescine.biosynthesis	age	age	-73.2486	35.4701	8	6	0.0844605	0.566175
PWY.6305..superpathway.of.putrescine.biosynthesis.g__Clostridium.s__Clostridium_ventriculi	age	age	-74.5013	34.4553	8	4	0.0738463	0.566175
PWY.6317..D.galactose.degradation.I..Leloir.pathway.	age	age	-95.7707	45.2686	8	8	0.0787598	0.566175
PWY.6317..D.galactose.degradation.I..Leloir.pathway..g__Clostridium.s__Clostridium_ventriculi	age	age	-97.5547	45.5117	8	4	0.0757822	0.566175
PWY.6385..peptidoglycan.biosynthesis.III..mycobacteria..g__Clostridium.s__Clostridium_ventriculi	age	age	-101.549	48.2383	8	4	0.0799055	0.566175
PWY.6386..UDP.N.acetylmuramoyl.pentapeptide.biosynthesis.II..lysine.containing..g__Clostridium.s__Clostridium_ventriculi	age	age	-121.032	59.0606	8	4	0.0863271	0.566175
PWY.6387..UDP.N.acetylmuramoyl.pentapeptide.biosynthesis.I..meso.diaminopimelate.containing..g__Clostridium.s__Clostridium_ventriculi	age	age	-116.807	56.0179	8	4	0.0821443	0.566175
PWY.6527..stachyose.degradation.g__Clostridium.s__Clostridium_ventriculi	age	age	-113.768	55.6427	8	4	0.0868865	0.566175
PWY.6606..guanosine.nucleotides.degradation.II	age	age	-35.4845	12.0189	8	5	0.025534	0.566175
PWY.6609..adenine.and.adenosine.salvage.III.g__Clostridium.s__Clostridium_ventriculi	age	age	-186.126	87.6511	8	4	0.0779065	0.566175
PWY.6700..queuosine.biosynthesis.I..de.novo..g__Clostridium.s__Clostridium_ventriculi	age	age	-73.9947	32.7779	8	4	0.0647742	0.566175
PWY.6703..preQ0.biosynthesis	age	age	-86.4898	34.8196	8	8	0.0475509	0.566175
PWY.6703..preQ0.biosynthesis.g__Clostridium.s__Clostridium_ventriculi	age	age	-78.7994	27.1095	8	4	0.0270965	0.566175
PWY.6731..starch.degradation.III	age	age	-122.826	52.6219	8	5	0.0583104	0.566175
PWY.6731..starch.degradation.III.g__Clostridium.s__Clostridium_ventriculi	age	age	-91.384	44.3607	8	4	0.0850536	0.566175
PWY.6823..molybdopterin.biosynthesis	age	age	-75.1452	33.7922	8	7	0.0678473	0.566175
PWY.6823..molybdopterin.biosynthesis.g__Clostridium.s__Clostridium_ventriculi	age	age	-79.5506	34.9454	8	4	0.0631088	0.566175
PWY.6892..thiazole.component.of.thiamine.diphosphate.biosynthesis.I	age	age	-151.413	66.6596	8	5	0.0635418	0.566175
PWY.6892..thiazole.component.of.thiamine.diphosphate.biosynthesis.I.g__Clostridium.s__Clostridium_ventriculi	age	age	-147.348	68.897	8	4	0.0762904	0.566175
PWY.7208..superpathway.of.pyrimidine.nucleobases.salvage.g__Clostridium.s__Clostridium_ventriculi	age	age	-102.28	44.7222	8	4	0.0621986	0.566175
PWY.7228..superpathway.of.guanosine.nucleotides.de.novo.biosynthesis.I.g__Clostridium.s__Clostridium_ventriculi	age	age	-95.1684	42.6457	8	4	0.0671175	0.566175
PWY.724..superpathway.of.L.lysine..L.threonine.and.L.methionine.biosynthesis.II.g__Clostridium.s__Clostridium_ventriculi	age	age	-64.0475	25.5167	8	4	0.045902	0.566175
PWY.7761..NAD.salvage.pathway.II..PNC.IV.cycle.	age	age	-59.7497	19.4218	8	5	0.0217621	0.566175
PWY.7790..UMP.biosynthesis.II.g__Clostridium.s__Clostridium_ventriculi	age	age	-86.6213	37.1333	8	4	0.0584232	0.566175
PWY.7791..UMP.biosynthesis.III.g__Clostridium.s__Clostridium_ventriculi	age	age	-86.6213	37.1333	8	4	0.0584232	0.566175
PWY.7851..coenzyme.A.biosynthesis.II..eukaryotic..g__Clostridium.s__Clostridium_ventriculi	age	age	-82.4081	35.3354	8	4	0.0584672	0.566175
PWY.7953..UDP.N.acetylmuramoyl.pentapeptide.biosynthesis.III..meso.diaminopimelate.containing..g__Clostridium.s__Clostridium_ventriculi	age	age	-103.532	45.7607	8	4	0.0643303	0.566175
PWY.7977..L.methionine.biosynthesis.IV.g__Clostridium.s__Clostridium_ventriculi	age	age	-71.5878	29.0059	8	4	0.0485866	0.566175
PWY.801..homocysteine.and.cysteine.interconversion	age	age	-18.3905	8.28819	8	4	0.0683033	0.566175
PWY.8178..pentose.phosphate.pathway..non.oxidative.branch..II.g__Clostridium.s__Clostridium_ventriculi	age	age	-118.408	55.9316	8	4	0.0786068	0.566175
PWY0.1296..purine.ribonucleosides.degradation.g__Clostridium.s__Clostridium_ventriculi	age	age	-131.488	61.6158	8	4	0.0767835	0.566175
PWY0.1319..CDP.diacylglycerol.biosynthesis.II.g__Clostridium.s__Clostridium_ventriculi	age	age	-70.1831	24.8498	8	4	0.0301834	0.566175
PWY4FS.7..phosphatidylglycerol.biosynthesis.I..plastidic.	age	age	-73.1823	33.0747	8	8	0.0688925	0.566175
PWY4FS.8..phosphatidylglycerol.biosynthesis.II..non.plastidic.	age	age	-73.1764	33.0572	8	8	0.0687986	0.566175
PWY66.429..fatty.acid.biosynthesis.initiation..mitochondria..g__Clostridium.s__Clostridium_ventriculi	age	age	-64.8782	26.2477	8	4	0.0483414	0.566175
PYRIDNUCSAL.PWY..NAD.salvage.pathway.I..PNC.VI.cycle.	age	age	-32.9833	12.8861	8	5	0.0429313	0.566175
RIBOSYN2.PWY..flavin.biosynthesis.I..bacteria.and.plants.	age	age	-93.3254	43.8682	8	7	0.0774867	0.566175
RIBOSYN2.PWY..flavin.biosynthesis.I..bacteria.and.plants..g__Clostridium.s__Clostridium_ventriculi	age	age	-73.2381	30.3303	8	4	0.0522399	0.566175
THISYN.PWY..superpathway.of.thiamine.diphosphate.biosynthesis.I	age	age	-41.875	19.4415	8	5	0.0747028	0.566175
THISYNARA.PWY..superpathway.of.thiamine.diphosphate.biosynthesis.III..eukaryotes.	age	age	-42.2963	17.1518	8	5	0.0487217	0.566175
THRESYN.PWY..superpathway.of.L.threonine.biosynthesis.g__Clostridium.s__Clostridium_ventriculi	age	age	-53.7885	20.7946	8	4	0.0413971	0.566175
TRNA.CHARGING.PWY..tRNA.charging.g__Clostridium.s__Clostridium_ventriculi	age	age	-92.5753	45.1321	8	4	0.0860979	0.566175
COA.PWY..coenzyme.A.biosynthesis.I..prokaryotic.	age	age	-79.0166	39.7194	8	8	0.0937977	0.569648
NONOXIPENT.PWY..pentose.phosphate.pathway..non.oxidative.branch..I.g__Clostridium.s__Clostridium_ventriculi	age	age	-137.977	68.9771	8	4	0.0923846	0.569648
PWY.5941..glycogen.degradation.II.g__Clostridium.s__Clostridium_ventriculi	age	age	-93.1932	47.1182	8	4	0.0953065	0.569648
PWY.6151..S.adenosyl.L.methionine.salvage.I.g__Clostridium.s__Clostridium_ventriculi	age	age	-131.348	66.3819	8	4	0.0951997	0.569648
PWY.7221..guanosine.ribonucleotides.de.novo.biosynthesis.g__Clostridium.s__Clostridium_ventriculi	age	age	-103.482	51.9754	8	4	0.0935884	0.569648
PWY.724..superpathway.of.L.lysine..L.threonine.and.L.methionine.biosynthesis.II	age	age	-66.9653	33.3004	8	8	0.091035	0.569648
UDPNAGSYN.PWY..UDP.N.acetyl.D.glucosamine.biosynthesis.I.g__Clostridium.s__Clostridium_ventriculi	age	age	-116.243	57.8639	8	4	0.0912934	0.569648
PWY.1042..glycolysis.IV.g__Clostridium.s__Clostridium_ventriculi	age	age	-110.343	56.3205	8	4	0.0978042	0.57144
PWY.7238..sucrose.biosynthesis.II.g__Clostridium.s__Clostridium_ventriculi	age	age	-86.9432	44.2235	8	4	0.0968868	0.57144
COBALSYN.PWY..superpathway.of.adenosylcobalamin.salvage.from.cobinamide.I.g__Clostridium.s__Clostridium_ventriculi	age	age	-92.4345	48.6912	8	4	0.106408	0.574833
GLYCOGENSYNTH.PWY..glycogen.biosynthesis.I..from.ADP.D.Glucose..g__Clostridium.s__Clostridium_ventriculi	age	age	-114.73	59.7866	8	4	0.103411	0.574833
PWY.5659..GDP.mannose.biosynthesis	age	age	-84.6898	44.6256	8	8	0.106496	0.574833
PWY.6527..stachyose.degradation	age	age	-103.177	53.6237	8	8	0.102682	0.574833
PWY.7953..UDP.N.acetylmuramoyl.pentapeptide.biosynthesis.III..meso.diaminopimelate.containing.	age	age	-93.3395	48.9585	8	8	0.105217	0.574833
PWY.7977..L.methionine.biosynthesis.IV	age	age	-75.4887	38.9664	8	7	0.100822	0.574833
PWY0.1586..peptidoglycan.maturation..meso.diaminopimelate.containing..g__Clostridium.s__Clostridium_ventriculi	age	age	-121.636	63.1602	8	4	0.102434	0.574833
PWY0.166..superpathway.of.pyrimidine.deoxyribonucleotides.de.novo.biosynthesis..E..coli.	age	age	-32.4739	17.1561	8	5	0.107229	0.574833
PWY.922..mevalonate.pathway.I..eukaryotes.and.bacteria.	age	age	-9.43524	5.0244	8	5	0.109476	0.580892
PWY.7328..superpathway.of.UDP.glucose.derived.O.antigen.building.blocks.biosynthesis	age	age	33.294	17.8983	8	6	0.112197	0.583514
PWY0.1586..peptidoglycan.maturation..meso.diaminopimelate.containing.	age	age	-110.683	59.5052	8	8	0.112214	0.583514
PANTO.PWY..phosphopantothenate.biosynthesis.I.g__Clostridium.s__Clostridium_ventriculi	age	age	-111.701	60.4267	8	4	0.114021	0.587041
PANTOSYN.PWY..superpathway.of.coenzyme.A.biosynthesis.I..bacteria.	age	age	-102.617	56.1882	8	6	0.117589	0.593652
PWY.7184..pyrimidine.deoxyribonucleotides.de.novo.biosynthesis.I	age	age	-34.9778	19.1517	8	5	0.11758	0.593652
PWY.5121..superpathway.of.geranylgeranyl.diphosphate.biosynthesis.II..via.MEP.	age	age	-19.8432	11.021	8	6	0.12187	0.597855
PWY.6545..pyrimidine.deoxyribonucleotides.de.novo.biosynthesis.III	age	age	-42.4583	23.5504	8	4	0.121469	0.597855
PWY0.1296..purine.ribonucleosides.degradation	age	age	-118.387	65.5563	8	8	0.120964	0.597855
COBALSYN.PWY..superpathway.of.adenosylcobalamin.salvage.from.cobinamide.I	age	age	-90.6158	51.1867	8	6	0.127072	0.600829
NONOXIPENT.PWY..pentose.phosphate.pathway..non.oxidative.branch..I	age	age	-116.563	65.534	8	8	0.125609	0.600829
PWY.6859..all.trans.farnesol.biosynthesis	age	age	-16.0446	9.04821	8	6	0.126556	0.600829
PWY.7208..superpathway.of.pyrimidine.nucleobases.salvage	age	age	-84.2198	47.5779	8	8	0.127098	0.600829
GLYCOCAT.PWY..glycogen.degradation.I	age	age	-31.7843	18.3835	8	4	0.134548	0.615276
OANTIGEN.PWY..O.antigen.building.blocks.biosynthesis..E..coli.	age	age	-69.4153	40.1909	8	8	0.134887	0.615276
PWY.6387..UDP.N.acetylmuramoyl.pentapeptide.biosynthesis.I..meso.diaminopimelate.containing.	age	age	-105.021	60.4132	8	8	0.132807	0.615276
PWY.7392..taxadiene.biosynthesis..engineered.	age	age	-16.4597	9.50408	8	5	0.134011	0.615276
PWY.6386..UDP.N.acetylmuramoyl.pentapeptide.biosynthesis.II..lysine.containing.	age	age	-109.105	63.4366	8	8	0.136241	0.616048
PWY.7357..thiamine.phosphate.formation.from.pyrithiamine.and.oxythiamine..yeast.	age	age	-29.4225	17.1709	8	7	0.137453	0.616167
GLYCOGENSYNTH.PWY..glycogen.biosynthesis.I..from.ADP.D.Glucose.	age	age	-84.8516	50.3737	8	8	0.143079	0.634332
PANTO.PWY..phosphopantothenate.biosynthesis.I	age	age	-117.194	70.7743	8	6	0.148824	0.634332
PEPTIDOGLYCANSYN.PWY..peptidoglycan.biosynthesis.I..meso.diaminopimelate.containing.	age	age	-94.8068	57.1259	8	8	0.148062	0.634332
POLYISOPRENSYN.PWY..polyisoprenoid.biosynthesis..E..coli.	age	age	-23.1313	13.802	8	6	0.144767	0.634332
PWY.5130..2.oxobutanoate.degradation.I	age	age	6.31288	3.80675	8	4	0.148323	0.634332
UDPNAGSYN.PWY..UDP.N.acetyl.D.glucosamine.biosynthesis.I	age	age	-100.569	60.6982	8	8	0.148624	0.634332
PWY.5667..CDP.diacylglycerol.biosynthesis.I	age	age	-58.4503	35.4642	8	8	0.150418	0.635915
COA.PWY.1..superpathway.of.coenzyme.A.biosynthesis.III..mammals.	age	age	-81.8663	50.2719	8	6	0.154548	0.637561
PWY.6385..peptidoglycan.biosynthesis.III..mycobacteria.	age	age	-89.8173	55.0086	8	8	0.153633	0.637561
PWY.6609..adenine.and.adenosine.salvage.III	age	age	-144.711	89.162	8	8	0.155712	0.637561
PWY.7851..coenzyme.A.biosynthesis.II..eukaryotic.	age	age	-76.9327	47.2687	8	6	0.154742	0.637561
UNMAPPED	age	age	56628	35234.3	8	8	0.159138	0.641094
ANAEROFRUCAT.PWY..homolactic.fermentation	age	age	-52.9797	32.8528	8	8	0.15795	0.641094
PWY.6292..superpathway.of.L.cysteine.biosynthesis..mammalian.	age	age	-19.9041	12.4534	8	5	0.161094	0.641094
PWY0.1319..CDP.diacylglycerol.biosynthesis.II	age	age	-57.0131	35.7129	8	8	0.161506	0.641094
PWY.8178..pentose.phosphate.pathway..non.oxidative.branch..II	age	age	-98.3617	61.8517	8	8	0.162874	0.641626
UNINTEGRATED	age	age	-49378.3	31307.3	8	8	0.16582	0.64832
GOLPDLCAT.PWY..superpathway.of.glycerol.degradation.to.1.3.propanediol	age	age	6.49768	4.17218	8	5	0.170387	0.656307
PWY3O.4107..NAD.salvage.pathway.V..PNC.V.cycle.	age	age	-18.4813	11.8303	8	6	0.169267	0.656307
PWY.6163..chorismate.biosynthesis.from.3.dehydroquinate	age	age	-65.0085	42.0816	8	8	0.173342	0.662779
ARO.PWY..chorismate.biosynthesis.I	age	age	-62.112	40.3577	8	8	0.174719	0.663166
PWY.7211..superpathway.of.pyrimidine.deoxyribonucleotides.de.novo.biosynthesis	age	age	-9.09385	5.97468	8	5	0.178817	0.673805
PWY.7328..superpathway.of.UDP.glucose.derived.O.antigen.building.blocks.biosynthesis.unclassified	age	age	18.6107	12.4627	8	6	0.185967	0.695703
COMPLETE.ARO.PWY..superpathway.of.aromatic.amino.acid.biosynthesis	age	age	-56.4172	37.9794	8	8	0.187963	0.698149
PWY.5686..UMP.biosynthesis.I	age	age	-77.9732	53.1253	8	8	0.192554	0.702291
PWY.7790..UMP.biosynthesis.II	age	age	-77.5064	52.5247	8	8	0.190499	0.702291
PWY.7791..UMP.biosynthesis.III	age	age	-78.5299	53.5848	8	8	0.19313	0.702291
PWY.6151..S.adenosyl.L.methionine.salvage.I	age	age	-91.0414	63.2575	8	8	0.200146	0.722748
PWY.5188..tetrapyrrole.biosynthesis.I..from.glutamate.	age	age	-49.3756	35.5432	8	8	0.214144	0.757517
PWY.5676..acetyl.CoA.fermentation.to.butanoate.II.unclassified	age	age	3.82116	2.75064	8	4	0.214138	0.757517
PWY.8187..L.arginine.degradation.XIII..reductive.Stickland.reaction.	age	age	-22.798	16.3938	8	8	0.213717	0.757517
PWY.6125..superpathway.of.guanosine.nucleotides.de.novo.biosynthesis.II	age	age	-64.0871	46.3329	8	8	0.215877	0.758486
GLUCONEO.PWY..gluconeogenesis.I	age	age	-43.6354	32.1478	8	8	0.223507	0.76131
PWY.5855..ubiquinol.7.biosynthesis..early.decarboxylation..unclassified	age	age	-2.83283	2.06367	8	4	0.218938	0.76131
PWY.6121..5.aminoimidazole.ribonucleotide.biosynthesis.I	age	age	-49.0769	35.8552	8	8	0.220108	0.76131
PWY.7220..adenosine.deoxyribonucleotides.de.novo.biosynthesis.II	age	age	-53.4609	39.4344	8	8	0.224001	0.76131
PWY.7222..guanosine.deoxyribonucleotides.de.novo.biosynthesis.II	age	age	-53.4609	39.4344	8	8	0.224001	0.76131
PWY.5484..glycolysis.II..from.fructose.6.phosphate.	age	age	-45.5058	34.0707	8	8	0.230102	0.775332
PWY.7228..superpathway.of.guanosine.nucleotides.de.novo.biosynthesis.I	age	age	-64.6096	48.4925	8	8	0.231109	0.775332
PWY.6126..superpathway.of.adenosine.nucleotides.de.novo.biosynthesis.II	age	age	-64.7434	49.3294	8	8	0.23733	0.791099
LACTOSECAT.PWY..lactose.and.galactose.degradation.I	age	age	-82.3814	63.5556	8	8	0.242525	0.798184
PWY.6897..thiamine.diphosphate.salvage.II	age	age	-16.4053	12.6501	8	7	0.242318	0.798184
X1CMET2.PWY..folate.transformations.III..E..coli.	age	age	-47.8503	37.7379	8	7	0.25179	0.799259
P161.PWY..acetylene.degradation..anaerobic.	age	age	25.9386	20.6422	8	8	0.25561	0.799259
PWY.5723..Rubisco.shunt	age	age	-66.917	53.2816	8	5	0.255838	0.799259
PWY.6122..5.aminoimidazole.ribonucleotide.biosynthesis.II	age	age	-48.2722	38.2416	8	8	0.253687	0.799259
PWY.6277..superpathway.of.5.aminoimidazole.ribonucleotide.biosynthesis	age	age	-48.2722	38.2416	8	8	0.253687	0.799259
PWY.6292..superpathway.of.L.cysteine.biosynthesis..mammalian..unclassified	age	age	2.37727	1.8822	8	4	0.253441	0.799259
PWY.6901..superpathway.of.glucose.and.xylose.degradation	age	age	-42.4499	33.875	8	6	0.256779	0.799259
PWY.841..superpathway.of.purine.nucleotides.de.novo.biosynthesis.I	age	age	-52.6578	41.045	8	8	0.246844	0.799259
PWY0.1477..ethanolamine.utilization	age	age	25.9386	20.6422	8	8	0.25561	0.799259
TRNA.CHARGING.PWY..tRNA.charging	age	age	-66.9039	53.5707	8	8	0.258222	0.799259
PWY.7345..superpathway.of.anaerobic.sucrose.degradation	age	age	-32.3937	26.2823	8	7	0.263853	0.811856
FOLSYN.PWY..superpathway.of.tetrahydrofolate.biosynthesis.and.salvage	age	age	-21.8657	18.566	8	7	0.2835	0.824693
GLYCOLYSIS..glycolysis.I..from.glucose.6.phosphate.	age	age	-40.9967	35.223	8	8	0.288643	0.824693
P161.PWY..acetylene.degradation..anaerobic..unclassified	age	age	22.94	19.415	8	8	0.282085	0.824693
PWY.1042..glycolysis.IV	age	age	-66.4664	54.751	8	8	0.270368	0.824693
PWY.3841..folate.transformations.II..plants.	age	age	-49.5044	41.4149	8	8	0.277056	0.824693
PWY.5676..acetyl.CoA.fermentation.to.butanoate.II	age	age	4.21749	3.54877	8	5	0.279563	0.824693
PWY.6608..guanosine.nucleotides.degradation.III	age	age	-45.4072	38.242	8	7	0.279955	0.824693
PWY.6612..superpathway.of.tetrahydrofolate.biosynthesis	age	age	-16.2958	13.9994	8	7	0.288599	0.824693
PWY.6700..queuosine.biosynthesis.I..de.novo.	age	age	-61.3643	50.7143	8	8	0.271782	0.824693
PWY.7198..pyrimidine.deoxyribonucleotides.de.novo.biosynthesis.IV	age	age	14.3752	12.1749	8	5	0.282392	0.824693
PWY.7229..superpathway.of.adenosine.nucleotides.de.novo.biosynthesis.I	age	age	-61.4268	52.7427	8	8	0.288368	0.824693
PWY0.1297..superpathway.of.purine.deoxyribonucleosides.degradation.unclassified	age	age	20.9725	17.933	8	7	0.286555	0.824693
PWY0.1477..ethanolamine.utilization.unclassified	age	age	22.94	19.415	8	8	0.282085	0.824693
ANAGLYCOLYSIS.PWY..glycolysis.III..from.glucose.	age	age	-65.4123	56.5875	8	8	0.291647	0.828725
DTDPRHAMSYN.PWY..dTDP..beta..L.rhamnose.biosynthesis	age	age	-42.2384	36.9423	8	8	0.296448	0.837788
PWY.6588..pyruvate.fermentation.to.acetone	age	age	5.02681	4.58767	8	5	0.315221	0.886027
PWY.5941..glycogen.degradation.II	age	age	-58.8437	53.9569	8	8	0.317311	0.887106
PWY66.429..fatty.acid.biosynthesis.initiation..mitochondria..unclassified	age	age	25.1874	23.4613	8	8	0.324281	0.901744
LACTOSECAT.PWY..lactose.and.galactose.degradation.I.unclassified	age	age	40.769	38.1328	8	7	0.326124	0.902044
PWY0.1298..superpathway.of.pyrimidine.deoxyribonucleosides.degradation	age	age	22.3222	21.5341	8	8	0.339881	0.935123
PWY.6969..TCA.cycle.V..2.oxoglutarate.synthase.	age	age	7.24028	7.11565	8	5	0.34817	0.952885
P185.PWY..formaldehyde.assimilation.III..dihydroxyacetone.cycle.	age	age	8.40652	8.34525	8	4	0.352653	0.959959
PWY.7199..pyrimidine.deoxyribonucleosides.salvage.unclassified	age	age	29.0097	29.034	8	7	0.356293	0.959959
PWY0.1298..superpathway.of.pyrimidine.deoxyribonucleosides.degradation.unclassified	age	age	17.4928	17.4602	8	7	0.355086	0.959959
PENTOSE.P.PWY..pentose.phosphate.pathway	age	age	-37.6695	37.9967	8	8	0.359778	0.964353
PWY.6123..inosine.5..phosphate.biosynthesis.I	age	age	-40.5941	41.798	8	8	0.368958	0.983889
PWY.7388..octanoyl..acyl.carrier.protein..biosynthesis..mitochondria..yeast.	age	age	-4.26317	4.41344	8	4	0.371372	0.985273
PWY.7117..C4.photosynthetic.carbon.assimilation.cycle..PEPCK.type	age	age	-21.7104	22.9151	8	8	0.379998	0.987995
PWY.7221..guanosine.ribonucleotides.de.novo.biosynthesis	age	age	-63.827	67.0276	8	8	0.377739	0.987995
PWY.7238..sucrose.biosynthesis.II	age	age	-44.5278	46.7516	8	8	0.377653	0.987995
PWY66.429..fatty.acid.biosynthesis.initiation..mitochondria.	age	age	-37.9777	40.0698	8	8	0.37983	0.987995
UNINTEGRATED.unclassified	age	age	20237.6	21729.1	8	8	0.387607	0.988749
X1CMET2.PWY..folate.transformations.III..E..coli..unclassified	age	age	-5.27866	25.3775	8	6	0.842106	0.988749
ANAEROFRUCAT.PWY..homolactic.fermentation.unclassified	age	age	-5.05542	28.8618	8	6	0.866716	0.988749
ANAGLYCOLYSIS.PWY..glycolysis.III..from.glucose..unclassified	age	age	-7.14987	35.6081	8	8	0.847494	0.988749
ARGININE.SYN4.PWY..L.ornithine.biosynthesis.II	age	age	-3.0216	4.63135	8	5	0.538306	0.988749
ARGSYN.PWY..L.arginine.biosynthesis.I..via.L.ornithine.	age	age	4.82488	22.6307	8	8	0.83823	0.988749
ARGSYN.PWY..L.arginine.biosynthesis.I..via.L.ornithine..unclassified	age	age	3.68397	19.983	8	7	0.859808	0.988749
ARGSYNBSUB.PWY..L.arginine.biosynthesis.II..acetyl.cycle.	age	age	10.1753	26.9528	8	8	0.718778	0.988749
ARGSYNBSUB.PWY..L.arginine.biosynthesis.II..acetyl.cycle..unclassified	age	age	7.22351	23.0592	8	7	0.764687	0.988749
ARO.PWY..chorismate.biosynthesis.I.unclassified	age	age	10.5926	22.4549	8	8	0.653787	0.988749
ASPASN.PWY..superpathway.of.L.aspartate.and.L.asparagine.biosynthesis	age	age	-5.22981	23.9436	8	8	0.83434	0.988749
ASPASN.PWY..superpathway.of.L.aspartate.and.L.asparagine.biosynthesis.unclassified	age	age	19.2498	28.4217	8	8	0.523463	0.988749
BIOTIN.BIOSYNTHESIS.PWY..biotin.biosynthesis.I	age	age	2.12627	7.88282	8	4	0.796401	0.988749
BRANCHED.CHAIN.AA.SYN.PWY..superpathway.of.branched.chain.amino.acid.biosynthesis	age	age	33.7099	48.1581	8	8	0.510153	0.988749
BRANCHED.CHAIN.AA.SYN.PWY..superpathway.of.branched.chain.amino.acid.biosynthesis.unclassified	age	age	6.45635	42.3499	8	8	0.883827	0.988749
CALVIN.PWY..Calvin.Benson.Bassham.cycle	age	age	-10.2504	70.7613	8	6	0.889566	0.988749
CALVIN.PWY..Calvin.Benson.Bassham.cycle.unclassified	age	age	-9.61558	44.7118	8	6	0.836846	0.988749
COA.PWY.1..superpathway.of.coenzyme.A.biosynthesis.III..mammals..unclassified	age	age	2.50572	17.5213	8	5	0.890964	0.988749
COA.PWY..coenzyme.A.biosynthesis.I..prokaryotic..unclassified	age	age	8.07638	20.6034	8	8	0.708609	0.988749
COMPLETE.ARO.PWY..superpathway.of.aromatic.amino.acid.biosynthesis.unclassified	age	age	13.4729	22.6068	8	7	0.572977	0.988749
DAPLYSINESYN.PWY..L.lysine.biosynthesis.I	age	age	-29.2393	36.823	8	8	0.457413	0.988749
DAPLYSINESYN.PWY..L.lysine.biosynthesis.I.unclassified	age	age	-8.00023	31.6066	8	7	0.808625	0.988749
DENOVOPURINE2.PWY..superpathway.of.purine.nucleotides.de.novo.biosynthesis.II	age	age	-2.18878	21.6649	8	5	0.922819	0.988749
DENOVOPURINE2.PWY..superpathway.of.purine.nucleotides.de.novo.biosynthesis.II.unclassified	age	age	-1.96398	18.4091	8	5	0.918517	0.988749
DTDPRHAMSYN.PWY..dTDP..beta..L.rhamnose.biosynthesis.unclassified	age	age	18.8063	34.5544	8	8	0.605887	0.988749
FASYN.ELONG.PWY..fatty.acid.elongation....saturated	age	age	-7.38143	29.7661	8	8	0.812418	0.988749
FASYN.ELONG.PWY..fatty.acid.elongation....saturated.unclassified	age	age	3.47866	29.7299	8	7	0.910672	0.988749
FERMENTATION.PWY..mixed.acid.fermentation	age	age	-17.5251	33.2744	8	6	0.617309	0.988749
FERMENTATION.PWY..mixed.acid.fermentation.unclassified	age	age	-10.7457	27.1161	8	6	0.705604	0.988749
FOLSYN.PWY..superpathway.of.tetrahydrofolate.biosynthesis.and.salvage.unclassified	age	age	8.76588	12.3818	8	6	0.505526	0.988749
FUCCAT.PWY..fucose.degradation	age	age	-4.62757	22.1652	8	6	0.84153	0.988749
FUCCAT.PWY..fucose.degradation.unclassified	age	age	-5.07572	21.6326	8	6	0.822296	0.988749
GALACTARDEG.PWY..D.galactarate.degradation.I	age	age	-1.36318	13.5452	8	4	0.923115	0.988749
GLCMANNANAUT.PWY..superpathway.of.N.acetylglucosamine..N.acetylmannosamine.and.N.acetylneuraminate.degradation	age	age	18.8897	28.015	8	8	0.525252	0.988749
GLCMANNANAUT.PWY..superpathway.of.N.acetylglucosamine..N.acetylmannosamine.and.N.acetylneuraminate.degradation.unclassified	age	age	8.71632	28.5276	8	8	0.770278	0.988749
GLUCARGALACTSUPER.PWY..superpathway.of.D.glucarate.and.D.galactarate.degradation	age	age	-1.36318	13.5452	8	4	0.923115	0.988749
GLUCONEO.PWY..gluconeogenesis.I.unclassified	age	age	-10.2513	25.9389	8	6	0.706357	0.988749
GLUCOSE1PMETAB.PWY..glucose.and.glucose.1.phosphate.degradation	age	age	-38.5189	41.6307	8	5	0.390532	0.988749
GLUCOSE1PMETAB.PWY..glucose.and.glucose.1.phosphate.degradation.unclassified	age	age	-3.7387	8.952	8	5	0.690745	0.988749
GLUTORN.PWY..L.ornithine.biosynthesis.I	age	age	2.39647	18.689	8	8	0.902158	0.988749
GLUTORN.PWY..L.ornithine.biosynthesis.I.unclassified	age	age	-0.874831	9.65067	8	7	0.930721	0.988749
GLYCOGENSYNTH.PWY..glycogen.biosynthesis.I..from.ADP.D.Glucose..unclassified	age	age	18.4226	28.5964	8	7	0.543256	0.988749
GLYCOLYSIS.E.D..superpathway.of.glycolysis.and.the.Entner.Doudoroff.pathway	age	age	6.22492	15.6827	8	5	0.705153	0.988749
GLYCOLYSIS.E.D..superpathway.of.glycolysis.and.the.Entner.Doudoroff.pathway.unclassified	age	age	-2.75141	10.8068	8	4	0.807534	0.988749
GLYCOLYSIS..glycolysis.I..from.glucose.6.phosphate..unclassified	age	age	-9.65547	32.5947	8	7	0.777042	0.988749
GOLPDLCAT.PWY..superpathway.of.glycerol.degradation.to.1.3.propanediol.unclassified	age	age	0.637506	2.81368	8	4	0.828277	0.988749
HEME.BIOSYNTHESIS.II..heme.b.biosynthesis.I..aerobic.	age	age	-2.75172	15.14	8	7	0.861763	0.988749
HEME.BIOSYNTHESIS.II..heme.b.biosynthesis.I..aerobic..unclassified	age	age	-3.30182	15.2267	8	5	0.835515	0.988749
HEMESYN2.PWY..heme.b.biosynthesis.II..oxygen.independent.	age	age	-5.6771	23.7663	8	7	0.819155	0.988749
HEMESYN2.PWY..heme.b.biosynthesis.II..oxygen.independent..unclassified	age	age	-3.44979	22.7616	8	6	0.8845	0.988749
HISDEG.PWY..L.histidine.degradation.I	age	age	4.65668	14.6346	8	6	0.761119	0.988749
HISDEG.PWY..L.histidine.degradation.I.unclassified	age	age	2.56802	5.89981	8	6	0.678587	0.988749
HISTSYN.PWY..L.histidine.biosynthesis	age	age	11.2917	19.8213	8	8	0.589573	0.988749
HISTSYN.PWY..L.histidine.biosynthesis.unclassified	age	age	-1.64414	12.2472	8	7	0.897598	0.988749
HOMOSER.METSYN.PWY..L.methionine.biosynthesis.I.unclassified	age	age	-1.53158	6.53253	8	6	0.822428	0.988749
HSERMETANA.PWY..L.methionine.biosynthesis.III	age	age	-10.196	33.827	8	8	0.773271	0.988749
HSERMETANA.PWY..L.methionine.biosynthesis.III.unclassified	age	age	32.8143	34.8293	8	7	0.382486	0.988749
ILEUSYN.PWY..L.isoleucine.biosynthesis.I..from.threonine.	age	age	35.3684	53.2609	8	8	0.531327	0.988749
MET.SAM.PWY..superpathway.of.S.adenosyl.L.methionine.biosynthesis.unclassified	age	age	-2.68382	10.8882	8	6	0.81352	0.988749
METHGLYUT.PWY..superpathway.of.methylglyoxal.degradation	age	age	-6.79032	7.56863	8	6	0.404189	0.988749
METSYN.PWY..superpathway.of.L.homoserine.and.L.methionine.biosynthesis.unclassified	age	age	-2.08988	10.1911	8	6	0.844298	0.988749
NAD.BIOSYNTHESIS.II..NAD.salvage.pathway.III..to.nicotinamide.riboside.	age	age	-1.002	5.77407	8	5	0.867938	0.988749
NAD.BIOSYNTHESIS.II..NAD.salvage.pathway.III..to.nicotinamide.riboside..unclassified	age	age	-1.24125	4.78211	8	5	0.803879	0.988749
NAGLIPASYN.PWY..lipid.IVA.biosynthesis..E..coli.	age	age	-2.9812	21.7331	8	5	0.895381	0.988749
NAGLIPASYN.PWY..lipid.IVA.biosynthesis..E..coli..unclassified	age	age	-3.54172	19.937	8	5	0.864847	0.988749
NONMEVIPP.PWY..methylerythritol.phosphate.pathway.I	age	age	-32.6863	44.3758	8	8	0.489166	0.988749
NONMEVIPP.PWY..methylerythritol.phosphate.pathway.I.unclassified	age	age	-6.36805	21.1552	8	6	0.773561	0.988749
NONOXIPENT.PWY..pentose.phosphate.pathway..non.oxidative.branch..I.unclassified	age	age	12.7673	32.304	8	7	0.706346	0.988749
OANTIGEN.PWY..O.antigen.building.blocks.biosynthesis..E..coli..unclassified	age	age	19.9409	31.865	8	7	0.554493	0.988749
P122.PWY..heterolactic.fermentation	age	age	-10.9255	15.2041	8	6	0.499409	0.988749
P122.PWY..heterolactic.fermentation.unclassified	age	age	-4.17594	13.4404	8	5	0.766538	0.988749
P125.PWY..superpathway.of..R.R..butanediol.biosynthesis.unclassified	age	age	3.86996	14.2207	8	7	0.794641	0.988749
P164.PWY..purine.nucleobases.degradation.I..anaerobic.	age	age	-6.16189	15.1647	8	5	0.698594	0.988749
P221.PWY..octane.oxidation	age	age	-7.80638	8.59897	8	4	0.398963	0.988749
P41.PWY..pyruvate.fermentation.to.acetate.and..S..lactate.I.unclassified	age	age	11.4059	23.1546	8	7	0.639802	0.988749
P42.PWY..incomplete.reductive.TCA.cycle	age	age	6.98693	7.74922	8	5	0.401994	0.988749
P441.PWY..superpathway.of.N.acetylneuraminate.degradation	age	age	16.9279	28.0141	8	7	0.567798	0.988749
P441.PWY..superpathway.of.N.acetylneuraminate.degradation.unclassified	age	age	-2.75212	25.0572	8	6	0.916123	0.988749
P461.PWY..hexitol.fermentation.to.lactate..formate..ethanol.and.acetate	age	age	-3.52536	20.0461	8	5	0.866187	0.988749
P461.PWY..hexitol.fermentation.to.lactate..formate..ethanol.and.acetate.unclassified	age	age	-2.4817	5.20397	8	4	0.650316	0.988749
PANTO.PWY..phosphopantothenate.biosynthesis.I.unclassified	age	age	2.77783	13.7124	8	5	0.84616	0.988749
PANTOSYN.PWY..superpathway.of.coenzyme.A.biosynthesis.I..bacteria..unclassified	age	age	3.31641	12.1903	8	4	0.7947	0.988749
PENTOSE.P.PWY..pentose.phosphate.pathway.unclassified	age	age	5.34709	32.0294	8	7	0.872899	0.988749
PEPTIDOGLYCANSYN.PWY..peptidoglycan.biosynthesis.I..meso.diaminopimelate.containing..unclassified	age	age	17.5354	27.3024	8	8	0.544444	0.988749
PHOSLIPSYN.PWY..superpathway.of.phospholipid.biosynthesis.I..bacteria.	age	age	-18.279	40.9931	8	7	0.671307	0.988749
PHOSLIPSYN.PWY..superpathway.of.phospholipid.biosynthesis.I..bacteria..unclassified	age	age	-5.97349	31.6717	8	7	0.856619	0.988749
POLYISOPRENSYN.PWY..polyisoprenoid.biosynthesis..E..coli..unclassified	age	age	2.25837	9.70366	8	5	0.823704	0.988749
PPGPPMET.PWY..ppGpp.metabolism	age	age	-13.247	20.1309	8	6	0.534927	0.988749
PPGPPMET.PWY..ppGpp.metabolism.unclassified	age	age	-10.6659	18.2919	8	6	0.581068	0.988749
PWY.101..photosynthesis.light.reactions	age	age	-11.5324	17.2822	8	5	0.529396	0.988749
PWY.101..photosynthesis.light.reactions.unclassified	age	age	3.24767	9.63712	8	5	0.747596	0.988749
PWY.1269..CMP.3.deoxy.D.manno.octulosonate.biosynthesis.unclassified	age	age	-3.20131	18.2915	8	8	0.866824	0.988749
PWY.2941..L.lysine.biosynthesis.II.unclassified	age	age	17.0933	27.2542	8	7	0.553644	0.988749
PWY.2942..L.lysine.biosynthesis.III	age	age	15.6127	33.8397	8	6	0.660784	0.988749
PWY.2942..L.lysine.biosynthesis.III.unclassified	age	age	4.21593	21.5101	8	6	0.851081	0.988749
PWY.3001..superpathway.of.L.isoleucine.biosynthesis.I.unclassified	age	age	13.214	31.4235	8	7	0.688755	0.988749
PWY.3781..aerobic.respiration.I..cytochrome.c.	age	age	2.63399	2.94696	8	4	0.405852	0.988749
PWY.3781..aerobic.respiration.I..cytochrome.c..unclassified	age	age	2.63971	2.94566	8	4	0.404697	0.988749
PWY.3841..folate.transformations.II..plants..unclassified	age	age	20.2831	38.3648	8	8	0.615996	0.988749
PWY.4041...gamma..glutamyl.cycle.unclassified	age	age	-3.16386	9.36275	8	5	0.746933	0.988749
PWY.5030..L.histidine.degradation.III	age	age	5.54545	7.35338	8	7	0.479308	0.988749
PWY.5030..L.histidine.degradation.III.unclassified	age	age	3.31326	5.86628	8	5	0.592685	0.988749
PWY.5097..L.lysine.biosynthesis.VI.unclassified	age	age	-7.70929	32.5694	8	7	0.820761	0.988749
PWY.5100..pyruvate.fermentation.to.acetate.and.lactate.II.unclassified	age	age	11.4059	23.1546	8	7	0.639802	0.988749
PWY.5103..L.isoleucine.biosynthesis.III	age	age	31.2441	51.5109	8	8	0.566375	0.988749
PWY.5130..2.oxobutanoate.degradation.I.unclassified	age	age	2.10953	2.62283	8	4	0.451909	0.988749
PWY.5136..fatty.acid..beta..oxidation.II..plant.peroxisome..unclassified	age	age	-1.19525	8.26088	8	6	0.889695	0.988749
PWY.5154..L.arginine.biosynthesis.III..via.N.acetyl.L.citrulline.	age	age	-9.99205	16.2221	8	8	0.560551	0.988749
PWY.5154..L.arginine.biosynthesis.III..via.N.acetyl.L.citrulline..unclassified	age	age	-2.59018	11.7949	8	7	0.833462	0.988749
PWY.5188..tetrapyrrole.biosynthesis.I..from.glutamate..unclassified	age	age	-4.09158	27.7606	8	7	0.887654	0.988749
PWY.5189..tetrapyrrole.biosynthesis.II..from.glycine.	age	age	11.8943	13.2344	8	6	0.403415	0.988749
PWY.5345..superpathway.of.L.methionine.biosynthesis..by.sulfhydrylation.	age	age	-10.2343	17.0715	8	5	0.570771	0.988749
PWY.5345..superpathway.of.L.methionine.biosynthesis..by.sulfhydrylation..unclassified	age	age	-8.39021	11.9037	8	5	0.507332	0.988749
PWY.5347..superpathway.of.L.methionine.biosynthesis..transsulfuration..unclassified	age	age	-2.2425	10.88	8	6	0.84352	0.988749
PWY.5384..sucrose.degradation.IV..sucrose.phosphorylase.	age	age	-6.04205	25.3502	8	8	0.819546	0.988749
PWY.5384..sucrose.degradation.IV..sucrose.phosphorylase..unclassified	age	age	8.14777	17.6187	8	6	0.660054	0.988749
PWY.5484..glycolysis.II..from.fructose.6.phosphate..unclassified	age	age	-7.68227	28.5323	8	7	0.796758	0.988749
PWY.5659..GDP.mannose.biosynthesis.unclassified	age	age	9.47112	13.879	8	7	0.520442	0.988749
PWY.5667..CDP.diacylglycerol.biosynthesis.I.unclassified	age	age	18.3834	28.6965	8	8	0.545446	0.988749
PWY.5686..UMP.biosynthesis.I.unclassified	age	age	21.1499	26.6876	8	8	0.458251	0.988749
PWY.5695..inosine.5..phosphate.degradation	age	age	-22.4861	50.5089	8	8	0.671793	0.988749
PWY.5695..inosine.5..phosphate.degradation.unclassified	age	age	-9.92135	43.7634	8	8	0.82818	0.988749
PWY.5723..Rubisco.shunt.unclassified	age	age	-4.58364	17.0717	8	4	0.797312	0.988749
PWY.5837..2.carboxy.1.4.naphthoquinol.biosynthesis	age	age	-1.08249	7.29073	8	5	0.886832	0.988749
PWY.5837..2.carboxy.1.4.naphthoquinol.biosynthesis.unclassified	age	age	-1.26416	4.98005	8	4	0.808091	0.988749
PWY.5838..superpathway.of.menaquinol.8.biosynthesis.I	age	age	-0.83552	9.58818	8	4	0.933395	0.988749
PWY.5840..superpathway.of.menaquinol.7.biosynthesis	age	age	-2.52463	6.29144	8	4	0.702115	0.988749
PWY.5855..ubiquinol.7.biosynthesis..early.decarboxylation.	age	age	-2.15101	3.49115	8	5	0.56044	0.988749
PWY.5861..superpathway.of.demethylmenaquinol.8.biosynthesis.I.unclassified	age	age	-1.98169	7.48174	8	4	0.799974	0.988749
PWY.5897..superpathway.of.menaquinol.11.biosynthesis	age	age	-1.03385	9.41506	8	4	0.916142	0.988749
PWY.5898..superpathway.of.menaquinol.12.biosynthesis	age	age	-1.03385	9.41506	8	4	0.916142	0.988749
PWY.5899..superpathway.of.menaquinol.13.biosynthesis	age	age	-1.03385	9.41506	8	4	0.916142	0.988749
PWY.5913..partial.TCA.cycle..obligate.autotrophs.	age	age	-19.1581	34.1125	8	4	0.594718	0.988749
PWY.5913..partial.TCA.cycle..obligate.autotrophs..unclassified	age	age	-13.8599	27.7631	8	4	0.635398	0.988749
PWY.5941..glycogen.degradation.II.unclassified	age	age	12.3689	34.1804	8	6	0.729852	0.988749
PWY.5973..cis.vaccenate.biosynthesis	age	age	3.79037	33.5422	8	8	0.913714	0.988749
PWY.5973..cis.vaccenate.biosynthesis.unclassified	age	age	12.8942	28.0251	8	7	0.661648	0.988749
PWY.5981..CDP.diacylglycerol.biosynthesis.III	age	age	-25.6745	31.0806	8	7	0.440372	0.988749
PWY.5981..CDP.diacylglycerol.biosynthesis.III.unclassified	age	age	8.64079	16.2673	8	7	0.614376	0.988749
PWY.5989..stearate.biosynthesis.II..bacteria.and.plants.	age	age	-11.22	33.8609	8	7	0.751643	0.988749
PWY.5989..stearate.biosynthesis.II..bacteria.and.plants..unclassified	age	age	-7.71539	31.8423	8	5	0.816618	0.988749
PWY.6121..5.aminoimidazole.ribonucleotide.biosynthesis.I.unclassified	age	age	16.8682	31.0228	8	8	0.606221	0.988749
PWY.6122..5.aminoimidazole.ribonucleotide.biosynthesis.II.unclassified	age	age	14.6543	31.4964	8	8	0.658146	0.988749
PWY.6123..inosine.5..phosphate.biosynthesis.I.unclassified	age	age	17.5833	35.6015	8	8	0.638939	0.988749
PWY.6124..inosine.5..phosphate.biosynthesis.II	age	age	-34.4056	41.8443	8	8	0.442387	0.988749
PWY.6124..inosine.5..phosphate.biosynthesis.II.unclassified	age	age	18.9243	35.0966	8	8	0.609155	0.988749
PWY.6125..superpathway.of.guanosine.nucleotides.de.novo.biosynthesis.II.unclassified	age	age	13.674	37.6588	8	8	0.728978	0.988749
PWY.6126..superpathway.of.adenosine.nucleotides.de.novo.biosynthesis.II.unclassified	age	age	14.6453	40.3829	8	8	0.729292	0.988749
PWY.6147..6.hydroxymethyl.dihydropterin.diphosphate.biosynthesis.I.unclassified	age	age	-1.073	11.5402	8	6	0.928947	0.988749
PWY.6151..S.adenosyl.L.methionine.salvage.I.unclassified	age	age	31.5556	42.7926	8	7	0.488697	0.988749
PWY.6163..chorismate.biosynthesis.from.3.dehydroquinate.unclassified	age	age	10.1639	20.5468	8	8	0.638421	0.988749
PWY.621..sucrose.degradation.III..sucrose.invertase.	age	age	8.20125	33.1956	8	8	0.8131	0.988749
PWY.621..sucrose.degradation.III..sucrose.invertase..unclassified	age	age	16.2401	27.1072	8	7	0.571015	0.988749
PWY.6270..isoprene.biosynthesis.I	age	age	-21.1614	24.1908	8	7	0.415337	0.988749
PWY.6270..isoprene.biosynthesis.I.unclassified	age	age	-6.59116	18.3821	8	5	0.7322	0.988749
PWY.6277..superpathway.of.5.aminoimidazole.ribonucleotide.biosynthesis.unclassified	age	age	14.6543	31.4964	8	8	0.658146	0.988749
PWY.6282..palmitoleate.biosynthesis.I..from..5Z..dodec.5.enoate.	age	age	-7.46162	28.313	8	8	0.800951	0.988749
PWY.6317..D.galactose.degradation.I..Leloir.pathway..unclassified	age	age	10.9703	24.2245	8	8	0.666565	0.988749
PWY.6353..purine.nucleotides.degradation.II..aerobic.	age	age	1.52035	15.2089	8	4	0.923629	0.988749
PWY.6353..purine.nucleotides.degradation.II..aerobic..unclassified	age	age	0.873338	10.0543	8	4	0.933607	0.988749
PWY.6385..peptidoglycan.biosynthesis.III..mycobacteria..unclassified	age	age	18.2855	28.5893	8	8	0.546067	0.988749
PWY.6386..UDP.N.acetylmuramoyl.pentapeptide.biosynthesis.II..lysine.containing..unclassified	age	age	17.4749	27.6232	8	8	0.550316	0.988749
PWY.6387..UDP.N.acetylmuramoyl.pentapeptide.biosynthesis.I..meso.diaminopimelate.containing..unclassified	age	age	16.6282	26.8236	8	8	0.55811	0.988749
PWY.6519..8.amino.7.oxononanoate.biosynthesis.I	age	age	1.93995	7.05719	8	4	0.792622	0.988749
PWY.6527..stachyose.degradation.unclassified	age	age	16.4104	19.4965	8	7	0.432213	0.988749
PWY.6588..pyruvate.fermentation.to.acetone.unclassified	age	age	1.836	2.31879	8	4	0.458633	0.988749
PWY.6606..guanosine.nucleotides.degradation.II.unclassified	age	age	0.304461	2.26765	8	4	0.897585	0.988749
PWY.6608..guanosine.nucleotides.degradation.III.unclassified	age	age	1.59643	8.9446	8	5	0.86422	0.988749
PWY.6609..adenine.and.adenosine.salvage.III.unclassified	age	age	42.8133	60.948	8	8	0.508716	0.988749
PWY.6612..superpathway.of.tetrahydrofolate.biosynthesis.unclassified	age	age	6.80424	9.43812	8	6	0.498067	0.988749
PWY.6628..superpathway.of.L.phenylalanine.biosynthesis	age	age	14.3612	27.6245	8	8	0.621768	0.988749
PWY.6628..superpathway.of.L.phenylalanine.biosynthesis.unclassified	age	age	-8.42549	20.0625	8	6	0.689137	0.988749
PWY.6629..superpathway.of.L.tryptophan.biosynthesis.unclassified	age	age	7.22526	24.8173	8	6	0.780748	0.988749
PWY.6630..superpathway.of.L.tyrosine.biosynthesis	age	age	14.7311	21.7055	8	8	0.522641	0.988749
PWY.6630..superpathway.of.L.tyrosine.biosynthesis.unclassified	age	age	-9.58851	13.0726	8	6	0.490919	0.988749
PWY.6700..queuosine.biosynthesis.I..de.novo..unclassified	age	age	11.4065	34.8456	8	8	0.754526	0.988749
PWY.6703..preQ0.biosynthesis.unclassified	age	age	-4.03589	19.4161	8	8	0.842212	0.988749
PWY.6803..phosphatidylcholine.acyl.editing	age	age	4.94016	26.5333	8	4	0.858433	0.988749
PWY.6803..phosphatidylcholine.acyl.editing.unclassified	age	age	1.13315	5.95591	8	4	0.855382	0.988749
PWY.6823..molybdopterin.biosynthesis.unclassified	age	age	-3.06877	15.4281	8	6	0.848904	0.988749
PWY.6859..all.trans.farnesol.biosynthesis.unclassified	age	age	1.34096	3.30349	8	4	0.69888	0.988749
PWY.6895..superpathway.of.thiamine.diphosphate.biosynthesis.II	age	age	-14.3974	17.8837	8	5	0.451502	0.988749
PWY.6897..thiamine.diphosphate.salvage.II.unclassified	age	age	-4.73255	11.1465	8	5	0.685947	0.988749
PWY.6901..superpathway.of.glucose.and.xylose.degradation.unclassified	age	age	-8.41275	29.3711	8	5	0.784182	0.988749
PWY.6936..seleno.amino.acid.biosynthesis..plants.	age	age	-26.3093	37.9139	8	8	0.513686	0.988749
PWY.6936..seleno.amino.acid.biosynthesis..plants..unclassified	age	age	21.0363	35.481	8	8	0.574905	0.988749
PWY.6961..L.ascorbate.degradation.II..bacterial..aerobic.	age	age	-10.085	15.38	8	5	0.536321	0.988749
PWY.6961..L.ascorbate.degradation.II..bacterial..aerobic..unclassified	age	age	-4.24663	10.5371	8	5	0.700905	0.988749
PWY.7013...S..propane.1.2.diol.degradation	age	age	1.88032	18.2114	8	5	0.92113	0.988749
PWY.702..L.methionine.biosynthesis.II	age	age	12.2145	28.4639	8	8	0.682814	0.988749
PWY.702..L.methionine.biosynthesis.II.unclassified	age	age	25.6614	28.1205	8	7	0.396664	0.988749
PWY.7111..pyruvate.fermentation.to.isobutanol..engineered.	age	age	44.949	62.1734	8	8	0.496906	0.988749
PWY.7111..pyruvate.fermentation.to.isobutanol..engineered..unclassified	age	age	-17.5427	44.7787	8	8	0.708768	0.988749
PWY.7115..C4.photosynthetic.carbon.assimilation.cycle..NAD.ME.type	age	age	1.93829	17.9366	8	7	0.917469	0.988749
PWY.7115..C4.photosynthetic.carbon.assimilation.cycle..NAD.ME.type.unclassified	age	age	-2.4544	13.4853	8	7	0.861572	0.988749
PWY.7184..pyrimidine.deoxyribonucleotides.de.novo.biosynthesis.I.unclassified	age	age	-1.27725	3.90231	8	5	0.754555	0.988749
PWY.7187..pyrimidine.deoxyribonucleotides.de.novo.biosynthesis.II	age	age	-1.8055	9.4982	8	5	0.855508	0.988749
PWY.7197..pyrimidine.deoxyribonucleotide.phosphorylation	age	age	-23.7607	28.8302	8	8	0.441372	0.988749
PWY.7197..pyrimidine.deoxyribonucleotide.phosphorylation.unclassified	age	age	8.20569	31.6506	8	8	0.804102	0.988749
PWY.7198..pyrimidine.deoxyribonucleotides.de.novo.biosynthesis.IV.unclassified	age	age	1.98833	4.15684	8	4	0.649347	0.988749
PWY.7199..pyrimidine.deoxyribonucleosides.salvage	age	age	-12.8967	39.7998	8	8	0.756906	0.988749
PWY.7208..superpathway.of.pyrimidine.nucleobases.salvage.unclassified	age	age	11.7417	36.2492	8	8	0.756994	0.988749
PWY.7220..adenosine.deoxyribonucleotides.de.novo.biosynthesis.II.unclassified	age	age	8.72787	37.5211	8	8	0.823794	0.988749
PWY.7221..guanosine.ribonucleotides.de.novo.biosynthesis.unclassified	age	age	27.0728	41.2788	8	8	0.536243	0.988749
PWY.7222..guanosine.deoxyribonucleotides.de.novo.biosynthesis.II.unclassified	age	age	8.72787	37.5211	8	8	0.823794	0.988749
PWY.7228..superpathway.of.guanosine.nucleotides.de.novo.biosynthesis.I.unclassified	age	age	16.2946	39.0839	8	8	0.691246	0.988749
PWY.7229..superpathway.of.adenosine.nucleotides.de.novo.biosynthesis.I.unclassified	age	age	18.0773	43.4293	8	8	0.691708	0.988749
PWY.7234..inosine.5..phosphate.biosynthesis.III	age	age	-13.6452	33.3064	8	8	0.696261	0.988749
PWY.7234..inosine.5..phosphate.biosynthesis.III.unclassified	age	age	12.2697	32.1358	8	8	0.71576	0.988749
PWY.7238..sucrose.biosynthesis.II.unclassified	age	age	22.1578	51.3718	8	7	0.681301	0.988749
PWY.724..superpathway.of.L.lysine..L.threonine.and.L.methionine.biosynthesis.II.unclassified	age	age	-3.69176	28.7444	8	7	0.902002	0.988749
PWY.7282..4.amino.2.methyl.5.diphosphomethylpyrimidine.biosynthesis.II	age	age	-3.85011	27.6166	8	6	0.893686	0.988749
PWY.7282..4.amino.2.methyl.5.diphosphomethylpyrimidine.biosynthesis.II.unclassified	age	age	-3.67329	18.885	8	6	0.852197	0.988749
PWY.7345..superpathway.of.anaerobic.sucrose.degradation.unclassified	age	age	-5.41797	25.4145	8	4	0.838242	0.988749
PWY.7356..thiamine.diphosphate.salvage.IV..yeast.	age	age	-3.04242	9.09039	8	4	0.749253	0.988749
PWY.7357..thiamine.phosphate.formation.from.pyrithiamine.and.oxythiamine..yeast..unclassified	age	age	-5.04429	15.1187	8	6	0.749998	0.988749
PWY.7396..butanol.and.isobutanol.biosynthesis..engineered.	age	age	-4.30946	9.3174	8	4	0.660009	0.988749
PWY.7400..L.arginine.biosynthesis.IV..archaebacteria..unclassified	age	age	1.84639	19.0248	8	7	0.925846	0.988749
PWY.7560..methylerythritol.phosphate.pathway.II	age	age	-16.5625	22.9696	8	8	0.497991	0.988749
PWY.7560..methylerythritol.phosphate.pathway.II.unclassified	age	age	-6.26839	17.6479	8	6	0.734598	0.988749
PWY.7663..gondoate.biosynthesis..anaerobic.	age	age	11.8656	30.6964	8	8	0.712428	0.988749
PWY.7663..gondoate.biosynthesis..anaerobic..unclassified	age	age	7.50707	29.4915	8	8	0.80757	0.988749
PWY.7664..oleate.biosynthesis.IV..anaerobic.	age	age	-8.10583	29.4259	8	8	0.7922	0.988749
PWY.7664..oleate.biosynthesis.IV..anaerobic..unclassified	age	age	2.74401	29.616	8	7	0.929196	0.988749
PWY.7731..superpathway.of.photosynthetic.hydrogen.production	age	age	-3.03563	6.08387	8	4	0.635567	0.988749
PWY.7761..NAD.salvage.pathway.II..PNC.IV.cycle..unclassified	age	age	-1.31797	11.4372	8	4	0.912018	0.988749
PWY.7790..UMP.biosynthesis.II.unclassified	age	age	21.7149	28.8758	8	8	0.480493	0.988749
PWY.7791..UMP.biosynthesis.III.unclassified	age	age	21.0045	27.9598	8	8	0.480925	0.988749
PWY.7851..coenzyme.A.biosynthesis.II..eukaryotic..unclassified	age	age	2.29392	15.5089	8	5	0.887259	0.988749
PWY.7858...5Z..dodecenoate.biosynthesis.II	age	age	-2.40268	24.7487	8	6	0.925822	0.988749
PWY.7858...5Z..dodecenoate.biosynthesis.II.unclassified	age	age	-9.52101	23.9926	8	5	0.705222	0.988749
PWY.7883..anhydromuropeptides.recycling.II	age	age	-27.8157	31.7024	8	5	0.414017	0.988749
PWY.7883..anhydromuropeptides.recycling.II.unclassified	age	age	-12.5814	13.8114	8	5	0.397444	0.988749
PWY.7953..UDP.N.acetylmuramoyl.pentapeptide.biosynthesis.III..meso.diaminopimelate.containing..unclassified	age	age	8.36439	17.982	8	8	0.658225	0.988749
PWY.7977..L.methionine.biosynthesis.IV.unclassified	age	age	-5.24921	25.9088	8	6	0.846141	0.988749
PWY.8004..Entner.Doudoroff.pathway.I	age	age	1.33087	11.7736	8	7	0.913687	0.988749
PWY.8004..Entner.Doudoroff.pathway.I.unclassified	age	age	-4.41939	8.64095	8	6	0.627309	0.988749
PWY.8073..lipid.IVA.biosynthesis..P..putida.	age	age	-2.9812	21.7331	8	5	0.895381	0.988749
PWY.8073..lipid.IVA.biosynthesis..P..putida..unclassified	age	age	-3.54172	19.937	8	5	0.864847	0.988749
PWY.8178..pentose.phosphate.pathway..non.oxidative.branch..II.unclassified	age	age	7.5386	32.0613	8	7	0.821927	0.988749
PWY.8187..L.arginine.degradation.XIII..reductive.Stickland.reaction..unclassified	age	age	-1.3377	6.53371	8	7	0.844545	0.988749
PWY.841..superpathway.of.purine.nucleotides.de.novo.biosynthesis.I.unclassified	age	age	18.7138	36.6539	8	7	0.627898	0.988749
PWY.I9..L.cysteine.biosynthesis.VI..from.L.methionine..unclassified	age	age	21.3627	32.728	8	7	0.538119	0.988749
PWY0.1061..superpathway.of.L.alanine.biosynthesis	age	age	4.48173	23.0038	8	7	0.851959	0.988749
PWY0.1061..superpathway.of.L.alanine.biosynthesis.unclassified	age	age	-3.45394	20.5543	8	7	0.872073	0.988749
PWY0.1241..ADP.L.glycero..beta..D.manno.heptose.biosynthesis	age	age	-4.47327	15.0097	8	5	0.775734	0.988749
PWY0.1241..ADP.L.glycero..beta..D.manno.heptose.biosynthesis.unclassified	age	age	-4.95688	14.5264	8	5	0.74456	0.988749
PWY0.1261..anhydromuropeptides.recycling.I	age	age	-21.5878	34.241	8	6	0.551632	0.988749
PWY0.1261..anhydromuropeptides.recycling.I.unclassified	age	age	-10.2879	22.6712	8	6	0.665934	0.988749
PWY0.1296..purine.ribonucleosides.degradation.unclassified	age	age	35.455	45.5378	8	7	0.465812	0.988749
PWY0.1297..superpathway.of.purine.deoxyribonucleosides.degradation	age	age	14.9794	19.1451	8	8	0.463723	0.988749
PWY0.1319..CDP.diacylglycerol.biosynthesis.II.unclassified	age	age	19.685	28.6835	8	8	0.518162	0.988749
PWY0.1415..superpathway.of.heme.b.biosynthesis.from.uroporphyrinogen.III.unclassified	age	age	-0.799843	2.76332	8	4	0.781979	0.988749
PWY0.1479..tRNA.processing	age	age	-12.15	42.0705	8	5	0.782451	0.988749
PWY0.1479..tRNA.processing.unclassified	age	age	-6.85093	29.332	8	5	0.823087	0.988749
PWY0.1586..peptidoglycan.maturation..meso.diaminopimelate.containing..unclassified	age	age	34.1793	57.0472	8	8	0.570992	0.988749
PWY0.162..superpathway.of.pyrimidine.ribonucleotides.de.novo.biosynthesis	age	age	-15.1101	31.4171	8	8	0.647586	0.988749
PWY0.162..superpathway.of.pyrimidine.ribonucleotides.de.novo.biosynthesis.unclassified	age	age	-4.89761	25.2681	8	7	0.852708	0.988749
PWY0.301..L.ascorbate.degradation.I..bacterial..anaerobic.	age	age	-9.40322	18.1234	8	6	0.622442	0.988749
PWY0.301..L.ascorbate.degradation.I..bacterial..anaerobic..unclassified	age	age	-3.59357	10.1281	8	5	0.734869	0.988749
PWY0.862...5Z..dodecenoate.biosynthesis.I	age	age	-7.69261	28.4429	8	8	0.79587	0.988749
PWY0.862...5Z..dodecenoate.biosynthesis.I.unclassified	age	age	3.06161	29.1058	8	7	0.919654	0.988749
PWY1ZNC.1..assimilatory.sulfate.reduction.IV	age	age	-4.52814	13.1664	8	4	0.742641	0.988749
PWY3O.4107..NAD.salvage.pathway.V..PNC.V.cycle..unclassified	age	age	-1.57041	9.24474	8	4	0.870695	0.988749
PWY4FS.7..phosphatidylglycerol.biosynthesis.I..plastidic..unclassified	age	age	-10.711	30.0327	8	7	0.733565	0.988749
PWY4FS.8..phosphatidylglycerol.biosynthesis.II..non.plastidic..unclassified	age	age	-10.5708	30.0086	8	7	0.736687	0.988749
PWY4LZ.257..superpathway.of.fermentation..Chlamydomonas.reinhardtii.	age	age	-10.9508	16.2728	8	6	0.526034	0.988749
PWY66.389..phytol.degradation	age	age	-7.16362	10.3837	8	5	0.516045	0.988749
PWY66.389..phytol.degradation.unclassified	age	age	-1.13667	6.16168	8	4	0.859719	0.988749
PWY66.409..superpathway.of.purine.nucleotide.salvage	age	age	-9.95563	26.573	8	7	0.720804	0.988749
PWY66.409..superpathway.of.purine.nucleotide.salvage.unclassified	age	age	6.83024	22.7954	8	6	0.774566	0.988749
PYRIDNUCSAL.PWY..NAD.salvage.pathway.I..PNC.VI.cycle..unclassified	age	age	-2.67371	9.73462	8	4	0.79279	0.988749
PYRIDNUCSYN.PWY..NAD.de.novo.biosynthesis.I..from.aspartate.	age	age	3.3723	9.39729	8	5	0.731991	0.988749
REDCITCYC..TCA.cycle.VI..Helicobacter.	age	age	1.05208	3.20189	8	4	0.753638	0.988749
RIBOSYN2.PWY..flavin.biosynthesis.I..bacteria.and.plants..unclassified	age	age	-3.82106	22.3406	8	5	0.869817	0.988749
SALVADEHYPOX.PWY..adenosine.nucleotides.degradation.II	age	age	2.02366	12.9331	8	4	0.880794	0.988749
SALVADEHYPOX.PWY..adenosine.nucleotides.degradation.II.unclassified	age	age	0.941078	8.03528	8	4	0.910588	0.988749
SER.GLYSYN.PWY..superpathway.of.L.serine.and.glycine.biosynthesis.I	age	age	7.95552	32.96	8	8	0.817306	0.988749
SER.GLYSYN.PWY..superpathway.of.L.serine.and.glycine.biosynthesis.I.unclassified	age	age	11.6799	29.005	8	7	0.701135	0.988749
SO4ASSIM.PWY..assimilatory.sulfate.reduction.I	age	age	-3.10892	16.6288	8	5	0.857853	0.988749
SO4ASSIM.PWY..assimilatory.sulfate.reduction.I.unclassified	age	age	-3.99897	11.9433	8	5	0.749149	0.988749
SULFATE.CYS.PWY..superpathway.of.sulfate.assimilation.and.cysteine.biosynthesis	age	age	-5.82206	21.0895	8	5	0.791761	0.988749
SULFATE.CYS.PWY..superpathway.of.sulfate.assimilation.and.cysteine.biosynthesis.unclassified	age	age	-6.06159	17.2841	8	5	0.737795	0.988749
THRESYN.PWY..superpathway.of.L.threonine.biosynthesis	age	age	-20.5208	32.1153	8	8	0.546445	0.988749
THRESYN.PWY..superpathway.of.L.threonine.biosynthesis.unclassified	age	age	18.8008	33.8003	8	8	0.598168	0.988749
TRNA.CHARGING.PWY..tRNA.charging.unclassified	age	age	18.595	42.0228	8	8	0.673635	0.988749
TRPSYN.PWY..L.tryptophan.biosynthesis	age	age	17.7299	28.0302	8	7	0.55037	0.988749
TRPSYN.PWY..L.tryptophan.biosynthesis.unclassified	age	age	2.99353	24.4586	8	6	0.906585	0.988749
UDPNAGSYN.PWY..UDP.N.acetyl.D.glucosamine.biosynthesis.I.unclassified	age	age	18.427	35.579	8	8	0.623049	0.988749
VALSYN.PWY..L.valine.biosynthesis	age	age	36.1627	53.1633	8	8	0.521732	0.988749
VALSYN.PWY..L.valine.biosynthesis.unclassified	age	age	22.8337	54.0738	8	8	0.687542	0.988749
PWY.241..C4.photosynthetic.carbon.assimilation.cycle..NADP.ME.type.unclassified	age	age	-0.960005	13.2602	8	4	0.944639	0.996103
PWY.3001..superpathway.of.L.isoleucine.biosynthesis.I	age	age	2.40143	34.1973	8	8	0.946298	0.996103
PWY.6282..palmitoleate.biosynthesis.I..from..5Z..dodec.5.enoate..unclassified	age	age	2.14087	28.628	8	7	0.942819	0.996103
HEME.BIOSYNTHESIS.II.1..heme.b.biosynthesis.V..aerobic.	age	age	-0.940959	14.2743	8	6	0.949583	0.99701
HOMOSER.METSYN.PWY..L.methionine.biosynthesis.I	age	age	0.389921	8.05467	8	6	0.962961	0.99701
METSYN.PWY..superpathway.of.L.homoserine.and.L.methionine.biosynthesis	age	age	0.554751	12.6082	8	6	0.966333	0.99701
PWY.1269..CMP.3.deoxy.D.manno.octulosonate.biosynthesis	age	age	-0.907893	20.4317	8	8	0.965999	0.99701
PWY.5103..L.isoleucine.biosynthesis.III.unclassified	age	age	-2.53653	51.0154	8	8	0.961959	0.99701
PWY.5347..superpathway.of.L.methionine.biosynthesis..transsulfuration.	age	age	0.647772	13.3667	8	6	0.962921	0.99701
PWY.5861..superpathway.of.demethylmenaquinol.8.biosynthesis.I	age	age	-0.600256	10.3502	8	5	0.955636	0.99701
PWY.5920..superpathway.of.heme.b.biosynthesis.from.glycine	age	age	0.828904	13.6009	8	4	0.953383	0.99701
PWY.7117..C4.photosynthetic.carbon.assimilation.cycle..PEPCK.type.unclassified	age	age	1.13672	21.902	8	8	0.960293	0.99701
PWY0.1415..superpathway.of.heme.b.biosynthesis.from.uroporphyrinogen.III	age	age	-0.338295	5.29147	8	4	0.951101	0.99701
PWY.7400..L.arginine.biosynthesis.IV..archaebacteria.	age	age	-0.891246	22.1255	8	8	0.969176	0.997963
ARG.POLYAMINE.SYN..superpathway.of.arginine.and.polyamine.biosynthesis	age	age	-0.142981	8.84049	8	4	0.98762	0.998286
ARGININE.SYN4.PWY..L.ornithine.biosynthesis.II.unclassified	age	age	0.0605195	4.50841	8	4	0.989725	0.998286
ILEUSYN.PWY..L.isoleucine.biosynthesis.I..from.threonine..unclassified	age	age	0.913694	50.8361	8	8	0.986243	0.998286
MET.SAM.PWY..superpathway.of.S.adenosyl.L.methionine.biosynthesis	age	age	0.168099	13.6162	8	6	0.99055	0.998286
P125.PWY..superpathway.of..R.R..butanediol.biosynthesis	age	age	0.236584	16.3853	8	7	0.988948	0.998286
PRPP.PWY..superpathway.of.histidine..purine..and.pyrimidine.biosynthesis	age	age	0.356278	18.3972	8	5	0.985177	0.998286
PWY.1042..glycolysis.IV.unclassified	age	age	-1.0423	35.706	8	8	0.977659	0.998286
PWY.5918..superpathway.of.heme.b.biosynthesis.from.glutamate.unclassified	age	age	0.449741	17.3063	8	5	0.98011	0.998286
PWY.6629..superpathway.of.L.tryptophan.biosynthesis	age	age	-0.403726	32.8997	8	7	0.990607	0.998286
PWY.I9..L.cysteine.biosynthesis.VI..from.L.methionine.	age	age	-0.828145	30.8513	8	8	0.979455	0.998286
PWY0.166..superpathway.of.pyrimidine.deoxyribonucleotides.de.novo.biosynthesis..E..coli..unclassified	age	age	0.143668	4.39503	8	4	0.974983	0.998286
HEME.BIOSYNTHESIS.II.1..heme.b.biosynthesis.V..aerobic..unclassified	age	age	-0.0302937	13.9778	8	5	0.998341	0.99978
POLYAMSYN.PWY..superpathway.of.polyamine.biosynthesis.I	age	age	0.00146387	5.09142	8	4	0.99978	0.99978
PWY.5918..superpathway.of.heme.b.biosynthesis.from.glutamate	age	age	0.126357	18.5668	8	7	0.994791	0.99978
PWY.7187..pyrimidine.deoxyribonucleotides.de.novo.biosynthesis.II.unclassified	age	age	-0.00384198	7.68414	8	5	0.999617	0.99978
Ileum
feature	metadata	value	coef	stderr	N	N.not.0	pval	qval
UNMAPPED	age	age	44030.8	44031.9	11	11	0.343447	0.995648
UNINTEGRATED	age	age	-40293.8	39250.1	11	11	0.331412	0.995648
UNINTEGRATED.g__Clostridium.s__Clostridium_ventriculi	age	age	-16620.7	40975.5	11	6	0.694491	0.995648
UNINTEGRATED.g__Intestinibacter.s__Intestinibacter_bartlettii	age	age	-1139.95	989.786	11	6	0.279114	0.995648
UNINTEGRATED.unclassified	age	age	6166.97	21535.5	11	11	0.781083	0.995648
X1CMET2.PWY..folate.transformations.III..E..coli.	age	age	-52.0219	37.6253	11	11	0.200118	0.995648
X1CMET2.PWY..folate.transformations.III..E..coli..unclassified	age	age	-36.5662	21.3856	11	10	0.121462	0.995648
ANAEROFRUCAT.PWY..homolactic.fermentation	age	age	-6.3783	40.3426	11	11	0.877866	0.995648
ANAEROFRUCAT.PWY..homolactic.fermentation.unclassified	age	age	-4.97532	14.5434	11	10	0.740128	0.995648
ANAGLYCOLYSIS.PWY..glycolysis.III..from.glucose.	age	age	-38.1363	71.2626	11	11	0.605513	0.995648
ANAGLYCOLYSIS.PWY..glycolysis.III..from.glucose..g__Clostridium.s__Clostridium_ventriculi	age	age	-20.9797	61.0459	11	5	0.738986	0.995648
ANAGLYCOLYSIS.PWY..glycolysis.III..from.glucose..unclassified	age	age	-20.6843	21.6938	11	11	0.365259	0.995648
ARG.POLYAMINE.SYN..superpathway.of.arginine.and.polyamine.biosynthesis	age	age	0.959783	4.51042	11	6	0.836231	0.995648
ARGININE.SYN4.PWY..L.ornithine.biosynthesis.II	age	age	0.584448	1.53352	11	5	0.711959	0.995648
ARGININE.SYN4.PWY..L.ornithine.biosynthesis.II.unclassified	age	age	0.243346	1.43485	11	5	0.869078	0.995648
ARGSYN.PWY..L.arginine.biosynthesis.I..via.L.ornithine.	age	age	-47.1318	32.7877	11	11	0.184424	0.995648
ARGSYN.PWY..L.arginine.biosynthesis.I..via.L.ornithine..unclassified	age	age	-15.6361	27.9574	11	9	0.589613	0.995648
ARGSYNBSUB.PWY..L.arginine.biosynthesis.II..acetyl.cycle.	age	age	-45.0169	34.5371	11	11	0.224782	0.995648
ARGSYNBSUB.PWY..L.arginine.biosynthesis.II..acetyl.cycle..unclassified	age	age	-15.387	31.2497	11	9	0.634232	0.995648
ARO.PWY..chorismate.biosynthesis.I	age	age	-46.783	54.9369	11	11	0.416532	0.995648
ARO.PWY..chorismate.biosynthesis.I.g__Clostridium.s__Clostridium_ventriculi	age	age	-20.3853	56.3939	11	5	0.72608	0.995648
ARO.PWY..chorismate.biosynthesis.I.unclassified	age	age	-16.7327	33.8623	11	10	0.633042	0.995648
ASPASN.PWY..superpathway.of.L.aspartate.and.L.asparagine.biosynthesis	age	age	-7.48346	37.0218	11	11	0.844305	0.995648
ASPASN.PWY..superpathway.of.L.aspartate.and.L.asparagine.biosynthesis.unclassified	age	age	11.4702	32.1197	11	10	0.729241	0.995648
BIOTIN.BIOSYNTHESIS.PWY..biotin.biosynthesis.I	age	age	-3.70127	3.25139	11	6	0.284362	0.995648
BIOTIN.BIOSYNTHESIS.PWY..biotin.biosynthesis.I.unclassified	age	age	-3.19133	2.766	11	5	0.278312	0.995648
BRANCHED.CHAIN.AA.SYN.PWY..superpathway.of.branched.chain.amino.acid.biosynthesis	age	age	-28.9847	66.8749	11	11	0.674915	0.995648
BRANCHED.CHAIN.AA.SYN.PWY..superpathway.of.branched.chain.amino.acid.biosynthesis.unclassified	age	age	-0.78862	44.6463	11	11	0.986293	0.995648
CALVIN.PWY..Calvin.Benson.Bassham.cycle	age	age	-24.0914	50.4479	11	10	0.644354	0.995648
CALVIN.PWY..Calvin.Benson.Bassham.cycle.unclassified	age	age	-22.9387	23.5052	11	10	0.354614	0.995648
CITRULBIO.PWY..L.citrulline.biosynthesis	age	age	-9.41715	44.6415	11	9	0.837625	0.995648
CITRULBIO.PWY..L.citrulline.biosynthesis.unclassified	age	age	1.24423	2.25998	11	6	0.595342	0.995648
COA.PWY.1..superpathway.of.coenzyme.A.biosynthesis.III..mammals.	age	age	-64.4736	60.4415	11	10	0.31388	0.995648
COA.PWY.1..superpathway.of.coenzyme.A.biosynthesis.III..mammals..g__Clostridium.s__Clostridium_ventriculi	age	age	-25.4061	53.8366	11	5	0.648221	0.995648
COA.PWY.1..superpathway.of.coenzyme.A.biosynthesis.III..mammals..unclassified	age	age	-19.9289	18.6647	11	9	0.313443	0.995648
COA.PWY..coenzyme.A.biosynthesis.I..prokaryotic.	age	age	-70.2693	53.7966	11	11	0.223877	0.995648
COA.PWY..coenzyme.A.biosynthesis.I..prokaryotic..g__Clostridium.s__Clostridium_ventriculi	age	age	-24.9477	51.4457	11	5	0.639309	0.995648
COA.PWY..coenzyme.A.biosynthesis.I..prokaryotic..unclassified	age	age	-19.945	22.6258	11	10	0.400967	0.995648
COBALSYN.PWY..superpathway.of.adenosylcobalamin.salvage.from.cobinamide.I	age	age	-22.1903	73.5122	11	9	0.769619	0.995648
COBALSYN.PWY..superpathway.of.adenosylcobalamin.salvage.from.cobinamide.I.g__Clostridium.s__Clostridium_ventriculi	age	age	-22.96	71.8668	11	5	0.756654	0.995648
COLANSYN.PWY..colanic.acid.building.blocks.biosynthesis	age	age	-15.6069	13.713	11	5	0.284464	0.995648
COLANSYN.PWY..colanic.acid.building.blocks.biosynthesis.unclassified	age	age	-9.27436	5.5612	11	5	0.129724	0.995648
COMPLETE.ARO.PWY..superpathway.of.aromatic.amino.acid.biosynthesis	age	age	-53.6765	54.0628	11	11	0.346723	0.995648
COMPLETE.ARO.PWY..superpathway.of.aromatic.amino.acid.biosynthesis.unclassified	age	age	-19.2986	35.1857	11	10	0.596705	0.995648
DAPLYSINESYN.PWY..L.lysine.biosynthesis.I	age	age	23.7097	36.9862	11	11	0.537476	0.995648
DAPLYSINESYN.PWY..L.lysine.biosynthesis.I.unclassified	age	age	10.8703	27.8564	11	9	0.705444	0.995648
DENOVOPURINE2.PWY..superpathway.of.purine.nucleotides.de.novo.biosynthesis.II	age	age	14.267	12.5983	11	6	0.286712	0.995648
DENOVOPURINE2.PWY..superpathway.of.purine.nucleotides.de.novo.biosynthesis.II.unclassified	age	age	11.6989	10.616	11	6	0.299053	0.995648
DTDPRHAMSYN.PWY..dTDP..beta..L.rhamnose.biosynthesis	age	age	-100.126	95.2351	11	11	0.320506	0.995648
DTDPRHAMSYN.PWY..dTDP..beta..L.rhamnose.biosynthesis.g__Clostridium.s__Clostridium_ventriculi	age	age	-18.7095	38.8735	11	5	0.641794	0.995648
DTDPRHAMSYN.PWY..dTDP..beta..L.rhamnose.biosynthesis.unclassified	age	age	-36.2968	57.8569	11	11	0.546012	0.995648
FASYN.ELONG.PWY..fatty.acid.elongation....saturated	age	age	20.5343	28.0366	11	11	0.482556	0.995648
FASYN.ELONG.PWY..fatty.acid.elongation....saturated.unclassified	age	age	11.0406	22.8071	11	11	0.639886	0.995648
FERMENTATION.PWY..mixed.acid.fermentation	age	age	-21.5666	20.8728	11	10	0.328457	0.995648
FERMENTATION.PWY..mixed.acid.fermentation.unclassified	age	age	-12.6961	15.4213	11	10	0.431619	0.995648
FOLSYN.PWY..superpathway.of.tetrahydrofolate.biosynthesis.and.salvage	age	age	-4.362	23.5764	11	7	0.857319	0.995648
FOLSYN.PWY..superpathway.of.tetrahydrofolate.biosynthesis.and.salvage.unclassified	age	age	9.17961	12.6145	11	5	0.485294	0.995648
FUC.RHAMCAT.PWY..superpathway.of.fucose.and.rhamnose.degradation	age	age	4.17035	2.686	11	6	0.15493	0.995648
FUC.RHAMCAT.PWY..superpathway.of.fucose.and.rhamnose.degradation.unclassified	age	age	3.42454	2.62111	11	5	0.223773	0.995648
FUCCAT.PWY..fucose.degradation	age	age	4.6737	14.8622	11	8	0.760332	0.995648
FUCCAT.PWY..fucose.degradation.unclassified	age	age	4.47399	14.8852	11	8	0.770572	0.995648
GALACTARDEG.PWY..D.galactarate.degradation.I	age	age	3.08018	2.08519	11	5	0.173745	0.995648
GALACTARDEG.PWY..D.galactarate.degradation.I.unclassified	age	age	2.89899	1.85115	11	5	0.151777	0.995648
GLCMANNANAUT.PWY..superpathway.of.N.acetylglucosamine..N.acetylmannosamine.and.N.acetylneuraminate.degradation	age	age	18.3762	24.665	11	11	0.475258	0.995648
GLCMANNANAUT.PWY..superpathway.of.N.acetylglucosamine..N.acetylmannosamine.and.N.acetylneuraminate.degradation.unclassified	age	age	14.4189	22.5539	11	11	0.53855	0.995648
GLUCARDEG.PWY..D.glucarate.degradation.I	age	age	1.6861	1.16285	11	5	0.181006	0.995648
GLUCARDEG.PWY..D.glucarate.degradation.I.unclassified	age	age	1.65222	1.16085	11	5	0.188379	0.995648
GLUCARGALACTSUPER.PWY..superpathway.of.D.glucarate.and.D.galactarate.degradation	age	age	3.08018	2.08519	11	5	0.173745	0.995648
GLUCARGALACTSUPER.PWY..superpathway.of.D.glucarate.and.D.galactarate.degradation.unclassified	age	age	2.89899	1.85115	11	5	0.151777	0.995648
GLUCONEO.PWY..gluconeogenesis.I	age	age	-25.7318	29.331	11	11	0.40314	0.995648
GLUCONEO.PWY..gluconeogenesis.I.unclassified	age	age	-10.5	14.4234	11	10	0.485131	0.995648
GLUTORN.PWY..L.ornithine.biosynthesis.I	age	age	-49.8073	28.2438	11	11	0.111649	0.995648
GLUTORN.PWY..L.ornithine.biosynthesis.I.unclassified	age	age	-25.1482	18.431	11	9	0.205565	0.995648
GLYCOCAT.PWY..glycogen.degradation.I	age	age	-38.3592	25.9148	11	5	0.172952	0.995648
GLYCOGENSYNTH.PWY..glycogen.biosynthesis.I..from.ADP.D.Glucose.	age	age	-44.4443	71.8069	11	11	0.551298	0.995648
GLYCOGENSYNTH.PWY..glycogen.biosynthesis.I..from.ADP.D.Glucose..g__Clostridium.s__Clostridium_ventriculi	age	age	-21.1128	77.5892	11	5	0.791677	0.995648
GLYCOGENSYNTH.PWY..glycogen.biosynthesis.I..from.ADP.D.Glucose..unclassified	age	age	-7.77895	33.7564	11	11	0.8229	0.995648
GLYCOLYSIS.E.D..superpathway.of.glycolysis.and.the.Entner.Doudoroff.pathway	age	age	3.60067	4.53864	11	6	0.447991	0.995648
GLYCOLYSIS.E.D..superpathway.of.glycolysis.and.the.Entner.Doudoroff.pathway.unclassified	age	age	3.40483	3.82591	11	5	0.396662	0.995648
GLYCOLYSIS..glycolysis.I..from.glucose.6.phosphate.	age	age	-3.25045	37.1291	11	11	0.932156	0.995648
GLYCOLYSIS..glycolysis.I..from.glucose.6.phosphate..unclassified	age	age	-7.77077	16.9337	11	10	0.657192	0.995648
GOLPDLCAT.PWY..superpathway.of.glycerol.degradation.to.1.3.propanediol	age	age	7.17485	5.13599	11	8	0.195907	0.995648
GOLPDLCAT.PWY..superpathway.of.glycerol.degradation.to.1.3.propanediol.unclassified	age	age	3.09069	3.18733	11	6	0.357542	0.995648
HEME.BIOSYNTHESIS.II.1..heme.b.biosynthesis.V..aerobic.	age	age	3.05101	3.08848	11	6	0.34903	0.995648
HEME.BIOSYNTHESIS.II.1..heme.b.biosynthesis.V..aerobic..unclassified	age	age	3.06257	2.96684	11	6	0.328887	0.995648
HEME.BIOSYNTHESIS.II..heme.b.biosynthesis.I..aerobic.	age	age	1.38808	11.1133	11	7	0.903346	0.995648
HEME.BIOSYNTHESIS.II..heme.b.biosynthesis.I..aerobic..unclassified	age	age	-0.55428	10.6269	11	7	0.959542	0.995648
HEMESYN2.PWY..heme.b.biosynthesis.II..oxygen.independent.	age	age	3.78538	15.21	11	7	0.809045	0.995648
HEMESYN2.PWY..heme.b.biosynthesis.II..oxygen.independent..unclassified	age	age	0.34194	14.509	11	7	0.981712	0.995648
HISDEG.PWY..L.histidine.degradation.I	age	age	1.66094	5.74503	11	10	0.779047	0.995648
HISDEG.PWY..L.histidine.degradation.I.unclassified	age	age	2.61301	3.67681	11	9	0.49529	0.995648
HISTSYN.PWY..L.histidine.biosynthesis	age	age	-46.7741	45.1349	11	10	0.327095	0.995648
HISTSYN.PWY..L.histidine.biosynthesis.unclassified	age	age	-31.5046	30.4957	11	9	0.328526	0.995648
HOMOSER.METSYN.PWY..L.methionine.biosynthesis.I	age	age	3.76799	3.45001	11	9	0.303132	0.995648
HOMOSER.METSYN.PWY..L.methionine.biosynthesis.I.unclassified	age	age	3.45905	3.29338	11	8	0.320963	0.995648
HSERMETANA.PWY..L.methionine.biosynthesis.III	age	age	-7.68518	44.6353	11	11	0.867108	0.995648
HSERMETANA.PWY..L.methionine.biosynthesis.III.unclassified	age	age	12.7332	40.5022	11	11	0.760397	0.995648
ILEUSYN.PWY..L.isoleucine.biosynthesis.I..from.threonine.	age	age	-17.2248	71.3274	11	11	0.814588	0.995648
ILEUSYN.PWY..L.isoleucine.biosynthesis.I..from.threonine..unclassified	age	age	-1.43906	47.4965	11	11	0.97649	0.995648
LACTOSECAT.PWY..lactose.and.galactose.degradation.I	age	age	16.8048	91.8272	11	10	0.858851	0.995648
LACTOSECAT.PWY..lactose.and.galactose.degradation.I.g__Clostridium.s__Clostridium_ventriculi	age	age	-31.5694	76.2173	11	6	0.688423	0.995648
LACTOSECAT.PWY..lactose.and.galactose.degradation.I.unclassified	age	age	46.0569	39.0124	11	10	0.268032	0.995648
MET.SAM.PWY..superpathway.of.S.adenosyl.L.methionine.biosynthesis	age	age	6.63719	6.04271	11	9	0.300552	0.995648
MET.SAM.PWY..superpathway.of.S.adenosyl.L.methionine.biosynthesis.unclassified	age	age	4.74984	5.40878	11	8	0.402685	0.995648
METHGLYUT.PWY..superpathway.of.methylglyoxal.degradation	age	age	-1.87775	2.99619	11	5	0.546414	0.995648
METSYN.PWY..superpathway.of.L.homoserine.and.L.methionine.biosynthesis	age	age	6.21083	5.72891	11	9	0.306498	0.995648
METSYN.PWY..superpathway.of.L.homoserine.and.L.methionine.biosynthesis.unclassified	age	age	5.58782	5.41895	11	8	0.329378	0.995648
NAD.BIOSYNTHESIS.II..NAD.salvage.pathway.III..to.nicotinamide.riboside.	age	age	17.226	10.8416	11	8	0.146552	0.995648
NAD.BIOSYNTHESIS.II..NAD.salvage.pathway.III..to.nicotinamide.riboside..unclassified	age	age	0.300713	5.7432	11	8	0.959386	0.995648
NAGLIPASYN.PWY..lipid.IVA.biosynthesis..E..coli.	age	age	1.69396	12.4271	11	8	0.894575	0.995648
NAGLIPASYN.PWY..lipid.IVA.biosynthesis..E..coli..unclassified	age	age	-1.64118	12.2961	11	8	0.896758	0.995648
NONMEVIPP.PWY..methylerythritol.phosphate.pathway.I	age	age	-40.5023	53.1029	11	10	0.465155	0.995648
NONMEVIPP.PWY..methylerythritol.phosphate.pathway.I.unclassified	age	age	-37.499	27.0969	11	10	0.199746	0.995648
NONOXIPENT.PWY..pentose.phosphate.pathway..non.oxidative.branch..I	age	age	-27.3306	83.4707	11	11	0.750832	0.995648
NONOXIPENT.PWY..pentose.phosphate.pathway..non.oxidative.branch..I.g__Clostridium.s__Clostridium_ventriculi	age	age	-26.7396	82.5115	11	5	0.753289	0.995648
NONOXIPENT.PWY..pentose.phosphate.pathway..non.oxidative.branch..I.unclassified	age	age	9.40509	31.7677	11	11	0.773903	0.995648
OANTIGEN.PWY..O.antigen.building.blocks.biosynthesis..E..coli.	age	age	-29.7774	58.7319	11	11	0.62434	0.995648
OANTIGEN.PWY..O.antigen.building.blocks.biosynthesis..E..coli..g__Clostridium.s__Clostridium_ventriculi	age	age	-22.0415	46.6674	11	5	0.647947	0.995648
OANTIGEN.PWY..O.antigen.building.blocks.biosynthesis..E..coli..unclassified	age	age	3.60782	39.0886	11	11	0.928483	0.995648
P108.PWY..pyruvate.fermentation.to.propanoate.I	age	age	-8.61735	4.13293	11	8	0.0667171	0.995648
P108.PWY..pyruvate.fermentation.to.propanoate.I.unclassified	age	age	-5.79575	3.42407	11	6	0.124772	0.995648
P122.PWY..heterolactic.fermentation	age	age	6.57203	10.8708	11	9	0.560402	0.995648
P122.PWY..heterolactic.fermentation.unclassified	age	age	3.29345	7.98486	11	7	0.689653	0.995648
P124.PWY..Bifidobacterium.shunt	age	age	-27.245	25.398	11	6	0.311315	0.995648
P125.PWY..superpathway.of..R.R..butanediol.biosynthesis	age	age	11.9887	11.7925	11	8	0.335878	0.995648
P125.PWY..superpathway.of..R.R..butanediol.biosynthesis.unclassified	age	age	8.12389	10.5458	11	7	0.46084	0.995648
P161.PWY..acetylene.degradation..anaerobic.	age	age	23.0482	25.1786	11	11	0.383859	0.995648
P161.PWY..acetylene.degradation..anaerobic..unclassified	age	age	20.4506	24.4328	11	10	0.424252	0.995648
P164.PWY..purine.nucleobases.degradation.I..anaerobic.	age	age	7.33982	8.33965	11	10	0.401689	0.995648
P164.PWY..purine.nucleobases.degradation.I..anaerobic..unclassified	age	age	0.389658	2.26566	11	9	0.867255	0.995648
P185.PWY..formaldehyde.assimilation.III..dihydroxyacetone.cycle.	age	age	12.4458	8.50093	11	5	0.177213	0.995648
P185.PWY..formaldehyde.assimilation.III..dihydroxyacetone.cycle..unclassified	age	age	3.91399	6.41655	11	5	0.556958	0.995648
P41.PWY..pyruvate.fermentation.to.acetate.and..S..lactate.I	age	age	-39.1445	65.2635	11	11	0.563439	0.995648
P41.PWY..pyruvate.fermentation.to.acetate.and..S..lactate.I.unclassified	age	age	1.83288	21.2164	11	11	0.933048	0.995648
P42.PWY..incomplete.reductive.TCA.cycle	age	age	-5.3758	10.2572	11	7	0.612868	0.995648
P42.PWY..incomplete.reductive.TCA.cycle.unclassified	age	age	-3.0024	6.69612	11	7	0.66448	0.995648
P441.PWY..superpathway.of.N.acetylneuraminate.degradation	age	age	33.5686	32.0453	11	10	0.322169	0.995648
P441.PWY..superpathway.of.N.acetylneuraminate.degradation.unclassified	age	age	10.8688	18.853	11	9	0.578407	0.995648
P461.PWY..hexitol.fermentation.to.lactate..formate..ethanol.and.acetate	age	age	13.6338	14.8104	11	9	0.381292	0.995648
P461.PWY..hexitol.fermentation.to.lactate..formate..ethanol.and.acetate.unclassified	age	age	-1.69813	5.31277	11	6	0.756542	0.995648
PANTO.PWY..phosphopantothenate.biosynthesis.I	age	age	-59.6604	75.3506	11	9	0.448858	0.995648
PANTO.PWY..phosphopantothenate.biosynthesis.I.g__Clostridium.s__Clostridium_ventriculi	age	age	-23.3995	73.2794	11	5	0.756772	0.995648
PANTO.PWY..phosphopantothenate.biosynthesis.I.unclassified	age	age	-25.854	22.8524	11	6	0.287153	0.995648
PANTOSYN.PWY..superpathway.of.coenzyme.A.biosynthesis.I..bacteria.	age	age	-69.9502	66.6902	11	8	0.321581	0.995648
PANTOSYN.PWY..superpathway.of.coenzyme.A.biosynthesis.I..bacteria..g__Clostridium.s__Clostridium_ventriculi	age	age	-25.4536	60.4909	11	5	0.683782	0.995648
PANTOSYN.PWY..superpathway.of.coenzyme.A.biosynthesis.I..bacteria..unclassified	age	age	-26.9781	22.3991	11	6	0.259141	0.995648
PENTOSE.P.PWY..pentose.phosphate.pathway	age	age	9.10866	44.1609	11	9	0.841178	0.995648
PENTOSE.P.PWY..pentose.phosphate.pathway.unclassified	age	age	20.3142	26.6704	11	9	0.465742	0.995648
PEPTIDOGLYCANSYN.PWY..peptidoglycan.biosynthesis.I..meso.diaminopimelate.containing.	age	age	-75.3644	77.14	11	11	0.354106	0.995648
PEPTIDOGLYCANSYN.PWY..peptidoglycan.biosynthesis.I..meso.diaminopimelate.containing..g__Clostridium.s__Clostridium_ventriculi	age	age	-23.9223	66.5718	11	5	0.727624	0.995648
PEPTIDOGLYCANSYN.PWY..peptidoglycan.biosynthesis.I..meso.diaminopimelate.containing..unclassified	age	age	-13.979	42.5771	11	11	0.750177	0.995648
PHOSLIPSYN.PWY..superpathway.of.phospholipid.biosynthesis.I..bacteria.	age	age	-16.8031	31.0789	11	10	0.601865	0.995648
PHOSLIPSYN.PWY..superpathway.of.phospholipid.biosynthesis.I..bacteria..unclassified	age	age	-0.868187	21.4996	11	10	0.968671	0.995648
POLYAMSYN.PWY..superpathway.of.polyamine.biosynthesis.I	age	age	-0.442617	3.14046	11	6	0.891022	0.995648
POLYISOPRENSYN.PWY..polyisoprenoid.biosynthesis..E..coli.	age	age	4.31922	18.6176	11	9	0.82173	0.995648
POLYISOPRENSYN.PWY..polyisoprenoid.biosynthesis..E..coli..unclassified	age	age	11.8045	12.0062	11	7	0.351201	0.995648
PPGPPMET.PWY..ppGpp.metabolism	age	age	-14.8289	10.8755	11	10	0.205853	0.995648
PPGPPMET.PWY..ppGpp.metabolism.unclassified	age	age	-12.942	9.83009	11	10	0.220521	0.995648
PWY.101..photosynthesis.light.reactions	age	age	-2.77276	5.25921	11	6	0.610788	0.995648
PWY.101..photosynthesis.light.reactions.unclassified	age	age	-0.157477	4.29839	11	6	0.971575	0.995648
PWY.1042..glycolysis.IV	age	age	-68.7885	76.5603	11	11	0.392329	0.995648
PWY.1042..glycolysis.IV.g__Clostridium.s__Clostridium_ventriculi	age	age	-19.5029	66.3163	11	5	0.77536	0.995648
PWY.1042..glycolysis.IV.unclassified	age	age	-22.727	25.0798	11	11	0.388453	0.995648
PWY.1269..CMP.3.deoxy.D.manno.octulosonate.biosynthesis	age	age	-21.7656	25.4085	11	10	0.413877	0.995648
PWY.1269..CMP.3.deoxy.D.manno.octulosonate.biosynthesis.unclassified	age	age	-14.8893	15.0223	11	10	0.347512	0.995648
PWY.1861..formaldehyde.assimilation.II..assimilatory.RuMP.Cycle.	age	age	0.952127	4.1599	11	7	0.824077	0.995648
PWY.1861..formaldehyde.assimilation.II..assimilatory.RuMP.Cycle..unclassified	age	age	-1.26539	1.18973	11	5	0.315215	0.995648
PWY.241..C4.photosynthetic.carbon.assimilation.cycle..NADP.ME.type	age	age	-11.2531	59.344	11	7	0.853811	0.995648
PWY.241..C4.photosynthetic.carbon.assimilation.cycle..NADP.ME.type.g__Clostridium.s__Clostridium_ventriculi	age	age	-24.0019	50.6778	11	5	0.647051	0.995648
PWY.241..C4.photosynthetic.carbon.assimilation.cycle..NADP.ME.type.unclassified	age	age	11.8129	5.04218	11	6	0.0438176	0.995648
PWY.2941..L.lysine.biosynthesis.II	age	age	-9.23504	71.2687	11	10	0.899748	0.995648
PWY.2941..L.lysine.biosynthesis.II.g__Clostridium.s__Clostridium_ventriculi	age	age	-21.2133	55.1385	11	5	0.709372	0.995648
PWY.2941..L.lysine.biosynthesis.II.unclassified	age	age	27.489	29.1316	11	10	0.370006	0.995648
PWY.2942..L.lysine.biosynthesis.III	age	age	-16.5482	55.3094	11	8	0.771586	0.995648
PWY.2942..L.lysine.biosynthesis.III.unclassified	age	age	-9.87917	32.6335	11	8	0.768975	0.995648
PWY.3001..superpathway.of.L.isoleucine.biosynthesis.I	age	age	15.137	45.4026	11	11	0.746473	0.995648
PWY.3001..superpathway.of.L.isoleucine.biosynthesis.I.unclassified	age	age	15.6833	37.9717	11	9	0.689255	0.995648
PWY.3841..folate.transformations.II..plants.	age	age	-74.2213	63.0407	11	11	0.269249	0.995648
PWY.3841..folate.transformations.II..plants..g__Clostridium.s__Clostridium_ventriculi	age	age	-21.9266	54.6817	11	5	0.697783	0.995648
PWY.3841..folate.transformations.II..plants..unclassified	age	age	-16.2015	43.1592	11	11	0.716066	0.995648
PWY.4041...gamma..glutamyl.cycle	age	age	-22.659	62.2896	11	8	0.72443	0.995648
PWY.4041...gamma..glutamyl.cycle.g__Clostridium.s__Clostridium_ventriculi	age	age	-20.3538	46.6198	11	5	0.672695	0.995648
PWY.4041...gamma..glutamyl.cycle.unclassified	age	age	6.03298	6.46963	11	7	0.375413	0.995648
PWY.4984..urea.cycle	age	age	5.01075	30.4436	11	9	0.872903	0.995648
PWY.4984..urea.cycle.unclassified	age	age	1.03599	1.46589	11	5	0.497621	0.995648
PWY.5030..L.histidine.degradation.III	age	age	9.92011	5.60205	11	7	0.110367	0.995648
PWY.5030..L.histidine.degradation.III.unclassified	age	age	5.78122	3.65104	11	7	0.14778	0.995648
PWY.5097..L.lysine.biosynthesis.VI	age	age	-83.052	63.5374	11	10	0.223574	0.995648
PWY.5097..L.lysine.biosynthesis.VI.g__Clostridium.s__Clostridium_ventriculi	age	age	-21.5408	55.1993	11	5	0.705437	0.995648
PWY.5097..L.lysine.biosynthesis.VI.unclassified	age	age	-29.3057	30.9237	11	10	0.368042	0.995648
PWY.5100..pyruvate.fermentation.to.acetate.and.lactate.II	age	age	-39.1445	65.2635	11	11	0.563439	0.995648
PWY.5100..pyruvate.fermentation.to.acetate.and.lactate.II.unclassified	age	age	1.59371	21.0796	11	11	0.941388	0.995648
PWY.5103..L.isoleucine.biosynthesis.III	age	age	-14.7974	67.836	11	11	0.83219	0.995648
PWY.5103..L.isoleucine.biosynthesis.III.unclassified	age	age	-2.7451	42.5276	11	11	0.949944	0.995648
PWY.5121..superpathway.of.geranylgeranyl.diphosphate.biosynthesis.II..via.MEP.	age	age	14.6394	15.9755	11	7	0.383372	0.995648
PWY.5121..superpathway.of.geranylgeranyl.diphosphate.biosynthesis.II..via.MEP..unclassified	age	age	6.79846	10.3001	11	6	0.525759	0.995648
PWY.5130..2.oxobutanoate.degradation.I	age	age	8.82641	7.27801	11	6	0.256097	0.995648
PWY.5130..2.oxobutanoate.degradation.I.unclassified	age	age	-0.583584	1.63576	11	5	0.729489	0.995648
PWY.5136..fatty.acid..beta..oxidation.II..plant.peroxisome.	age	age	-16.9657	12.8505	11	9	0.219344	0.995648
PWY.5136..fatty.acid..beta..oxidation.II..plant.peroxisome..unclassified	age	age	-3.96764	6.78178	11	8	0.572891	0.995648
PWY.5154..L.arginine.biosynthesis.III..via.N.acetyl.L.citrulline.	age	age	-61.4105	27.2218	11	11	0.0505114	0.995648
PWY.5154..L.arginine.biosynthesis.III..via.N.acetyl.L.citrulline..unclassified	age	age	-8.77942	13.1896	11	9	0.52234	0.995648
PWY.5188..tetrapyrrole.biosynthesis.I..from.glutamate.	age	age	-21.476	40.4039	11	11	0.607917	0.995648
PWY.5188..tetrapyrrole.biosynthesis.I..from.glutamate..g__Clostridium.s__Clostridium_ventriculi	age	age	-15.5748	36.211	11	5	0.677229	0.995648
PWY.5188..tetrapyrrole.biosynthesis.I..from.glutamate..unclassified	age	age	-1.97718	17.4368	11	9	0.912209	0.995648
PWY.5189..tetrapyrrole.biosynthesis.II..from.glycine.	age	age	7.61787	6.89142	11	6	0.297653	0.995648
PWY.5345..superpathway.of.L.methionine.biosynthesis..by.sulfhydrylation.	age	age	-13.4305	15.1317	11	8	0.397869	0.995648
PWY.5345..superpathway.of.L.methionine.biosynthesis..by.sulfhydrylation..unclassified	age	age	-4.8738	10.2346	11	8	0.645274	0.995648
PWY.5347..superpathway.of.L.methionine.biosynthesis..transsulfuration.	age	age	6.91907	6.43263	11	9	0.310085	0.995648
PWY.5347..superpathway.of.L.methionine.biosynthesis..transsulfuration..unclassified	age	age	6.2456	6.09196	11	8	0.332024	0.995648
PWY.5384..sucrose.degradation.IV..sucrose.phosphorylase.	age	age	13.0804	35.1907	11	10	0.718716	0.995648
PWY.5384..sucrose.degradation.IV..sucrose.phosphorylase..unclassified	age	age	17.8788	18.9454	11	9	0.369965	0.995648
PWY.5484..glycolysis.II..from.fructose.6.phosphate.	age	age	-2.72607	36.0932	11	11	0.941446	0.995648
PWY.5484..glycolysis.II..from.fructose.6.phosphate..unclassified	age	age	-3.25918	14.672	11	10	0.829167	0.995648
PWY.5497..purine.nucleobases.degradation.II..anaerobic.	age	age	6.6214	4.40873	11	5	0.167372	0.995648
PWY.5505..L.glutamate.and.L.glutamine.biosynthesis	age	age	-4.68133	5.20478	11	6	0.391854	0.995648
PWY.5659..GDP.mannose.biosynthesis	age	age	-22.1294	67.5336	11	11	0.750648	0.995648
PWY.5659..GDP.mannose.biosynthesis.g__Clostridium.s__Clostridium_ventriculi	age	age	-22.1965	58.9828	11	5	0.715396	0.995648
PWY.5659..GDP.mannose.biosynthesis.unclassified	age	age	10.2314	17.2379	11	11	0.567435	0.995648
PWY.5667..CDP.diacylglycerol.biosynthesis.I	age	age	-53.7046	53.1992	11	11	0.339104	0.995648
PWY.5667..CDP.diacylglycerol.biosynthesis.I.g__Clostridium.s__Clostridium_ventriculi	age	age	-19.3991	40.7201	11	5	0.645141	0.995648
PWY.5667..CDP.diacylglycerol.biosynthesis.I.unclassified	age	age	-5.14541	31.1773	11	10	0.872562	0.995648
PWY.5676..acetyl.CoA.fermentation.to.butanoate.II	age	age	3.04256	2.80613	11	8	0.306442	0.995648
PWY.5676..acetyl.CoA.fermentation.to.butanoate.II.unclassified	age	age	3.66278	2.32698	11	6	0.149927	0.995648
PWY.5686..UMP.biosynthesis.I	age	age	-81.4332	66.7205	11	11	0.253283	0.995648
PWY.5686..UMP.biosynthesis.I.g__Clostridium.s__Clostridium_ventriculi	age	age	-23.7924	50.4703	11	5	0.648563	0.995648
PWY.5686..UMP.biosynthesis.I.unclassified	age	age	-15.7518	41.9085	11	11	0.715726	0.995648
PWY.5695..inosine.5..phosphate.degradation	age	age	-43.2366	40.861	11	11	0.317564	0.995648
PWY.5695..inosine.5..phosphate.degradation.unclassified	age	age	-9.43396	28.8447	11	10	0.751101	0.995648
PWY.5723..Rubisco.shunt	age	age	-5.47837	19.3134	11	9	0.783091	0.995648
PWY.5723..Rubisco.shunt.unclassified	age	age	-2.05994	15.2455	11	8	0.895492	0.995648
PWY.5837..2.carboxy.1.4.naphthoquinol.biosynthesis	age	age	-0.224335	7.29981	11	5	0.976154	0.995648
PWY.5837..2.carboxy.1.4.naphthoquinol.biosynthesis.unclassified	age	age	-2.12736	5.69563	11	5	0.717417	0.995648
PWY.5838..superpathway.of.menaquinol.8.biosynthesis.I	age	age	6.07753	6.61099	11	5	0.381913	0.995648
PWY.5838..superpathway.of.menaquinol.8.biosynthesis.I.unclassified	age	age	6.29114	4.05748	11	5	0.155433	0.995648
PWY.5861..superpathway.of.demethylmenaquinol.8.biosynthesis.I.unclassified	age	age	-3.11167	7.74055	11	5	0.697067	0.995648
PWY.5897..superpathway.of.menaquinol.11.biosynthesis	age	age	5.89948	6.51046	11	5	0.38847	0.995648
PWY.5897..superpathway.of.menaquinol.11.biosynthesis.unclassified	age	age	5.98392	3.92719	11	5	0.161914	0.995648
PWY.5898..superpathway.of.menaquinol.12.biosynthesis	age	age	5.89948	6.51046	11	5	0.38847	0.995648
PWY.5898..superpathway.of.menaquinol.12.biosynthesis.unclassified	age	age	5.98392	3.92719	11	5	0.161914	0.995648
PWY.5899..superpathway.of.menaquinol.13.biosynthesis	age	age	5.89948	6.51046	11	5	0.38847	0.995648
PWY.5899..superpathway.of.menaquinol.13.biosynthesis.unclassified	age	age	5.98392	3.92719	11	5	0.161914	0.995648
PWY.5910..superpathway.of.geranylgeranyldiphosphate.biosynthesis.I..via.mevalonate.	age	age	-6.82003	8.56391	11	5	0.446315	0.995648
PWY.5913..partial.TCA.cycle..obligate.autotrophs.	age	age	-4.6816	18.8085	11	10	0.809018	0.995648
PWY.5913..partial.TCA.cycle..obligate.autotrophs..unclassified	age	age	-2.86648	16.0207	11	7	0.861961	0.995648
PWY.5918..superpathway.of.heme.b.biosynthesis.from.glutamate	age	age	12.2437	7.88799	11	7	0.155032	0.995648
PWY.5918..superpathway.of.heme.b.biosynthesis.from.glutamate.unclassified	age	age	3.46778	4.82486	11	7	0.490545	0.995648
PWY.5941..glycogen.degradation.II	age	age	-13.1075	70.9716	11	11	0.85757	0.995648
PWY.5941..glycogen.degradation.II.g__Clostridium.s__Clostridium_ventriculi	age	age	-22.463	62.0531	11	5	0.725709	0.995648
PWY.5941..glycogen.degradation.II.unclassified	age	age	17.6032	32.481	11	11	0.601009	0.995648
PWY.5973..cis.vaccenate.biosynthesis	age	age	-21.1116	41.1426	11	11	0.620217	0.995648
PWY.5973..cis.vaccenate.biosynthesis.unclassified	age	age	-4.0342	30.0249	11	11	0.896073	0.995648
PWY.5981..CDP.diacylglycerol.biosynthesis.III	age	age	-6.69699	39.611	11	6	0.869481	0.995648
PWY.5981..CDP.diacylglycerol.biosynthesis.III.unclassified	age	age	18.3533	17.3985	11	5	0.318976	0.995648
PWY.5989..stearate.biosynthesis.II..bacteria.and.plants.	age	age	8.49383	22.358	11	10	0.712829	0.995648
PWY.5989..stearate.biosynthesis.II..bacteria.and.plants..unclassified	age	age	8.20319	19.6595	11	10	0.686264	0.995648
PWY.6121..5.aminoimidazole.ribonucleotide.biosynthesis.I	age	age	-45.8267	48.6934	11	11	0.371212	0.995648
PWY.6121..5.aminoimidazole.ribonucleotide.biosynthesis.I.g__Clostridium.s__Clostridium_ventriculi	age	age	-17.285	39.7214	11	5	0.673699	0.995648
PWY.6121..5.aminoimidazole.ribonucleotide.biosynthesis.I.unclassified	age	age	2.79427	33.0751	11	11	0.934522	0.995648
PWY.6122..5.aminoimidazole.ribonucleotide.biosynthesis.II	age	age	-55.2351	51.8044	11	11	0.314088	0.995648
PWY.6122..5.aminoimidazole.ribonucleotide.biosynthesis.II.g__Clostridium.s__Clostridium_ventriculi	age	age	-16.1604	37.988	11	5	0.68053	0.995648
PWY.6122..5.aminoimidazole.ribonucleotide.biosynthesis.II.unclassified	age	age	-0.588799	33.0486	11	11	0.986174	0.995648
PWY.6123..inosine.5..phosphate.biosynthesis.I	age	age	-3.51445	57.4441	11	11	0.952553	0.995648
PWY.6123..inosine.5..phosphate.biosynthesis.I.g__Clostridium.s__Clostridium_ventriculi	age	age	-17.3321	41.1971	11	5	0.683835	0.995648
PWY.6123..inosine.5..phosphate.biosynthesis.I.unclassified	age	age	11.9775	33.7746	11	11	0.731034	0.995648
PWY.6124..inosine.5..phosphate.biosynthesis.II	age	age	2.29234	58.975	11	11	0.969843	0.995648
PWY.6124..inosine.5..phosphate.biosynthesis.II.g__Clostridium.s__Clostridium_ventriculi	age	age	-17.3394	40.2389	11	5	0.676668	0.995648
PWY.6124..inosine.5..phosphate.biosynthesis.II.unclassified	age	age	12.8462	33.1279	11	11	0.707194	0.995648
PWY.6125..superpathway.of.guanosine.nucleotides.de.novo.biosynthesis.II	age	age	-23.9426	52.9608	11	11	0.661909	0.995648
PWY.6125..superpathway.of.guanosine.nucleotides.de.novo.biosynthesis.II.unclassified	age	age	-10.1047	31.368	11	11	0.754709	0.995648
PWY.6126..superpathway.of.adenosine.nucleotides.de.novo.biosynthesis.II	age	age	-28.8657	57.8097	11	11	0.62953	0.995648
PWY.6126..superpathway.of.adenosine.nucleotides.de.novo.biosynthesis.II.unclassified	age	age	-13.8311	36.7159	11	11	0.715119	0.995648
PWY.6147..6.hydroxymethyl.dihydropterin.diphosphate.biosynthesis.I	age	age	-32.315	16.664	11	11	0.0844168	0.995648
PWY.6147..6.hydroxymethyl.dihydropterin.diphosphate.biosynthesis.I.unclassified	age	age	-7.41503	8.73205	11	10	0.417799	0.995648
PWY.6151..S.adenosyl.L.methionine.salvage.I	age	age	-61.975	86.8693	11	11	0.493664	0.995648
PWY.6151..S.adenosyl.L.methionine.salvage.I.g__Clostridium.s__Clostridium_ventriculi	age	age	-23.7414	77.0674	11	5	0.765047	0.995648
PWY.6151..S.adenosyl.L.methionine.salvage.I.g__Intestinibacter.s__Intestinibacter_bartlettii	age	age	-3.27834	2.22025	11	5	0.173903	0.995648
PWY.6151..S.adenosyl.L.methionine.salvage.I.unclassified	age	age	-3.63321	47.6745	11	11	0.94092	0.995648
PWY.6163..chorismate.biosynthesis.from.3.dehydroquinate	age	age	-54.176	55.9266	11	11	0.358006	0.995648
PWY.6163..chorismate.biosynthesis.from.3.dehydroquinate.g__Clostridium.s__Clostridium_ventriculi	age	age	-20.3658	58.8488	11	5	0.737243	0.995648
PWY.6163..chorismate.biosynthesis.from.3.dehydroquinate.unclassified	age	age	-20.3891	33.0755	11	10	0.552875	0.995648
PWY.621..sucrose.degradation.III..sucrose.invertase.	age	age	19.6243	35.5066	11	10	0.593932	0.995648
PWY.621..sucrose.degradation.III..sucrose.invertase..unclassified	age	age	18.7469	27.5373	11	9	0.513141	0.995648
PWY.6270..isoprene.biosynthesis.I	age	age	-9.68077	21.5768	11	9	0.66428	0.995648
PWY.6270..isoprene.biosynthesis.I.unclassified	age	age	-10.056	12.545	11	8	0.443437	0.995648
PWY.6277..superpathway.of.5.aminoimidazole.ribonucleotide.biosynthesis	age	age	-55.2351	51.8044	11	11	0.314088	0.995648
PWY.6277..superpathway.of.5.aminoimidazole.ribonucleotide.biosynthesis.g__Clostridium.s__Clostridium_ventriculi	age	age	-16.1604	37.988	11	5	0.68053	0.995648
PWY.6277..superpathway.of.5.aminoimidazole.ribonucleotide.biosynthesis.unclassified	age	age	-0.588799	33.0486	11	11	0.986174	0.995648
PWY.6282..palmitoleate.biosynthesis.I..from..5Z..dodec.5.enoate.	age	age	18.7974	26.1638	11	11	0.49071	0.995648
PWY.6282..palmitoleate.biosynthesis.I..from..5Z..dodec.5.enoate..unclassified	age	age	11.6537	21.5385	11	11	0.601598	0.995648
PWY.6292..superpathway.of.L.cysteine.biosynthesis..mammalian.	age	age	-13.9175	8.01577	11	9	0.116533	0.995648
PWY.6292..superpathway.of.L.cysteine.biosynthesis..mammalian..unclassified	age	age	0.497225	3.42519	11	8	0.887778	0.995648
PWY.6305..superpathway.of.putrescine.biosynthesis	age	age	-22.8396	53.2361	11	9	0.677992	0.995648
PWY.6305..superpathway.of.putrescine.biosynthesis.g__Clostridium.s__Clostridium_ventriculi	age	age	-22.6146	53.8494	11	5	0.684362	0.995648
PWY.6305..superpathway.of.putrescine.biosynthesis.unclassified	age	age	-1.55084	1.29571	11	6	0.261921	0.995648
PWY.6317..D.galactose.degradation.I..Leloir.pathway.	age	age	-43.2905	68.4003	11	11	0.542544	0.995648
PWY.6317..D.galactose.degradation.I..Leloir.pathway..g__Clostridium.s__Clostridium_ventriculi	age	age	-27.8991	61.7081	11	5	0.661886	0.995648
PWY.6317..D.galactose.degradation.I..Leloir.pathway..unclassified	age	age	2.9126	24.1085	11	11	0.906494	0.995648
PWY.6353..purine.nucleotides.degradation.II..aerobic.	age	age	7.01249	6.0363	11	7	0.275231	0.995648
PWY.6353..purine.nucleotides.degradation.II..aerobic..unclassified	age	age	3.64094	4.55639	11	7	0.444817	0.995648
PWY.6385..peptidoglycan.biosynthesis.III..mycobacteria.	age	age	-66.4065	75.197	11	11	0.400155	0.995648
PWY.6385..peptidoglycan.biosynthesis.III..mycobacteria..g__Clostridium.s__Clostridium_ventriculi	age	age	-21.864	64.0881	11	5	0.740816	0.995648
PWY.6385..peptidoglycan.biosynthesis.III..mycobacteria..unclassified	age	age	-9.73793	42.9554	11	11	0.825723	0.995648
PWY.6386..UDP.N.acetylmuramoyl.pentapeptide.biosynthesis.II..lysine.containing.	age	age	-74.9417	84.6985	11	10	0.399282	0.995648
PWY.6386..UDP.N.acetylmuramoyl.pentapeptide.biosynthesis.II..lysine.containing..g__Clostridium.s__Clostridium_ventriculi	age	age	-25.4762	73.5949	11	5	0.737171	0.995648
PWY.6386..UDP.N.acetylmuramoyl.pentapeptide.biosynthesis.II..lysine.containing..unclassified	age	age	-13.1256	44.7797	11	9	0.776081	0.995648
PWY.6387..UDP.N.acetylmuramoyl.pentapeptide.biosynthesis.I..meso.diaminopimelate.containing.	age	age	-75.9971	80.5815	11	11	0.370252	0.995648
PWY.6387..UDP.N.acetylmuramoyl.pentapeptide.biosynthesis.I..meso.diaminopimelate.containing..g__Clostridium.s__Clostridium_ventriculi	age	age	-24.529	70.2412	11	6	0.734962	0.995648
PWY.6387..UDP.N.acetylmuramoyl.pentapeptide.biosynthesis.I..meso.diaminopimelate.containing..unclassified	age	age	-14.0985	42.77	11	11	0.749219	0.995648
PWY.6519..8.amino.7.oxononanoate.biosynthesis.I	age	age	-3.32084	2.82374	11	6	0.269747	0.995648
PWY.6519..8.amino.7.oxononanoate.biosynthesis.I.unclassified	age	age	-2.75423	2.35088	11	5	0.271449	0.995648
PWY.6527..stachyose.degradation	age	age	-48.3929	79.6079	11	11	0.558286	0.995648
PWY.6527..stachyose.degradation.g__Clostridium.s__Clostridium_ventriculi	age	age	-30.5003	74.8334	11	5	0.69311	0.995648
PWY.6527..stachyose.degradation.unclassified	age	age	0.333222	22.4318	11	11	0.988472	0.995648
PWY.6545..pyrimidine.deoxyribonucleotides.de.novo.biosynthesis.III	age	age	-18.3282	14.9337	11	5	0.250842	0.995648
PWY.6549..L.glutamine.biosynthesis.III	age	age	-4.40404	6.74279	11	5	0.529991	0.995648
PWY.6588..pyruvate.fermentation.to.acetone	age	age	5.7744	3.53833	11	5	0.137124	0.995648
PWY.6588..pyruvate.fermentation.to.acetone.unclassified	age	age	2.15357	1.71503	11	5	0.240842	0.995648
PWY.6606..guanosine.nucleotides.degradation.II	age	age	-15.4173	16.7775	11	9	0.382102	0.995648
PWY.6606..guanosine.nucleotides.degradation.II.unclassified	age	age	2.79114	2.84508	11	7	0.352207	0.995648
PWY.6607..guanosine.nucleotides.degradation.I	age	age	4.01331	3.06383	11	5	0.222676	0.995648
PWY.6607..guanosine.nucleotides.degradation.I.unclassified	age	age	3.20677	2.82733	11	5	0.286014	0.995648
PWY.6608..guanosine.nucleotides.degradation.III	age	age	0.828672	30.1123	11	10	0.978646	0.995648
PWY.6608..guanosine.nucleotides.degradation.III.unclassified	age	age	0.417232	5.1078	11	8	0.936685	0.995648
PWY.6609..adenine.and.adenosine.salvage.III	age	age	-35.4626	128.117	11	11	0.788186	0.995648
PWY.6609..adenine.and.adenosine.salvage.III.g__Clostridium.s__Clostridium_ventriculi	age	age	-43.1523	113.06	11	6	0.711558	0.995648
PWY.6609..adenine.and.adenosine.salvage.III.unclassified	age	age	30.5503	60.2229	11	11	0.62415	0.995648
PWY.6612..superpathway.of.tetrahydrofolate.biosynthesis	age	age	-3.43662	17.2566	11	7	0.846573	0.995648
PWY.6612..superpathway.of.tetrahydrofolate.biosynthesis.unclassified	age	age	6.64788	9.40521	11	5	0.497563	0.995648
PWY.6628..superpathway.of.L.phenylalanine.biosynthesis	age	age	11.9263	22.7307	11	9	0.612484	0.995648
PWY.6628..superpathway.of.L.phenylalanine.biosynthesis.unclassified	age	age	-0.749949	15.4345	11	8	0.962308	0.995648
PWY.6629..superpathway.of.L.tryptophan.biosynthesis	age	age	-25.4634	41.7078	11	11	0.556619	0.995648
PWY.6629..superpathway.of.L.tryptophan.biosynthesis.unclassified	age	age	-18.4817	30.6784	11	10	0.561755	0.995648
PWY.6630..superpathway.of.L.tyrosine.biosynthesis	age	age	7.2728	20.2166	11	9	0.727335	0.995648
PWY.6630..superpathway.of.L.tyrosine.biosynthesis.unclassified	age	age	-2.15265	12.8708	11	8	0.87087	0.995648
PWY.6700..queuosine.biosynthesis.I..de.novo.	age	age	-71.8748	62.8219	11	11	0.282096	0.995648
PWY.6700..queuosine.biosynthesis.I..de.novo..g__Clostridium.s__Clostridium_ventriculi	age	age	-17.052	49.261	11	5	0.73718	0.995648
PWY.6700..queuosine.biosynthesis.I..de.novo..g__Intestinibacter.s__Intestinibacter_bartlettii	age	age	-3.47598	2.70271	11	5	0.230505	0.995648
PWY.6700..queuosine.biosynthesis.I..de.novo..unclassified	age	age	-30.0037	38.1607	11	10	0.451927	0.995648
PWY.6703..preQ0.biosynthesis	age	age	-31.1372	42.3838	11	11	0.481256	0.995648
PWY.6703..preQ0.biosynthesis.g__Clostridium.s__Clostridium_ventriculi	age	age	-14.9566	40.2876	11	5	0.719042	0.995648
PWY.6703..preQ0.biosynthesis.g__Intestinibacter.s__Intestinibacter_bartlettii	age	age	-4.81045	4.03724	11	5	0.263921	0.995648
PWY.6703..preQ0.biosynthesis.unclassified	age	age	-10.7562	21.0093	11	10	0.620996	0.995648
PWY.6731..starch.degradation.III	age	age	-6.96584	76.1886	11	8	0.929154	0.995648
PWY.6731..starch.degradation.III.g__Clostridium.s__Clostridium_ventriculi	age	age	-22.0552	59.597	11	5	0.719887	0.995648
PWY.6823..molybdopterin.biosynthesis	age	age	-23.15	46.3575	11	11	0.629492	0.995648
PWY.6823..molybdopterin.biosynthesis.g__Clostridium.s__Clostridium_ventriculi	age	age	-17.643	45.7986	11	5	0.709014	0.995648
PWY.6823..molybdopterin.biosynthesis.unclassified	age	age	-6.87697	10.8615	11	9	0.542387	0.995648
PWY.6859..all.trans.farnesol.biosynthesis	age	age	4.80625	12.9297	11	7	0.718701	0.995648
PWY.6859..all.trans.farnesol.biosynthesis.unclassified	age	age	9.84271	9.08467	11	5	0.306783	0.995648
PWY.6892..thiazole.component.of.thiamine.diphosphate.biosynthesis.I	age	age	-44.0484	95.5911	11	9	0.655874	0.995648
PWY.6892..thiazole.component.of.thiamine.diphosphate.biosynthesis.I.g__Clostridium.s__Clostridium_ventriculi	age	age	-32.9152	96.0452	11	5	0.739688	0.995648
PWY.6892..thiazole.component.of.thiamine.diphosphate.biosynthesis.I.unclassified	age	age	-7.1021	8.19694	11	7	0.408757	0.995648
PWY.6895..superpathway.of.thiamine.diphosphate.biosynthesis.II	age	age	-1.99201	21.6404	11	7	0.928674	0.995648
PWY.6897..thiamine.diphosphate.salvage.II	age	age	-41.2709	19.914	11	11	0.0680927	0.995648
PWY.6897..thiamine.diphosphate.salvage.II.unclassified	age	age	-24.3771	14.7019	11	9	0.131676	0.995648
PWY.6901..superpathway.of.glucose.and.xylose.degradation	age	age	-6.54338	27.53	11	8	0.81745	0.995648
PWY.6901..superpathway.of.glucose.and.xylose.degradation.unclassified	age	age	4.32603	16.3668	11	7	0.797489	0.995648
PWY.6936..seleno.amino.acid.biosynthesis..plants.	age	age	18.1214	56.8381	11	11	0.757135	0.995648
PWY.6936..seleno.amino.acid.biosynthesis..plants..unclassified	age	age	25.4426	46.7354	11	11	0.599395	0.995648
PWY.6961..L.ascorbate.degradation.II..bacterial..aerobic.	age	age	-2.97078	13.1452	11	6	0.826252	0.995648
PWY.6961..L.ascorbate.degradation.II..bacterial..aerobic..unclassified	age	age	-0.610424	9.46519	11	6	0.949989	0.995648
PWY.6969..TCA.cycle.V..2.oxoglutarate.synthase.	age	age	-14.3155	20.6538	11	6	0.505727	0.995648
PWY.7013...S..propane.1.2.diol.degradation	age	age	-5.60983	7.88736	11	8	0.494954	0.995648
PWY.7013...S..propane.1.2.diol.degradation.unclassified	age	age	-10.1866	6.95788	11	6	0.177216	0.995648
PWY.702..L.methionine.biosynthesis.II	age	age	37.6968	44.2742	11	11	0.416605	0.995648
PWY.702..L.methionine.biosynthesis.II.unclassified	age	age	30.6851	36.5473	11	10	0.422875	0.995648
PWY.7111..pyruvate.fermentation.to.isobutanol..engineered.	age	age	40.504	73.3798	11	11	0.594403	0.995648
PWY.7111..pyruvate.fermentation.to.isobutanol..engineered..unclassified	age	age	12.2181	47.125	11	11	0.80126	0.995648
PWY.7115..C4.photosynthetic.carbon.assimilation.cycle..NAD.ME.type	age	age	8.67499	15.7157	11	8	0.594391	0.995648
PWY.7115..C4.photosynthetic.carbon.assimilation.cycle..NAD.ME.type.unclassified	age	age	7.80716	11.2407	11	8	0.504873	0.995648
PWY.7117..C4.photosynthetic.carbon.assimilation.cycle..PEPCK.type	age	age	8.73318	37.7232	11	8	0.822099	0.995648
PWY.7117..C4.photosynthetic.carbon.assimilation.cycle..PEPCK.type.unclassified	age	age	21.084	28.7455	11	7	0.481939	0.995648
PWY.7184..pyrimidine.deoxyribonucleotides.de.novo.biosynthesis.I	age	age	-14.1877	13.8974	11	7	0.333963	0.995648
PWY.7184..pyrimidine.deoxyribonucleotides.de.novo.biosynthesis.I.unclassified	age	age	0.799241	4.84342	11	5	0.872579	0.995648
PWY.7187..pyrimidine.deoxyribonucleotides.de.novo.biosynthesis.II	age	age	4.10346	4.59187	11	6	0.394784	0.995648
PWY.7187..pyrimidine.deoxyribonucleotides.de.novo.biosynthesis.II.unclassified	age	age	4.81855	4.04096	11	6	0.263583	0.995648
PWY.7197..pyrimidine.deoxyribonucleotide.phosphorylation	age	age	-3.19767	29.968	11	11	0.917365	0.995648
PWY.7197..pyrimidine.deoxyribonucleotide.phosphorylation.unclassified	age	age	-0.419308	24.4602	11	11	0.986697	0.995648
PWY.7198..pyrimidine.deoxyribonucleotides.de.novo.biosynthesis.IV	age	age	0.478795	7.30085	11	8	0.949145	0.995648
PWY.7199..pyrimidine.deoxyribonucleosides.salvage	age	age	-17.4618	52.2975	11	11	0.746108	0.995648
PWY.7199..pyrimidine.deoxyribonucleosides.salvage.unclassified	age	age	-1.49195	30.3193	11	11	0.961828	0.995648
PWY.7208..superpathway.of.pyrimidine.nucleobases.salvage	age	age	-37.8574	63.1582	11	11	0.563685	0.995648
PWY.7208..superpathway.of.pyrimidine.nucleobases.salvage.g__Clostridium.s__Clostridium_ventriculi	age	age	-20.1443	62.193	11	5	0.753414	0.995648
PWY.7208..superpathway.of.pyrimidine.nucleobases.salvage.unclassified	age	age	-11.4271	32.4309	11	11	0.732685	0.995648
PWY.7211..superpathway.of.pyrimidine.deoxyribonucleotides.de.novo.biosynthesis	age	age	-0.696827	4.06981	11	6	0.86784	0.995648
PWY.7220..adenosine.deoxyribonucleotides.de.novo.biosynthesis.II	age	age	-11.8265	44.3844	11	11	0.795892	0.995648
PWY.7220..adenosine.deoxyribonucleotides.de.novo.biosynthesis.II.unclassified	age	age	-11.1484	28.6529	11	11	0.706259	0.995648
PWY.7221..guanosine.ribonucleotides.de.novo.biosynthesis	age	age	-61.6892	81.4652	11	11	0.468263	0.995648
PWY.7221..guanosine.ribonucleotides.de.novo.biosynthesis.g__Clostridium.s__Clostridium_ventriculi	age	age	-21.4295	65.547	11	5	0.751193	0.995648
PWY.7221..guanosine.ribonucleotides.de.novo.biosynthesis.unclassified	age	age	-8.99895	41.2719	11	11	0.832261	0.995648
PWY.7222..guanosine.deoxyribonucleotides.de.novo.biosynthesis.II	age	age	-11.8265	44.3844	11	11	0.795892	0.995648
PWY.7222..guanosine.deoxyribonucleotides.de.novo.biosynthesis.II.unclassified	age	age	-11.1484	28.6529	11	11	0.706259	0.995648
PWY.7228..superpathway.of.guanosine.nucleotides.de.novo.biosynthesis.I	age	age	-31.8819	62.2581	11	11	0.620915	0.995648
PWY.7228..superpathway.of.guanosine.nucleotides.de.novo.biosynthesis.I.g__Clostridium.s__Clostridium_ventriculi	age	age	-21.0555	60.8873	11	5	0.737431	0.995648
PWY.7228..superpathway.of.guanosine.nucleotides.de.novo.biosynthesis.I.unclassified	age	age	-8.0203	34.8412	11	11	0.823087	0.995648
PWY.7229..superpathway.of.adenosine.nucleotides.de.novo.biosynthesis.I	age	age	-32.9755	64.2037	11	11	0.619897	0.995648
PWY.7229..superpathway.of.adenosine.nucleotides.de.novo.biosynthesis.I.unclassified	age	age	-11.2503	41.0475	11	11	0.790209	0.995648
PWY.7234..inosine.5..phosphate.biosynthesis.III	age	age	25.8458	48.1381	11	11	0.604348	0.995648
PWY.7234..inosine.5..phosphate.biosynthesis.III.unclassified	age	age	30.8731	34.4959	11	11	0.394104	0.995648
PWY.7238..sucrose.biosynthesis.II	age	age	-21.7292	66.2111	11	11	0.750281	0.995648
PWY.7238..sucrose.biosynthesis.II.g__Clostridium.s__Clostridium_ventriculi	age	age	-21.3533	58.8754	11	5	0.72521	0.995648
PWY.7238..sucrose.biosynthesis.II.unclassified	age	age	9.62817	44.0523	11	11	0.831867	0.995648
PWY.7242..D.fructuronate.degradation	age	age	-4.08516	3.08932	11	5	0.21867	0.995648
PWY.7242..D.fructuronate.degradation.unclassified	age	age	-0.518272	1.49108	11	5	0.736145	0.995648
PWY.724..superpathway.of.L.lysine..L.threonine.and.L.methionine.biosynthesis.II	age	age	-35.4188	47.4769	11	10	0.474688	0.995648
PWY.724..superpathway.of.L.lysine..L.threonine.and.L.methionine.biosynthesis.II.g__Clostridium.s__Clostridium_ventriculi	age	age	-16.8373	42.1072	11	5	0.698578	0.995648
PWY.724..superpathway.of.L.lysine..L.threonine.and.L.methionine.biosynthesis.II.unclassified	age	age	-11.3693	26.7705	11	9	0.68103	0.995648
PWY.7282..4.amino.2.methyl.5.diphosphomethylpyrimidine.biosynthesis.II	age	age	10.1782	19.0318	11	10	0.605747	0.995648
PWY.7282..4.amino.2.methyl.5.diphosphomethylpyrimidine.biosynthesis.II.unclassified	age	age	0.252277	14.5937	11	8	0.986585	0.995648
PWY.7323..superpathway.of.GDP.mannose.derived.O.antigen.building.blocks.biosynthesis	age	age	-3.96727	5.96291	11	7	0.522526	0.995648
PWY.7323..superpathway.of.GDP.mannose.derived.O.antigen.building.blocks.biosynthesis.unclassified	age	age	-1.36928	2.39112	11	5	0.580902	0.995648
PWY.7328..superpathway.of.UDP.glucose.derived.O.antigen.building.blocks.biosynthesis	age	age	7.4766	26.9339	11	9	0.787598	0.995648
PWY.7328..superpathway.of.UDP.glucose.derived.O.antigen.building.blocks.biosynthesis.unclassified	age	age	6.04718	14.1088	11	8	0.678282	0.995648
PWY.7345..superpathway.of.anaerobic.sucrose.degradation	age	age	6.91413	35.9627	11	9	0.851808	0.995648
PWY.7345..superpathway.of.anaerobic.sucrose.degradation.unclassified	age	age	9.0782	12.0811	11	8	0.471579	0.995648
PWY.7356..thiamine.diphosphate.salvage.IV..yeast.	age	age	-5.36988	4.11094	11	6	0.223865	0.995648
PWY.7356..thiamine.diphosphate.salvage.IV..yeast..unclassified	age	age	-1.7082	2.92139	11	5	0.5731	0.995648
PWY.7357..thiamine.phosphate.formation.from.pyrithiamine.and.oxythiamine..yeast.	age	age	-41.8821	15.8994	11	11	0.027171	0.995648
PWY.7357..thiamine.phosphate.formation.from.pyrithiamine.and.oxythiamine..yeast..unclassified	age	age	-19.9692	12.6981	11	9	0.150259	0.995648
PWY.7383..anaerobic.energy.metabolism..invertebrates..cytosol.	age	age	-7.59951	13.2045	11	5	0.579039	0.995648
PWY.7388..octanoyl..acyl.carrier.protein..biosynthesis..mitochondria..yeast.	age	age	-6.56703	5.66226	11	6	0.275976	0.995648
PWY.7388..octanoyl..acyl.carrier.protein..biosynthesis..mitochondria..yeast..unclassified	age	age	-6.26475	5.37683	11	6	0.273914	0.995648
PWY.7392..taxadiene.biosynthesis..engineered.	age	age	12.7744	13.7371	11	6	0.376684	0.995648
PWY.7392..taxadiene.biosynthesis..engineered..unclassified	age	age	7.63187	9.74126	11	5	0.453481	0.995648
PWY.7400..L.arginine.biosynthesis.IV..archaebacteria.	age	age	-1.90685	25.5774	11	10	0.942202	0.995648
PWY.7400..L.arginine.biosynthesis.IV..archaebacteria..unclassified	age	age	5.18425	24.2627	11	9	0.835565	0.995648
PWY.7560..methylerythritol.phosphate.pathway.II	age	age	-2.96458	24.6199	11	10	0.9068	0.995648
PWY.7560..methylerythritol.phosphate.pathway.II.unclassified	age	age	-7.49081	12.8027	11	9	0.572857	0.995648
PWY.7663..gondoate.biosynthesis..anaerobic.	age	age	-12.8735	34.6728	11	11	0.719015	0.995648
PWY.7663..gondoate.biosynthesis..anaerobic..unclassified	age	age	-8.71003	27.7461	11	11	0.760737	0.995648
PWY.7664..oleate.biosynthesis.IV..anaerobic.	age	age	19.1848	27.4697	11	11	0.502574	0.995648
PWY.7664..oleate.biosynthesis.IV..anaerobic..unclassified	age	age	9.87007	22.4716	11	11	0.670856	0.995648
PWY.7731..superpathway.of.photosynthetic.hydrogen.production	age	age	2.16728	3.53025	11	5	0.554469	0.995648
PWY.7761..NAD.salvage.pathway.II..PNC.IV.cycle.	age	age	-21.1243	33.1406	11	9	0.539729	0.995648
PWY.7761..NAD.salvage.pathway.II..PNC.IV.cycle..unclassified	age	age	-7.36297	4.71378	11	6	0.152721	0.995648
PWY.7790..UMP.biosynthesis.II	age	age	-82.0345	67.0585	11	11	0.252269	0.995648
PWY.7790..UMP.biosynthesis.II.g__Clostridium.s__Clostridium_ventriculi	age	age	-23.7924	50.4703	11	5	0.648563	0.995648
PWY.7790..UMP.biosynthesis.II.unclassified	age	age	-12.5189	42.4881	11	11	0.774949	0.995648
PWY.7791..UMP.biosynthesis.III	age	age	-82.4103	67.3594	11	11	0.252228	0.995648
PWY.7791..UMP.biosynthesis.III.g__Clostridium.s__Clostridium_ventriculi	age	age	-23.7924	50.4703	11	5	0.648563	0.995648
PWY.7791..UMP.biosynthesis.III.unclassified	age	age	-13.6479	43.164	11	11	0.75907	0.995648
PWY.7851..coenzyme.A.biosynthesis.II..eukaryotic.	age	age	-66.6681	57.9222	11	10	0.279396	0.995648
PWY.7851..coenzyme.A.biosynthesis.II..eukaryotic..g__Clostridium.s__Clostridium_ventriculi	age	age	-25.6615	51.2799	11	5	0.628787	0.995648
PWY.7851..coenzyme.A.biosynthesis.II..eukaryotic..unclassified	age	age	-21.5805	18.7197	11	9	0.278683	0.995648
PWY.7858...5Z..dodecenoate.biosynthesis.II	age	age	5.13917	20.5756	11	10	0.808373	0.995648
PWY.7883..anhydromuropeptides.recycling.II	age	age	-0.439249	24.3559	11	6	0.986005	0.995648
PWY.7883..anhydromuropeptides.recycling.II.unclassified	age	age	2.78932	11.6015	11	6	0.815387	0.995648
PWY.7953..UDP.N.acetylmuramoyl.pentapeptide.biosynthesis.III..meso.diaminopimelate.containing.	age	age	-75.93	68.4747	11	10	0.296234	0.995648
PWY.7953..UDP.N.acetylmuramoyl.pentapeptide.biosynthesis.III..meso.diaminopimelate.containing..g__Clostridium.s__Clostridium_ventriculi	age	age	-23.4789	63.3109	11	5	0.719328	0.995648
PWY.7953..UDP.N.acetylmuramoyl.pentapeptide.biosynthesis.III..meso.diaminopimelate.containing..unclassified	age	age	-22.1157	34.8918	11	10	0.541959	0.995648
PWY.7977..L.methionine.biosynthesis.IV	age	age	-71.74	46.7499	11	11	0.159265	0.995648
PWY.7977..L.methionine.biosynthesis.IV.g__Clostridium.s__Clostridium_ventriculi	age	age	-18.383	45.814	11	5	0.697594	0.995648
PWY.7977..L.methionine.biosynthesis.IV.unclassified	age	age	-36.0862	22.1082	11	10	0.137061	0.995648
PWY.8004..Entner.Doudoroff.pathway.I	age	age	3.19795	3.73666	11	6	0.414296	0.995648
PWY.8004..Entner.Doudoroff.pathway.I.unclassified	age	age	3.13823	3.49604	11	5	0.39275	0.995648
PWY.8073..lipid.IVA.biosynthesis..P..putida.	age	age	1.69396	12.4271	11	8	0.894575	0.995648
PWY.8073..lipid.IVA.biosynthesis..P..putida..unclassified	age	age	-1.64118	12.2961	11	8	0.896758	0.995648
PWY.8178..pentose.phosphate.pathway..non.oxidative.branch..II	age	age	-30.4292	73.581	11	11	0.688886	0.995648
PWY.8178..pentose.phosphate.pathway..non.oxidative.branch..II.g__Clostridium.s__Clostridium_ventriculi	age	age	-23.7181	68.0059	11	5	0.735286	0.995648
PWY.8178..pentose.phosphate.pathway..non.oxidative.branch..II.unclassified	age	age	-4.86899	27.2835	11	11	0.862315	0.995648
PWY.8187..L.arginine.degradation.XIII..reductive.Stickland.reaction.	age	age	0.275313	14.5791	11	11	0.985346	0.995648
PWY.8187..L.arginine.degradation.XIII..reductive.Stickland.reaction..unclassified	age	age	7.78938	3.72316	11	11	0.065954	0.995648
PWY.821..superpathway.of.sulfur.amino.acid.biosynthesis..Saccharomyces.cerevisiae.	age	age	0.29278	7.41605	11	5	0.96937	0.995648
PWY.821..superpathway.of.sulfur.amino.acid.biosynthesis..Saccharomyces.cerevisiae..unclassified	age	age	0.352344	2.93369	11	5	0.90704	0.995648
PWY.841..superpathway.of.purine.nucleotides.de.novo.biosynthesis.I	age	age	-20.8523	53.6401	11	11	0.706502	0.995648
PWY.841..superpathway.of.purine.nucleotides.de.novo.biosynthesis.I.unclassified	age	age	-0.510616	33.7039	11	11	0.988243	0.995648
PWY.922..mevalonate.pathway.I..eukaryotes.and.bacteria.	age	age	-7.74976	8.33127	11	5	0.376543	0.995648
PWY.I9..L.cysteine.biosynthesis.VI..from.L.methionine.	age	age	41.5951	52.0073	11	11	0.444427	0.995648
PWY.I9..L.cysteine.biosynthesis.VI..from.L.methionine..unclassified	age	age	31.6359	43.2786	11	11	0.483385	0.995648
PWY0.1061..superpathway.of.L.alanine.biosynthesis	age	age	9.00394	18.1288	11	10	0.631329	0.995648
PWY0.1061..superpathway.of.L.alanine.biosynthesis.unclassified	age	age	5.38513	15.1386	11	9	0.730245	0.995648
PWY0.1241..ADP.L.glycero..beta..D.manno.heptose.biosynthesis	age	age	3.47324	11.3291	11	10	0.76614	0.995648
PWY0.1241..ADP.L.glycero..beta..D.manno.heptose.biosynthesis.unclassified	age	age	0.833677	11.7083	11	10	0.944792	0.995648
PWY0.1261..anhydromuropeptides.recycling.I	age	age	-0.806105	24.6794	11	8	0.974656	0.995648
PWY0.1261..anhydromuropeptides.recycling.I.unclassified	age	age	-3.62762	17.3724	11	7	0.839242	0.995648
PWY0.1296..purine.ribonucleosides.degradation	age	age	-30.621	96.0807	11	11	0.757226	0.995648
PWY0.1296..purine.ribonucleosides.degradation.g__Clostridium.s__Clostridium_ventriculi	age	age	-26.5465	78.6862	11	5	0.743572	0.995648
PWY0.1296..purine.ribonucleosides.degradation.unclassified	age	age	24.0088	44.1347	11	11	0.599663	0.995648
PWY0.1297..superpathway.of.purine.deoxyribonucleosides.degradation	age	age	16.8691	27.521	11	11	0.555079	0.995648
PWY0.1297..superpathway.of.purine.deoxyribonucleosides.degradation.unclassified	age	age	20.2936	24.9908	11	10	0.437717	0.995648
PWY0.1298..superpathway.of.pyrimidine.deoxyribonucleosides.degradation	age	age	22.3328	23.0565	11	10	0.358047	0.995648
PWY0.1298..superpathway.of.pyrimidine.deoxyribonucleosides.degradation.unclassified	age	age	16.0585	20.0452	11	9	0.4437	0.995648
PWY0.1319..CDP.diacylglycerol.biosynthesis.II	age	age	-53.0656	53.443	11	11	0.346684	0.995648
PWY0.1319..CDP.diacylglycerol.biosynthesis.II.g__Clostridium.s__Clostridium_ventriculi	age	age	-19.3991	40.7201	11	5	0.645141	0.995648
PWY0.1319..CDP.diacylglycerol.biosynthesis.II.unclassified	age	age	-4.57739	31.666	11	10	0.888249	0.995648
PWY0.1477..ethanolamine.utilization	age	age	21.2563	25.0435	11	11	0.418011	0.995648
PWY0.1477..ethanolamine.utilization.unclassified	age	age	18.8845	24.2334	11	11	0.45582	0.995648
PWY0.1479..tRNA.processing	age	age	-0.814715	20.6998	11	11	0.969464	0.995648
PWY0.1479..tRNA.processing.unclassified	age	age	2.05961	16.8203	11	9	0.905235	0.995648
PWY0.1586..peptidoglycan.maturation..meso.diaminopimelate.containing.	age	age	11.7922	112.186	11	11	0.918591	0.995648
PWY0.1586..peptidoglycan.maturation..meso.diaminopimelate.containing..g__Clostridium.s__Clostridium_ventriculi	age	age	-29.6787	96.2396	11	5	0.764809	0.995648
PWY0.1586..peptidoglycan.maturation..meso.diaminopimelate.containing..unclassified	age	age	47.0934	70.9552	11	11	0.523514	0.995648
PWY0.162..superpathway.of.pyrimidine.ribonucleotides.de.novo.biosynthesis	age	age	0.947723	25.8694	11	11	0.971576	0.995648
PWY0.162..superpathway.of.pyrimidine.ribonucleotides.de.novo.biosynthesis.unclassified	age	age	6.46737	14.0652	11	10	0.656556	0.995648
PWY0.166..superpathway.of.pyrimidine.deoxyribonucleotides.de.novo.biosynthesis..E..coli.	age	age	-13.3623	13.3536	11	6	0.343138	0.995648
PWY0.301..L.ascorbate.degradation.I..bacterial..anaerobic.	age	age	1.73311	13.8758	11	7	0.903347	0.995648
PWY0.301..L.ascorbate.degradation.I..bacterial..anaerobic..unclassified	age	age	1.50095	9.30055	11	7	0.875357	0.995648
PWY0.845..superpathway.of.pyridoxal.5..phosphate.biosynthesis.and.salvage	age	age	0.86462	8.27391	11	6	0.919065	0.995648
PWY0.862...5Z..dodecenoate.biosynthesis.I	age	age	18.9744	26.0585	11	11	0.485036	0.995648
PWY0.862...5Z..dodecenoate.biosynthesis.I.unclassified	age	age	6.2417	22.8845	11	11	0.791202	0.995648
PWY1ZNC.1..assimilatory.sulfate.reduction.IV	age	age	-8.63787	9.95998	11	6	0.408328	0.995648
PWY1ZNC.1..assimilatory.sulfate.reduction.IV.unclassified	age	age	-0.133706	2.97162	11	5	0.965094	0.995648
PWY3O.4107..NAD.salvage.pathway.V..PNC.V.cycle.	age	age	14.2802	20.0908	11	8	0.495223	0.995648
PWY3O.4107..NAD.salvage.pathway.V..PNC.V.cycle..unclassified	age	age	-1.34415	4.67009	11	6	0.780001	0.995648
PWY4FS.7..phosphatidylglycerol.biosynthesis.I..plastidic.	age	age	-51.9405	32.0776	11	11	0.139854	0.995648
PWY4FS.7..phosphatidylglycerol.biosynthesis.I..plastidic..unclassified	age	age	-3.04354	20.1829	11	10	0.883461	0.995648
PWY4FS.8..phosphatidylglycerol.biosynthesis.II..non.plastidic.	age	age	-51.948	32.0662	11	11	0.139679	0.995648
PWY4FS.8..phosphatidylglycerol.biosynthesis.II..non.plastidic..unclassified	age	age	-3.06699	20.1349	11	10	0.882293	0.995648
PWY4LZ.257..superpathway.of.fermentation..Chlamydomonas.reinhardtii.	age	age	12.5305	20.0805	11	9	0.548109	0.995648
PWY4LZ.257..superpathway.of.fermentation..Chlamydomonas.reinhardtii..unclassified	age	age	9.15375	10.1019	11	5	0.388475	0.995648
PWY66.399..gluconeogenesis.III	age	age	2.84598	10.1188	11	5	0.784873	0.995648
PWY66.409..superpathway.of.purine.nucleotide.salvage	age	age	-17.4671	29.3482	11	9	0.566394	0.995648
PWY66.409..superpathway.of.purine.nucleotide.salvage.unclassified	age	age	-4.17919	24.1634	11	7	0.866513	0.995648
PWY66.429..fatty.acid.biosynthesis.initiation..mitochondria.	age	age	-37.1067	46.1089	11	11	0.441696	0.995648
PWY66.429..fatty.acid.biosynthesis.initiation..mitochondria..g__Clostridium.s__Clostridium_ventriculi	age	age	-13.9621	34.0186	11	5	0.691091	0.995648
PWY66.429..fatty.acid.biosynthesis.initiation..mitochondria..unclassified	age	age	-1.68022	35.2967	11	10	0.963072	0.995648
PYRIDNUCSAL.PWY..NAD.salvage.pathway.I..PNC.VI.cycle.	age	age	14.101	22.7433	11	8	0.550627	0.995648
PYRIDNUCSAL.PWY..NAD.salvage.pathway.I..PNC.VI.cycle..unclassified	age	age	-1.90442	5.14505	11	5	0.719835	0.995648
PYRIDNUCSYN.PWY..NAD.de.novo.biosynthesis.I..from.aspartate.	age	age	-37.4111	35.4924	11	7	0.319329	0.995648
PYRIDNUCSYN.PWY..NAD.de.novo.biosynthesis.I..from.aspartate..unclassified	age	age	-24.4166	18.5184	11	6	0.2199	0.995648
PYRIDOXSYN.PWY..pyridoxal.5..phosphate.biosynthesis.I	age	age	0.185551	10.1408	11	6	0.985801	0.995648
REDCITCYC..TCA.cycle.VI..Helicobacter.	age	age	-0.804499	1.19787	11	5	0.518699	0.995648
RHAMCAT.PWY..L.rhamnose.degradation.I	age	age	-16.6527	18.1618	11	8	0.383104	0.995648
RHAMCAT.PWY..L.rhamnose.degradation.I.unclassified	age	age	-6.34253	7.23751	11	6	0.403628	0.995648
RIBOSYN2.PWY..flavin.biosynthesis.I..bacteria.and.plants.	age	age	-56.2746	58.223	11	11	0.35903	0.995648
RIBOSYN2.PWY..flavin.biosynthesis.I..bacteria.and.plants..g__Clostridium.s__Clostridium_ventriculi	age	age	-23.9133	52.2692	11	5	0.658154	0.995648
RIBOSYN2.PWY..flavin.biosynthesis.I..bacteria.and.plants..unclassified	age	age	-22.1068	15.2961	11	9	0.18229	0.995648
SALVADEHYPOX.PWY..adenosine.nucleotides.degradation.II	age	age	4.07491	3.53123	11	7	0.278238	0.995648
SALVADEHYPOX.PWY..adenosine.nucleotides.degradation.II.unclassified	age	age	3.44262	3.04872	11	7	0.28801	0.995648
SER.GLYSYN.PWY..superpathway.of.L.serine.and.glycine.biosynthesis.I	age	age	9.73622	35.2662	11	11	0.788723	0.995648
SO4ASSIM.PWY..assimilatory.sulfate.reduction.I	age	age	-4.61145	7.63251	11	9	0.56064	0.995648
SULFATE.CYS.PWY..superpathway.of.sulfate.assimilation.and.cysteine.biosynthesis	age	age	-9.32079	10.6294	11	9	0.403348	0.995648
SULFATE.CYS.PWY..superpathway.of.sulfate.assimilation.and.cysteine.biosynthesis.unclassified	age	age	-2.88502	8.084	11	9	0.729406	0.995648
THISYN.PWY..superpathway.of.thiamine.diphosphate.biosynthesis.I	age	age	-39.6355	28.1406	11	9	0.192585	0.995648
THISYN.PWY..superpathway.of.thiamine.diphosphate.biosynthesis.I.unclassified	age	age	-16.9857	15.9148	11	7	0.313632	0.995648
THISYNARA.PWY..superpathway.of.thiamine.diphosphate.biosynthesis.III..eukaryotes.	age	age	-14.4122	22.6773	11	7	0.540902	0.995648
THISYNARA.PWY..superpathway.of.thiamine.diphosphate.biosynthesis.III..eukaryotes..unclassified	age	age	-4.08513	3.77783	11	5	0.307665	0.995648
THRESYN.PWY..superpathway.of.L.threonine.biosynthesis	age	age	-3.03531	47.7426	11	11	0.950697	0.995648
THRESYN.PWY..superpathway.of.L.threonine.biosynthesis.g__Clostridium.s__Clostridium_ventriculi	age	age	-13.8384	36.4185	11	5	0.712769	0.995648
THRESYN.PWY..superpathway.of.L.threonine.biosynthesis.unclassified	age	age	17.1395	37.3189	11	11	0.65693	0.995648
TRNA.CHARGING.PWY..tRNA.charging	age	age	-48.4491	70.1081	11	11	0.506958	0.995648
TRNA.CHARGING.PWY..tRNA.charging.g__Clostridium.s__Clostridium_ventriculi	age	age	-19.9843	58.0171	11	5	0.738416	0.995648
TRNA.CHARGING.PWY..tRNA.charging.unclassified	age	age	1.99222	39.6017	11	11	0.960977	0.995648
TRPSYN.PWY..L.tryptophan.biosynthesis	age	age	-25.2325	39.6996	11	11	0.540868	0.995648
TRPSYN.PWY..L.tryptophan.biosynthesis.unclassified	age	age	-18.2824	29.7531	11	10	0.554118	0.995648
UDPNAGSYN.PWY..UDP.N.acetyl.D.glucosamine.biosynthesis.I	age	age	-24.2471	86.5593	11	11	0.785717	0.995648
UDPNAGSYN.PWY..UDP.N.acetyl.D.glucosamine.biosynthesis.I.g__Clostridium.s__Clostridium_ventriculi	age	age	-24.5551	71.3049	11	5	0.73848	0.995648
UDPNAGSYN.PWY..UDP.N.acetyl.D.glucosamine.biosynthesis.I.unclassified	age	age	16.5778	37.9361	11	11	0.672413	0.995648
VALSYN.PWY..L.valine.biosynthesis	age	age	-24.6223	73.8221	11	11	0.746369	0.995648
VALSYN.PWY..L.valine.biosynthesis.unclassified	age	age	1.04974	54.6255	11	11	0.985087	0.995648
PWY.5861..superpathway.of.demethylmenaquinol.8.biosynthesis.I	age	age	-0.0886256	9.46703	11	5	0.992735	0.996325
SO4ASSIM.PWY..assimilatory.sulfate.reduction.I.unclassified	age	age	-0.0746858	6.50998	11	9	0.991097	0.996325
PWY.7858...5Z..dodecenoate.biosynthesis.II.unclassified	age	age	-0.115566	18.413	11	9	0.995129	0.996925
SER.GLYSYN.PWY..superpathway.of.L.serine.and.glycine.biosynthesis.I.unclassified	age	age	-0.0580346	29.5396	11	11	0.998475	0.998475
Caecum
feature	metadata	value	coef	stderr	N	N.not.0	pval	qval
PWY.5667..CDP.diacylglycerol.biosynthesis.I	age	age	-42.5785	10.6374	20	20	0.000834787	0.554993
PWY0.1319..CDP.diacylglycerol.biosynthesis.II	age	age	-42.5362	10.6401	20	20	0.000844096	0.554993
UNINTEGRATED.g__Clostridium.s__Clostridium_sp_CAG_122	age	age	-783.466	294.338	20	10	0.0158877	0.655493
UNINTEGRATED.g__Clostridium.s__Clostridium_sp_CAG_590	age	age	-265.044	103.185	20	9	0.0193316	0.655493
UNINTEGRATED.g__Lactobacillus.s__Lactobacillus_reuteri	age	age	-12956.9	6721.84	20	9	0.0698379	0.655493
UNINTEGRATED.g__Prevotella.s__Prevotella_copri	age	age	28025.6	11755.5	20	20	0.0283384	0.655493
UNINTEGRATED.g__Roseburia.s__Roseburia_hominis	age	age	-333.273	189.754	20	16	0.0960303	0.655493
UNINTEGRATED.g__Ruminococcus.s__Ruminococcus_sp_CAG_254	age	age	-1204.18	649.105	20	14	0.0800313	0.655493
ANAGLYCOLYSIS.PWY..glycolysis.III..from.glucose.	age	age	-27.5064	15.6424	20	20	0.0956613	0.655493
ANAGLYCOLYSIS.PWY..glycolysis.III..from.glucose..g__Prevotella.s__Prevotella_copri	age	age	5.9842	2.82328	20	16	0.0482012	0.655493
ARGSYN.PWY..L.arginine.biosynthesis.I..via.L.ornithine.	age	age	-42.5786	13.1302	20	20	0.00451639	0.655493
ARGSYN.PWY..L.arginine.biosynthesis.I..via.L.ornithine..g__Clostridium.s__Clostridium_sp_CAG_122	age	age	-1.2411	0.468783	20	9	0.0163756	0.655493
ARGSYN.PWY..L.arginine.biosynthesis.I..via.L.ornithine..g__Ruminococcus.s__Ruminococcus_sp_CAG_254	age	age	-2.19929	1.16624	20	10	0.0755669	0.655493
ARGSYNBSUB.PWY..L.arginine.biosynthesis.II..acetyl.cycle.	age	age	-41.0672	14.633	20	20	0.0116737	0.655493
ARGSYNBSUB.PWY..L.arginine.biosynthesis.II..acetyl.cycle..g__Clostridium.s__Clostridium_sp_CAG_122	age	age	-1.57362	0.613446	20	9	0.0194703	0.655493
ARGSYNBSUB.PWY..L.arginine.biosynthesis.II..acetyl.cycle..g__Ruminococcus.s__Ruminococcus_sp_CAG_254	age	age	-2.22987	1.17299	20	12	0.0734337	0.655493
ASPASN.PWY..superpathway.of.L.aspartate.and.L.asparagine.biosynthesis.g__Prevotella.s__Prevotella_copri	age	age	14.7559	7.19796	20	20	0.05522	0.655493
BRANCHED.CHAIN.AA.SYN.PWY..superpathway.of.branched.chain.amino.acid.biosynthesis.g__Prevotella.s__Prevotella_copri	age	age	23.8653	11.2139	20	20	0.0473932	0.655493
CALVIN.PWY..Calvin.Benson.Bassham.cycle.g__Prevotella.s__Prevotella_copri	age	age	9.81829	3.62822	20	19	0.0144633	0.655493
COA.PWY.1..superpathway.of.coenzyme.A.biosynthesis.III..mammals.	age	age	-24.9441	9.30426	20	20	0.0152567	0.655493
COA.PWY..coenzyme.A.biosynthesis.I..prokaryotic..g__Prevotella.s__Prevotella_copri	age	age	9.61785	5.48753	20	19	0.0966738	0.655493
COLANSYN.PWY..colanic.acid.building.blocks.biosynthesis.g__Faecalibacterium.s__Faecalibacterium_prausnitzii	age	age	-0.448136	0.204169	20	10	0.0415267	0.655493
COMPLETE.ARO.PWY..superpathway.of.aromatic.amino.acid.biosynthesis.g__Succinatimonas.s__Succinatimonas_sp_CAG_777	age	age	-2.89152	1.63178	20	11	0.0933216	0.655493
DTDPRHAMSYN.PWY..dTDP..beta..L.rhamnose.biosynthesis.g__Clostridium.s__Clostridium_sp_CAG_122	age	age	-1.3845	0.537537	20	10	0.0190494	0.655493
DTDPRHAMSYN.PWY..dTDP..beta..L.rhamnose.biosynthesis.g__Clostridium.s__Clostridium_sp_CAG_590	age	age	-0.565715	0.223072	20	9	0.0206957	0.655493
DTDPRHAMSYN.PWY..dTDP..beta..L.rhamnose.biosynthesis.g__Coprococcus.s__Coprococcus_eutactus	age	age	-0.90263	0.466152	20	9	0.0686877	0.655493
DTDPRHAMSYN.PWY..dTDP..beta..L.rhamnose.biosynthesis.g__Prevotella.s__Prevotella_copri	age	age	57.3941	29.8228	20	20	0.0702467	0.655493
FOLSYN.PWY..superpathway.of.tetrahydrofolate.biosynthesis.and.salvage	age	age	-16.8801	8.40822	20	16	0.0599415	0.655493
GALACTITOLCAT.PWY..galactitol.degradation	age	age	-1.78249	0.720979	20	10	0.0236269	0.655493
GALACTITOLCAT.PWY..galactitol.degradation.unclassified	age	age	-0.760286	0.407087	20	10	0.0781846	0.655493
GLUDEG.I.PWY..GABA.shunt	age	age	-5.96584	3.09755	20	12	0.0700499	0.655493
GLUTORN.PWY..L.ornithine.biosynthesis.I.g__Clostridium.s__Clostridium_sp_CAG_122	age	age	-0.867214	0.331741	20	9	0.0175692	0.655493
GLUTORN.PWY..L.ornithine.biosynthesis.I.g__Ruminococcus.s__Ruminococcus_sp_CAG_254	age	age	-2.10331	1.06953	20	11	0.0648455	0.655493
GLYCOCAT.PWY..glycogen.degradation.I	age	age	-33.0629	10.5902	20	20	0.00588857	0.655493
GLYCOCAT.PWY..glycogen.degradation.I.unclassified	age	age	-4.11623	1.98694	20	20	0.0529447	0.655493
GLYCOGENSYNTH.PWY..glycogen.biosynthesis.I..from.ADP.D.Glucose.	age	age	-44.3201	12.3488	20	20	0.00209779	0.655493
GLYCOGENSYNTH.PWY..glycogen.biosynthesis.I..from.ADP.D.Glucose..g__Clostridium.s__Clostridium_sp_CAG_122	age	age	-1.3818	0.556754	20	10	0.0231633	0.655493
GLYCOGENSYNTH.PWY..glycogen.biosynthesis.I..from.ADP.D.Glucose..g__Ruminococcus.s__Ruminococcus_sp_CAG_254	age	age	-1.55817	0.826614	20	10	0.0756787	0.655493
GLYCOGENSYNTH.PWY..glycogen.biosynthesis.I..from.ADP.D.Glucose..unclassified	age	age	-22.2836	10.1536	20	20	0.0415488	0.655493
GLYCOLYSIS.E.D..superpathway.of.glycolysis.and.the.Entner.Doudoroff.pathway.unclassified	age	age	5.41339	2.82999	20	15	0.0718097	0.655493
GOLPDLCAT.PWY..superpathway.of.glycerol.degradation.to.1.3.propanediol	age	age	-1.7026	0.929346	20	19	0.083545	0.655493
GOLPDLCAT.PWY..superpathway.of.glycerol.degradation.to.1.3.propanediol.unclassified	age	age	-1.21742	0.687357	20	19	0.093466	0.655493
HEME.BIOSYNTHESIS.II..heme.b.biosynthesis.I..aerobic.	age	age	1.6863	0.806867	20	12	0.0510865	0.655493
HEME.BIOSYNTHESIS.II..heme.b.biosynthesis.I..aerobic..unclassified	age	age	1.21157	0.615412	20	11	0.0645812	0.655493
HEMESYN2.PWY..heme.b.biosynthesis.II..oxygen.independent..unclassified	age	age	1.38038	0.738292	20	11	0.0778834	0.655493
HEXITOLDEGSUPER.PWY..superpathway.of.hexitol.degradation..bacteria.	age	age	-4.85306	1.93327	20	10	0.0218358	0.655493
HISTSYN.PWY..L.histidine.biosynthesis.g__Prevotella.s__Prevotella_copri	age	age	11.0177	4.924	20	20	0.0381362	0.655493
HSERMETANA.PWY..L.methionine.biosynthesis.III.g__Clostridium.s__Clostridium_sp_CAG_122	age	age	-0.807172	0.348148	20	9	0.0323924	0.655493
ILEUSYN.PWY..L.isoleucine.biosynthesis.I..from.threonine..g__Prevotella.s__Prevotella_copri	age	age	24.1363	11.1632	20	20	0.0443202	0.655493
ILEUSYN.PWY..L.isoleucine.biosynthesis.I..from.threonine..g__Ruminococcus.s__Ruminococcus_sp_CAG_254	age	age	-1.76483	1.00339	20	9	0.095589	0.655493
ILEUSYN.PWY..L.isoleucine.biosynthesis.I..from.threonine..g__Succinatimonas.s__Succinatimonas_sp_CAG_777	age	age	-3.77304	2.108	20	15	0.0903127	0.655493
NAGLIPASYN.PWY..lipid.IVA.biosynthesis..E..coli.	age	age	3.49164	1.59036	20	17	0.0414784	0.655493
NONOXIPENT.PWY..pentose.phosphate.pathway..non.oxidative.branch..I.g__Faecalibacterium.s__Faecalibacterium_prausnitzii	age	age	-0.72404	0.388533	20	10	0.0787867	0.655493
NONOXIPENT.PWY..pentose.phosphate.pathway..non.oxidative.branch..I.g__Prevotella.s__Prevotella_copri	age	age	3.80459	1.55613	20	19	0.025005	0.655493
OANTIGEN.PWY..O.antigen.building.blocks.biosynthesis..E..coli..g__Succinatimonas.s__Succinatimonas_sp_CAG_777	age	age	-2.86696	1.59121	20	14	0.0883597	0.655493
ORNDEG.PWY..superpathway.of.ornithine.degradation	age	age	-3.63107	1.73446	20	20	0.0507327	0.655493
P122.PWY..heterolactic.fermentation.unclassified	age	age	0.947179	0.541729	20	9	0.0974225	0.655493
P124.PWY..Bifidobacterium.shunt	age	age	-24.4885	12.7907	20	16	0.0715815	0.655493
P125.PWY..superpathway.of..R.R..butanediol.biosynthesis	age	age	-13.0287	7.37773	20	15	0.0943609	0.655493
P161.PWY..acetylene.degradation..anaerobic.	age	age	3.14322	1.49688	20	19	0.050105	0.655493
P161.PWY..acetylene.degradation..anaerobic..unclassified	age	age	2.56206	1.24091	20	18	0.0536684	0.655493
P41.PWY..pyruvate.fermentation.to.acetate.and..S..lactate.I	age	age	-39.3941	17.6294	20	20	0.0383648	0.655493
P441.PWY..superpathway.of.N.acetylneuraminate.degradation.unclassified	age	age	6.17523	2.5737	20	20	0.0274628	0.655493
PANTO.PWY..phosphopantothenate.biosynthesis.I.g__Clostridium.s__Clostridium_sp_CAG_122	age	age	-1.55088	0.650415	20	9	0.0283161	0.655493
PANTO.PWY..phosphopantothenate.biosynthesis.I.g__Succinatimonas.s__Succinatimonas_sp_CAG_777	age	age	-2.68125	1.50219	20	13	0.0911413	0.655493
PANTOSYN.PWY..superpathway.of.coenzyme.A.biosynthesis.I..bacteria..g__Succinatimonas.s__Succinatimonas_sp_CAG_777	age	age	-3.06216	1.70678	20	12	0.0896094	0.655493
PEPTIDOGLYCANSYN.PWY..peptidoglycan.biosynthesis.I..meso.diaminopimelate.containing..g__Clostridium.s__Clostridium_sp_CAG_122	age	age	-0.719943	0.305859	20	9	0.0301435	0.655493
PEPTIDOGLYCANSYN.PWY..peptidoglycan.biosynthesis.I..meso.diaminopimelate.containing..g__Prevotella.s__Prevotella_copri	age	age	19.7837	8.71292	20	20	0.035684	0.655493
POLYISOPRENSYN.PWY..polyisoprenoid.biosynthesis..E..coli.	age	age	-19.9995	9.54941	20	15	0.0506506	0.655493
PWY.1042..glycolysis.IV.g__Clostridium.s__Clostridium_sp_CAG_122	age	age	-2.18838	1.0021	20	9	0.0424559	0.655493
PWY.1042..glycolysis.IV.g__Prevotella.s__Prevotella_copri	age	age	17.887	8.56853	20	20	0.0513288	0.655493
PWY.1269..CMP.3.deoxy.D.manno.octulosonate.biosynthesis.g__Prevotella.s__Prevotella_copri	age	age	6.86973	3.31667	20	19	0.0529821	0.655493
PWY.1269..CMP.3.deoxy.D.manno.octulosonate.biosynthesis.g__Succinatimonas.s__Succinatimonas_sp_CAG_777	age	age	-3.1939	1.77684	20	15	0.0890517	0.655493
PWY.1861..formaldehyde.assimilation.II..assimilatory.RuMP.Cycle.	age	age	-8.78569	4.21968	20	19	0.0518777	0.655493
PWY.241..C4.photosynthetic.carbon.assimilation.cycle..NADP.ME.type.unclassified	age	age	4.9329	2.35537	20	17	0.0506507	0.655493
PWY.3001..superpathway.of.L.isoleucine.biosynthesis.I	age	age	-17.6446	9.17807	20	20	0.0705179	0.655493
PWY.3841..folate.transformations.II..plants..g__Prevotella.s__Prevotella_copri	age	age	12.241	6.15422	20	19	0.062115	0.655493
PWY.3841..folate.transformations.II..plants..g__Succinatimonas.s__Succinatimonas_sp_CAG_777	age	age	-3.4389	1.91164	20	14	0.08882	0.655493
PWY.5005..biotin.biosynthesis.II	age	age	6.49091	2.8074	20	16	0.0328159	0.655493
PWY.5005..biotin.biosynthesis.II.unclassified	age	age	6.28536	2.82356	20	16	0.0390254	0.655493
PWY.5097..L.lysine.biosynthesis.VI.g__Prevotella.s__Prevotella_copri	age	age	14.2675	8.02149	20	19	0.092191	0.655493
PWY.5100..pyruvate.fermentation.to.acetate.and.lactate.II	age	age	-37.7472	17.1731	20	20	0.0412688	0.655493
PWY.5103..L.isoleucine.biosynthesis.III.g__Prevotella.s__Prevotella_copri	age	age	23.2459	10.8218	20	20	0.0455707	0.655493
PWY.5103..L.isoleucine.biosynthesis.III.g__Ruminococcus.s__Ruminococcus_sp_CAG_254	age	age	-1.68725	0.957534	20	9	0.0950304	0.655493
PWY.5103..L.isoleucine.biosynthesis.III.g__Succinatimonas.s__Succinatimonas_sp_CAG_777	age	age	-3.53663	1.98695	20	15	0.0919748	0.655493
PWY.5121..superpathway.of.geranylgeranyl.diphosphate.biosynthesis.II..via.MEP.	age	age	-21.0472	10.8973	20	18	0.0693323	0.655493
PWY.5130..2.oxobutanoate.degradation.I.unclassified	age	age	-1.78031	0.882062	20	20	0.0587089	0.655493
PWY.5136..fatty.acid..beta..oxidation.II..plant.peroxisome.	age	age	-10.3915	5.97203	20	18	0.0989228	0.655493
PWY.5384..sucrose.degradation.IV..sucrose.phosphorylase.	age	age	-20.5599	10.0793	20	20	0.0563231	0.655493
PWY.5676..acetyl.CoA.fermentation.to.butanoate.II	age	age	-4.52225	1.96569	20	20	0.033588	0.655493
PWY.5686..UMP.biosynthesis.I.g__Prevotella.s__Prevotella_copri	age	age	19.9128	9.05423	20	20	0.0411677	0.655493
PWY.5695..inosine.5..phosphate.degradation.g__Prevotella.s__Prevotella_copri	age	age	12.0622	6.63468	20	19	0.0857377	0.655493
PWY.5913..partial.TCA.cycle..obligate.autotrophs..unclassified	age	age	3.19508	1.38017	20	19	0.0326229	0.655493
PWY.5918..superpathway.of.heme.b.biosynthesis.from.glutamate	age	age	3.38129	1.64888	20	12	0.0551507	0.655493
PWY.5918..superpathway.of.heme.b.biosynthesis.from.glutamate.unclassified	age	age	2.46792	1.27508	20	11	0.0687971	0.655493
PWY.5941..glycogen.degradation.II	age	age	-26.2428	10.0401	20	20	0.0175815	0.655493
PWY.5981..CDP.diacylglycerol.biosynthesis.III	age	age	-39.5744	20.4815	20	13	0.0692297	0.655493
PWY.6121..5.aminoimidazole.ribonucleotide.biosynthesis.I	age	age	-27.9393	8.57825	20	20	0.00437746	0.655493
PWY.6122..5.aminoimidazole.ribonucleotide.biosynthesis.II.g__Clostridium.s__Clostridium_sp_CAG_122	age	age	-0.855745	0.37607	20	9	0.0353348	0.655493
PWY.6122..5.aminoimidazole.ribonucleotide.biosynthesis.II.g__Prevotella.s__Prevotella_copri	age	age	19.7241	9.69003	20	20	0.0567947	0.655493
PWY.6147..6.hydroxymethyl.dihydropterin.diphosphate.biosynthesis.I.g__Prevotella.s__Prevotella_copri	age	age	15.9331	7.03165	20	20	0.0360235	0.655493
PWY.6147..6.hydroxymethyl.dihydropterin.diphosphate.biosynthesis.I.unclassified	age	age	18.3315	7.57192	20	20	0.0262691	0.655493
PWY.6151..S.adenosyl.L.methionine.salvage.I.g__Clostridium.s__Clostridium_sp_CAG_122	age	age	-2.37412	0.933461	20	10	0.0203809	0.655493
PWY.6151..S.adenosyl.L.methionine.salvage.I.g__Prevotella.s__Prevotella_copri	age	age	19.2687	10.6857	20	20	0.088119	0.655493
PWY.6151..S.adenosyl.L.methionine.salvage.I.g__Ruminococcus.s__Ruminococcus_sp_CAG_254	age	age	-1.66002	0.888152	20	10	0.0779743	0.655493
PWY.6151..S.adenosyl.L.methionine.salvage.I.g__Succinatimonas.s__Succinatimonas_sp_CAG_777	age	age	-3.19367	1.83662	20	15	0.0991288	0.655493
PWY.6163..chorismate.biosynthesis.from.3.dehydroquinate.g__Prevotella.s__Prevotella_copri	age	age	8.59818	4.71521	20	20	0.0848784	0.655493
PWY.6163..chorismate.biosynthesis.from.3.dehydroquinate.g__Ruminococcus.s__Ruminococcus_sp_CAG_254	age	age	-1.90007	1.06295	20	9	0.0907003	0.655493
PWY.621..sucrose.degradation.III..sucrose.invertase.	age	age	-18.3384	8.52963	20	19	0.0454002	0.655493
PWY.6270..isoprene.biosynthesis.I	age	age	-35.2059	17.4083	20	20	0.0582557	0.655493
PWY.6277..superpathway.of.5.aminoimidazole.ribonucleotide.biosynthesis.g__Clostridium.s__Clostridium_sp_CAG_122	age	age	-0.855745	0.37607	20	9	0.0353348	0.655493
PWY.6277..superpathway.of.5.aminoimidazole.ribonucleotide.biosynthesis.g__Prevotella.s__Prevotella_copri	age	age	19.7241	9.69003	20	20	0.0567947	0.655493
PWY.6292..superpathway.of.L.cysteine.biosynthesis..mammalian.	age	age	-20.8852	8.75848	20	20	0.0283082	0.655493
PWY.6292..superpathway.of.L.cysteine.biosynthesis..mammalian..unclassified	age	age	-2.8833	1.61052	20	20	0.0902423	0.655493
PWY.6293..superpathway.of.L.cysteine.biosynthesis..fungi.	age	age	-13.6618	7.41989	20	11	0.082129	0.655493
PWY.6317..D.galactose.degradation.I..Leloir.pathway.	age	age	-23.793	11.8751	20	20	0.0604014	0.655493
PWY.6385..peptidoglycan.biosynthesis.III..mycobacteria..g__Prevotella.s__Prevotella_copri	age	age	18.9235	8.39084	20	20	0.036804	0.655493
PWY.6386..UDP.N.acetylmuramoyl.pentapeptide.biosynthesis.II..lysine.containing..g__Prevotella.s__Prevotella_copri	age	age	15.5421	6.89293	20	20	0.0368394	0.655493
PWY.6387..UDP.N.acetylmuramoyl.pentapeptide.biosynthesis.I..meso.diaminopimelate.containing..g__Clostridium.s__Clostridium_sp_CAG_122	age	age	-0.751153	0.32467	20	9	0.032715	0.655493
PWY.6387..UDP.N.acetylmuramoyl.pentapeptide.biosynthesis.I..meso.diaminopimelate.containing..g__Prevotella.s__Prevotella_copri	age	age	18.718	8.42993	20	20	0.0394668	0.655493
PWY.6507..4.deoxy.L.threo.hex.4.enopyranuronate.degradation.unclassified	age	age	-2.37242	1.23742	20	20	0.0712196	0.655493
PWY.6545..pyrimidine.deoxyribonucleotides.de.novo.biosynthesis.III	age	age	-18.9353	10.8703	20	14	0.0985815	0.655493
PWY.6609..adenine.and.adenosine.salvage.III.g__Gemmiger.s__Gemmiger_formicilis	age	age	-0.689172	0.325067	20	12	0.0481538	0.655493
PWY.6609..adenine.and.adenosine.salvage.III.g__Prevotella.s__Prevotella_copri	age	age	19.8685	8.82253	20	20	0.0370447	0.655493
PWY.6609..adenine.and.adenosine.salvage.III.g__Ruminococcus.s__Ruminococcus_sp_CAG_254	age	age	-2.30578	1.22927	20	9	0.0770076	0.655493
PWY.6612..superpathway.of.tetrahydrofolate.biosynthesis	age	age	-12.9013	6.39283	20	16	0.0587397	0.655493
PWY.6630..superpathway.of.L.tyrosine.biosynthesis	age	age	-15.2594	6.56136	20	20	0.0319239	0.655493
PWY.6700..queuosine.biosynthesis.I..de.novo..g__Bacteroides.s__Bacteroides_sp_CAG_770	age	age	-0.241263	0.13549	20	9	0.0918495	0.655493
PWY.6700..queuosine.biosynthesis.I..de.novo..g__Clostridium.s__Clostridium_sp_CAG_122	age	age	-1.12593	0.591717	20	10	0.0731847	0.655493
PWY.6700..queuosine.biosynthesis.I..de.novo..g__Prevotella.s__Prevotella_copri	age	age	17.1591	8.50144	20	20	0.0587067	0.655493
PWY.6703..preQ0.biosynthesis.g__Clostridium.s__Clostridium_sp_CAG_122	age	age	-3.18815	1.25417	20	10	0.0204366	0.655493
PWY.6859..all.trans.farnesol.biosynthesis	age	age	-15.0206	7.33636	20	11	0.0554981	0.655493
PWY.6897..thiamine.diphosphate.salvage.II.g__Prevotella.s__Prevotella_copri	age	age	8.92712	4.42858	20	19	0.0589992	0.655493
PWY.6902..chitin.degradation.II..Vibrio.	age	age	-1.48393	0.690932	20	14	0.0456019	0.655493
PWY.6936..seleno.amino.acid.biosynthesis..plants.	age	age	-44.8182	18.408	20	20	0.0255364	0.655493
PWY.7013...S..propane.1.2.diol.degradation	age	age	-5.19393	2.16153	20	20	0.0272646	0.655493
PWY.7013...S..propane.1.2.diol.degradation.unclassified	age	age	-4.12637	1.53852	20	20	0.0152206	0.655493
PWY.7117..C4.photosynthetic.carbon.assimilation.cycle..PEPCK.type.unclassified	age	age	4.78102	2.34551	20	17	0.0564801	0.655493
PWY.7184..pyrimidine.deoxyribonucleotides.de.novo.biosynthesis.I	age	age	-20.2595	11.5602	20	14	0.096699	0.655493
PWY.7185..UTP.and.CTP.dephosphorylation.I	age	age	-11.6622	6.24192	20	13	0.0780771	0.655493
PWY.7209..superpathway.of.pyrimidine.ribonucleosides.degradation	age	age	-1.57464	0.685813	20	11	0.0339001	0.655493
PWY.7210..pyrimidine.deoxyribonucleotides.biosynthesis.from.CTP	age	age	-14.8029	7.86815	20	13	0.0761965	0.655493
PWY.7211..superpathway.of.pyrimidine.deoxyribonucleotides.de.novo.biosynthesis	age	age	-10.4879	5.46693	20	14	0.0710591	0.655493
PWY.7221..guanosine.ribonucleotides.de.novo.biosynthesis.g__Clostridium.s__Clostridium_sp_CAG_122	age	age	-0.718135	0.347856	20	9	0.0536899	0.655493
PWY.7221..guanosine.ribonucleotides.de.novo.biosynthesis.g__Prevotella.s__Prevotella_copri	age	age	26.201	11.7927	20	20	0.0393579	0.655493
PWY.7234..inosine.5..phosphate.biosynthesis.III.unclassified	age	age	5.88525	2.62896	20	18	0.0380543	0.655493
PWY.7238..sucrose.biosynthesis.II	age	age	-38.5335	16.0572	20	20	0.0274403	0.655493
PWY.7238..sucrose.biosynthesis.II.g__Ruminococcus.s__Ruminococcus_sp_CAG_254	age	age	-2.94715	1.5113	20	11	0.0669182	0.655493
PWY.724..superpathway.of.L.lysine..L.threonine.and.L.methionine.biosynthesis.II	age	age	-18.7691	9.59792	20	20	0.0662253	0.655493
PWY.724..superpathway.of.L.lysine..L.threonine.and.L.methionine.biosynthesis.II.g__Roseburia.s__Roseburia_hominis	age	age	-0.419279	0.237578	20	12	0.0945567	0.655493
PWY.7315..dTDP.N.acetylthomosamine.biosynthesis	age	age	-2.36846	1.05736	20	15	0.0379502	0.655493
PWY.7315..dTDP.N.acetylthomosamine.biosynthesis.unclassified	age	age	-1.96454	0.857898	20	15	0.0343188	0.655493
PWY.7323..superpathway.of.GDP.mannose.derived.O.antigen.building.blocks.biosynthesis.g__Faecalibacterium.s__Faecalibacterium_prausnitzii	age	age	-0.353093	0.155083	20	10	0.0352426	0.655493
PWY.7357..thiamine.phosphate.formation.from.pyrithiamine.and.oxythiamine..yeast..g__Prevotella.s__Prevotella_copri	age	age	9.68085	4.68586	20	19	0.0535326	0.655493
PWY.7357..thiamine.phosphate.formation.from.pyrithiamine.and.oxythiamine..yeast..g__Roseburia.s__Roseburia_hominis	age	age	-0.47677	0.258078	20	13	0.0811954	0.655493
PWY.7383..anaerobic.energy.metabolism..invertebrates..cytosol..unclassified	age	age	-7.80284	3.77138	20	17	0.0532216	0.655493
PWY.7392..taxadiene.biosynthesis..engineered.	age	age	-18.9301	10.0589	20	11	0.0761189	0.655493
PWY.7400..L.arginine.biosynthesis.IV..archaebacteria.	age	age	-35.0044	20.1347	20	20	0.0991963	0.655493
PWY.7560..methylerythritol.phosphate.pathway.II.g__Prevotella.s__Prevotella_copri	age	age	15.4837	6.17166	20	20	0.0219019	0.655493
PWY.7663..gondoate.biosynthesis..anaerobic.	age	age	-30.7928	16.3441	20	20	0.0758171	0.655493
PWY.7688..dTDP..alpha..D.ravidosamine.and.dTDP.4.acetyl..alpha..D.ravidosamine.biosynthesis	age	age	-1.61081	0.512444	20	13	0.00561921	0.655493
PWY.7688..dTDP..alpha..D.ravidosamine.and.dTDP.4.acetyl..alpha..D.ravidosamine.biosynthesis.unclassified	age	age	-1.44743	0.541535	20	12	0.0155206	0.655493
PWY.7790..UMP.biosynthesis.II.g__Prevotella.s__Prevotella_copri	age	age	19.9128	9.05423	20	20	0.0411677	0.655493
PWY.7791..UMP.biosynthesis.III.g__Prevotella.s__Prevotella_copri	age	age	19.9128	9.05423	20	20	0.0411677	0.655493
PWY.7851..coenzyme.A.biosynthesis.II..eukaryotic..g__Prevotella.s__Prevotella_copri	age	age	9.61785	5.48753	20	19	0.0966738	0.655493
PWY.7953..UDP.N.acetylmuramoyl.pentapeptide.biosynthesis.III..meso.diaminopimelate.containing..g__Prevotella.s__Prevotella_copri	age	age	18.0602	8.20371	20	20	0.0409882	0.655493
PWY.7977..L.methionine.biosynthesis.IV.g__Prevotella.s__Prevotella_copri	age	age	11.8198	5.20613	20	20	0.0357027	0.655493
PWY.8004..Entner.Doudoroff.pathway.I.unclassified	age	age	4.14216	2.13268	20	15	0.0679227	0.655493
PWY.801..homocysteine.and.cysteine.interconversion	age	age	-12.0729	6.49073	20	11	0.0793046	0.655493
PWY.8073..lipid.IVA.biosynthesis..P..putida.	age	age	3.49164	1.59036	20	17	0.0414784	0.655493
PWY.8178..pentose.phosphate.pathway..non.oxidative.branch..II.g__Faecalibacterium.s__Faecalibacterium_prausnitzii	age	age	-1.13973	0.586914	20	10	0.0679659	0.655493
PWY.8178..pentose.phosphate.pathway..non.oxidative.branch..II.g__Prevotella.s__Prevotella_copri	age	age	6.35352	2.52956	20	19	0.0217712	0.655493
PWY.8187..L.arginine.degradation.XIII..reductive.Stickland.reaction.	age	age	-22.4673	11.4446	20	20	0.065272	0.655493
PWY0.1297..superpathway.of.purine.deoxyribonucleosides.degradation	age	age	-24.4061	12.7038	20	20	0.0706928	0.655493
PWY0.1586..peptidoglycan.maturation..meso.diaminopimelate.containing..g__Prevotella.s__Prevotella_copri	age	age	12.6254	5.75743	20	20	0.0416947	0.655493
PWY0.166..superpathway.of.pyrimidine.deoxyribonucleotides.de.novo.biosynthesis..E..coli.	age	age	-20.964	11.9453	20	12	0.0962651	0.655493
PWY3O.4107..NAD.salvage.pathway.V..PNC.V.cycle..unclassified	age	age	2.85542	1.45502	20	15	0.0653571	0.655493
PWY4FS.7..phosphatidylglycerol.biosynthesis.I..plastidic.	age	age	-22.7701	12.9781	20	20	0.0963516	0.655493
PWY4FS.8..phosphatidylglycerol.biosynthesis.II..non.plastidic.	age	age	-22.7731	12.9787	20	20	0.0963249	0.655493
PWY4LZ.257..superpathway.of.fermentation..Chlamydomonas.reinhardtii..unclassified	age	age	2.8533	1.39	20	18	0.0549292	0.655493
PWY66.399..gluconeogenesis.III.unclassified	age	age	-7.47382	4.02004	20	17	0.0794348	0.655493
PWY66.409..superpathway.of.purine.nucleotide.salvage	age	age	-35.6312	18.3743	20	19	0.0683172	0.655493
PWY66.429..fatty.acid.biosynthesis.initiation..mitochondria.	age	age	-49.0056	17.4877	20	20	0.0117786	0.655493
PWY66.429..fatty.acid.biosynthesis.initiation..mitochondria..g__Clostridium.s__Clostridium_sp_CAG_122	age	age	-1.47698	0.725438	20	9	0.0567417	0.655493
PWY66.429..fatty.acid.biosynthesis.initiation..mitochondria..g__Ruminococcus.s__Ruminococcus_sp_CAG_254	age	age	-1.96293	1.08387	20	11	0.0868588	0.655493
PYRIDNUCSAL.PWY..NAD.salvage.pathway.I..PNC.VI.cycle..unclassified	age	age	2.89154	1.53085	20	15	0.0751351	0.655493
PYRIDOXSYN.PWY..pyridoxal.5..phosphate.biosynthesis.I.g__Succinatimonas.s__Succinatimonas_sp_CAG_777	age	age	-3.50654	1.8864	20	15	0.079477	0.655493
RHAMCAT.PWY..L.rhamnose.degradation.I	age	age	31.0596	13.6253	20	20	0.0350468	0.655493
RHAMCAT.PWY..L.rhamnose.degradation.I.g__Prevotella.s__Prevotella_copri	age	age	9.71031	4.69883	20	20	0.0534736	0.655493
RUMP.PWY..formaldehyde.oxidation.I	age	age	-1.89745	0.982645	20	13	0.0693926	0.655493
THRESYN.PWY..superpathway.of.L.threonine.biosynthesis	age	age	-17.8563	10.2544	20	20	0.0986911	0.655493
THRESYN.PWY..superpathway.of.L.threonine.biosynthesis.g__Roseburia.s__Roseburia_hominis	age	age	-0.386136	0.209702	20	11	0.0821115	0.655493
TRNA.CHARGING.PWY..tRNA.charging.g__Prevotella.s__Prevotella_copri	age	age	16.2628	8.05115	20	19	0.0585301	0.655493
TRPSYN.PWY..L.tryptophan.biosynthesis.g__Prevotella.s__Prevotella_copri	age	age	9.93983	4.33532	20	20	0.0341246	0.655493
UDPNAGSYN.PWY..UDP.N.acetyl.D.glucosamine.biosynthesis.I.g__Ruminococcus.s__Ruminococcus_sp_CAG_254	age	age	-2.01777	1.12232	20	10	0.0889958	0.655493
VALSYN.PWY..L.valine.biosynthesis.g__Clostridium.s__Clostridium_sp_CAG_122	age	age	-2.06138	0.786861	20	9	0.0173626	0.655493
VALSYN.PWY..L.valine.biosynthesis.g__Prevotella.s__Prevotella_copri	age	age	25.3976	11.4934	20	20	0.0403171	0.655493
VALSYN.PWY..L.valine.biosynthesis.g__Ruminococcus.s__Ruminococcus_sp_CAG_254	age	age	-1.85055	1.04087	20	13	0.0923197	0.655493
VALSYN.PWY..L.valine.biosynthesis.g__Succinatimonas.s__Succinatimonas_sp_CAG_777	age	age	-3.97787	2.21961	20	16	0.0899347	0.655493
COA.PWY..coenzyme.A.biosynthesis.I..prokaryotic..g__Succinatimonas.s__Succinatimonas_sp_CAG_777	age	age	-3.56601	2.07414	20	17	0.102714	0.662443
P108.PWY..pyruvate.fermentation.to.propanoate.I	age	age	-6.38625	3.72684	20	20	0.103774	0.662443
PWY.5686..UMP.biosynthesis.I.g__Succinatimonas.s__Succinatimonas_sp_CAG_777	age	age	-2.81343	1.6276	20	15	0.101	0.662443
PWY.6163..chorismate.biosynthesis.from.3.dehydroquinate.g__Succinatimonas.s__Succinatimonas_sp_CAG_777	age	age	-2.79139	1.62274	20	15	0.102546	0.662443
PWY.7790..UMP.biosynthesis.II.g__Succinatimonas.s__Succinatimonas_sp_CAG_777	age	age	-2.50873	1.46123	20	14	0.103163	0.662443
PWY.7791..UMP.biosynthesis.III.g__Succinatimonas.s__Succinatimonas_sp_CAG_777	age	age	-2.50873	1.46123	20	14	0.103163	0.662443
PWY0.1241..ADP.L.glycero..beta..D.manno.heptose.biosynthesis.g__Succinatimonas.s__Succinatimonas_sp_CAG_777	age	age	-2.69252	1.56958	20	16	0.103427	0.662443
UNINTEGRATED.g__Allisonella.s__Allisonella_histaminiformans	age	age	148.922	93.2901	20	9	0.127822	0.663401
UNINTEGRATED.g__Coprococcus.s__Coprococcus_catus	age	age	-217.646	136.306	20	10	0.12773	0.663401
UNINTEGRATED.g__Succinatimonas.s__Succinatimonas_sp_CAG_777	age	age	-1453.07	871.569	20	17	0.112781	0.663401
ANAEROFRUCAT.PWY..homolactic.fermentation	age	age	-31.567	19.8093	20	20	0.128445	0.663401
ARGSYNBSUB.PWY..L.arginine.biosynthesis.II..acetyl.cycle..g__Roseburia.s__Roseburia_hominis	age	age	-0.475093	0.290202	20	13	0.11897	0.663401
ARO.PWY..chorismate.biosynthesis.I.g__Roseburia.s__Roseburia_hominis	age	age	-0.474358	0.279237	20	12	0.106581	0.663401
ARO.PWY..chorismate.biosynthesis.I.g__Succinatimonas.s__Succinatimonas_sp_CAG_777	age	age	-2.65624	1.57221	20	15	0.108372	0.663401
BRANCHED.CHAIN.AA.SYN.PWY..superpathway.of.branched.chain.amino.acid.biosynthesis.g__Succinatimonas.s__Succinatimonas_sp_CAG_777	age	age	-3.42594	2.01691	20	15	0.106611	0.663401
CALVIN.PWY..Calvin.Benson.Bassham.cycle.g__Faecalibacterium.s__Faecalibacterium_prausnitzii	age	age	-1.29806	0.788547	20	10	0.117081	0.663401
COA.PWY.1..superpathway.of.coenzyme.A.biosynthesis.III..mammals..g__Succinatimonas.s__Succinatimonas_sp_CAG_777	age	age	-3.51968	2.0977	20	14	0.11065	0.663401
COA.PWY..coenzyme.A.biosynthesis.I..prokaryotic.	age	age	-21.431	13.363	20	20	0.12617	0.663401
FERMENTATION.PWY..mixed.acid.fermentation	age	age	-17.8046	11.2673	20	20	0.131471	0.663401
GLUTORN.PWY..L.ornithine.biosynthesis.I	age	age	-25.2537	15.6909	20	20	0.124915	0.663401
HISTSYN.PWY..L.histidine.biosynthesis.g__Roseburia.s__Roseburia_hominis	age	age	-0.477487	0.295682	20	11	0.123733	0.663401
HISTSYN.PWY..L.histidine.biosynthesis.g__Succinatimonas.s__Succinatimonas_sp_CAG_777	age	age	-2.41817	1.46183	20	14	0.115417	0.663401
HSERMETANA.PWY..L.methionine.biosynthesis.III.g__Roseburia.s__Roseburia_hominis	age	age	-0.301528	0.189056	20	12	0.12814	0.663401
NONMEVIPP.PWY..methylerythritol.phosphate.pathway.I.g__Succinatimonas.s__Succinatimonas_sp_CAG_777	age	age	-2.58375	1.52413	20	15	0.107262	0.663401
NONOXIPENT.PWY..pentose.phosphate.pathway..non.oxidative.branch..I.g__Intestinibacter.s__Intestinibacter_bartlettii	age	age	-0.904555	0.554255	20	17	0.120047	0.663401
PEPTIDOGLYCANSYN.PWY..peptidoglycan.biosynthesis.I..meso.diaminopimelate.containing..g__Succinatimonas.s__Succinatimonas_sp_CAG_777	age	age	-2.58073	1.57043	20	16	0.117668	0.663401
PWY.1042..glycolysis.IV.g__Roseburia.s__Roseburia_hominis	age	age	-0.598305	0.3796	20	11	0.132405	0.663401
PWY.2941..L.lysine.biosynthesis.II.unclassified	age	age	7.29343	4.45328	20	20	0.118832	0.663401
PWY.3841..folate.transformations.II..plants..g__Prevotella.s__Prevotella_stercorea	age	age	-0.155574	0.0982315	20	10	0.130661	0.663401
PWY.3841..folate.transformations.II..plants..g__Roseburia.s__Roseburia_hominis	age	age	-0.560992	0.348386	20	12	0.124738	0.663401
PWY.5030..L.histidine.degradation.III	age	age	2.84049	1.79865	20	19	0.131695	0.663401
PWY.5659..GDP.mannose.biosynthesis	age	age	-9.74231	6.09797	20	20	0.127531	0.663401
PWY.5659..GDP.mannose.biosynthesis.g__Lachnospiraceae_unclassified.s__Eubacterium_rectale	age	age	-0.163128	0.104007	20	13	0.134194	0.663401
PWY.5667..CDP.diacylglycerol.biosynthesis.I.g__Succinatimonas.s__Succinatimonas_sp_CAG_777	age	age	-2.64214	1.57589	20	16	0.110901	0.663401
PWY.5941..glycogen.degradation.II.g__Roseburia.s__Roseburia_hominis	age	age	-0.413517	0.247395	20	13	0.111919	0.663401
PWY.5973..cis.vaccenate.biosynthesis	age	age	-28.1028	16.8747	20	20	0.113144	0.663401
PWY.6122..5.aminoimidazole.ribonucleotide.biosynthesis.II.g__Succinatimonas.s__Succinatimonas_sp_CAG_777	age	age	-2.45716	1.51588	20	15	0.122414	0.663401
PWY.6123..inosine.5..phosphate.biosynthesis.I	age	age	-24.016	15.2742	20	20	0.133287	0.663401
PWY.6124..inosine.5..phosphate.biosynthesis.II	age	age	-23.3087	14.5975	20	20	0.127725	0.663401
PWY.6163..chorismate.biosynthesis.from.3.dehydroquinate.g__Roseburia.s__Roseburia_hominis	age	age	-0.488365	0.28581	20	12	0.104691	0.663401
PWY.6277..superpathway.of.5.aminoimidazole.ribonucleotide.biosynthesis.g__Succinatimonas.s__Succinatimonas_sp_CAG_777	age	age	-2.45716	1.51588	20	15	0.122414	0.663401
PWY.6293..superpathway.of.L.cysteine.biosynthesis..fungi..unclassified	age	age	-1.54566	0.960335	20	9	0.124905	0.663401
PWY.6385..peptidoglycan.biosynthesis.III..mycobacteria..g__Succinatimonas.s__Succinatimonas_sp_CAG_777	age	age	-2.44512	1.49274	20	16	0.118781	0.663401
PWY.6386..UDP.N.acetylmuramoyl.pentapeptide.biosynthesis.II..lysine.containing..g__Succinatimonas.s__Succinatimonas_sp_CAG_777	age	age	-2.41788	1.51278	20	16	0.127381	0.663401
PWY.6387..UDP.N.acetylmuramoyl.pentapeptide.biosynthesis.I..meso.diaminopimelate.containing..g__Succinatimonas.s__Succinatimonas_sp_CAG_777	age	age	-2.56268	1.57846	20	16	0.121859	0.663401
PWY.6606..guanosine.nucleotides.degradation.II	age	age	-6.6546	4.15695	20	20	0.126817	0.663401
PWY.6609..adenine.and.adenosine.salvage.III	age	age	-21.3795	12.8026	20	20	0.112228	0.663401
PWY.6700..queuosine.biosynthesis.I..de.novo..g__Roseburia.s__Roseburia_hominis	age	age	-0.444718	0.262104	20	11	0.106973	0.663401
PWY.6703..preQ0.biosynthesis.g__Intestinibacter.s__Intestinibacter_bartlettii	age	age	-1.10153	0.694333	20	17	0.130047	0.663401
PWY.6703..preQ0.biosynthesis.g__Succinatimonas.s__Succinatimonas_sp_CAG_777	age	age	-1.66639	1.0527	20	13	0.130839	0.663401
PWY.7111..pyruvate.fermentation.to.isobutanol..engineered.	age	age	-22.272	14.1597	20	20	0.133149	0.663401
PWY.7199..pyrimidine.deoxyribonucleosides.salvage.g__Roseburia.s__Roseburia_hominis	age	age	-0.590325	0.351895	20	11	0.110712	0.663401
PWY.7221..guanosine.ribonucleotides.de.novo.biosynthesis.g__Succinatimonas.s__Succinatimonas_sp_CAG_777	age	age	-2.65893	1.6542	20	15	0.125369	0.663401
PWY.7238..sucrose.biosynthesis.II.g__Roseburia.s__Roseburia_hominis	age	age	-0.487405	0.30271	20	13	0.124765	0.663401
PWY.7238..sucrose.biosynthesis.II.g__Succinatimonas.s__Succinatimonas_sp_CAG_777	age	age	-2.61556	1.63822	20	16	0.127765	0.663401
PWY.7282..4.amino.2.methyl.5.diphosphomethylpyrimidine.biosynthesis.II	age	age	-17.9015	11.3417	20	19	0.13189	0.663401
PWY.7851..coenzyme.A.biosynthesis.II..eukaryotic..g__Succinatimonas.s__Succinatimonas_sp_CAG_777	age	age	-3.38448	2.01699	20	15	0.110628	0.663401
PWY.7953..UDP.N.acetylmuramoyl.pentapeptide.biosynthesis.III..meso.diaminopimelate.containing..g__Succinatimonas.s__Succinatimonas_sp_CAG_777	age	age	-2.30015	1.41889	20	16	0.122384	0.663401
PWY.801..homocysteine.and.cysteine.interconversion.unclassified	age	age	-1.03678	0.622521	20	9	0.113131	0.663401
PWY.8178..pentose.phosphate.pathway..non.oxidative.branch..II.g__Roseburia.s__Roseburia_hominis	age	age	-0.58262	0.371099	20	13	0.13383	0.663401
PWY0.1319..CDP.diacylglycerol.biosynthesis.II.g__Succinatimonas.s__Succinatimonas_sp_CAG_777	age	age	-2.64214	1.57589	20	16	0.110901	0.663401
PWY0.1586..peptidoglycan.maturation..meso.diaminopimelate.containing..g__Succinatimonas.s__Succinatimonas_sp_CAG_777	age	age	-2.18296	1.32902	20	17	0.117834	0.663401
PWY66.429..fatty.acid.biosynthesis.initiation..mitochondria..g__Succinatimonas.s__Succinatimonas_sp_CAG_777	age	age	-2.63942	1.57104	20	15	0.110222	0.663401
THISYNARA.PWY..superpathway.of.thiamine.diphosphate.biosynthesis.III..eukaryotes.	age	age	-16.2103	9.91603	20	20	0.119467	0.663401
TRNA.CHARGING.PWY..tRNA.charging.g__Succinatimonas.s__Succinatimonas_sp_CAG_777	age	age	-2.68909	1.63677	20	15	0.117752	0.663401
UDPNAGSYN.PWY..UDP.N.acetyl.D.glucosamine.biosynthesis.I.g__Roseburia.s__Roseburia_hominis	age	age	-0.472521	0.300823	20	14	0.13365	0.663401
UDPNAGSYN.PWY..UDP.N.acetyl.D.glucosamine.biosynthesis.I.g__Succinatimonas.s__Succinatimonas_sp_CAG_777	age	age	-3.19421	1.93305	20	16	0.115784	0.663401
METH.ACETATE.PWY..methanogenesis.from.acetate	age	age	-5.55706	3.54961	20	19	0.134866	0.66423
PWY.5686..UMP.biosynthesis.I.g__Clostridium.s__Clostridium_sp_CAG_122	age	age	-0.757754	0.486899	20	9	0.137048	0.66501
PWY.7790..UMP.biosynthesis.II.g__Clostridium.s__Clostridium_sp_CAG_122	age	age	-0.757754	0.486899	20	9	0.137048	0.66501
PWY.7791..UMP.biosynthesis.III.g__Clostridium.s__Clostridium_sp_CAG_122	age	age	-0.757754	0.486899	20	9	0.137048	0.66501
PWY0.845..superpathway.of.pyridoxal.5..phosphate.biosynthesis.and.salvage	age	age	-11.3218	7.26142	20	19	0.136365	0.66501
DTDPRHAMSYN.PWY..dTDP..beta..L.rhamnose.biosynthesis.g__Succinatimonas.s__Succinatimonas_sp_CAG_777	age	age	-2.94737	1.90971	20	16	0.140143	0.670535
GLUTORN.PWY..L.ornithine.biosynthesis.I.g__Roseburia.s__Roseburia_hominis	age	age	-0.421236	0.272743	20	12	0.13988	0.670535
PWY.2941..L.lysine.biosynthesis.II.g__Roseburia.s__Roseburia_hominis	age	age	-0.381727	0.247062	20	13	0.13973	0.670535
PWY.6590..superpathway.of.Clostridium.acetobutylicum.acidogenic.fermentation.unclassified	age	age	-0.984096	0.637776	20	18	0.140226	0.670535
PWY.7383..anaerobic.energy.metabolism..invertebrates..cytosol.	age	age	-12.8367	8.35546	20	19	0.14185	0.675843
CENTFERM.PWY..pyruvate.fermentation.to.butanoate.unclassified	age	age	-0.762345	0.50035	20	18	0.144979	0.678306
PWY.1269..CMP.3.deoxy.D.manno.octulosonate.biosynthesis	age	age	32.8879	21.701	20	20	0.147009	0.678306
PWY.1269..CMP.3.deoxy.D.manno.octulosonate.biosynthesis.unclassified	age	age	20.4675	13.4762	20	20	0.146186	0.678306
PWY.5130..2.oxobutanoate.degradation.I	age	age	-2.08744	1.37485	20	20	0.146305	0.678306
PWY.6151..S.adenosyl.L.methionine.salvage.I.g__Intestinibacter.s__Intestinibacter_bartlettii	age	age	-1.07567	0.708965	20	16	0.146573	0.678306
PWY.7238..sucrose.biosynthesis.II.unclassified	age	age	-15.2882	9.99647	20	20	0.143559	0.678306
PWY0.1296..purine.ribonucleosides.degradation	age	age	-23.4569	15.4014	20	20	0.145124	0.678306
PWY0.1296..purine.ribonucleosides.degradation.g__Intestinibacter.s__Intestinibacter_bartlettii	age	age	-1.01802	0.66787	20	19	0.144816	0.678306
PWY0.1479..tRNA.processing	age	age	-9.68209	6.37935	20	20	0.146452	0.678306
PWY.4041...gamma..glutamyl.cycle	age	age	-9.70814	6.41576	20	20	0.147597	0.678635
PWY.6901..superpathway.of.glucose.and.xylose.degradation	age	age	-19.7423	13.0792	20	20	0.148539	0.680587
UNINTEGRATED.g__Bacteroides.s__Bacteroides_sp_CAG_770	age	age	-185.535	123.428	20	10	0.150133	0.685505
NONOXIPENT.PWY..pentose.phosphate.pathway..non.oxidative.branch..I.g__Roseburia.s__Roseburia_hominis	age	age	-0.653396	0.43674	20	14	0.151962	0.68907
UDPNAGSYN.PWY..UDP.N.acetyl.D.glucosamine.biosynthesis.I	age	age	-30.0452	20.0825	20	20	0.151958	0.68907
PWY.7977..L.methionine.biosynthesis.IV.g__Roseburia.s__Roseburia_hominis	age	age	-0.359872	0.241068	20	13	0.152805	0.690511
PWY.7234..inosine.5..phosphate.biosynthesis.III	age	age	-27.2247	18.2809	20	19	0.153737	0.692341
PWY.6123..inosine.5..phosphate.biosynthesis.I.g__Succinatimonas.s__Succinatimonas_sp_CAG_777	age	age	-2.29649	1.54532	20	15	0.154561	0.693676
NONOXIPENT.PWY..pentose.phosphate.pathway..non.oxidative.branch..I.g__Succinatimonas.s__Succinatimonas_sp_CAG_777	age	age	-2.34691	1.59179	20	16	0.157653	0.703447
P108.PWY..pyruvate.fermentation.to.propanoate.I.unclassified	age	age	-3.17821	2.173	20	18	0.16082	0.703447
PWY.1861..formaldehyde.assimilation.II..assimilatory.RuMP.Cycle..unclassified	age	age	-3.14902	2.1536	20	19	0.160923	0.703447
PWY.6317..D.galactose.degradation.I..Leloir.pathway..g__Roseburia.s__Roseburia_hominis	age	age	-0.468952	0.320784	20	13	0.16101	0.703447
PWY.6527..stachyose.degradation	age	age	-21.8908	14.9479	20	20	0.160314	0.703447
PWY.6876..isopropanol.biosynthesis..engineered.	age	age	-3.05411	2.07569	20	11	0.158458	0.703447
PWY.7111..pyruvate.fermentation.to.isobutanol..engineered..g__Roseburia.s__Roseburia_hominis	age	age	-0.47717	0.323798	20	14	0.157846	0.703447
VALSYN.PWY..L.valine.biosynthesis.g__Roseburia.s__Roseburia_hominis	age	age	-0.461065	0.315394	20	15	0.161017	0.703447
PWY.6703..preQ0.biosynthesis.g__Prevotella.s__Prevotella_copri	age	age	5.98627	4.11101	20	19	0.162571	0.707884
GLYCOGENSYNTH.PWY..glycogen.biosynthesis.I..from.ADP.D.Glucose..g__Roseburia.s__Roseburia_hominis	age	age	-0.64353	0.445545	20	14	0.165819	0.708372
NONMEVIPP.PWY..methylerythritol.phosphate.pathway.I.g__Roseburia.s__Roseburia_faecis	age	age	0.580614	0.404243	20	10	0.16807	0.708372
PANTO.PWY..phosphopantothenate.biosynthesis.I	age	age	-16.6588	11.5431	20	20	0.166149	0.708372
PWY.6897..thiamine.diphosphate.salvage.II.unclassified	age	age	12.642	8.71506	20	20	0.164098	0.708372
PWY.7111..pyruvate.fermentation.to.isobutanol..engineered..g__Prevotella.s__Prevotella_copri	age	age	8.597	5.98079	20	20	0.167751	0.708372
PWY.7199..pyrimidine.deoxyribonucleosides.salvage.unclassified	age	age	13.1908	9.14859	20	20	0.166522	0.708372
PWY0.1296..purine.ribonucleosides.degradation.g__Roseburia.s__Roseburia_hominis	age	age	-0.434758	0.302136	20	12	0.167329	0.708372
PYRIDOXSYN.PWY..pyridoxal.5..phosphate.biosynthesis.I	age	age	-9.27267	6.43243	20	19	0.166602	0.708372
VALSYN.PWY..L.valine.biosynthesis.g__Coprococcus.s__Coprococcus_eutactus	age	age	-1.69138	1.17474	20	10	0.167094	0.708372
VALSYN.PWY..L.valine.biosynthesis.g__Prevotella.s__Prevotella_sp_CAG_386	age	age	5.17365	3.56219	20	16	0.163606	0.708372
PWY.7221..guanosine.ribonucleotides.de.novo.biosynthesis.g__Bacteroides.s__Bacteroides_sp_CAG_770	age	age	-0.188828	0.13165	20	9	0.168628	0.708454
PWY.5097..L.lysine.biosynthesis.VI.g__Roseburia.s__Roseburia_hominis	age	age	-0.380122	0.266528	20	13	0.170925	0.711508
PWY.6609..adenine.and.adenosine.salvage.III.g__Roseburia.s__Roseburia_hominis	age	age	-0.489091	0.342418	20	12	0.170315	0.711508
PWY.7357..thiamine.phosphate.formation.from.pyrithiamine.and.oxythiamine..yeast..unclassified	age	age	9.78132	6.85921	20	20	0.170978	0.711508
ARGSYN.PWY..L.arginine.biosynthesis.I..via.L.ornithine..g__Roseburia.s__Roseburia_hominis	age	age	-0.390756	0.274894	20	12	0.172273	0.714635
PWY.7345..superpathway.of.anaerobic.sucrose.degradation	age	age	-21.201	14.9775	20	20	0.173986	0.719469
ARGSYN.PWY..L.arginine.biosynthesis.I..via.L.ornithine..g__Intestinibacter.s__Intestinibacter_bartlettii	age	age	-0.821085	0.58282	20	15	0.175931	0.725231
PWY.6609..adenine.and.adenosine.salvage.III.g__Intestinibacter.s__Intestinibacter_bartlettii	age	age	-1.0725	0.762601	20	18	0.176645	0.7259
PWY.6628..superpathway.of.L.phenylalanine.biosynthesis.unclassified	age	age	12.9427	9.22077	20	19	0.177442	0.726903
HSERMETANA.PWY..L.methionine.biosynthesis.III.unclassified	age	age	12.3061	8.7872	20	20	0.17838	0.726972
PWY.2941..L.lysine.biosynthesis.II	age	age	-29.9543	21.3985	20	20	0.178564	0.726972
PWY.I9..L.cysteine.biosynthesis.VI..from.L.methionine.	age	age	-21.1289	15.2036	20	20	0.181563	0.736899
ANAGLYCOLYSIS.PWY..glycolysis.III..from.glucose..g__Roseburia.s__Roseburia_hominis	age	age	-0.154163	0.111208	20	9	0.182601	0.738832
HEXITOLDEGSUPER.PWY..superpathway.of.hexitol.degradation..bacteria..unclassified	age	age	-1.14416	0.82921	20	10	0.184541	0.742676
PWY66.399..gluconeogenesis.III	age	age	-9.95545	7.22718	20	19	0.185245	0.742676
SER.GLYSYN.PWY..superpathway.of.L.serine.and.glycine.biosynthesis.I.unclassified	age	age	18.7807	13.6335	20	20	0.185235	0.742676
LACTOSECAT.PWY..lactose.and.galactose.degradation.I.unclassified	age	age	4.02875	2.93712	20	20	0.187024	0.747528
ARGSYNBSUB.PWY..L.arginine.biosynthesis.II..acetyl.cycle..g__Intestinibacter.s__Intestinibacter_bartlettii	age	age	-0.797428	0.587205	20	18	0.191242	0.762069
ASPASN.PWY..superpathway.of.L.aspartate.and.L.asparagine.biosynthesis.unclassified	age	age	11.1558	8.26319	20	20	0.193728	0.763342
PWY.5030..L.histidine.degradation.III.unclassified	age	age	2.20206	1.63803	20	19	0.195539	0.763342
PWY.5103..L.isoleucine.biosynthesis.III.g__Prevotella.s__Prevotella_sp_AM42_24	age	age	4.86025	3.60751	20	20	0.194614	0.763342
PWY.6124..inosine.5..phosphate.biosynthesis.II.g__Succinatimonas.s__Succinatimonas_sp_CAG_777	age	age	-1.97769	1.46888	20	16	0.194888	0.763342
PWY.6700..queuosine.biosynthesis.I..de.novo..g__Intestinibacter.s__Intestinibacter_bartlettii	age	age	-0.826967	0.612296	20	18	0.19356	0.763342
PWY.7851..coenzyme.A.biosynthesis.II..eukaryotic..g__Roseburia.s__Roseburia_faecis	age	age	0.436855	0.325025	20	12	0.195625	0.763342
PWY0.1297..superpathway.of.purine.deoxyribonucleosides.degradation.unclassified	age	age	2.95076	2.19005	20	20	0.194584	0.763342
PWY.6731..starch.degradation.III.unclassified	age	age	-1.86785	1.39631	20	20	0.197649	0.768961
PWY.6961..L.ascorbate.degradation.II..bacterial..aerobic.	age	age	1.52246	1.14129	20	11	0.198842	0.771318
UNINTEGRATED.g__Bacteroides.s__Bacteroides_sp_CAG_709	age	age	-61.2559	77.5868	20	10	0.440089	0.77502
UNINTEGRATED.g__Blautia.s__Blautia_obeum	age	age	-661.16	668.048	20	9	0.335445	0.77502
UNINTEGRATED.g__Catenibacterium.s__Catenibacterium_mitsuokai	age	age	-617.106	629.457	20	17	0.339894	0.77502
UNINTEGRATED.g__Clostridium.s__Clostridium_sp_AM22_11AC	age	age	265.855	297.347	20	9	0.383074	0.77502
UNINTEGRATED.g__Clostridium.s__Clostridium_ventriculi	age	age	1600.5	1741.21	20	18	0.370151	0.77502
UNINTEGRATED.g__Intestinibacter.s__Intestinibacter_bartlettii	age	age	-341.032	327.051	20	19	0.310868	0.77502
UNINTEGRATED.g__Oscillibacter.s__Oscillibacter_sp_57_20	age	age	-81.2648	89.6143	20	9	0.376478	0.77502
UNINTEGRATED.g__Prevotella.s__Prevotella_sp_CAG_386	age	age	729.566	616.885	20	16	0.25233	0.77502
UNINTEGRATED.g__Prevotella.s__Prevotella_sp_CAG_520	age	age	-891.58	1096.46	20	10	0.426759	0.77502
UNINTEGRATED.unclassified	age	age	12252	9482.12	20	20	0.212659	0.77502
ANAGLYCOLYSIS.PWY..glycolysis.III..from.glucose..g__Catenibacterium.s__Catenibacterium_mitsuokai	age	age	-0.458627	0.545309	20	13	0.411358	0.77502
ANAGLYCOLYSIS.PWY..glycolysis.III..from.glucose..g__Clostridium.s__Clostridium_ventriculi	age	age	2.70464	2.89758	20	14	0.36296	0.77502
ANAGLYCOLYSIS.PWY..glycolysis.III..from.glucose..g__Roseburia.s__Roseburia_faecis	age	age	0.662385	0.748316	20	11	0.387738	0.77502
ARG.POLYAMINE.SYN..superpathway.of.arginine.and.polyamine.biosynthesis.unclassified	age	age	-2.4933	1.97425	20	19	0.222737	0.77502
ARGININE.SYN4.PWY..L.ornithine.biosynthesis.II	age	age	-0.534783	0.602534	20	16	0.386486	0.77502
ARGININE.SYN4.PWY..L.ornithine.biosynthesis.II.unclassified	age	age	-0.326967	0.334397	20	16	0.341142	0.77502
ARGSYN.PWY..L.arginine.biosynthesis.I..via.L.ornithine..g__Catenibacterium.s__Catenibacterium_mitsuokai	age	age	-0.530874	0.614519	20	15	0.399017	0.77502
ARGSYN.PWY..L.arginine.biosynthesis.I..via.L.ornithine..g__Roseburia.s__Roseburia_faecis	age	age	0.506136	0.534479	20	11	0.356195	0.77502
ARGSYNBSUB.PWY..L.arginine.biosynthesis.II..acetyl.cycle..g__Catenibacterium.s__Catenibacterium_mitsuokai	age	age	-0.561186	0.696817	20	15	0.431125	0.77502
ARGSYNBSUB.PWY..L.arginine.biosynthesis.II..acetyl.cycle..g__Roseburia.s__Roseburia_faecis	age	age	0.581498	0.51561	20	11	0.274219	0.77502
ARO.PWY..chorismate.biosynthesis.I.g__Catenibacterium.s__Catenibacterium_mitsuokai	age	age	-0.67105	0.643776	20	15	0.311041	0.77502
ARO.PWY..chorismate.biosynthesis.I.g__Clostridium.s__Clostridium_ventriculi	age	age	2.2093	2.54635	20	16	0.397015	0.77502
ARO.PWY..chorismate.biosynthesis.I.g__Intestinibacter.s__Intestinibacter_bartlettii	age	age	-0.523016	0.556854	20	16	0.360045	0.77502
ARO.PWY..chorismate.biosynthesis.I.g__Prevotella.s__Prevotella_sp_CAG_604	age	age	-1.56664	1.64546	20	15	0.353659	0.77502
ARO.PWY..chorismate.biosynthesis.I.g__Roseburia.s__Roseburia_faecis	age	age	0.303354	0.304807	20	10	0.332814	0.77502
ARO.PWY..chorismate.biosynthesis.I.unclassified	age	age	11.6709	12.2234	20	20	0.352325	0.77502
ASPASN.PWY..superpathway.of.L.aspartate.and.L.asparagine.biosynthesis	age	age	19.1086	18.7217	20	20	0.320937	0.77502
BIOTIN.BIOSYNTHESIS.PWY..biotin.biosynthesis.I.unclassified	age	age	-2.15387	1.99297	20	19	0.294084	0.77502
BRANCHED.CHAIN.AA.SYN.PWY..superpathway.of.branched.chain.amino.acid.biosynthesis.g__Catenibacterium.s__Catenibacterium_mitsuokai	age	age	-0.507222	0.560601	20	13	0.377532	0.77502
BRANCHED.CHAIN.AA.SYN.PWY..superpathway.of.branched.chain.amino.acid.biosynthesis.g__Prevotella.s__Prevotella_sp_AM42_24	age	age	3.52835	3.55932	20	20	0.33468	0.77502
CALVIN.PWY..Calvin.Benson.Bassham.cycle.g__Intestinibacter.s__Intestinibacter_bartlettii	age	age	-0.742088	0.582422	20	17	0.218819	0.77502
CENTFERM.PWY..pyruvate.fermentation.to.butanoate	age	age	-1.84683	2.1823	20	20	0.408509	0.77502
CITRULBIO.PWY..L.citrulline.biosynthesis.unclassified	age	age	-0.861092	1.09777	20	15	0.443006	0.77502
COA.PWY.1..superpathway.of.coenzyme.A.biosynthesis.III..mammals..g__Clostridium.s__Clostridium_ventriculi	age	age	2.25515	2.51006	20	15	0.38081	0.77502
COA.PWY.1..superpathway.of.coenzyme.A.biosynthesis.III..mammals..g__Intestinibacter.s__Intestinibacter_bartlettii	age	age	-0.350811	0.289677	20	14	0.241541	0.77502
COA.PWY.1..superpathway.of.coenzyme.A.biosynthesis.III..mammals..g__Roseburia.s__Roseburia_faecis	age	age	0.492622	0.37568	20	12	0.206244	0.77502
COA.PWY..coenzyme.A.biosynthesis.I..prokaryotic..g__Catenibacterium.s__Catenibacterium_mitsuokai	age	age	-0.508551	0.464409	20	14	0.287932	0.77502
COA.PWY..coenzyme.A.biosynthesis.I..prokaryotic..g__Clostridium.s__Clostridium_ventriculi	age	age	2.34808	2.45533	20	17	0.351581	0.77502
COA.PWY..coenzyme.A.biosynthesis.I..prokaryotic..g__Intestinibacter.s__Intestinibacter_bartlettii	age	age	-0.308311	0.360245	20	17	0.403338	0.77502
COA.PWY..coenzyme.A.biosynthesis.I..prokaryotic..g__Lachnospiraceae_unclassified.s__Eubacterium_rectale	age	age	0.422392	0.432067	20	11	0.341225	0.77502
COA.PWY..coenzyme.A.biosynthesis.I..prokaryotic..g__Prevotella.s__Prevotella_sp_CAG_520	age	age	-1.25129	1.4884	20	9	0.411545	0.77502
COBALSYN.PWY..superpathway.of.adenosylcobalamin.salvage.from.cobinamide.I.g__Clostridium.s__Clostridium_ventriculi	age	age	2.40387	2.73523	20	16	0.391062	0.77502
COBALSYN.PWY..superpathway.of.adenosylcobalamin.salvage.from.cobinamide.I.unclassified	age	age	-2.8431	2.59136	20	20	0.28704	0.77502
COLANSYN.PWY..colanic.acid.building.blocks.biosynthesis	age	age	-5.97877	5.80968	20	20	0.317061	0.77502
DAPLYSINESYN.PWY..L.lysine.biosynthesis.I	age	age	-12.3542	11.5581	20	20	0.29925	0.77502
DTDPRHAMSYN.PWY..dTDP..beta..L.rhamnose.biosynthesis	age	age	67.9871	51.6358	20	20	0.20447	0.77502
DTDPRHAMSYN.PWY..dTDP..beta..L.rhamnose.biosynthesis.g__Blautia.s__Blautia_obeum	age	age	-0.778742	0.639187	20	9	0.238826	0.77502
DTDPRHAMSYN.PWY..dTDP..beta..L.rhamnose.biosynthesis.g__Prevotella.s__Prevotella_sp_CAG_520	age	age	-1.05315	1.15891	20	9	0.375494	0.77502
DTDPRHAMSYN.PWY..dTDP..beta..L.rhamnose.biosynthesis.g__Roseburia.s__Roseburia_faecis	age	age	0.649402	0.649804	20	13	0.330856	0.77502
DTDPRHAMSYN.PWY..dTDP..beta..L.rhamnose.biosynthesis.unclassified	age	age	27.9333	23.3398	20	20	0.246906	0.77502
FERMENTATION.PWY..mixed.acid.fermentation.unclassified	age	age	-5.22003	6.34059	20	20	0.421127	0.77502
FUC.RHAMCAT.PWY..superpathway.of.fucose.and.rhamnose.degradation	age	age	1.93331	2.16773	20	12	0.384238	0.77502
FUC.RHAMCAT.PWY..superpathway.of.fucose.and.rhamnose.degradation.unclassified	age	age	1.11007	1.35777	20	12	0.424294	0.77502
FUCCAT.PWY..fucose.degradation	age	age	1.75651	1.42777	20	17	0.23444	0.77502
FUCCAT.PWY..fucose.degradation.unclassified	age	age	1.35096	1.10873	20	16	0.238771	0.77502
GLCMANNANAUT.PWY..superpathway.of.N.acetylglucosamine..N.acetylmannosamine.and.N.acetylneuraminate.degradation.unclassified	age	age	2.7195	2.58751	20	20	0.30716	0.77502
GLUTORN.PWY..L.ornithine.biosynthesis.I.g__Catenibacterium.s__Catenibacterium_mitsuokai	age	age	-0.606221	0.695157	20	15	0.394658	0.77502
GLUTORN.PWY..L.ornithine.biosynthesis.I.g__Intestinibacter.s__Intestinibacter_bartlettii	age	age	-0.722829	0.627275	20	15	0.26426	0.77502
GLUTORN.PWY..L.ornithine.biosynthesis.I.g__Roseburia.s__Roseburia_faecis	age	age	0.252931	0.268521	20	11	0.358695	0.77502
GLYCOGENSYNTH.PWY..glycogen.biosynthesis.I..from.ADP.D.Glucose..g__Catenibacterium.s__Catenibacterium_mitsuokai	age	age	-0.964259	1.0595	20	17	0.374794	0.77502
GLYCOGENSYNTH.PWY..glycogen.biosynthesis.I..from.ADP.D.Glucose..g__Coprococcus.s__Coprococcus_comes	age	age	0.336958	0.4297	20	11	0.443137	0.77502
GLYCOGENSYNTH.PWY..glycogen.biosynthesis.I..from.ADP.D.Glucose..g__Intestinibacter.s__Intestinibacter_bartlettii	age	age	-0.714295	0.608455	20	17	0.255715	0.77502
GLYCOLYSIS..glycolysis.I..from.glucose.6.phosphate.	age	age	-25.0268	21.3039	20	20	0.255403	0.77502
GLYCOLYSIS..glycolysis.I..from.glucose.6.phosphate..unclassified	age	age	8.8668	8.24834	20	20	0.296583	0.77502
HISDEG.PWY..L.histidine.degradation.I.g__Intestinibacter.s__Intestinibacter_bartlettii	age	age	-0.797437	0.623937	20	12	0.21746	0.77502
HISTSYN.PWY..L.histidine.biosynthesis.g__Catenibacterium.s__Catenibacterium_mitsuokai	age	age	-0.624626	0.681418	20	14	0.371442	0.77502
HISTSYN.PWY..L.histidine.biosynthesis.g__Prevotella.s__Prevotella_sp_CAG_386	age	age	0.561573	0.609502	20	14	0.369045	0.77502
HISTSYN.PWY..L.histidine.biosynthesis.g__Prevotella.s__Prevotella_sp_CAG_604	age	age	-1.02954	1.19707	20	16	0.401072	0.77502
HOMOSER.METSYN.PWY..L.methionine.biosynthesis.I	age	age	-1.49792	1.48463	20	13	0.326369	0.77502
HSERMETANA.PWY..L.methionine.biosynthesis.III.g__Catenibacterium.s__Catenibacterium_mitsuokai	age	age	-0.557362	0.573251	20	15	0.343796	0.77502
ILEUSYN.PWY..L.isoleucine.biosynthesis.I..from.threonine..g__Catenibacterium.s__Catenibacterium_mitsuokai	age	age	-0.44773	0.553037	20	13	0.428753	0.77502
ILEUSYN.PWY..L.isoleucine.biosynthesis.I..from.threonine..g__Clostridium.s__Clostridium_sp_AM22_11AC	age	age	0.521193	0.473433	20	9	0.285453	0.77502
ILEUSYN.PWY..L.isoleucine.biosynthesis.I..from.threonine..g__Prevotella.s__Prevotella_sp_AM42_24	age	age	5.25992	4.10419	20	20	0.216248	0.77502
MET.SAM.PWY..superpathway.of.S.adenosyl.L.methionine.biosynthesis	age	age	-2.79356	2.80237	20	13	0.332049	0.77502
METSYN.PWY..superpathway.of.L.homoserine.and.L.methionine.biosynthesis	age	age	-2.53098	2.50679	20	13	0.326044	0.77502
NAD.BIOSYNTHESIS.II..NAD.salvage.pathway.III..to.nicotinamide.riboside.	age	age	1.13626	0.93561	20	13	0.240264	0.77502
NAD.BIOSYNTHESIS.II..NAD.salvage.pathway.III..to.nicotinamide.riboside..unclassified	age	age	0.992903	0.849832	20	11	0.257907	0.77502
NAGLIPASYN.PWY..lipid.IVA.biosynthesis..E..coli..unclassified	age	age	1.71168	1.54402	20	16	0.2822	0.77502
NONMEVIPP.PWY..methylerythritol.phosphate.pathway.I.g__Catenibacterium.s__Catenibacterium_mitsuokai	age	age	-0.474815	0.549706	20	15	0.399083	0.77502
NONMEVIPP.PWY..methylerythritol.phosphate.pathway.I.g__Intestinibacter.s__Intestinibacter_bartlettii	age	age	-0.54217	0.479779	20	15	0.273293	0.77502
NONMEVIPP.PWY..methylerythritol.phosphate.pathway.I.unclassified	age	age	10.9078	13.0822	20	20	0.415328	0.77502
NONOXIPENT.PWY..pentose.phosphate.pathway..non.oxidative.branch..I	age	age	-10.6512	8.90088	20	20	0.246969	0.77502
NONOXIPENT.PWY..pentose.phosphate.pathway..non.oxidative.branch..I.g__Clostridium.s__Clostridium_ventriculi	age	age	3.17714	3.69096	20	17	0.400675	0.77502
NONOXIPENT.PWY..pentose.phosphate.pathway..non.oxidative.branch..I.g__Roseburia.s__Roseburia_faecis	age	age	0.951834	0.860864	20	11	0.283428	0.77502
OANTIGEN.PWY..O.antigen.building.blocks.biosynthesis..E..coli.	age	age	-21.0576	19.1168	20	20	0.28518	0.77502
OANTIGEN.PWY..O.antigen.building.blocks.biosynthesis..E..coli..unclassified	age	age	11.5891	13.2158	20	20	0.392089	0.77502
ORNDEG.PWY..superpathway.of.ornithine.degradation.unclassified	age	age	-1.16183	1.05892	20	20	0.287024	0.77502
P125.PWY..superpathway.of..R.R..butanediol.biosynthesis.unclassified	age	age	0.285767	0.251177	20	14	0.27016	0.77502
P23.PWY..reductive.TCA.cycle.I.unclassified	age	age	3.91604	3.41624	20	15	0.266682	0.77502
P4.PWY..superpathway.of.L.lysine..L.threonine.and.L.methionine.biosynthesis.I	age	age	-1.66725	1.32375	20	12	0.223942	0.77502
P41.PWY..pyruvate.fermentation.to.acetate.and..S..lactate.I.g__Roseburia.s__Roseburia_faecis	age	age	0.382251	0.457129	20	11	0.414006	0.77502
P441.PWY..superpathway.of.N.acetylneuraminate.degradation	age	age	5.33011	4.19243	20	20	0.219782	0.77502
P461.PWY..hexitol.fermentation.to.lactate..formate..ethanol.and.acetate.unclassified	age	age	7.10478	7.56752	20	20	0.360235	0.77502
PANTO.PWY..phosphopantothenate.biosynthesis.I.g__Clostridium.s__Clostridium_ventriculi	age	age	2.43386	2.81032	20	17	0.397863	0.77502
PANTO.PWY..phosphopantothenate.biosynthesis.I.g__Intestinibacter.s__Intestinibacter_bartlettii	age	age	-0.319366	0.306027	20	14	0.310491	0.77502
PANTOSYN.PWY..superpathway.of.coenzyme.A.biosynthesis.I..bacteria.	age	age	-14.8077	12.1694	20	20	0.239394	0.77502
PANTOSYN.PWY..superpathway.of.coenzyme.A.biosynthesis.I..bacteria..g__Clostridium.s__Clostridium_ventriculi	age	age	2.44501	2.62981	20	15	0.364812	0.77502
PENTOSE.P.PWY..pentose.phosphate.pathway	age	age	-16.3039	13.1039	20	20	0.229384	0.77502
PENTOSE.P.PWY..pentose.phosphate.pathway.unclassified	age	age	3.33859	2.59766	20	19	0.215003	0.77502
PEPTIDOGLYCANSYN.PWY..peptidoglycan.biosynthesis.I..meso.diaminopimelate.containing..g__Clostridium.s__Clostridium_ventriculi	age	age	2.6928	2.89555	20	15	0.364688	0.77502
PEPTIDOGLYCANSYN.PWY..peptidoglycan.biosynthesis.I..meso.diaminopimelate.containing..g__Intestinibacter.s__Intestinibacter_bartlettii	age	age	-0.63293	0.513388	20	13	0.233492	0.77502
PEPTIDOGLYCANSYN.PWY..peptidoglycan.biosynthesis.I..meso.diaminopimelate.containing..g__Prevotella.s__Prevotella_sp_CAG_386	age	age	0.649005	0.730616	20	12	0.386097	0.77502
PEPTIDOGLYCANSYN.PWY..peptidoglycan.biosynthesis.I..meso.diaminopimelate.containing..g__Prevotella.s__Prevotella_sp_CAG_520	age	age	-1.08908	1.24814	20	10	0.394393	0.77502
PEPTIDOGLYCANSYN.PWY..peptidoglycan.biosynthesis.I..meso.diaminopimelate.containing..g__Prevotella.s__Prevotella_sp_CAG_604	age	age	-0.980327	1.23194	20	16	0.436543	0.77502
PEPTIDOGLYCANSYN.PWY..peptidoglycan.biosynthesis.I..meso.diaminopimelate.containing..g__Prevotella.s__Prevotella_sp_CAG_732	age	age	6.77389	8.59022	20	20	0.440633	0.77502
PEPTIDOGLYCANSYN.PWY..peptidoglycan.biosynthesis.I..meso.diaminopimelate.containing..g__Roseburia.s__Roseburia_faecis	age	age	0.323108	0.302171	20	11	0.299071	0.77502
PEPTIDOGLYCANSYN.PWY..peptidoglycan.biosynthesis.I..meso.diaminopimelate.containing..unclassified	age	age	16.059	15.2377	20	20	0.305869	0.77502
POLYAMINSYN3.PWY..superpathway.of.polyamine.biosynthesis.II	age	age	-2.89497	2.87634	20	20	0.327526	0.77502
POLYAMINSYN3.PWY..superpathway.of.polyamine.biosynthesis.II.unclassified	age	age	-0.669813	0.77388	20	15	0.39814	0.77502
POLYAMSYN.PWY..superpathway.of.polyamine.biosynthesis.I.unclassified	age	age	-1.45145	1.41749	20	19	0.319422	0.77502
PROPFERM.PWY..superpathway.of.L.alanine.fermentation..Stickland.reaction.	age	age	-0.452889	0.522671	20	10	0.397625	0.77502
PWY.1042..glycolysis.IV.g__Catenibacterium.s__Catenibacterium_mitsuokai	age	age	-0.609101	0.690758	20	14	0.389516	0.77502
PWY.1042..glycolysis.IV.g__Clostridium.s__Clostridium_ventriculi	age	age	2.79268	3.09169	20	15	0.378304	0.77502
PWY.1042..glycolysis.IV.g__Intestinibacter.s__Intestinibacter_bartlettii	age	age	-0.526183	0.584423	20	17	0.379824	0.77502
PWY.1042..glycolysis.IV.g__Prevotella.s__Prevotella_sp_AM42_24	age	age	2.02589	2.21142	20	20	0.371725	0.77502
PWY.1042..glycolysis.IV.g__Prevotella.s__Prevotella_sp_CAG_732	age	age	9.85952	9.27105	20	20	0.301627	0.77502
PWY.1269..CMP.3.deoxy.D.manno.octulosonate.biosynthesis.g__Prevotella.s__Prevotella_sp_CAG_604	age	age	-1.09147	1.335	20	16	0.424287	0.77502
PWY.1269..CMP.3.deoxy.D.manno.octulosonate.biosynthesis.g__Prevotella.s__Prevotella_sp_CAG_732	age	age	6.01998	6.71487	20	20	0.381812	0.77502
PWY.241..C4.photosynthetic.carbon.assimilation.cycle..NADP.ME.type.g__Clostridium.s__Clostridium_ventriculi	age	age	2.29834	2.49074	20	15	0.36834	0.77502
PWY.2941..L.lysine.biosynthesis.II.g__Catenibacterium.s__Catenibacterium_mitsuokai	age	age	-0.660421	0.746906	20	15	0.388242	0.77502
PWY.2941..L.lysine.biosynthesis.II.g__Clostridium.s__Clostridium_ventriculi	age	age	2.43794	2.55076	20	16	0.351851	0.77502
PWY.2941..L.lysine.biosynthesis.II.g__Intestinibacter.s__Intestinibacter_bartlettii	age	age	-0.607282	0.494962	20	15	0.235657	0.77502
PWY.2942..L.lysine.biosynthesis.III	age	age	-14.7664	15.085	20	20	0.340615	0.77502
PWY.3841..folate.transformations.II..plants..g__Catenibacterium.s__Catenibacterium_mitsuokai	age	age	-0.594872	0.758715	20	14	0.443206	0.77502
PWY.3841..folate.transformations.II..plants..g__Clostridium.s__Clostridium_ventriculi	age	age	2.44723	2.47375	20	14	0.335639	0.77502
PWY.3841..folate.transformations.II..plants..g__Prevotella.s__Prevotella_sp_CAG_520	age	age	-0.917683	1.03958	20	10	0.389011	0.77502
PWY.3841..folate.transformations.II..plants..g__Roseburia.s__Roseburia_faecis	age	age	0.377087	0.337735	20	10	0.278883	0.77502
PWY.3841..folate.transformations.II..plants..unclassified	age	age	12.7145	13.9548	20	20	0.374273	0.77502
PWY.4041...gamma..glutamyl.cycle.g__Clostridium.s__Clostridium_ventriculi	age	age	2.06124	2.08716	20	16	0.336447	0.77502
PWY.4041...gamma..glutamyl.cycle.unclassified	age	age	-0.965849	0.837445	20	20	0.263861	0.77502
PWY.4984..urea.cycle.unclassified	age	age	-0.740072	0.930251	20	15	0.436653	0.77502
PWY.5022..4.aminobutanoate.degradation.V	age	age	-0.643549	0.497915	20	13	0.212534	0.77502
PWY.5097..L.lysine.biosynthesis.VI.g__Clostridium.s__Clostridium_ventriculi	age	age	2.58733	2.55636	20	16	0.324897	0.77502
PWY.5097..L.lysine.biosynthesis.VI.g__Intestinibacter.s__Intestinibacter_bartlettii	age	age	-0.617317	0.465858	20	16	0.201708	0.77502
PWY.5097..L.lysine.biosynthesis.VI.g__Prevotella.s__Prevotella_sp_CAG_386	age	age	0.606446	0.591557	20	15	0.318864	0.77502
PWY.5100..pyruvate.fermentation.to.acetate.and.lactate.II.g__Roseburia.s__Roseburia_faecis	age	age	0.382251	0.457129	20	11	0.414006	0.77502
PWY.5121..superpathway.of.geranylgeranyl.diphosphate.biosynthesis.II..via.MEP..unclassified	age	age	1.37126	1.33034	20	17	0.316307	0.77502
PWY.5136..fatty.acid..beta..oxidation.II..plant.peroxisome..unclassified	age	age	0.654332	0.523428	20	17	0.227276	0.77502
PWY.5188..tetrapyrrole.biosynthesis.I..from.glutamate..g__Clostridium.s__Clostridium_ventriculi	age	age	1.97714	1.96123	20	14	0.326761	0.77502
PWY.5188..tetrapyrrole.biosynthesis.I..from.glutamate..g__Intestinibacter.s__Intestinibacter_bartlettii	age	age	-0.579804	0.537287	20	16	0.294777	0.77502
PWY.5188..tetrapyrrole.biosynthesis.I..from.glutamate..g__Roseburia.s__Roseburia_faecis	age	age	0.36954	0.304426	20	10	0.240477	0.77502
PWY.5189..tetrapyrrole.biosynthesis.II..from.glycine.	age	age	2.55541	2.79428	20	19	0.372535	0.77502
PWY.5189..tetrapyrrole.biosynthesis.II..from.glycine..unclassified	age	age	2.88285	2.86527	20	19	0.327686	0.77502
PWY.5347..superpathway.of.L.methionine.biosynthesis..transsulfuration.	age	age	-2.85976	2.81858	20	13	0.323736	0.77502
PWY.5384..sucrose.degradation.IV..sucrose.phosphorylase..g__Roseburia.s__Roseburia_faecis	age	age	0.592609	0.605789	20	13	0.34092	0.77502
PWY.5464..superpathway.of.cytosolic.glycolysis..plants...pyruvate.dehydrogenase.and.TCA.cycle	age	age	1.2641	1.15523	20	10	0.288277	0.77502
PWY.5464..superpathway.of.cytosolic.glycolysis..plants...pyruvate.dehydrogenase.and.TCA.cycle.unclassified	age	age	1.12802	1.0423	20	10	0.29343	0.77502
PWY.5484..glycolysis.II..from.fructose.6.phosphate.	age	age	-26.4007	20.9108	20	20	0.222866	0.77502
PWY.5484..glycolysis.II..from.fructose.6.phosphate..unclassified	age	age	8.2167	6.6151	20	20	0.230136	0.77502
PWY.5494..pyruvate.fermentation.to.propanoate.II..acrylate.pathway.	age	age	-0.293132	0.293679	20	11	0.331444	0.77502
PWY.5505..L.glutamate.and.L.glutamine.biosynthesis.unclassified	age	age	1.65439	1.82254	20	20	0.376009	0.77502
PWY.5659..GDP.mannose.biosynthesis.g__Clostridium.s__Clostridium_ventriculi	age	age	2.19491	2.4832	20	18	0.388402	0.77502
PWY.5659..GDP.mannose.biosynthesis.g__Faecalibacterium.s__Faecalibacterium_prausnitzii	age	age	-0.696067	0.754555	20	12	0.368475	0.77502
PWY.5667..CDP.diacylglycerol.biosynthesis.I.g__Clostridium.s__Clostridium_ventriculi	age	age	1.82033	1.92159	20	13	0.356028	0.77502
PWY.5667..CDP.diacylglycerol.biosynthesis.I.g__Intestinibacter.s__Intestinibacter_bartlettii	age	age	-0.375633	0.301367	20	12	0.228585	0.77502
PWY.5667..CDP.diacylglycerol.biosynthesis.I.g__Lachnospiraceae_unclassified.s__Eubacterium_rectale	age	age	0.293623	0.366632	20	9	0.433654	0.77502
PWY.5667..CDP.diacylglycerol.biosynthesis.I.g__Roseburia.s__Roseburia_faecis	age	age	0.397208	0.34226	20	10	0.260988	0.77502
PWY.5676..acetyl.CoA.fermentation.to.butanoate.II.unclassified	age	age	-1.16414	0.986317	20	19	0.253248	0.77502
PWY.5686..UMP.biosynthesis.I.g__Catenibacterium.s__Catenibacterium_mitsuokai	age	age	-0.711941	0.73393	20	13	0.344882	0.77502
PWY.5686..UMP.biosynthesis.I.g__Clostridium.s__Clostridium_ventriculi	age	age	2.04398	2.58598	20	14	0.439579	0.77502
PWY.5686..UMP.biosynthesis.I.g__Intestinibacter.s__Intestinibacter_bartlettii	age	age	-0.636967	0.686496	20	17	0.36576	0.77502
PWY.5686..UMP.biosynthesis.I.g__Prevotella.s__Prevotella_sp_CAG_386	age	age	0.51733	0.547273	20	11	0.35703	0.77502
PWY.5686..UMP.biosynthesis.I.g__Prevotella.s__Prevotella_sp_CAG_732	age	age	8.0021	8.70709	20	20	0.370231	0.77502
PWY.5686..UMP.biosynthesis.I.g__Roseburia.s__Roseburia_faecis	age	age	0.385249	0.465951	20	11	0.419175	0.77502
PWY.5695..inosine.5..phosphate.degradation.g__Intestinibacter.s__Intestinibacter_bartlettii	age	age	-0.617558	0.477933	20	16	0.212651	0.77502
PWY.5695..inosine.5..phosphate.degradation.g__Roseburia.s__Roseburia_faecis	age	age	0.336603	0.30396	20	9	0.282704	0.77502
PWY.5695..inosine.5..phosphate.degradation.unclassified	age	age	9.76849	11.6707	20	20	0.413561	0.77502
PWY.5913..partial.TCA.cycle..obligate.autotrophs.	age	age	4.09307	3.64656	20	19	0.276422	0.77502
PWY.5941..glycogen.degradation.II.g__Blautia.s__Blautia_obeum	age	age	-0.915868	0.772729	20	9	0.251336	0.77502
PWY.5941..glycogen.degradation.II.g__Catenibacterium.s__Catenibacterium_mitsuokai	age	age	-0.696	0.750643	20	15	0.366086	0.77502
PWY.5941..glycogen.degradation.II.g__Clostridium.s__Clostridium_ventriculi	age	age	2.61487	2.62424	20	16	0.332248	0.77502
PWY.5981..CDP.diacylglycerol.biosynthesis.III.unclassified	age	age	0.73416	0.849163	20	10	0.398651	0.77502
PWY.5989..stearate.biosynthesis.II..bacteria.and.plants.	age	age	4.76171	4.77979	20	20	0.332349	0.77502
PWY.5989..stearate.biosynthesis.II..bacteria.and.plants..unclassified	age	age	3.54022	3.12413	20	20	0.272005	0.77502
PWY.6121..5.aminoimidazole.ribonucleotide.biosynthesis.I.g__Clostridium.s__Clostridium_ventriculi	age	age	2.18093	2.31782	20	16	0.359191	0.77502
PWY.6121..5.aminoimidazole.ribonucleotide.biosynthesis.I.g__Intestinibacter.s__Intestinibacter_bartlettii	age	age	-0.926703	0.719548	20	17	0.214094	0.77502
PWY.6121..5.aminoimidazole.ribonucleotide.biosynthesis.I.g__Roseburia.s__Roseburia_faecis	age	age	0.512639	0.458944	20	12	0.278684	0.77502
PWY.6121..5.aminoimidazole.ribonucleotide.biosynthesis.I.g__Roseburia.s__Roseburia_hominis	age	age	-0.213763	0.208748	20	12	0.31939	0.77502
PWY.6122..5.aminoimidazole.ribonucleotide.biosynthesis.II.g__Bacteroides.s__Bacteroides_sp_CAG_770	age	age	-0.237648	0.185339	20	10	0.216031	0.77502
PWY.6122..5.aminoimidazole.ribonucleotide.biosynthesis.II.g__Catenibacterium.s__Catenibacterium_mitsuokai	age	age	-0.372054	0.472707	20	16	0.441481	0.77502
PWY.6122..5.aminoimidazole.ribonucleotide.biosynthesis.II.g__Clostridium.s__Clostridium_ventriculi	age	age	2.12488	2.25832	20	17	0.359207	0.77502
PWY.6122..5.aminoimidazole.ribonucleotide.biosynthesis.II.g__Intestinibacter.s__Intestinibacter_bartlettii	age	age	-0.892116	0.692348	20	17	0.213876	0.77502
PWY.6122..5.aminoimidazole.ribonucleotide.biosynthesis.II.g__Prevotella.s__Prevotella_sp_AM42_24	age	age	1.99689	2.12025	20	20	0.358754	0.77502
PWY.6122..5.aminoimidazole.ribonucleotide.biosynthesis.II.g__Prevotella.s__Prevotella_sp_CAG_520	age	age	-0.843489	0.961717	20	10	0.392007	0.77502
PWY.6122..5.aminoimidazole.ribonucleotide.biosynthesis.II.g__Roseburia.s__Roseburia_hominis	age	age	-0.213244	0.193771	20	14	0.285618	0.77502
PWY.6122..5.aminoimidazole.ribonucleotide.biosynthesis.II.g__Roseburia.s__Roseburia_inulinivorans	age	age	0.284637	0.331134	20	9	0.401323	0.77502
PWY.6123..inosine.5..phosphate.biosynthesis.I.g__Catenibacterium.s__Catenibacterium_mitsuokai	age	age	-0.498732	0.480765	20	14	0.313299	0.77502
PWY.6123..inosine.5..phosphate.biosynthesis.I.g__Clostridium.s__Clostridium_ventriculi	age	age	2.10052	2.22795	20	14	0.358262	0.77502
PWY.6124..inosine.5..phosphate.biosynthesis.II.g__Catenibacterium.s__Catenibacterium_mitsuokai	age	age	-0.476285	0.460342	20	15	0.314541	0.77502
PWY.6124..inosine.5..phosphate.biosynthesis.II.g__Clostridium.s__Clostridium_ventriculi	age	age	2.14908	2.17455	20	14	0.336113	0.77502
PWY.6126..superpathway.of.adenosine.nucleotides.de.novo.biosynthesis.II	age	age	-21.5836	24.936	20	20	0.398122	0.77502
PWY.6126..superpathway.of.adenosine.nucleotides.de.novo.biosynthesis.II.g__Prevotella.s__Prevotella_sp_CAG_520	age	age	-1.138	1.35478	20	10	0.411934	0.77502
PWY.6126..superpathway.of.adenosine.nucleotides.de.novo.biosynthesis.II.g__Prevotella.s__Prevotella_stercorea	age	age	-0.249263	0.275304	20	10	0.377209	0.77502
PWY.6147..6.hydroxymethyl.dihydropterin.diphosphate.biosynthesis.I	age	age	20.6433	19.231	20	20	0.297255	0.77502
PWY.6151..S.adenosyl.L.methionine.salvage.I.g__Catenibacterium.s__Catenibacterium_mitsuokai	age	age	-0.542329	0.604503	20	16	0.381482	0.77502
PWY.6151..S.adenosyl.L.methionine.salvage.I.g__Clostridium.s__Clostridium_sp_AM22_11AC	age	age	0.538371	0.513072	20	9	0.307921	0.77502
PWY.6151..S.adenosyl.L.methionine.salvage.I.g__Clostridium.s__Clostridium_ventriculi	age	age	2.80465	3.08148	20	16	0.374763	0.77502
PWY.6151..S.adenosyl.L.methionine.salvage.I.g__Coprococcus.s__Coprococcus_comes	age	age	0.251373	0.242955	20	9	0.314535	0.77502
PWY.6151..S.adenosyl.L.methionine.salvage.I.g__Prevotella.s__Prevotella_sp_CAG_520	age	age	-1.47116	1.81633	20	9	0.428543	0.77502
PWY.6151..S.adenosyl.L.methionine.salvage.I.g__Prevotella.s__Prevotella_sp_CAG_604	age	age	-1.96082	1.90139	20	16	0.31608	0.77502
PWY.6151..S.adenosyl.L.methionine.salvage.I.g__Prevotella.s__Prevotella_sp_CAG_732	age	age	11.5025	10.7124	20	20	0.297115	0.77502
PWY.6151..S.adenosyl.L.methionine.salvage.I.g__Roseburia.s__Roseburia_faecis	age	age	0.582535	0.486392	20	11	0.246581	0.77502
PWY.6151..S.adenosyl.L.methionine.salvage.I.g__Roseburia.s__Roseburia_hominis	age	age	-0.29919	0.231693	20	11	0.212929	0.77502
PWY.6163..chorismate.biosynthesis.from.3.dehydroquinate.g__Catenibacterium.s__Catenibacterium_mitsuokai	age	age	-0.659246	0.625076	20	15	0.30553	0.77502
PWY.6163..chorismate.biosynthesis.from.3.dehydroquinate.g__Clostridium.s__Clostridium_ventriculi	age	age	2.43202	2.65305	20	16	0.371424	0.77502
PWY.6163..chorismate.biosynthesis.from.3.dehydroquinate.g__Faecalibacterium.s__Faecalibacterium_prausnitzii	age	age	-0.85997	1.04739	20	11	0.422352	0.77502
PWY.6163..chorismate.biosynthesis.from.3.dehydroquinate.g__Intestinibacter.s__Intestinibacter_bartlettii	age	age	-0.700154	0.60449	20	18	0.261897	0.77502
PWY.6163..chorismate.biosynthesis.from.3.dehydroquinate.g__Roseburia.s__Roseburia_faecis	age	age	0.313258	0.274059	20	10	0.268001	0.77502
PWY.6163..chorismate.biosynthesis.from.3.dehydroquinate.unclassified	age	age	19.5418	15.384	20	20	0.220164	0.77502
PWY.621..sucrose.degradation.III..sucrose.invertase..g__Roseburia.s__Roseburia_faecis	age	age	0.565019	0.6946	20	12	0.426593	0.77502
PWY.621..sucrose.degradation.III..sucrose.invertase..unclassified	age	age	-2.19748	2.59756	20	19	0.40867	0.77502
PWY.6270..isoprene.biosynthesis.I.unclassified	age	age	-5.97502	7.27249	20	20	0.422059	0.77502
PWY.6277..superpathway.of.5.aminoimidazole.ribonucleotide.biosynthesis.g__Bacteroides.s__Bacteroides_sp_CAG_770	age	age	-0.237648	0.185339	20	10	0.216031	0.77502
PWY.6277..superpathway.of.5.aminoimidazole.ribonucleotide.biosynthesis.g__Catenibacterium.s__Catenibacterium_mitsuokai	age	age	-0.372054	0.472707	20	16	0.441481	0.77502
PWY.6277..superpathway.of.5.aminoimidazole.ribonucleotide.biosynthesis.g__Clostridium.s__Clostridium_ventriculi	age	age	2.12488	2.25832	20	17	0.359207	0.77502
PWY.6277..superpathway.of.5.aminoimidazole.ribonucleotide.biosynthesis.g__Intestinibacter.s__Intestinibacter_bartlettii	age	age	-0.892116	0.692348	20	17	0.213876	0.77502
PWY.6277..superpathway.of.5.aminoimidazole.ribonucleotide.biosynthesis.g__Prevotella.s__Prevotella_sp_AM42_24	age	age	1.99689	2.12025	20	20	0.358754	0.77502
PWY.6277..superpathway.of.5.aminoimidazole.ribonucleotide.biosynthesis.g__Prevotella.s__Prevotella_sp_CAG_520	age	age	-0.843489	0.961717	20	10	0.392007	0.77502
PWY.6277..superpathway.of.5.aminoimidazole.ribonucleotide.biosynthesis.g__Roseburia.s__Roseburia_hominis	age	age	-0.213244	0.193771	20	14	0.285618	0.77502
PWY.6277..superpathway.of.5.aminoimidazole.ribonucleotide.biosynthesis.g__Roseburia.s__Roseburia_inulinivorans	age	age	0.284637	0.331134	20	9	0.401323	0.77502
PWY.6305..superpathway.of.putrescine.biosynthesis.g__Clostridium.s__Clostridium_ventriculi	age	age	1.78493	2.15378	20	16	0.418104	0.77502
PWY.6317..D.galactose.degradation.I..Leloir.pathway..g__Catenibacterium.s__Catenibacterium_mitsuokai	age	age	-1.21871	1.42377	20	17	0.403264	0.77502
PWY.6317..D.galactose.degradation.I..Leloir.pathway..g__Clostridium.s__Clostridium_ventriculi	age	age	2.12382	2.66688	20	16	0.436196	0.77502
PWY.6385..peptidoglycan.biosynthesis.III..mycobacteria..g__Clostridium.s__Clostridium_ventriculi	age	age	2.5786	2.7967	20	15	0.368715	0.77502
PWY.6385..peptidoglycan.biosynthesis.III..mycobacteria..g__Faecalibacterium.s__Faecalibacterium_prausnitzii	age	age	-0.525852	0.550505	20	9	0.352121	0.77502
PWY.6385..peptidoglycan.biosynthesis.III..mycobacteria..g__Prevotella.s__Prevotella_sp_CAG_386	age	age	0.63424	0.71501	20	12	0.386758	0.77502
PWY.6385..peptidoglycan.biosynthesis.III..mycobacteria..g__Prevotella.s__Prevotella_sp_CAG_520	age	age	-1.13035	1.20776	20	9	0.361709	0.77502
PWY.6385..peptidoglycan.biosynthesis.III..mycobacteria..g__Prevotella.s__Prevotella_sp_CAG_732	age	age	6.56767	8.15164	20	20	0.430939	0.77502
PWY.6385..peptidoglycan.biosynthesis.III..mycobacteria..unclassified	age	age	18.45	14.893	20	20	0.23132	0.77502
PWY.6386..UDP.N.acetylmuramoyl.pentapeptide.biosynthesis.II..lysine.containing..g__Clostridium.s__Clostridium_ventriculi	age	age	3.0335	3.1794	20	14	0.352667	0.77502
PWY.6386..UDP.N.acetylmuramoyl.pentapeptide.biosynthesis.II..lysine.containing..g__Faecalibacterium.s__Faecalibacterium_prausnitzii	age	age	-0.724288	0.820328	20	10	0.388917	0.77502
PWY.6386..UDP.N.acetylmuramoyl.pentapeptide.biosynthesis.II..lysine.containing..g__Prevotella.s__Prevotella_sp_CAG_386	age	age	0.637824	0.693055	20	10	0.369582	0.77502
PWY.6386..UDP.N.acetylmuramoyl.pentapeptide.biosynthesis.II..lysine.containing..unclassified	age	age	14.3577	14.0251	20	20	0.319534	0.77502
PWY.6387..UDP.N.acetylmuramoyl.pentapeptide.biosynthesis.I..meso.diaminopimelate.containing..g__Catenibacterium.s__Catenibacterium_mitsuokai	age	age	-0.423043	0.52744	20	14	0.432975	0.77502
PWY.6387..UDP.N.acetylmuramoyl.pentapeptide.biosynthesis.I..meso.diaminopimelate.containing..g__Clostridium.s__Clostridium_ventriculi	age	age	2.79063	3.06859	20	15	0.375147	0.77502
PWY.6387..UDP.N.acetylmuramoyl.pentapeptide.biosynthesis.I..meso.diaminopimelate.containing..g__Faecalibacterium.s__Faecalibacterium_prausnitzii	age	age	-0.656845	0.756713	20	10	0.396807	0.77502
PWY.6387..UDP.N.acetylmuramoyl.pentapeptide.biosynthesis.I..meso.diaminopimelate.containing..g__Intestinibacter.s__Intestinibacter_bartlettii	age	age	-0.578419	0.491808	20	13	0.254873	0.77502
PWY.6387..UDP.N.acetylmuramoyl.pentapeptide.biosynthesis.I..meso.diaminopimelate.containing..g__Prevotella.s__Prevotella_sp_CAG_386	age	age	0.627786	0.714063	20	12	0.390893	0.77502
PWY.6387..UDP.N.acetylmuramoyl.pentapeptide.biosynthesis.I..meso.diaminopimelate.containing..g__Prevotella.s__Prevotella_sp_CAG_520	age	age	-1.09983	1.22685	20	10	0.381836	0.77502
PWY.6387..UDP.N.acetylmuramoyl.pentapeptide.biosynthesis.I..meso.diaminopimelate.containing..g__Prevotella.s__Prevotella_sp_CAG_604	age	age	-1.6263	1.62058	20	16	0.328908	0.77502
PWY.6387..UDP.N.acetylmuramoyl.pentapeptide.biosynthesis.I..meso.diaminopimelate.containing..g__Prevotella.s__Prevotella_sp_CAG_732	age	age	6.89069	8.61098	20	20	0.434018	0.77502
PWY.6387..UDP.N.acetylmuramoyl.pentapeptide.biosynthesis.I..meso.diaminopimelate.containing..g__Roseburia.s__Roseburia_faecis	age	age	0.309535	0.295087	20	12	0.308077	0.77502
PWY.6387..UDP.N.acetylmuramoyl.pentapeptide.biosynthesis.I..meso.diaminopimelate.containing..unclassified	age	age	16.4164	15.1621	20	20	0.293222	0.77502
PWY.6435..4.hydroxybenzoate.biosynthesis.III..plants..unclassified	age	age	0.534448	0.418954	20	14	0.218288	0.77502
PWY.6507..4.deoxy.L.threo.hex.4.enopyranuronate.degradation	age	age	-2.7186	2.87556	20	20	0.356965	0.77502
PWY.6519..8.amino.7.oxononanoate.biosynthesis.I.unclassified	age	age	-1.98926	1.78488	20	19	0.279721	0.77502
PWY.6527..stachyose.degradation.g__Catenibacterium.s__Catenibacterium_mitsuokai	age	age	-0.927447	0.856916	20	17	0.293402	0.77502
PWY.6527..stachyose.degradation.g__Clostridium.s__Clostridium_ventriculi	age	age	2.59126	2.90482	20	17	0.384133	0.77502
PWY.6549..L.glutamine.biosynthesis.III	age	age	5.77568	5.3809	20	20	0.297287	0.77502
PWY.6562..norspermidine.biosynthesis.unclassified	age	age	0.689873	0.871953	20	14	0.439139	0.77502
PWY.6590..superpathway.of.Clostridium.acetobutylicum.acidogenic.fermentation	age	age	-2.42175	2.68601	20	20	0.379165	0.77502
PWY.6609..adenine.and.adenosine.salvage.III.g__Catenibacterium.s__Catenibacterium_mitsuokai	age	age	-1.05978	1.04167	20	16	0.322449	0.77502
PWY.6609..adenine.and.adenosine.salvage.III.g__Clostridium.s__Clostridium_ventriculi	age	age	5.08788	4.99655	20	16	0.322039	0.77502
PWY.6609..adenine.and.adenosine.salvage.III.g__Roseburia.s__Roseburia_faecis	age	age	0.273581	0.284846	20	10	0.349552	0.77502
PWY.6700..queuosine.biosynthesis.I..de.novo.	age	age	26.1661	24.5615	20	20	0.30081	0.77502
PWY.6700..queuosine.biosynthesis.I..de.novo..g__Bacteroides.s__Bacteroides_sp_CAG_709	age	age	-0.107759	0.133324	20	10	0.429501	0.77502
PWY.6700..queuosine.biosynthesis.I..de.novo..g__Clostridium.s__Clostridium_ventriculi	age	age	2.43108	2.39101	20	14	0.32274	0.77502
PWY.6700..queuosine.biosynthesis.I..de.novo..g__Prevotella.s__Prevotella_sp_CAG_386	age	age	1.31404	1.18238	20	15	0.281044	0.77502
PWY.6700..queuosine.biosynthesis.I..de.novo..g__Prevotella.s__Prevotella_sp_CAG_604	age	age	-1.21141	1.22982	20	16	0.337664	0.77502
PWY.6700..queuosine.biosynthesis.I..de.novo..g__Prevotella.s__Prevotella_sp_CAG_732	age	age	8.05538	8.78235	20	20	0.371152	0.77502
PWY.6700..queuosine.biosynthesis.I..de.novo..g__Roseburia.s__Roseburia_faecis	age	age	0.307863	0.266255	20	11	0.262687	0.77502
PWY.6700..queuosine.biosynthesis.I..de.novo..unclassified	age	age	22.5455	17.8035	20	20	0.221531	0.77502
PWY.6703..preQ0.biosynthesis.g__Clostridium.s__Clostridium_ventriculi	age	age	2.36623	2.40912	20	16	0.339022	0.77502
PWY.6703..preQ0.biosynthesis.g__Prevotella.s__Prevotella_sp_CAG_386	age	age	0.602648	0.701201	20	13	0.401394	0.77502
PWY.6703..preQ0.biosynthesis.unclassified	age	age	12.5271	13.2356	20	20	0.356441	0.77502
PWY.6731..starch.degradation.III.g__Clostridium.s__Clostridium_ventriculi	age	age	2.45099	2.50842	20	16	0.341467	0.77502
PWY.6803..phosphatidylcholine.acyl.editing	age	age	0.949104	1.2021	20	10	0.440073	0.77502
PWY.6823..molybdopterin.biosynthesis.g__Catenibacterium.s__Catenibacterium_mitsuokai	age	age	-0.545752	0.52337	20	15	0.310861	0.77502
PWY.6823..molybdopterin.biosynthesis.g__Clostridium.s__Clostridium_ventriculi	age	age	2.08315	2.3529	20	15	0.387639	0.77502
PWY.6823..molybdopterin.biosynthesis.g__Intestinibacter.s__Intestinibacter_bartlettii	age	age	-0.700754	0.637635	20	16	0.286255	0.77502
PWY.6897..thiamine.diphosphate.salvage.II	age	age	9.91975	11.7809	20	20	0.410825	0.77502
PWY.6901..superpathway.of.glucose.and.xylose.degradation.unclassified	age	age	3.11109	3.57867	20	19	0.396104	0.77502
PWY.6902..chitin.degradation.II..Vibrio..unclassified	age	age	-0.435203	0.438909	20	11	0.334556	0.77502
PWY.6936..seleno.amino.acid.biosynthesis..plants..g__Catenibacterium.s__Catenibacterium_mitsuokai	age	age	-0.755946	0.754494	20	15	0.329659	0.77502
PWY.6936..seleno.amino.acid.biosynthesis..plants..g__Roseburia.s__Roseburia_faecis	age	age	0.661604	0.67003	20	12	0.336523	0.77502
PWY.6936..seleno.amino.acid.biosynthesis..plants..g__Roseburia.s__Roseburia_hominis	age	age	-0.316665	0.253696	20	12	0.22795	0.77502
PWY.6961..L.ascorbate.degradation.II..bacterial..aerobic..unclassified	age	age	0.6828	0.776784	20	10	0.390981	0.77502
PWY.6969..TCA.cycle.V..2.oxoglutarate.synthase..unclassified	age	age	6.32845	7.71411	20	20	0.422735	0.77502
PWY.702..L.methionine.biosynthesis.II	age	age	-10.1838	8.5179	20	20	0.247374	0.77502
PWY.702..L.methionine.biosynthesis.II.unclassified	age	age	3.17102	3.21594	20	20	0.337186	0.77502
PWY.7111..pyruvate.fermentation.to.isobutanol..engineered..g__Roseburia.s__Roseburia_inulinivorans	age	age	0.322781	0.364042	20	9	0.386956	0.77502
PWY.7117..C4.photosynthetic.carbon.assimilation.cycle..PEPCK.type	age	age	-10.3462	11.5469	20	19	0.382073	0.77502
PWY.7197..pyrimidine.deoxyribonucleotide.phosphorylation	age	age	-10.6518	10.4096	20	20	0.319741	0.77502
PWY.7198..pyrimidine.deoxyribonucleotides.de.novo.biosynthesis.IV.unclassified	age	age	5.54974	4.27652	20	20	0.210767	0.77502
PWY.7208..superpathway.of.pyrimidine.nucleobases.salvage.g__Clostridium.s__Clostridium_ventriculi	age	age	2.3471	2.83943	20	15	0.41928	0.77502
PWY.7208..superpathway.of.pyrimidine.nucleobases.salvage.unclassified	age	age	15.8732	16.4699	20	20	0.347934	0.77502
PWY.7220..adenosine.deoxyribonucleotides.de.novo.biosynthesis.II	age	age	-16.2281	19.2804	20	20	0.411006	0.77502
PWY.7220..adenosine.deoxyribonucleotides.de.novo.biosynthesis.II.g__Prevotella.s__Prevotella_stercorea	age	age	-0.188756	0.153068	20	10	0.233382	0.77502
PWY.7221..guanosine.ribonucleotides.de.novo.biosynthesis.g__Catenibacterium.s__Catenibacterium_mitsuokai	age	age	-0.484637	0.490162	20	15	0.335902	0.77502
PWY.7221..guanosine.ribonucleotides.de.novo.biosynthesis.g__Clostridium.s__Clostridium_ventriculi	age	age	2.20335	2.76557	20	18	0.436005	0.77502
PWY.7221..guanosine.ribonucleotides.de.novo.biosynthesis.g__Intestinibacter.s__Intestinibacter_bartlettii	age	age	-0.533833	0.541376	20	17	0.33717	0.77502
PWY.7221..guanosine.ribonucleotides.de.novo.biosynthesis.g__Prevotella.s__Prevotella_sp_AM42_24	age	age	2.35562	2.12399	20	20	0.282006	0.77502
PWY.7221..guanosine.ribonucleotides.de.novo.biosynthesis.g__Prevotella.s__Prevotella_sp_CAG_1092	age	age	0.614503	0.718887	20	14	0.403897	0.77502
PWY.7221..guanosine.ribonucleotides.de.novo.biosynthesis.g__Prevotella.s__Prevotella_sp_CAG_386	age	age	0.912925	0.823437	20	16	0.282164	0.77502
PWY.7221..guanosine.ribonucleotides.de.novo.biosynthesis.g__Prevotella.s__Prevotella_sp_CAG_732	age	age	6.79617	8.31477	20	20	0.424409	0.77502
PWY.7221..guanosine.ribonucleotides.de.novo.biosynthesis.g__Prevotella.s__Prevotella_stercorea	age	age	-0.642157	0.54396	20	11	0.253158	0.77502
PWY.7221..guanosine.ribonucleotides.de.novo.biosynthesis.g__Roseburia.s__Roseburia_hominis	age	age	-0.245227	0.252155	20	14	0.343679	0.77502
PWY.7222..guanosine.deoxyribonucleotides.de.novo.biosynthesis.II	age	age	-16.2281	19.2804	20	20	0.411006	0.77502
PWY.7222..guanosine.deoxyribonucleotides.de.novo.biosynthesis.II.g__Prevotella.s__Prevotella_stercorea	age	age	-0.188756	0.153068	20	10	0.233382	0.77502
PWY.7228..superpathway.of.guanosine.nucleotides.de.novo.biosynthesis.I.g__Clostridium.s__Clostridium_ventriculi	age	age	2.21488	2.57698	20	15	0.401374	0.77502
PWY.7228..superpathway.of.guanosine.nucleotides.de.novo.biosynthesis.I.g__Prevotella.s__Prevotella_stercorea	age	age	-0.315476	0.237807	20	10	0.201226	0.77502
PWY.7228..superpathway.of.guanosine.nucleotides.de.novo.biosynthesis.I.unclassified	age	age	16.0829	16.9356	20	20	0.354868	0.77502
PWY.7229..superpathway.of.adenosine.nucleotides.de.novo.biosynthesis.I	age	age	-22.2829	25.4635	20	20	0.393052	0.77502
PWY.7229..superpathway.of.adenosine.nucleotides.de.novo.biosynthesis.I.g__Prevotella.s__Prevotella_sp_CAG_520	age	age	-1.22067	1.42659	20	10	0.403435	0.77502
PWY.7229..superpathway.of.adenosine.nucleotides.de.novo.biosynthesis.I.g__Prevotella.s__Prevotella_stercorea	age	age	-0.299441	0.354359	20	10	0.409191	0.77502
PWY.7237..myo...chiro..and.scyllo.inositol.degradation	age	age	21.3732	25.1989	20	20	0.407477	0.77502
PWY.7238..sucrose.biosynthesis.II.g__Blautia.s__Blautia_obeum	age	age	-0.985733	0.849427	20	9	0.261019	0.77502
PWY.7238..sucrose.biosynthesis.II.g__Catenibacterium.s__Catenibacterium_mitsuokai	age	age	-0.693186	0.800256	20	15	0.397777	0.77502
PWY.7238..sucrose.biosynthesis.II.g__Clostridium.s__Clostridium_ventriculi	age	age	2.50792	2.5248	20	17	0.333723	0.77502
PWY.7238..sucrose.biosynthesis.II.g__Intestinibacter.s__Intestinibacter_bartlettii	age	age	-0.546608	0.599455	20	15	0.373903	0.77502
PWY.7238..sucrose.biosynthesis.II.g__Roseburia.s__Roseburia_inulinivorans	age	age	0.618919	0.705079	20	9	0.391618	0.77502
PWY.724..superpathway.of.L.lysine..L.threonine.and.L.methionine.biosynthesis.II.g__Catenibacterium.s__Catenibacterium_mitsuokai	age	age	-0.600854	0.733472	20	13	0.423392	0.77502
PWY.724..superpathway.of.L.lysine..L.threonine.and.L.methionine.biosynthesis.II.g__Clostridium.s__Clostridium_ventriculi	age	age	2.01215	2.29894	20	13	0.392966	0.77502
PWY.7254..TCA.cycle.VII..acetate.producers..unclassified	age	age	1.13112	1.38162	20	11	0.423667	0.77502
PWY.7323..superpathway.of.GDP.mannose.derived.O.antigen.building.blocks.biosynthesis.unclassified	age	age	-1.02932	1.13151	20	20	0.375008	0.77502
PWY.7345..superpathway.of.anaerobic.sucrose.degradation.unclassified	age	age	4.25882	4.76909	20	19	0.383639	0.77502
PWY.7356..thiamine.diphosphate.salvage.IV..yeast.	age	age	-2.50665	1.94236	20	20	0.213203	0.77502
PWY.7357..thiamine.phosphate.formation.from.pyrithiamine.and.oxythiamine..yeast..g__Lachnospiraceae_unclassified.s__Eubacterium_rectale	age	age	0.365119	0.442261	20	10	0.419853	0.77502
PWY.7357..thiamine.phosphate.formation.from.pyrithiamine.and.oxythiamine..yeast..g__Roseburia.s__Roseburia_faecis	age	age	0.587597	0.463312	20	10	0.220866	0.77502
PWY.7371..1.4.dihydroxy.6.naphthoate.biosynthesis.II	age	age	7.26963	6.66546	20	19	0.289815	0.77502
PWY.7371..1.4.dihydroxy.6.naphthoate.biosynthesis.II.unclassified	age	age	8.13383	6.54681	20	19	0.230028	0.77502
PWY.7456...beta...1.4..mannan.degradation	age	age	-3.54144	3.76407	20	20	0.359235	0.77502
PWY.7560..methylerythritol.phosphate.pathway.II	age	age	15.6413	13.8292	20	20	0.272883	0.77502
PWY.7560..methylerythritol.phosphate.pathway.II.unclassified	age	age	6.60174	8.40136	20	20	0.44221	0.77502
PWY.7790..UMP.biosynthesis.II.g__Catenibacterium.s__Catenibacterium_mitsuokai	age	age	-0.711941	0.73393	20	13	0.344882	0.77502
PWY.7790..UMP.biosynthesis.II.g__Clostridium.s__Clostridium_ventriculi	age	age	2.04398	2.58598	20	14	0.439579	0.77502
PWY.7790..UMP.biosynthesis.II.g__Intestinibacter.s__Intestinibacter_bartlettii	age	age	-0.636967	0.686496	20	17	0.36576	0.77502
PWY.7790..UMP.biosynthesis.II.g__Prevotella.s__Prevotella_sp_CAG_386	age	age	0.51733	0.547273	20	11	0.35703	0.77502
PWY.7790..UMP.biosynthesis.II.g__Prevotella.s__Prevotella_sp_CAG_732	age	age	8.0021	8.70709	20	20	0.370231	0.77502
PWY.7790..UMP.biosynthesis.II.g__Roseburia.s__Roseburia_faecis	age	age	0.385249	0.465951	20	11	0.419175	0.77502
PWY.7791..UMP.biosynthesis.III.g__Catenibacterium.s__Catenibacterium_mitsuokai	age	age	-0.831108	0.72967	20	14	0.269627	0.77502
PWY.7791..UMP.biosynthesis.III.g__Clostridium.s__Clostridium_ventriculi	age	age	2.04398	2.58598	20	14	0.439579	0.77502
PWY.7791..UMP.biosynthesis.III.g__Intestinibacter.s__Intestinibacter_bartlettii	age	age	-0.636967	0.686496	20	17	0.36576	0.77502
PWY.7791..UMP.biosynthesis.III.g__Prevotella.s__Prevotella_sp_CAG_386	age	age	0.51733	0.547273	20	11	0.35703	0.77502
PWY.7791..UMP.biosynthesis.III.g__Prevotella.s__Prevotella_sp_CAG_732	age	age	8.0021	8.70709	20	20	0.370231	0.77502
PWY.7791..UMP.biosynthesis.III.g__Roseburia.s__Roseburia_faecis	age	age	0.385249	0.465951	20	11	0.419175	0.77502
PWY.7851..coenzyme.A.biosynthesis.II..eukaryotic.	age	age	-10.3634	12.7641	20	20	0.427446	0.77502
PWY.7851..coenzyme.A.biosynthesis.II..eukaryotic..g__Clostridium.s__Clostridium_ventriculi	age	age	2.31383	2.48127	20	15	0.363409	0.77502
PWY.7851..coenzyme.A.biosynthesis.II..eukaryotic..g__Intestinibacter.s__Intestinibacter_bartlettii	age	age	-0.297836	0.258772	20	14	0.26481	0.77502
PWY.7851..coenzyme.A.biosynthesis.II..eukaryotic..g__Prevotella.s__Prevotella_sp_CAG_520	age	age	-1.27255	1.48834	20	9	0.40378	0.77502
PWY.7883..anhydromuropeptides.recycling.II	age	age	-4.07212	3.6357	20	18	0.27742	0.77502
PWY.7883..anhydromuropeptides.recycling.II.unclassified	age	age	0.618172	0.782612	20	12	0.439878	0.77502
PWY.7953..UDP.N.acetylmuramoyl.pentapeptide.biosynthesis.III..meso.diaminopimelate.containing..g__Clostridium.s__Clostridium_ventriculi	age	age	2.65061	2.81984	20	14	0.359669	0.77502
PWY.7953..UDP.N.acetylmuramoyl.pentapeptide.biosynthesis.III..meso.diaminopimelate.containing..g__Prevotella.s__Prevotella_sp_CAG_386	age	age	0.6642	0.717061	20	11	0.366554	0.77502
PWY.7953..UDP.N.acetylmuramoyl.pentapeptide.biosynthesis.III..meso.diaminopimelate.containing..g__Roseburia.s__Roseburia_faecis	age	age	0.291722	0.291983	20	10	0.330986	0.77502
PWY.7977..L.methionine.biosynthesis.IV	age	age	27.2801	21.3375	20	20	0.217311	0.77502
PWY.7977..L.methionine.biosynthesis.IV.g__Clostridium.s__Clostridium_ventriculi	age	age	2.60917	2.52484	20	17	0.315103	0.77502
PWY.7977..L.methionine.biosynthesis.IV.g__Prevotella.s__Prevotella_sp_CAG_386	age	age	0.496193	0.624047	20	13	0.436903	0.77502
PWY.7977..L.methionine.biosynthesis.IV.g__Prevotella.s__Prevotella_sp_CAG_520	age	age	-0.894353	0.874911	20	9	0.320219	0.77502
PWY.7977..L.methionine.biosynthesis.IV.g__Prevotella.s__Prevotella_sp_CAG_604	age	age	-1.18887	1.50532	20	16	0.439938	0.77502
PWY.7977..L.methionine.biosynthesis.IV.g__Prevotella.s__Prevotella_sp_CAG_732	age	age	6.77863	6.92502	20	20	0.340623	0.77502
PWY.7977..L.methionine.biosynthesis.IV.g__Prevotella.s__Prevotella_stercorea	age	age	-0.128497	0.0978282	20	9	0.205512	0.77502
PWY.7977..L.methionine.biosynthesis.IV.unclassified	age	age	13.963	11.3577	20	20	0.234755	0.77502
PWY.7992..superpathway.of.menaquinol.8.biosynthesis.III.unclassified	age	age	1.44431	1.66426	20	12	0.396906	0.77502
[truncated: 4,474 more rows]
