# Supplementary material for: Intestinal microbiota profiles of captive-bred cynomolgus macaques reveal influence of biogeography and age
Source: Anim Microbiome. 2025 May 14;7:47. doi: 10.1186/s42523-025-00409-9 (PMC12080069; doi:10.1186/s42523-025-00409-9)
Supplement: Supplementary file 1 — Supplementary Material 1. Per sample read numbers following removal of reads mapping to the cynomolgus macaque genome. Per-sample read numbers for samples which retained > 1 million reads following removal of host genome reads, shown as abeeswarm plothistogramscatter plot. The correlation between age and the abundance of two putative novel bacterial species-level genome bins. SGBs were obtained from the intestinal metagenomes of captive cynomolgus macaques of differing ages. The SGBs are from theUBA11490 andRF16 genus in the proximal colon. Sample metadata. Associated metadata for each sample included within the analysis. Results of linear mixed effect models used to facilitate comparisons between alpha diversity and region. Linear mixed-effects models were used to examine the associations between region and three metrics of alpha diversityin metagenomic samples collected from different regions of the intestinal tract. Age was included as a fixed effect. Abbreviations: D = Duodenum, J = Jejunum, I = Ileum, C = Caecum, PC = Proximal Colon, DC = Distal Colon. Results of pairwise multiple comparisons following PERMANOVA. Pairwise comparisons were performed to assess differences in microbial community composition between intestinal regions and age groups. Age groups are defined as 4–7 years, 8–12 yearsand 13–20 years. Abbreviations: D = Duodenum, J = Jejunum, I = Ileum, C = Caecum, PC = Proximal Colon, DC = Distal Colon. Results of linear models used to facilitate comparisons between alpha diversity and age. Statistical results of linear models used to measure associations between three metrics of alpha diversityand age in samples from each region of the intestinal tract. Abbreviations: D = Duodenum, J = Jejunum, I = Ileum, C = Caecum, PC = Proximal Colon, DC = Distal Colon. Associations between taxonomic abundance and age, analysed using MaAsLin2. The effect of age on the differential abundance of taxa identified using reference-based computational profilingwas assesse [file 42523_2025_409_MOESM1_ESM.zip › Additional Files/Additional File 9.xlsx]

## Sheet: Sheet1
SRA_Identifier	Bin	Kingdom	Phylum	Class	Order	Family	Genus
CM_BacPre1006.2	bin_1006	Bacteria	Bacteroidota	Bacteroidia	Bacteroidales	Bacteroidaceae	Prevotella
CM_BacCry1020.3	bin_1020	Bacteria	Bacteroidota	Bacteroidia	Bacteroidales	UBA932	Cryptobacteroides
CM_BacPre1033.4	bin_1033	Bacteria	Bacteroidota	Bacteroidia	Bacteroidales	Bacteroidaceae	Prevotella
CM_BacOto1035.5	bin_1035	Bacteria	Bacillota_A	Clostridia	Lachnospirales	Lachnospiraceae	Otoolea
CM_BacDuo1041.6	bin_1041	Bacteria	Pseudomonadota	Gammaproteobacteria	Burkholderiales	Burkholderiaceae	Duodenibacillus
CM_BacCAZ1100.7	bin_1100	Bacteria	Pseudomonadota	Alphaproteobacteria	RF32	CAG-239	CAZU01
CM_BacCAZ1123.8	bin_1123	Bacteria	Pseudomonadota	Alphaproteobacteria	RF32	CAG-239	CAZU01
CM_BacOto1141.9	bin_1141	Bacteria	Bacillota_A	Clostridia	Lachnospirales	Lachnospiraceae	Otoolea
CM_BacRUG1152.10	bin_1152	Bacteria	Pseudomonadota	Alphaproteobacteria	RF32	CAG-239	RUG410
CM_BacTre1155.11	bin_1155	Bacteria	Spirochaetota	Spirochaetia	Treponematales	Treponemataceae	Treponema_D
CM_BacBut1159.12	bin_1159	Bacteria	Bacillota_A	Clostridia	Lachnospirales	Lachnospiraceae	Butyribacter
CM_BacEnt1178.13	bin_1178	Bacteria	Bacillota_I	Bacilli_A	RFN20	CAG-288	Enterosoma
CM_BacNC21182.14	bin_1182	Bacteria	Bacillota_A	Clostridia	Lachnospirales	Lachnospiraceae	NC2004
CM_BacLac12.15	bin_12	Bacteria	Bacillota_A	Clostridia	Lachnospirales	Lachnospiraceae	Lachnospira
CM_BacRos120.16	bin_120	Bacteria	Bacillota_A	Clostridia	Lachnospirales	Lachnospiraceae	Roseburia_C
CM_BacCAG1205.17	bin_1205	Bacteria	Bacillota_A	Clostridia	Lachnospirales	Lachnospiraceae	CAG-882
CM_BacUMG1227.18	bin_1227	Bacteria	Bacillota_A	Clostridia	Oscillospirales	Acutalibacteraceae	UMGS1491
CM_BacLac123.19	bin_123	Bacteria	Bacillota_A	Clostridia	Lachnospirales	Lachnospiraceae	Lachnospira
CM_BacLac128.20	bin_128	Bacteria	Bacillota_A	Clostridia	Lachnospirales	Lachnospiraceae	Lachnospira
CM_BacAli1280.21	bin_1280	Bacteria	Bacteroidota	Bacteroidia	Bacteroidales	Rikenellaceae	Alistipes
CM_BacCAG1281.22	bin_1281	Bacteria	Bacillota_A	Clostridia	Lachnospirales	Lachnospiraceae	CAG-411
CM_BacUMG_130.23	bin_130	Bacteria	Bacillota_A	Clostridia	Oscillospirales	Ruminococcaceae	UMGS363
CM_BacDor1300.24	bin_1300	Bacteria	Bacillota_A	Clostridia	Lachnospirales	Lachnospiraceae	Dorea_A
CM_BacUBA1308.25	bin_1308	Bacteria	Bacillota_I	Bacilli_A	RFN20	CAG-826	UBA3207
CM_BacOnt1327.26	bin_1327	Bacteria	Bacillota_A	Clostridia	Christensenellales	UBA1242	Onthoplasma
CM_BacRUG_134.27	bin_134	Bacteria	Bacillota_A	Clostridia	Lachnospirales	Lachnospiraceae	RUG11237
CM_BacW0P1341.28	bin_1341	Bacteria	Bacillota_A	Clostridia	Lachnospirales	Lachnospiraceae	W0P33-017
CM_BacBla1359.29	bin_1359	Bacteria	Bacillota_A	Clostridia	Lachnospirales	Lachnospiraceae	Blautia_A
CM_BacUBA_137.30	bin_137	Bacteria	Verrucomicrobiota	Kiritimatiellia	RFP12	UBA1067	UBA1067
CM_BacBut1370.31	bin_1370	Bacteria	Bacillota_A	Clostridia	Lachnospirales	Lachnospiraceae	Butyribacter
CM_BacNHY1379.32	bin_1379	Bacteria	Campylobacterota	Campylobacteria	Campylobacterales	Helicobacteraceae	NHYM01
CM_BacMeg1398.33	bin_1398	Bacteria	Bacillota_C	Negativicutes	Veillonellales	Megasphaeraceae	Megasphaera
CM_BacCAG1401.34	bin_1401	Bacteria	Bacillota_A	Clostridia	Lachnospirales	Lachnospiraceae	CAG-791
CM_BacRos1453.35	bin_1453	Bacteria	Bacillota_A	Clostridia	Lachnospirales	Lachnospiraceae	Roseburia
CM_BacW0P1457.36	bin_1457	Bacteria	Bacillota_A	Clostridia	Lachnospirales	Lachnospiraceae	W0P33-017
CM_BacRos1476.37	bin_1476	Bacteria	Bacillota_A	Clostridia	Lachnospirales	Lachnospiraceae	Roseburia
CM_BacDuo1480.38	bin_1480	Bacteria	Pseudomonadota	Gammaproteobacteria	Burkholderiales	Burkholderiaceae	Duodenibacillus
CM_BacAll1492.39	bin_1492	Bacteria	Bacteroidota	Bacteroidia	Bacteroidales	Bacteroidaceae	Alloprevotella
CM_BacZag150.40	bin_150	Bacteria	Cyanobacteriota	Vampirovibrionia	Gastranaerophilales	Gastranaerophilaceae	Zag111
CM_BacCAG1528.41	bin_1528	Bacteria	Bacillota_A	Clostridia	Lachnospirales	Lachnospiraceae	CAG-882
CM_BacBut1531.42	bin_1531	Bacteria	Bacillota_A	Clostridia	Lachnospirales	Lachnospiraceae	Butyrivibrio_A
CM_BacRos1550.43	bin_1550	Bacteria	Bacillota_A	Clostridia	Lachnospirales	Lachnospiraceae	Roseburia
CM_BacLac1556.44	bin_1556	Bacteria	Bacillota_A	Clostridia	Lachnospirales	Lachnospiraceae	Lachnospira
CM_BacCop1565.45	bin_1565	Bacteria	Bacillota_A	Clostridia	Lachnospirales	Lachnospiraceae	Coprococcus
CM_BacNHY1571.46	bin_1571	Bacteria	Campylobacterota	Campylobacteria	Campylobacterales	Helicobacteraceae	NHYM01
CM_BacRum1577.47	bin_1577	Bacteria	Bacillota_A	Clostridia	Oscillospirales	Acutalibacteraceae	Ruminococcus_E
CM_BacBif1601.48	bin_1601	Bacteria	Actinomycetota	Actinomycetes	Actinomycetales	Bifidobacteriaceae	Bifidobacterium
CM_BacLim1613.49	bin_1613	Bacteria	Bacillota	Bacilli	Lactobacillales	Lactobacillaceae	Limosilactobacillus
CM_BacMit1625.50	bin_1625	Bacteria	Bacillota_C	Negativicutes	Selenomonadales	Selenomonadaceae	Mitsuokella
CM_BacSFI165.51	bin_165	Bacteria	Bacillota_A	Clostridia	Oscillospirales	Ruminococcaceae	SFIE01
CM_BacCop1653.52	bin_1653	Bacteria	Bacillota_A	Clostridia	Lachnospirales	Lachnospiraceae	Coprococcus_A
CM_BacBut1689.53	bin_1689	Bacteria	Bacillota_A	Clostridia	Oscillospirales	Butyricicoccaceae	Butyricicoccus_A
CM_BacSFI1723.54	bin_1723	Bacteria	Bacillota_A	Clostridia	Oscillospirales	Ruminococcaceae	SFIE01
CM_BacRos173.55	bin_173	Bacteria	Bacillota_A	Clostridia	Lachnospirales	Lachnospiraceae	Roseburia_C
CM_BacAci1741.56	bin_1741	Bacteria	Bacillota_C	Negativicutes	Acidaminococcales	Acidaminococcaceae	Acidaminococcus
CM_BacAll1811.57	bin_1811	Bacteria	Bacteroidota	Bacteroidia	Bacteroidales	Bacteroidaceae	Alloprevotella
CM_BacUMG1818.58	bin_1818	Bacteria	Bacillota_A	Clostridia	Oscillospirales	CAG-272	UMGS1865
CM_BacOrn1822.59	bin_1822	Bacteria	Spirochaetota	Spirochaetia	Sphaerochaetales	Sphaerochaetaceae	Ornithospirochaeta
CM_BacHui1825.60	bin_1825	Bacteria	Bacillota_A	Clostridia	Oscillospirales	Ruminococcaceae	Huintestinicola
CM_BacRF11867.61	bin_1867	Bacteria	Bacteroidota	Bacteroidia	Bacteroidales	Paludibacteraceae	RF16
CM_BacDor188.62	bin_188	Bacteria	Bacillota_A	Clostridia	Lachnospirales	Lachnospiraceae	Dorea_A
CM_BacUBA191.63	bin_191	Bacteria	Cyanobacteriota	Vampirovibrionia	Gastranaerophilales	Gastranaerophilaceae	UBA2883
CM_BacAce1939.64	bin_1939	Bacteria	Bacillota_A	Clostridia	Lachnospirales	Lachnospiraceae	Acetatifactor
CM_BacAga1958.65	bin_1958	Bacteria	Bacillota_A	Clostridia	Lachnospirales	Lachnospiraceae	Agathobacter
CM_BacJut1962.66	bin_1962	Bacteria	Bacillota_A	Clostridia	Lachnospirales	Lachnospiraceae	Jutongia
CM_BacPre1975.67	bin_1975	Bacteria	Bacteroidota	Bacteroidia	Bacteroidales	Bacteroidaceae	Prevotella
CM_BacAll2018.68	bin_2018	Bacteria	Bacteroidota	Bacteroidia	Bacteroidales	Bacteroidaceae	Alloprevotella
CM_BacUBA2026.69	bin_2026	Bacteria	Bacteroidota	Bacteroidia	Bacteroidales	Bacteroidaceae	UBA4372
CM_BacLac204.70	bin_204	Bacteria	Bacillota_A	Clostridia	Lachnospirales	Lachnospiraceae	Lachnospira
CM_BacUMG2051.71	bin_2051	Bacteria	Bacillota_A	Clostridia	Monoglobales	Monoglobaceae	UMGS1820
CM_BacSod2052.72	bin_2052	Bacteria	Bacteroidota	Bacteroidia	Bacteroidales	Muribaculaceae	Sodaliphilus
CM_BacSFD2059.73	bin_2059	Bacteria	Bacillota_A	Clostridia	Lachnospirales	Lachnospiraceae	SFDP01
CM_BacRos2086.74	bin_2086	Bacteria	Bacillota_A	Clostridia	Lachnospirales	Lachnospiraceae	Roseburia_C
CM_BacTre2105.75	bin_2105	Bacteria	Spirochaetota	Spirochaetia	Treponematales	Treponemataceae	Treponema_D
CM_BacCop2125.76	bin_2125	Bacteria	Bacillota_A	Clostridia	Lachnospirales	Lachnospiraceae	Coprococcus_A
CM_BacNHY2140.77	bin_2140	Bacteria	Campylobacterota	Campylobacteria	Campylobacterales	Helicobacteraceae	NHYM01
CM_BacSuc2141.78	bin_2141	Bacteria	Pseudomonadota	Gammaproteobacteria	Enterobacterales	Succinivibrionaceae	Succinivibrio
CM_BacGem2143.79	bin_2143	Bacteria	Bacillota_A	Clostridia	Oscillospirales	Ruminococcaceae	Gemmiger
CM_BacEnt2159.80	bin_2159	Bacteria	Bacillota_I	Bacilli_A	RFN20	CAG-288	Enterosoma
CM_BacTWA2165.81	bin_2165	Bacteria	Bacillota_A	Clostridia	Lachnospirales	Lachnospiraceae	TWA4
CM_BacCAG2167.82	bin_2167	Bacteria	Bacillota_A	Clostridia	Christensenellales	CAG-917	CAG-475
CM_BacBra2172.83	bin_2172	Bacteria	Spirochaetota	Brachyspirae	Brachyspirales	Brachyspiraceae	Brachyspira
CM_BacAve2175.84	bin_2175	Bacteria	Elusimicrobiota	Elusimicrobia	Elusimicrobiales	Elusimicrobiaceae	Avelusimicrobium
CM_BacAna2176.85	bin_2176	Bacteria	Bacillota_A	Clostridia	Lachnospirales	Lachnospiraceae	Anaerostipes
CM_BacCAG2177.86	bin_2177	Bacteria	Bacillota_A	Clostridia	Lachnospirales	Lachnospiraceae	CAG-590
CM_BacAll2188.87	bin_2188	Bacteria	Bacteroidota	Bacteroidia	Bacteroidales	Bacteroidaceae	Alloprevotella
CM_BacAci2191.88	bin_2191	Bacteria	Bacillota_C	Negativicutes	Acidaminococcales	Acidaminococcaceae	Acidaminococcus
CM_BacNHY2195.89	bin_2195	Bacteria	Campylobacterota	Campylobacteria	Campylobacterales	Helicobacteraceae	NHYM01
CM_BacRF1220.90	bin_220	Bacteria	Bacteroidota	Bacteroidia	Bacteroidales	Paludibacteraceae	RF16
CM_BacBra2202.91	bin_2202	Bacteria	Spirochaetota	Brachyspirae	Brachyspirales	Brachyspiraceae	Brachyspira
CM_BacBro2208.92	bin_2208	Bacteria	Bacillota_A	Clostridia	Lachnospirales	Lachnospiraceae	Brotaphodocola
CM_BacGem2219.93	bin_2219	Bacteria	Bacillota_A	Clostridia	Oscillospirales	Ruminococcaceae	Gemmiger
CM_BacEnt2221.94	bin_2221	Bacteria	Bacillota_A	Clostridia	Lachnospirales	Lachnospiraceae	Enterocloster
CM_BacCAG2242.95	bin_2242	Bacteria	Bacillota_A	Clostridia	Oscillospirales	Acutalibacteraceae	CAG-177
CM_BacCac_225.96	bin_225	Bacteria	Bacillota_A	Clostridia	Christensenellales	UBA1242	Caccovivens
CM_BacAng2251.97	bin_2251	Bacteria	Bacillota_A	Clostridia	Oscillospirales	Ruminococcaceae	Angelakisella
CM_BacMur2275.98	bin_2275	Bacteria	Bacillota_A	Clostridia	Lachnospirales	Lachnospiraceae	Muricoprocola
CM_BacUMG2285.99	bin_2285	Bacteria	Bacillota_B	Peptococcia	Peptococcales	Peptococcaceae	UMGS1590
CM_BacAnt_229.100	bin_229	Bacteria	Bacillota_A	Clostridia	Lachnospirales	Lachnospiraceae	Anthropogastromicrobium
CM_BacFae2301.101	bin_2301	Bacteria	Bacillota_A	Clostridia	Oscillospirales	Oscillospiraceae	Faecousia
CM_BacRum2316.102	bin_2316	Bacteria	Bacillota_A	Clostridia	Oscillospirales	Ruminococcaceae	Ruminiclostridium_E
CM_BacRF12362.103	bin_2362	Bacteria	Bacteroidota	Bacteroidia	Bacteroidales	Paludibacteraceae	RF16
CM_BacPre2364.104	bin_2364	Bacteria	Bacteroidota	Bacteroidia	Bacteroidales	Bacteroidaceae	Prevotella
CM_BacPre2438.105	bin_2438	Bacteria	Bacteroidota	Bacteroidia	Bacteroidales	Bacteroidaceae	Prevotella
CM_BacBro2439.106	bin_2439	Bacteria	Bacillota_A	Clostridia	Lachnospirales	Lachnospiraceae	Brotaphodocola
CM_BacRum2456.107	bin_2456	Bacteria	Bacillota_A	Clostridia	Oscillospirales	Ruminococcaceae	Ruminiclostridium_E
CM_BacUBA2458.108	bin_2458	Bacteria	Bacillota_A	Clostridia	Oscillospirales	UBA644	UBA644
CM_BacFae2475.109	bin_2475	Bacteria	Bacillota_A	Clostridia	Oscillospirales	Ruminococcaceae	Faecalibacterium
CM_BacLac2513.110	bin_2513	Bacteria	Bacillota_A	Clostridia	Lachnospirales	Lachnospiraceae	Lachnospira
CM_BacLac2521.111	bin_2521	Bacteria	Bacillota_A	Clostridia	Lachnospirales	Lachnospiraceae	Lachnospira
CM_BacW0P2544.112	bin_2544	Bacteria	Bacillota_A	Clostridia	Lachnospirales	Lachnospiraceae	W0P33-017
CM_BacAll2546.113	bin_2546	Bacteria	Bacteroidota	Bacteroidia	Bacteroidales	Bacteroidaceae	Alloprevotella
CM_BacUMG2565.114	bin_2565	Bacteria	Bacillota_A	Clostridia	Oscillospirales	Ruminococcaceae	UMGS363
CM_BacRUG2567.115	bin_2567	Bacteria	Pseudomonadota	Alphaproteobacteria	RF32	CAG-239	RUG410
CM_BacAce2588.116	bin_2588	Bacteria	Bacillota_A	Clostridia	Lachnospirales	Lachnospiraceae	Acetatifactor
CM_BacFae2591.117	bin_2591	Bacteria	Bacillota_A	Clostridia	Oscillospirales	Oscillospiraceae	Faecousia
CM_BacBro2645.118	bin_2645	Bacteria	Bacillota_A	Clostridia	Lachnospirales	Lachnospiraceae	Brotaphodocola
CM_BacDes2665.119	bin_2665	Bacteria	Desulfobacterota	Desulfovibrionia	Desulfovibrionales	Desulfovibrionaceae	Desulfovibrio
CM_BacUBA273.120	bin_273	Bacteria	Bacillota_A	Clostridia	Christensenellales	UBA1242	UBA7862
CM_BacCAK280.121	bin_280	Bacteria	Bacillota_A	Clostridia	Christensenellales	UBA1242	CAKVOD01
CM_BacCAK282.122	bin_282	Bacteria	Bacillota_A	Clostridia	Peptostreptococcales	Anaerovoracaceae	CAKQOE01
CM_BacUBA326.123	bin_326	Bacteria	Bacillota_A	Clostridia	Christensenellales	UBA1242	UBA11490
CM_BacUre365.124	bin_365	Bacteria	Bacillota_I	Bacilli_A	Mycoplasmatales	Mycoplasmoidaceae	Ureaplasma
CM_BacAna446.125	bin_446	Bacteria	Bacillota_I	Bacilli_A	Acholeplasmatales	Anaeroplasmataceae	Anaeroplasma
CM_BacEnt447.126	bin_447	Bacteria	Bacillota_A	Clostridia	Lachnospirales	Lachnospiraceae	Enterocloster
CM_BacNHY47.127	bin_47	Bacteria	Campylobacterota	Campylobacteria	Campylobacterales	Helicobacteraceae	NHYM01
CM_BacPre476.128	bin_476	Bacteria	Bacteroidota	Bacteroidia	Bacteroidales	Bacteroidaceae	Prevotella
CM_BacClo530.129	bin_530	Bacteria	Bacillota_A	Clostridia	Clostridiales	Clostridiaceae	Clostridium
CM_BacSFH545.130	bin_545	Bacteria	Pseudomonadota	Gammaproteobacteria	Burkholderiales	Rhodocyclaceae	SFHR01
CM_BacFus562.131	bin_562	Bacteria	Bacillota_A	Clostridia	Lachnospirales	Lachnospiraceae	Fusicatenibacter
CM_BacBut563.132	bin_563	Bacteria	Bacillota_A	Clostridia	Oscillospirales	Butyricicoccaceae	Butyricicoccus_A
CM_BacRF1569.133	bin_569	Bacteria	Bacteroidota	Bacteroidia	Bacteroidales	Paludibacteraceae	RF16
CM_BacRGI584.134	bin_584	Bacteria	Spirochaetota	GWE2-31-10	GWE2-31-10	GWE2-31-10	RGIG8597
CM_BacAll598.135	bin_598	Bacteria	Bacteroidota	Bacteroidia	Bacteroidales	Bacteroidaceae	Alloprevotella
CM_BacBra6.136	bin_6	Bacteria	Spirochaetota	Brachyspirae	Brachyspirales	Brachyspiraceae	Brachyspira
CM_BacHal61.137	bin_61	Bacteria	Fibrobacterota	Fibrobacteria	Fibrobacterales	Fibrobacteraceae	Hallerella
CM_BacEub621.138	bin_621	Bacteria	Bacillota_A	Clostridia	Oscillospirales	Acutalibacteraceae	Eubacterium_R
CM_BacPre636.139	bin_636	Bacteria	Bacteroidota	Bacteroidia	Bacteroidales	Bacteroidaceae	Prevotella
CM_BacRos668.140	bin_668	Bacteria	Bacillota_A	Clostridia	Lachnospirales	Lachnospiraceae	Roseburia
CM_BacAga678.141	bin_678	Bacteria	Bacillota_A	Clostridia	Oscillospirales	Butyricicoccaceae	Agathobaculum
CM_BacLac695.142	bin_695	Bacteria	Bacillota_A	Clostridia	Lachnospirales	Lachnospiraceae	Lachnospira
CM_BacCol697.143	bin_697	Bacteria	Actinomycetota	Coriobacteriia	Coriobacteriales	Coriobacteriaceae	Collinsella
CM_BacEub722.144	bin_722	Bacteria	Bacillota_A	Clostridia	Oscillospirales	Acutalibacteraceae	Eubacterium_R
CM_BacAga796.145	bin_796	Bacteria	Bacillota_A	Clostridia	Lachnospirales	Lachnospiraceae	Agathobacter
CM_BacAna799.146	bin_799	Bacteria	Bacillota_A	Clostridia	Lachnospirales	Anaerotignaceae	Anaerotignum
CM_BacCop812.147	bin_812	Bacteria	Bacillota_A	Clostridia	Lachnospirales	Lachnospiraceae	Coprococcus
CM_BacRos817.148	bin_817	Bacteria	Bacillota_A	Clostridia	Lachnospirales	Lachnospiraceae	Roseburia
CM_BacUMG846.149	bin_846	Bacteria	Bacillota_A	Clostridia	Oscillospirales	CAG-272	UMGS1225
CM_BacEnt861.150	bin_861	Bacteria	Bacillota_A	Clostridia	Lachnospirales	Lachnospiraceae	Enterocloster
CM_BacMog884.151	bin_884	Bacteria	Bacillota_A	Clostridia	Peptostreptococcales	Anaerovoracaceae	Mogibacterium_A
CM_BacCop897.152	bin_897	Bacteria	Bacillota_A	Clostridia	Lachnospirales	Lachnospiraceae	Coprococcus_A
CM_BacEnt977.153	bin_977	Bacteria	Bacillota_I	Bacilli_A	RFN20	CAG-826	Enteromonas
CM_BacEnt99.154	bin_99	Bacteria	Bacillota_I	Bacilli_A	RFN20	CAG-826	Enteromonas
CM_BacEub994.155	bin_994	Bacteria	Bacillota_A	Clostridia	Oscillospirales	Acutalibacteraceae	Eubacterium_R
CM_BacBla996.156	bin_996	Bacteria	Bacillota_A	Clostridia	Lachnospirales	Lachnospiraceae	Blautia_A
CM_ArcMet834.157	bin_834	Archaea	Methanobacteriota	Methanobacteria	Methanobacteriales	Methanobacteriaceae	Methanobrevibacter_A
